# Supplementary material for: Whole blood gene expression within days after total-body irradiation predicts long term survival in Gottingen minipigs
Source: Sci Rep. 2021 Aug 5;11:15873. doi: 10.1038/s41598-021-95120-5 (PMC8342483; doi:10.1038/s41598-021-95120-5)
Supplement: Supplementary file 8 — Supplementary Information 8. [file 41598_2021_95120_MOESM8_ESM.xlsx]

## Sheet: Sheet1
Animal ID	Strain	Irrad. Dose (Gy)	Supportive care	Irradiation date	Time Point	Survival (Yes=1, No=0)	Survival (number of days)	WBCB (x10E03 cells/µL)	RBC (x10E06 cells/µL)	HGB (g/dL)	HCT(%)	PLT (x10E03 cells/µL)	abs_neuts(x10E03 cells/µL)	abs_lymphs(x10E03 cells/µL)	abs_monos(x10E03 cells/µL)	abs_eos (x10E03 cells/µL)	abs_basos (x10E03 cells/µL)	Large_PLT(x10E03 cells/µL)	# Plt Clumps	% Plt Clumps
5491551	Gottingen	1.7	Gentamicin-Amoxicillin+Rimadyl	2016-05-31	-7	1	45	7.49	7.96	14.6	43.1	440	3.24	3.6	0.49	0.11	0.03	6	281	4.51
5491551	Gottingen	1.7	Gentamicin-Amoxicillin+Rimadyl	2016-05-31	-1	1	45	7.27	7.77	14.5	42	415	2.51	4.31	0.27	0.13	0.04	10	409	7.13
5491551	Gottingen	1.7	Gentamicin-Amoxicillin+Rimadyl	2016-05-31	1	1	45	3.27	8.25	15.2	44.4	474	1.75	1.3	0.09	0.1	0.01	5	120	4.65
5491551	Gottingen	1.7	Gentamicin-Amoxicillin+Rimadyl	2016-05-31	3	1	45	4.03	7.29	13.5	39.5	576	2.92	0.8	0.2	0.05	0.04	11	452	13.24
5491551	Gottingen	1.7	Gentamicin-Amoxicillin+Rimadyl	2016-05-31	7	1	45	3.76	8.12	15.4	42.9	364	2.17	1.16	0.26	0.04	0.09	9	277	8.4
5491551	Gottingen	1.7	Gentamicin-Amoxicillin+Rimadyl	2016-05-31	10	1	45	3.31	7.97	14.9	42.3	96	1.69	1.42	0.14	0.02	0.02	1	61	2.28
5491551	Gottingen	1.7	Gentamicin-Amoxicillin+Rimadyl	2016-05-31	14	1	45	2.55	7.79	15	42.6	8	0.97	1.49	0.05	0.02	0.01	0	88	4.23
5491551	Gottingen	1.7	Gentamicin-Amoxicillin+Rimadyl	2016-05-31	17	1	45	2.32	7.87	15.4	43.6	10	0.63	1.61	0.04	0.02	0.01	1	98	5.19
5491551	Gottingen	1.7	Gentamicin-Amoxicillin+Rimadyl	2016-05-31	20	1	45	2.3	7.34	14.2	40.3	9	0.37	1.84	0.04	0.02	0.01	0	86	4.65
5491551	Gottingen	1.7	Gentamicin-Amoxicillin+Rimadyl	2016-05-31	23	1	45	1.63	6.82	13.5	37.6	8	0.39	1.17	0.05	0.02	0	0	257	22.1
5491551	Gottingen	1.7	Gentamicin-Amoxicillin+Rimadyl	2016-05-31	27	1	45	3.09	7.23	14.3	40.9	13	0.54	2.43	0.07	0.03	0.01	2	178	7.18
5491551	Gottingen	1.7	Gentamicin-Amoxicillin+Rimadyl	2016-05-31	30	1	45	2.51	8.55	16.7	48.5	9	0.31	2.14	0.03	0.02	0.01	0	92	5
5491551	Gottingen	1.7	Gentamicin-Amoxicillin+Rimadyl	2016-05-31	35	1	45	3.4	6.79	13.9	40.7	28	0.71	2.58	0.07	0.02	0.02	3	134	4.94
5491551	Gottingen	1.7	Gentamicin-Amoxicillin+Rimadyl	2016-05-31	40	1	45	2.4	5.57	16.4	34.7	22	0.47	1.87	0.04	0.02	0.01	2	127	6.35
5491551	Gottingen	1.7	Gentamicin-Amoxicillin+Rimadyl	2016-05-31	45	1	45	4.07	7.24	15.9	45.7	42	1.13	2.75	0.1	0.04	0.02	3	126	3.79
5491551	Gottingen	1.7	Gentamicin-Amoxicillin+Rimadyl	2016-05-31	Necropsy	1	45	4.07	7.24	15.9	45.7	42	1.13	2.75	0.1	0.04	0.02	3	126	3.79
5503117	Gottingen	1.7	Gentamicin-Amoxicillin+Rimadyl	2016-08-16	-7	1	45	5.72	7.87	12.7	38.7	384	1.98	3.39	0.24	0.08	0.01	18	389	7.88
5503117	Gottingen	1.7	Gentamicin-Amoxicillin+Rimadyl	2016-08-16	-1	1	45	7.35	7.45	12.4	37.5	283	3.68	3.03	0.05	0.41	0.02
5503117	Gottingen	1.7	Gentamicin-Amoxicillin+Rimadyl	2016-08-16	1	1	45	3.89	7.46	12.3	36.3	233	2.51	1.09	0.07	0.18	0.01
5503117	Gottingen	1.7	Gentamicin-Amoxicillin+Rimadyl	2016-08-16	3	1	45	3.21	6.95	11.6	34.1	410	1.84	1.04	0.18	0.11	0.01
5503117	Gottingen	1.7	Gentamicin-Amoxicillin+Rimadyl	2016-08-16	7	1	45	4.46	7.92	13.1	39	199	2.91	1.1	0.3	0.14	0.01
5503117	Gottingen	1.7	Gentamicin-Amoxicillin+Rimadyl	2016-08-16	10	1	45	3	6.41	10.5	31.5	97	1.97	0.84	0.11	0.04	0.01	4	159	6.22
5503117	Gottingen	1.7	Gentamicin-Amoxicillin+Rimadyl	2016-08-16	14	1	45	2.56	7.2	12.1	35.8	33	0.91	1.52	0.06	0.04	0.01	4	169	7.35
5503117	Gottingen	1.7	Gentamicin-Amoxicillin+Rimadyl	2016-08-16	17	1	45	2.19	6.39	10.7	31.8	52	0.87	1.21	0.05	0.03	0	4	206	10.03
5503117	Gottingen	1.7	Gentamicin-Amoxicillin+Rimadyl	2016-08-16	20	1	45	5.8	7.39	12.8	36.9	80	3.46	1.98	0.15	0.04	0.01	10	208	4.79
5503117	Gottingen	1.7	Gentamicin-Amoxicillin+Rimadyl	2016-08-16	23	1	45	3.09	6.86	11.5	34.3	242	0.91	2	0.13	0.03	0	14	257	8.9
5503117	Gottingen	1.7	Gentamicin-Amoxicillin+Rimadyl	2016-08-16	27	1	45	3.81	7.36	12.4	36.6	326	1.61	2.04	0.07	0.04	0	12	312	9.39
5503117	Gottingen	1.7	Gentamicin-Amoxicillin+Rimadyl	2016-08-16	30	1	45	3.1	7.56	12.8	37.7	135	1.09	1.79	0.12	0.07	0	6	215	7.94
5503117	Gottingen	1.7	Gentamicin-Amoxicillin+Rimadyl	2016-08-16	35	1	45	4.05	6.86	11.6	33.8	312	1.7	2.15	0.13	0.04	0	9	352	10.41
5503117	Gottingen	1.7	Gentamicin-Amoxicillin+Rimadyl	2016-08-16	40	1	45	7.23	7.85	13.4	39	263	3.87	2.87	0.21	0.12	0.02	15	375	5.92
5503117	Gottingen	1.7	Gentamicin-Amoxicillin+Rimadyl	2016-08-16	45	1	45											11	225	7.96
5503117	Gottingen	1.7	Gentamicin-Amoxicillin+Rimadyl	2016-08-16	Necropsy	1	45	3.33	7.16	12.5	36.8	284	1.03	2.14	0.06	0.07	0.01	11	225	7.96
5507236	Gottingen	1.7	Gentamicin-Amoxicillin+Rimadyl	2016-09-20	-7	1	45	6.71	7.9	13.1	38.5	299	2.83	3.18	0.43	0.1	0.1	10	158	2.61
5507236	Gottingen	1.7	Gentamicin-Amoxicillin+Rimadyl	2016-09-20	-1	1	45	7.62	8.4	14	41.4	371	2.57	4.41	0.38	0.17	0.04	8	247	3.82
5507236	Gottingen	1.7	Gentamicin-Amoxicillin+Rimadyl	2016-09-20	1	1	45	2.85	7.84	12.9	38.3	313	1.75	0.87	0.06	0.12	0.02
5507236	Gottingen	1.7	Gentamicin-Amoxicillin+Rimadyl	2016-09-20	3	1	45	3.07	7.35	11.7	35.5	366	1.97	0.86	0.13	0.09	0.02	12	312	11.08
5507236	Gottingen	1.7	Gentamicin-Amoxicillin+Rimadyl	2016-09-20	7	1	45	2.14	7.27	12.1	36.1	170	1.15	0.81	0.09	0.08	0.01	3	200	12.34
5507236	Gottingen	1.7	Gentamicin-Amoxicillin+Rimadyl	2016-09-20	10	1	45	3.76	7.3	12.1	35	24	2.56	1.05	0.07	0.02	0	2	83	2.73
5507236	Gottingen	1.7	Gentamicin-Amoxicillin+Rimadyl	2016-09-20	14	1	45	2.08	6.87	11.5	33.2	5	0.77	1.22	0.03	0.05	0
5507236	Gottingen	1.7	Gentamicin-Amoxicillin+Rimadyl	2016-09-20	17	1	45	1.19	5.9	9.8	28.5	4	0.18	0.95	0.02	0.03	0	0	132	7.94
5507236	Gottingen	1.7	Gentamicin-Amoxicillin+Rimadyl	2016-09-20	20	1	45	1.06	4.84	8	23.1	6	0.13	0.9	0.02	0	0	0	45	4.59
5507236	Gottingen	1.7	Gentamicin-Amoxicillin+Rimadyl	2016-09-20	23	1	45	1.76	4.91	8.2	23.7	6	0.23	1.49	0.03	0.01	0	0	55	3.68
5507236	Gottingen	1.7	Gentamicin-Amoxicillin+Rimadyl	2016-09-20	27	1	45	1.89	3.74	6.9	18.6	10	0.44	1.38	0.04	0.01	0	3	47	3.3
5507236	Gottingen	1.7	Gentamicin-Amoxicillin+Rimadyl	2016-09-20	30	1	45	3.12	4.24	7.5	21.7	14	0.36	2.69	0.03	0.02	0	2	85	3.24
5507236	Gottingen	1.7	Gentamicin-Amoxicillin+Rimadyl	2016-09-20	35	1	45	2.68	3.47	6.5	18.7	19	0.63	1.94	0.06	0.02	0	5	103	4.85
5507236	Gottingen	1.7	Gentamicin-Amoxicillin+Rimadyl	2016-09-20	40	1	45	3.23	3.13	6.8	20.5	28	0.71	2.4	0.09	0.01	0	5	192	7.39
5507236	Gottingen	1.7	Gentamicin-Amoxicillin+Rimadyl	2016-09-20	45	1	45	3.32	3.62	9.1	28.6	44	0.78	2.45	0.04	0.02	0.01	6	244	8.24
5507236	Gottingen	1.7	Gentamicin-Amoxicillin+Rimadyl	2016-09-20	Necropsy	1	45	3.32	3.62	9.1	28.6	44	0.78	2.45	0.04	0.02	0.01	6	244	8.24
5491062	Gottingen	1.7	Gentamicin-Amoxicillin+Rimadyl	2016-05-31	-7	1	45	7.71	8.83	13.2	39.3	439	2.72	4.32	0.45	0.17	0.03	5	249	3.79
5491062	Gottingen	1.7	Gentamicin-Amoxicillin+Rimadyl	2016-05-31	-1	1	45	9.27	8.45	12.7	37.6	399	3.76	4.91	0.34	0.23	0.02	6	234	3.18
5491062	Gottingen	1.7	Gentamicin-Amoxicillin+Rimadyl	2016-05-31	1	1	45	2.86	9.09	14	40.5	388	1.49	1.13	0.15	0.07	0.01	5	129	5.78
5491062	Gottingen	1.7	Gentamicin-Amoxicillin+Rimadyl	2016-05-31	3	1	45	4.29	8.18	12.6	36.8	312	2.95	1.13	0.05	0.15	0.01	7	367	10.94
5491062	Gottingen	1.7	Gentamicin-Amoxicillin+Rimadyl	2016-05-31	7	1	45	3.28	8.74	13.3	38.1	332	1.55	1.44	0.23	0.03	0.01	6	186	6.19
5491062	Gottingen	1.7	Gentamicin-Amoxicillin+Rimadyl	2016-05-31	10	1	45	3.06	9.64	14.8	42	126	1.37	1.5	0.14	0.02	0.02	1	103	4.16
5491062	Gottingen	1.7	Gentamicin-Amoxicillin+Rimadyl	2016-05-31	14	1	45	2.7	7.83	12	34.3	11	1.07	1.53	0.05	0.04	0	0	87	4.27
5491062	Gottingen	1.7	Gentamicin-Amoxicillin+Rimadyl	2016-05-31	17	1	45	2.58	8.68	13.3	38.4	8	0.69	1.82	0.04	0.03	0.01	0	86	4.1
5491062	Gottingen	1.7	Gentamicin-Amoxicillin+Rimadyl	2016-05-31	20	1	45	2.19	8.25	12.8	36.6	14	0.31	1.8	0.05	0.01	0	0	58	3.14
5491062	Gottingen	1.7	Gentamicin-Amoxicillin+Rimadyl	2016-05-31	23	1	45	2.63	8.82	14.4	39.5	16	0.39	2.16	0.06	0.01	0	0	98	4.5
5491062	Gottingen	1.7	Gentamicin-Amoxicillin+Rimadyl	2016-05-31	27	1	45	1.86	7.18	11.3	32.5	11	0.4	1.4	0.03	0.01	0	0	121	8.03
5491062	Gottingen	1.7	Gentamicin-Amoxicillin+Rimadyl	2016-05-31	30	1	45	2.93	8.25	13.2	38	51	0.63	2.21	0.06	0.02	0	3	139	5.9
5491062	Gottingen	1.7	Gentamicin-Amoxicillin+Rimadyl	2016-05-31	35	1	45	3.64	8.41	13.6	40.2	79	0.93	2.57	0.07	0.05	0	4	203	6.92
5491062	Gottingen	1.7	Gentamicin-Amoxicillin+Rimadyl	2016-05-31	40	1	45	4.34	9.61	15.9	46.3	81	1.03	3.12	0.11	0.06	0.01	6	217	6.3
5491062	Gottingen	1.7	Gentamicin-Amoxicillin+Rimadyl	2016-05-31	45	1	45	3.85	8.09	13.3	38.7	151	1.39	2.26	0.14	0.04	0	5	83	2.71
5491062	Gottingen	1.7	Gentamicin-Amoxicillin+Rimadyl	2016-05-31	Necropsy	1	45	3.85	8.09	13.3	38.7	151	1.39	2.26	0.14	0.04	0	5	83	2.71
5501815	Gottingen	1.7	Gentamicin-Amoxicillin+Rimadyl	2016-08-16	-7	1	45	7.88	7.7	11.7	35.2	375	3.65	3.55	0.28	0.3	0.02	7	287	4.14
5501815	Gottingen	1.7	Gentamicin-Amoxicillin+Rimadyl	2016-08-16	-1	1	45	6.64	7.78	12.1	37.4	202	3.25	2.88	0.05	0.28	0.01
5501815	Gottingen	1.7	Gentamicin-Amoxicillin+Rimadyl	2016-08-16	1	1	45	4.1	7.83	12.1	36.7	240	2.6	1.13	0.04	0.26	0.01
5501815	Gottingen	1.7	Gentamicin-Amoxicillin+Rimadyl	2016-08-16	3	1	45	5.03	7.92	12.5	37.3	116	3.4	1.04	0.18	0.27	0.05
5501815	Gottingen	1.7	Gentamicin-Amoxicillin+Rimadyl	2016-08-16	7	1	45	4.34	7.87	12.2	37.4	293	2.53	1.38	0.25	0.1	0.02
5501815	Gottingen	1.7	Gentamicin-Amoxicillin+Rimadyl	2016-08-16	10	1	45	4.91	8.04	12.4	37.9	150	2.85	1.74	0.17	0.08	0	5	162	4.17
5501815	Gottingen	1.7	Gentamicin-Amoxicillin+Rimadyl	2016-08-16	14	1	45	4.99	8.41	13.1	39.4	36	2.67	2.1	0.1	0.1	0.01	4	213	5.27
5501815	Gottingen	1.7	Gentamicin-Amoxicillin+Rimadyl	2016-08-16	17	1	45	4.32	7.83	12.3	36.6	53	2.03	2.03	0.05	0.16	0	6	158	4.58
5501815	Gottingen	1.7	Gentamicin-Amoxicillin+Rimadyl	2016-08-16	20	1	45	3.85	8.72	13.7	41.3	104	1.23	2.35	0.16	0.1	0	7	179	5.76
5501815	Gottingen	1.7	Gentamicin-Amoxicillin+Rimadyl	2016-08-16	23	1	45	4.06	8.42	13.2	40.3	141	1.5	2.32	0.09	0.08	0	10	174	5.01
5501815	Gottingen	1.7	Gentamicin-Amoxicillin+Rimadyl	2016-08-16	27	1	45	5.41	8.29	13.1	39	206	2.31	2.76	0.13	0.09	0.01	8	193	4.57
5501815	Gottingen	1.7	Gentamicin-Amoxicillin+Rimadyl	2016-08-16	30	1	45	5.59	8.79	13.9	41.5	217	2.67	2.57	0.17	0.1	0	10	164	3.34
5501815	Gottingen	1.7	Gentamicin-Amoxicillin+Rimadyl	2016-08-16	35	1	45	6.43	7.85	12.3	36.9	251	3.24	2.82	0.11	0.19	0	6	100	1.93
5501815	Gottingen	1.7	Gentamicin-Amoxicillin+Rimadyl	2016-08-16	40	1	45	6.76	7.89	12.5	37.4	241	3.21	3.02	0.17	0.27	0	7	241	4.61
5501815	Gottingen	1.7	Gentamicin-Amoxicillin+Rimadyl	2016-08-16	45	1	45											7	216	4.48
5501815	Gottingen	1.7	Gentamicin-Amoxicillin+Rimadyl	2016-08-16	Necropsy	1	45	5.47	7.98	12.8	38.2	248	2.45	2.64	0.15	0.15	0.01	7	216	4.48
5506302	Gottingen	1.7	Gentamicin-Amoxicillin+Rimadyl	2016-09-20	-7	1	45	10.97	8.96	13.6	41.1	480	5.43	4.82	0.49	0.08	0.02	13	345	3.77
5506302	Gottingen	1.7	Gentamicin-Amoxicillin+Rimadyl	2016-09-20	-1	1	45	10.63	9.25	14.2	42.6	407	4.44	5.57	0.51	0.07	0.01	11	367	4.07
5506302	Gottingen	1.7	Gentamicin-Amoxicillin+Rimadyl	2016-09-20	1	1	45	3.95	9	14.1	42.2	315	1.94	1.74	0.07	0.13	0.01
5506302	Gottingen	1.7	Gentamicin-Amoxicillin+Rimadyl	2016-09-20	3	1	45	4.58	8.4	12.7	38.9	367	2.42	1.82	0.19	0.05	0.01	20	612	13.52
5506302	Gottingen	1.7	Gentamicin-Amoxicillin+Rimadyl	2016-09-20	7	1	45	3.96	8.72	13.7	42.5	147	1.41	2.12	0.37	0.02	0.02	13	345	10.79
5506302	Gottingen	1.7	Gentamicin-Amoxicillin+Rimadyl	2016-09-20	10	1	45	4.28	7.99	12.6	37	31	1.68	2.41	0.08	0.02	0.01	0	131	3.59
5506302	Gottingen	1.7	Gentamicin-Amoxicillin+Rimadyl	2016-09-20	14	1	45	3.05	8.17	13.1	39.5	5	0.74	2.21	0.07	0.02	0	0	80	3.29
5506302	Gottingen	1.7	Gentamicin-Amoxicillin+Rimadyl	2016-09-20	17	1	45	2.58	8.32	13.6	41.2	8	0.32	2.17	0.06	0.02	0.01	0	72	3.58
5506302	Gottingen	1.7	Gentamicin-Amoxicillin+Rimadyl	2016-09-20	20	1	45	2.58	8.02	13.4	39.4	9	0.35	2.17	0.02	0.01	0.01	0	91	4.1
5506302	Gottingen	1.7	Gentamicin-Amoxicillin+Rimadyl	2016-09-20	23	1	45	2.12	7.37	12.2	36.3	8	0.26	1.78	0.03	0.02	0	0	66	3.76
5506302	Gottingen	1.7	Gentamicin-Amoxicillin+Rimadyl	2016-09-20	27	1	45	2.57	7.49	12.8	37.8	6	0.5	2.01	0.04	0.01	0	0	115	5.45
5506302	Gottingen	1.7	Gentamicin-Amoxicillin+Rimadyl	2016-09-20	30	1	45	3.18	7.37	12.6	37.9	10	0.45	2.61	0.05	0.02	0.01	0	97	3.68
5506302	Gottingen	1.7	Gentamicin-Amoxicillin+Rimadyl	2016-09-20	35	1	45	3.64	7.63	13.3	40.3	11	0.5	3.04	0.04	0.01	0.01	0	137	4.52
5506302	Gottingen	1.7	Gentamicin-Amoxicillin+Rimadyl	2016-09-20	40	1	45	3.82	7.6	14	41.2	24	0.56	3.17	0.05	0.01	0	2	101	3.13
5506302	Gottingen	1.7	Gentamicin-Amoxicillin+Rimadyl	2016-09-20	45	1	45	5.08	8.69	16	48.3	29	0.97	3.87	0.14	0.04	0	4	246	5.83
5506302	Gottingen	1.7	Gentamicin-Amoxicillin+Rimadyl	2016-09-20	Necropsy	1	45	5.08	8.69	16	48.3	29	0.97	3.87	0.14	0.04	0	4	246	5.83
5490775	Gottingen	1.9	Gentamicin-Amoxicillin+Rimadyl	2016-05-31	-7	1	45	6.24	8.58	12.4	36.6	102	1.99	3.57	0.43	0.23	0.01	0	208	3.99
5490775	Gottingen	1.9	Gentamicin-Amoxicillin+Rimadyl	2016-05-31	-1	1	45	6.95	8.26	12.1	35.6	541	2.12	4.29	0.28	0.24	0.01	10	428	7.46
5490775	Gottingen	1.9	Gentamicin-Amoxicillin+Rimadyl	2016-05-31	1	1	45	3.33	9.27	13.5	40	481	1.95	1.06	0.15	0.14	0	7	141	5.19
5490775	Gottingen	1.9	Gentamicin-Amoxicillin+Rimadyl	2016-05-31	3	1	45	3.27	8.36	12.2	35.9	590	2.01	0.86	0.23	0.12	0.01	15	387	14.42
5490775	Gottingen	1.9	Gentamicin-Amoxicillin+Rimadyl	2016-05-31	7	1	45	3.37	9.4	13.6	39.8	275	2.34	0.77	0.17	0.04	0.01	3	82	3.06
5490775	Gottingen	1.9	Gentamicin-Amoxicillin+Rimadyl	2016-05-31	10	1	45	4.71	8.75	12.8	36.6	90	3.06	1.39	0.17	0.04	0	0	98	2.52
5490775	Gottingen	1.9	Gentamicin-Amoxicillin+Rimadyl	2016-05-31	14	1	45	2.5	8.32	12.3	35.4	9	0.98	1.4	0.04	0.06	0.01	0	67	3.42
5490775	Gottingen	1.9	Gentamicin-Amoxicillin+Rimadyl	2016-05-31	17	1	45	1.6	7	10.4	29.9	8	0.3	1.21	0.03	0.05	0	0	60	4.39
5490775	Gottingen	1.9	Gentamicin-Amoxicillin+Rimadyl	2016-05-31	20	1	45	1.6	7.58	11.4	33	10	0.27	1.27	0.03	0.02	0	0	48	3.71
5490775	Gottingen	1.9	Gentamicin-Amoxicillin+Rimadyl	2016-05-31	23	1	45	2.38	7.6	12	33.2	11	0.38	1.93	0.03	0.02	0	0	55	2.73
5490775	Gottingen	1.9	Gentamicin-Amoxicillin+Rimadyl	2016-05-31	27	1	45	3.27	7.38	11.4	33.7	16	0.56	2.62	0.06	0.02	0.01	0	165	6.38
5490775	Gottingen	1.9	Gentamicin-Amoxicillin+Rimadyl	2016-05-31	30	1	45	2.88	6.95	10.9	31.6	12	0.56	2.23	0.05	0.03	0	1	98	4.22
5490775	Gottingen	1.9	Gentamicin-Amoxicillin+Rimadyl	2016-05-31	35	1	45	4.34	6.9	11.2	33.7	38	0.88	3.22	0.14	0.06	0.01	5	188	5.26
5490775	Gottingen	1.9	Gentamicin-Amoxicillin+Rimadyl	2016-05-31	40	1	45	3.58	7.14	12.3	36.5	62	0.91	2.54	0.08	0.03	0.02	7	188	6.79
5490775	Gottingen	1.9	Gentamicin-Amoxicillin+Rimadyl	2016-05-31	45	1	45	4.97	7.32	12.7	37.8	91	1.45	3.27	0.16	0.05	0.01	6	214	5.33
5490775	Gottingen	1.9	Gentamicin-Amoxicillin+Rimadyl	2016-05-31	Necropsy	1	45	4.97	7.32	12.7	37.8	91	1.45	3.27	0.16	0.05	0.01	6	214	5.33
5493112	Gottingen	1.9	Gentamicin-Amoxicillin+Rimadyl	2016-06-28	-7	1	45	4.45	7.63	12.1	35.1	297	2.06	2.15	0.11	0.03	0.05	12	326	7.94
5493112	Gottingen	1.9	Gentamicin-Amoxicillin+Rimadyl	2016-06-28	-1	1	45	6.83	8.26	13	39.6	468	3.25	3.2	0.23	0.08	0.02	8	325	6.03
5493112	Gottingen	1.9	Gentamicin-Amoxicillin+Rimadyl	2016-06-28	1	1	45	3.04	8.37	13.2	40.7	445	1.56	1.37	0.05	0.03	0	7	387	16.09
5493112	Gottingen	1.9	Gentamicin-Amoxicillin+Rimadyl	2016-06-28	3	1	45	2.3	7.6	11.8	34.8	494	1.6	0.59	0.04	0.03	0.01	8	161	8.35
5493112	Gottingen	1.9	Gentamicin-Amoxicillin+Rimadyl	2016-06-28	7	1	45	1.81	8.4	13.2	39.6	257	0.95	0.77	0.07	0.01	0.01	5	127	8.67
5493112	Gottingen	1.9	Gentamicin-Amoxicillin+Rimadyl	2016-06-28	10	1	45	2.27	8.95	14.1	41.1	90	1.07	1.13	0.02	0.02	0.01	2	73	4.15
5493112	Gottingen	1.9	Gentamicin-Amoxicillin+Rimadyl	2016-06-28	14	1	45	1.79	8.36	13.3	38.4	18	0.54	1.18	0.03	0.03	0.02	6	116	7.84
5493112	Gottingen	1.9	Gentamicin-Amoxicillin+Rimadyl	2016-06-28	17	1	45	1.72	8.22	13.1	37.7	19	0.32	1.3	0.03	0.03	0.02	6	135	10.14
5493112	Gottingen	1.9	Gentamicin-Amoxicillin+Rimadyl	2016-06-28	20	1	45	1.53	7.36	11.6	34.8	12	0.37	1.11	0.04	0.02	0	0	75	6.67
5493112	Gottingen	1.9	Gentamicin-Amoxicillin+Rimadyl	2016-06-28	23	1	45	2.21	7.62	11.9	35.6	24	0.53	1.6	0.05	0.01	0	2	66	3.63
5493112	Gottingen	1.9	Gentamicin-Amoxicillin+Rimadyl	2016-06-28	27	1	45	2.79	7.58	12.3	36.3	35	1.11	1.56	0.05	0.03	0.01	4	122	5.24
5493112	Gottingen	1.9	Gentamicin-Amoxicillin+Rimadyl	2016-06-28	30	1	45	1.94	6.23	9.9	29.4	74	0.77	1.12	0.04	0.01	0	5	91	5.55
5493112	Gottingen	1.9	Gentamicin-Amoxicillin+Rimadyl	2016-06-28	35	1	45	2.41	7.51	12.2	36.6	108	0.96	1.34	0.06	0.03	0.01	5	110	5.78
5493112	Gottingen	1.9	Gentamicin-Amoxicillin+Rimadyl	2016-06-28	40	1	45	3.57	8.46	14.4	41.3	198	1.41	1.98	0.1	0.03	0.04	9	163	5
5493112	Gottingen	1.9	Gentamicin-Amoxicillin+Rimadyl	2016-06-28	45	1	45	2.99	7.67	13	38.5	279	1.14	1.68	0.03	0.05	0.01
5493112	Gottingen	1.9	Gentamicin-Amoxicillin+Rimadyl	2016-06-28	Necropsy	1	45	2.99	7.67	13	38.5	279	1.14	1.68	0.03	0.05	0.01
5503532	Gottingen	1.9	Gentamicin-Amoxicillin+Rimadyl	2016-08-16	-7	0	28	10.24	7.53	14.1	42.4	379	4.04	5.64	0.34	0.12	0.03	8	302	3.42
5503532	Gottingen	1.9	Gentamicin-Amoxicillin+Rimadyl	2016-08-16	-1	0	28	9.68	7.59	14.5	43.5	356	3.7	5.42	0.08	0.23	0.03
5503532	Gottingen	1.9	Gentamicin-Amoxicillin+Rimadyl	2016-08-16	1	0	28	3.44	8.19	15.7	46.5	260	1.97	1.13	0.1	0.23	0.01
5503532	Gottingen	1.9	Gentamicin-Amoxicillin+Rimadyl	2016-08-16	3	0	28	3.18	7.61	14.4	43	434	1.82	1.07	0.14	0.1	0.01
5503532	Gottingen	1.9	Gentamicin-Amoxicillin+Rimadyl	2016-08-16	7	0	28	3.41	7.77	14.9	43.9	188	2	1.09	0.22	0.07	0.01
5503532	Gottingen	1.9	Gentamicin-Amoxicillin+Rimadyl	2016-08-16	10	0	28	2.43	7.26	13.6	40.3	34	1.37	0.97	0.06	0.02	0	1	68	3.49
5503532	Gottingen	1.9	Gentamicin-Amoxicillin+Rimadyl	2016-08-16	14	0	28	2.01	6.92	13.4	38.7	3	0.82	1.12	0.02	0.04	0.01	0	84	5.42
5503532	Gottingen	1.9	Gentamicin-Amoxicillin+Rimadyl	2016-08-16	17	0	28	0.92	5.51	10.4	30.6	3	0.08	0.79	0.01	0.03	0	0	312	45.81
5503532	Gottingen	1.9	Gentamicin-Amoxicillin+Rimadyl	2016-08-16	20	0	28	1.18	4.29	8.2	23.9	3	0.06	1.09	0.02	0.01	0	0	47	5.09
5503532	Gottingen	1.9	Gentamicin-Amoxicillin+Rimadyl	2016-08-16	23	0	28	1.6	3.76	7.4	21.2	2	0.09	1.48	0.02	0.01	0	0	47	3.6
5503532	Gottingen	1.9	Gentamicin-Amoxicillin+Rimadyl	2016-08-16	27	0	28	1.01	2.06	4.1	11.6	2	0.11	0.88	0.01	0	0	0	48	5.71
5503532	Gottingen	1.9	Gentamicin-Amoxicillin+Rimadyl	2016-08-16	30	0	28	na	na	na	na	na	na	na	na	na	na	na	na	na
5503532	Gottingen	1.9	Gentamicin-Amoxicillin+Rimadyl	2016-08-16	35	0	28	na	na	na	na	na	na	na	na	na	na	na	na	na
5503532	Gottingen	1.9	Gentamicin-Amoxicillin+Rimadyl	2016-08-16	40	0	28	na	na	na	na	na	na	na	na	na	na	na	na	na
5503532	Gottingen	1.9	Gentamicin-Amoxicillin+Rimadyl	2016-08-16	45	0	28	na	na	na	na	na	na	na	na	na	na	na	na	na
5503532	Gottingen	1.9	Gentamicin-Amoxicillin+Rimadyl	2016-08-16	Necropsy	0	28	0.75	1.39	2.9	8.1	3	0.13	0.59	0.01	0.01	0	0	162	23.48
5507384	Gottingen	1.9	Gentamicin-Amoxicillin+Rimadyl	2016-09-20	-7	1	45	6.85	7.57	12.3	36.6	402	3.36	3	0.28	0.09	0.01	13	283	4.71
5507384	Gottingen	1.9	Gentamicin-Amoxicillin+Rimadyl	2016-09-20	-1	1	45	6.27	7.91	13.8	39.2	409	2.39	3.34	0.35	0.11	0.01	13	287	5.75
5507384	Gottingen	1.9	Gentamicin-Amoxicillin+Rimadyl	2016-09-20	1	1	45	3.13	7.97	12.9	39.4	400	1.69	1.03	0.07	0.29	0
5507384	Gottingen	1.9	Gentamicin-Amoxicillin+Rimadyl	2016-09-20	3	1	45	3.35	6.53	10.5	31.9	411	2.02	0.97	0.14	0.09	0	16	595	17
5507384	Gottingen	1.9	Gentamicin-Amoxicillin+Rimadyl	2016-09-20	7	1	45	2.96	7.14	12.2	36.5	121	1.86	0.6	0.23	0.23	0	6	647	24.69
5507384	Gottingen	1.9	Gentamicin-Amoxicillin+Rimadyl	2016-09-20	9	1	45
5507384	Gottingen	1.9	Gentamicin-Amoxicillin+Rimadyl	2016-09-20	10	1	45	2.5	6.85	11.4	34.5	60	1.3	1.04	0.07	0.03	0.01	2	69	3.43
5507384	Gottingen	1.9	Gentamicin-Amoxicillin+Rimadyl	2016-09-20	14	1	45	1.98	6.74	11.5	34	6	0.89	0.99	0.03	0.05	0	0	80	4.88
5507384	Gottingen	1.9	Gentamicin-Amoxicillin+Rimadyl	2016-09-20	17	1	45	1.44	6.55	11.2	33.4	15	0.32	1.03	0.02	0.04	0.01	2	94	6.9
5507384	Gottingen	1.9	Gentamicin-Amoxicillin+Rimadyl	2016-09-20	20	1	45	1.72	6.97	12.3	36.7	20	0.39	1.23	0.03	0.03	0.01	4	110	7.47
5507384	Gottingen	1.9	Gentamicin-Amoxicillin+Rimadyl	2016-09-20	23	1	45	1.68	6.81	12.2	36.1	22	0.42	1.2	0.03	0.02	0	1	157	10.91
5507384	Gottingen	1.9	Gentamicin-Amoxicillin+Rimadyl	2016-09-20	27	1	45	2.06	6.9	13.2	37.7	29	0.64	1.32	0.04	0.04	0	3	170	9.51
5507384	Gottingen	1.9	Gentamicin-Amoxicillin+Rimadyl	2016-09-20	30	1	45	2.16	6.61	12	36	37	0.66	1.37	0.08	0.02	0	4	90	5.38
5507384	Gottingen	1.9	Gentamicin-Amoxicillin+Rimadyl	2016-09-20	35	1	45	2.91	7.33	13.5	39.8	43	1.1	1.61	0.14	0.05	0	3	130	5.23
5507384	Gottingen	1.9	Gentamicin-Amoxicillin+Rimadyl	2016-09-20	40	1	45	2.54	7.02	13.1	37.8	74	0.95	1.46	0.06	0.03	0	5	166	7.38
5507384	Gottingen	1.9	Gentamicin-Amoxicillin+Rimadyl	2016-09-20	45	1	45	3.46	7.35	13.4	39.6	111	1.42	1.78	0.14	0.06	0	5	186	6.16
5507384	Gottingen	1.9	Gentamicin-Amoxicillin+Rimadyl	2016-09-20	Necropsy	1	45	3.46	7.35	13.4	39.6	111	1.42	1.78	0.14	0.06	0	5	186	6.16
5492565	Gottingen	1.9	Gentamicin-Amoxicillin+Rimadyl	2016-06-28	-7	1	45	8.82	8.66	13.5	39.8	604	4.12	4.11	0.4	0.13	0.03	12	499	6.77
5492565	Gottingen	1.9	Gentamicin-Amoxicillin+Rimadyl	2016-06-28	-1	1	45	7.06	8.21	13	38.3	420	3.04	3.31	0.48	0.17	0.03	12	271	4.54
5492565	Gottingen	1.9	Gentamicin-Amoxicillin+Rimadyl	2016-06-28	1	1	45	3.11	13.34	21.2	63.5	182	2.14	0.74	0.1	0.11	0.01	9	129	5.13
5492565	Gottingen	1.9	Gentamicin-Amoxicillin+Rimadyl	2016-06-28	3	1	45	4.09	9.11	14.4	41.4	597	2.74	95	0.25	0.1	0.02	15	256	7.58
5492565	Gottingen	1.9	Gentamicin-Amoxicillin+Rimadyl	2016-06-28	7	1	45	4.11	9.92	15.8	46.7	416	2.73	1.05	0.24	0.06	0.02	10	112	3.16
5492565	Gottingen	1.9	Gentamicin-Amoxicillin+Rimadyl	2016-06-28	10	1	45	3	7.86	12.3	35.4	121	2	0.85	0.07	0.05	0.01	2	55	2.34
5492565	Gottingen	1.9	Gentamicin-Amoxicillin+Rimadyl	2016-06-28	14	1	45	2.4	8.95	14.2	41	9	1.18	1.12	0.03	0.06	0.01	0	60	2.84
5492565	Gottingen	1.9	Gentamicin-Amoxicillin+Rimadyl	2016-06-28	17	1	45	1.53	8.53	13.6	39.1	6	0.47	0.95	0.04	0.07	0	0	23	1.91
5492565	Gottingen	1.9	Gentamicin-Amoxicillin+Rimadyl	2016-06-28	20	1	45	1.64	7.94	12.6	36.2	10	0.36	1.2	0.05	0.03	0.01	0	50	4.23
5492565	Gottingen	1.9	Gentamicin-Amoxicillin+Rimadyl	2016-06-28	23	1	45	1.64	7.21	11.2	33.3	11	0.5	1.08	0.03	0.01	0	0	27	2.05
5492565	Gottingen	1.9	Gentamicin-Amoxicillin+Rimadyl	2016-06-28	27	1	45	1.94	6.49	10.4	30.2	11	0.61	1.22	0.07	0.02	0.01	0	76	5.19
5492565	Gottingen	1.9	Gentamicin-Amoxicillin+Rimadyl	2016-06-28	30	1	45	2.42	5.3	8.6	24.9	20	0.83	1.46	0.07	0.04	0	2	52	2.59
5492565	Gottingen	1.9	Gentamicin-Amoxicillin+Rimadyl	2016-06-28	35	1	45	2.97	6.68	11.3	33.3	14	1.25	1.57	0.09	0.05	0.01	0	116	4.81
5492565	Gottingen	1.9	Gentamicin-Amoxicillin+Rimadyl	2016-06-28	40	1	45	na	na	na	na	na	na	na	na	na	na	2	96	3.11
5492565	Gottingen	1.9	Gentamicin-Amoxicillin+Rimadyl	2016-06-28	45	1	45	4.68	7.09	13.4	40.9	93	2.13	2.27	0.03	0.15	0.01
5492565	Gottingen	1.9	Gentamicin-Amoxicillin+Rimadyl	2016-06-28	Necropsy	1	45	4.68	7.09	13.4	40.9	93	2.13	2.27	0.03	0.15	0.01
5503346	Gottingen	1.9	Gentamicin-Amoxicillin+Rimadyl	2016-08-16	-7	1	45	7.96	7.37	12.9	39.1	327	3.86	3.62	0.33	0.07	0.03	9	282	4.2
5503346	Gottingen	1.9	Gentamicin-Amoxicillin+Rimadyl	2016-08-16	-1	1	45	7.8	7.75	14	43.4	307	4.27	3.01	0.08	0.21	0.02
5503346	Gottingen	1.9	Gentamicin-Amoxicillin+Rimadyl	2016-08-16	1	1	45	4.37	7.2	13.3	39.3	344	2.84	1.27	0.06	0.08	0.05
5503346	Gottingen	1.9	Gentamicin-Amoxicillin+Rimadyl	2016-08-16	3	1	45	3.41	7.34	13.3	40.2	468	1.95	1.2	0.16	0.06	0.02
5503346	Gottingen	1.9	Gentamicin-Amoxicillin+Rimadyl	2016-08-16	7	1	45	2.67	7.05	12.8	38.5	297	1.52	0.91	0.13	0.04	0.02
5503346	Gottingen	1.9	Gentamicin-Amoxicillin+Rimadyl	2016-08-16	10	1	45	3.07	7.28	13	40.2	118	1.69	1.22	0.07	0.04	0.01	4	136	5.7
5503346	Gottingen	1.9	Gentamicin-Amoxicillin+Rimadyl	2016-08-16	14	1	45	2.9	7.38	13.5	40.5	22	1.51	1.31	0.03	0.03	0	2	77	3.24
5503346	Gottingen	1.9	Gentamicin-Amoxicillin+Rimadyl	2016-08-16	17	1	45	2.46	7.35	13.5	39.9	21	0.76	1.62	0.03	0.03	0.01	2	198	9.42
5503346	Gottingen	1.9	Gentamicin-Amoxicillin+Rimadyl	2016-08-16	20	1	45	2.99	7.67	14.1	42.2	62	0.93	1.95	0.05	0.02	0.01	4	158	6.56
5503346	Gottingen	1.9	Gentamicin-Amoxicillin+Rimadyl	2016-08-16	23	1	45	3.31	7.59	14	41.3	80	0.97	2.24	0.05	0.02	0	7	158	5.61
5503346	Gottingen	1.9	Gentamicin-Amoxicillin+Rimadyl	2016-08-16	27	1	45	3.35	7.56	13.8	40.8	110	1.07	2.13	0.05	0.02	0	8	178	6.19
5503346	Gottingen	1.9	Gentamicin-Amoxicillin+Rimadyl	2016-08-16	30	1	45	4.28	8.04	14.7	44.1	152	1.48	2.62	0.11	0.02	0.01	9	156	4.32
5503346	Gottingen	1.9	Gentamicin-Amoxicillin+Rimadyl	2016-08-16	35	1	45	4.49	7.28	13.2	38.8	200	2.28	2.07	0.08	0.02	0	8	125	3.62
5503346	Gottingen	1.9	Gentamicin-Amoxicillin+Rimadyl	2016-08-16	40	1	45	9.4	8.41	15.3	45.7	246	5.45	3.47	0.28	0.04	0.02	10	227	2.93
5503346	Gottingen	1.9	Gentamicin-Amoxicillin+Rimadyl	2016-08-16	45	1	45	5.42	7.68	14.1	41.8	294	2.42	2.76	0.14	0.07	0.01	8	241	5.51
5503346	Gottingen	1.9	Gentamicin-Amoxicillin+Rimadyl	2016-08-16	Necropsy	1	45	5.42	7.68	14.1	41.8	294	2.42	2.76	0.14	0.07	0.01	8	241	5.51
5493766	Gottingen	2.1	Gentamicin-Amoxicillin+Rimadyl	2016-06-28	-7	1	45	11.13	7.59	12.5	36.9	429	5.72	4.83	0.31	0.16	0.03	12	393	4.38
5493766	Gottingen	2.1	Gentamicin-Amoxicillin+Rimadyl	2016-06-28	-1	1	45	7.78	8.08	13.2	39.8	420	3.29	3.93	0.3	0.18	0.02	10	405	5.93
5493766	Gottingen	2.1	Gentamicin-Amoxicillin+Rimadyl	2016-06-28	1	1	45	3.56	7.79	12.9	38.5	370	2.61	0.68	0.07	0.16	0.01	12	525	17.81
5493766	Gottingen	2.1	Gentamicin-Amoxicillin+Rimadyl	2016-06-28	3	1	45	4.23	8.47	13.9	40.6	403	3.13	0.79	0.11	0.12	0.02	16	331	9.36
5493766	Gottingen	2.1	Gentamicin-Amoxicillin+Rimadyl	2016-06-28	7	1	45	2.44	7.64	12.5	37.1	223	1.46	0.77	0.15	0.04	0.01	8	150	7.57
5493766	Gottingen	2.1	Gentamicin-Amoxicillin+Rimadyl	2016-06-28	10	1	45	2.85	8.07	13.3	38.8	41	1.62	1.14	0.07	0.02	0	0	50	2.09
5493766	Gottingen	2.1	Gentamicin-Amoxicillin+Rimadyl	2016-06-28	14	1	45	2.6	8.24	13.7	39.9	7	1.27	1.24	0.02	0.07	0	0	52	2.52
5493766	Gottingen	2.1	Gentamicin-Amoxicillin+Rimadyl	2016-06-28	17	1	45	1.14	6.56	10.8	31.7	3	0.16	0.9	0.01	0.06	0.01	0	31	3.39
5493766	Gottingen	2.1	Gentamicin-Amoxicillin+Rimadyl	2016-06-28	20	1	45	1.17	5.7	9.3	27.6	3	0.07	1.05	0.02	0.02	0	0	36	3.97
5493766	Gottingen	2.1	Gentamicin-Amoxicillin+Rimadyl	2016-06-28	23	1	45	1.33	4	6.8	19.5	2	0.09	1.19	0.02	0.01	0.01	0	40	3.54
5493766	Gottingen	2.1	Gentamicin-Amoxicillin+Rimadyl	2016-06-28	27	1	45	1.49	2.57	4.6	12.9	2	0.17	1.27	0.02	0.02	0	0	51	4.36
5493766	Gottingen	2.1	Gentamicin-Amoxicillin+Rimadyl	2016-06-28	30	1	45	1.23	2.52	4.6	13.1	3	0.19	0.98	0.03	0.02	0	0	36	3.61
5493766	Gottingen	2.1	Gentamicin-Amoxicillin+Rimadyl	2016-06-28	35	1	45	2.32	1.84	4	11.5	5	0.41	1.87	0.02	0.02	0	2	102	5.38
5493766	Gottingen	2.1	Gentamicin-Amoxicillin+Rimadyl	2016-06-28	40	1	45	2.33	1.65	4.7	14.8	8	0.51	1.74	0.03	0.02	0.02	2	156	6.73
5493766	Gottingen	2.1	Gentamicin-Amoxicillin+Rimadyl	2016-06-28	45	1	45	2.8	2.58	7.5	24.6	14	0.41	2.29	0	0.05	0
5493766	Gottingen	2.1	Gentamicin-Amoxicillin+Rimadyl	2016-06-28	Necropsy	1	45	2.8	2.58	7.5	24.6	14	0.41	2.29	0	0.05	0
5502145	Gottingen	2.1	Gentamicin-Amoxicillin+Rimadyl	2016-08-16	-7	1	45	7.8	9.29	13.8	40.8	454	3.91	3.5	0.26	0.07	0.02	10	290	4.37
5502145	Gottingen	2.1	Gentamicin-Amoxicillin+Rimadyl	2016-08-16	-1	1	45	9.73	9.75	14.5	44.1	344	5.05	3.96	0.11	0.42	0.02
5502145	Gottingen	2.1	Gentamicin-Amoxicillin+Rimadyl	2016-08-16	1	1	45	4.79	9.5	13.9	42.2	409	3.39	1.12	0.09	0.12	0.01
5502145	Gottingen	2.1	Gentamicin-Amoxicillin+Rimadyl	2016-08-16	3	1	45	4.31	8.63	12.8	38.2	363	3.05	0.96	0.12	0.1	0.02
5502145	Gottingen	2.1	Gentamicin-Amoxicillin+Rimadyl	2016-08-16	7	1	45	5.26	9.34	13.8	40.9	287	3.9	0.9	0.33	0.07	0.1
5502145	Gottingen	2.1	Gentamicin-Amoxicillin+Rimadyl	2016-08-16	10	1	45	3.64	8.73	12.8	38.2	86	2.56	0.93	0.1	0.01	0	3	74	2.5
5502145	Gottingen	2.1	Gentamicin-Amoxicillin+Rimadyl	2016-08-16	14	1	45	2.48	8.74	12.9	38.7	6	1.28	1.1	0.02	0.06	0	0	52	2.56
5502145	Gottingen	2.1	Gentamicin-Amoxicillin+Rimadyl	2016-08-16	17	1	45	1.51	8.31	12.2	36.7	3	0.41	1.02	0.03	0.05	0	0	48	4.03
5502145	Gottingen	2.1	Gentamicin-Amoxicillin+Rimadyl	2016-08-16	20	1	45	1.76	8.05	12.2	36.4	8	0.35	1.35	0.01	0.02	0	0	57	3.92
5502145	Gottingen	2.1	Gentamicin-Amoxicillin+Rimadyl	2016-08-16	23	1	45	1.88	7.47	11.4	34	13	0.5	1.3	0.04	0.01	0	1	88	5.8
5502145	Gottingen	2.1	Gentamicin-Amoxicillin+Rimadyl	2016-08-16	27	1	45	2.14	7.34	11.3	34.3	10	0.59	1.47	0.03	0.02	0	0	93	5.45
5502145	Gottingen	2.1	Gentamicin-Amoxicillin+Rimadyl	2016-08-16	30	1	45	2.82	7.55	12	36.4	12	0.92	1.8	0.04	0.02	0.01	0	57	2.61
5502145	Gottingen	2.1	Gentamicin-Amoxicillin+Rimadyl	2016-08-16	35	1	45	3.03	7.93	12.9	39.3	23	1.16	1.79	0.03	0.02	0	1	76	2.8
5502145	Gottingen	2.1	Gentamicin-Amoxicillin+Rimadyl	2016-08-16	40	1	45	4.31	8.49	14.1	42.1	45	1.8	2.37	0.06	0.04	0	2	77	2.23
5502145	Gottingen	2.1	Gentamicin-Amoxicillin+Rimadyl	2016-08-16	45	1	45											3	155	4.83
5502145	Gottingen	2.1	Gentamicin-Amoxicillin+Rimadyl	2016-08-16	Necropsy	1	45	3.94	8.42	13.9	41.6	86	1.79	1.97	0.12	0.04	0	3	155	4.83
5507457	Gottingen	2.1	Gentamicin-Amoxicillin+Rimadyl	2016-09-20	-7	0	16	7.23	10.59	13.1	41.2	674	3	3.22	0.35	0.07	0.01	10	229	3.88
5507457	Gottingen	2.1	Gentamicin-Amoxicillin+Rimadyl	2016-09-20	-1	0	16	6.86	10.91	14.4	42.7	633	2.51	3.83	0.38	0.06	0.02	9	319	5.61
5507457	Gottingen	2.1	Gentamicin-Amoxicillin+Rimadyl	2016-09-20	1	0	16	3.16	10.67	13.4	41.3	564	1.86	0.99	0.13	0.1	0
5507457	Gottingen	2.1	Gentamicin-Amoxicillin+Rimadyl	2016-09-20	3	0	16	3.49	9.94	12.5	38.5	363	2.36	0.8	0.19	0.07	0	23	246	8.6
5507457	Gottingen	2.1	Gentamicin-Amoxicillin+Rimadyl	2016-09-20	7	0	16	4.49	11.42	14.5	48.1	209	2.64	1.4	0.31	0.11	0.01	1	216	5.97
5507457	Gottingen	2.1	Gentamicin-Amoxicillin+Rimadyl	2016-09-20	10	0	16	1.94	9.37	11.8	36	30	1.11	0.76	0.03	0.02	0	0	68	4.12
5507457	Gottingen	2.1	Gentamicin-Amoxicillin+Rimadyl	2016-09-20	14	0	16	1.18	7.92	10.2	30.3	4	0.3	0.82	0.02	0.03	0	0	47	4.88
5507457	Gottingen	2.1	Gentamicin-Amoxicillin+Rimadyl	2016-09-20	17	0	16	0.53	3.51	4.5	13.4	2	0.02	0.49	0	0.01	0	0	20	5.03
5507457	Gottingen	2.1	Gentamicin-Amoxicillin+Rimadyl	2016-09-20	20	0	16	na	na	na	na	na	na	na	na	na	na	na	na	na
5507457	Gottingen	2.1	Gentamicin-Amoxicillin+Rimadyl	2016-09-20	23	0	16	na	na	na	na	na	na	na	na	na	na	na	na	na
5507457	Gottingen	2.1	Gentamicin-Amoxicillin+Rimadyl	2016-09-20	27	0	16	na	na	na	na	na	na	na	na	na	na	na	na	na
5507457	Gottingen	2.1	Gentamicin-Amoxicillin+Rimadyl	2016-09-20	30	0	16	na	na	na	na	na	na	na	na	na	na	na	na	na
5507457	Gottingen	2.1	Gentamicin-Amoxicillin+Rimadyl	2016-09-20	35	0	16	na	na	na	na	na	na	na	na	na	na	na	na	na
5507457	Gottingen	2.1	Gentamicin-Amoxicillin+Rimadyl	2016-09-20	40	0	16	na	na	na	na	na	na	na	na	na	na	na	na	na
5507457	Gottingen	2.1	Gentamicin-Amoxicillin+Rimadyl	2016-09-20	45	0	16	na	na	na	na	na	na	na	na	na	na	na	na	na
5507457	Gottingen	2.1	Gentamicin-Amoxicillin+Rimadyl	2016-09-20	Necropsy	0	16	0.1	1.39	1.8	5.9	4	0.01	0.09	0	0.01	0	0	283	628.89
5489637	Gottingen	2.1	Gentamicin-Amoxicillin+Rimadyl	2016-05-31	-7	0	24	9.51	7.86	14.7	43.3	429	4.65	4.11	0.47	0.22	0.04	9	326	4.16
5489637	Gottingen	2.1	Gentamicin-Amoxicillin+Rimadyl	2016-05-31	-1	0	24	8.5	7.49	14.4	40.8	461	3.52	4.44	0.29	0.18	0.05	9	346	4.98
5489637	Gottingen	2.1	Gentamicin-Amoxicillin+Rimadyl	2016-05-31	1	0	24	5.96	8.07	15.3	44.3	413	4.29	1.21	0.17	0.2	0.05	8	242	4.91
5489637	Gottingen	2.1	Gentamicin-Amoxicillin+Rimadyl	2016-05-31	3	0	24	3.73	8.33	16	45.8	438	2.31	1.09	0.16	0.09	0.05	13	478	14.73
5489637	Gottingen	2.1	Gentamicin-Amoxicillin+Rimadyl	2016-05-31	7	0	24	4.71	8.23	15.9	44	245	2.98	1.43	0.21	0.02	0.03	7	145	3.91
5489637	Gottingen	2.1	Gentamicin-Amoxicillin+Rimadyl	2016-05-31	10	0	24	2.88	7.49	14.4	39.4	49	1.73	1.06	0.02	0.01	0.02	1	46	1.97
5489637	Gottingen	2.1	Gentamicin-Amoxicillin+Rimadyl	2016-05-31	14	0	24	1.88	7.84	15	42.1	5	0.37	1.45	0.02	0.03	0	0	107	6.63
5489637	Gottingen	2.1	Gentamicin-Amoxicillin+Rimadyl	2016-05-31	17	0	24	0.97	5.78	10.8	30.6	7	0.04	0.89	0.02	0.02	0	0	39	4.79
5489637	Gottingen	2.1	Gentamicin-Amoxicillin+Rimadyl	2016-05-31	20	0	24	0.79	4.09	7.5	21.2	3	0.04	0.74	0.01	0	0	0	32	4.65
5489637	Gottingen	2.1	Gentamicin-Amoxicillin+Rimadyl	2016-05-31	23	0	24	1.13	4.02	8	21.1	5	0.07	1.03	0.02	0	0	0	39	4.51
5489637	Gottingen	2.1	Gentamicin-Amoxicillin+Rimadyl	2016-05-31	27	0	24	na	na	na	na	na	na	na	na	na	na	na	na	na
5489637	Gottingen	2.1	Gentamicin-Amoxicillin+Rimadyl	2016-05-31	30	0	24	na	na	na	na	na	na	na	na	na	na	na	na	na
5489637	Gottingen	2.1	Gentamicin-Amoxicillin+Rimadyl	2016-05-31	35	0	24	na	na	na	na	na	na	na	na	na	na	na	na	na
5489637	Gottingen	2.1	Gentamicin-Amoxicillin+Rimadyl	2016-05-31	40	0	24	na	na	na	na	na	na	na	na	na	na	na	na	na
5489637	Gottingen	2.1	Gentamicin-Amoxicillin+Rimadyl	2016-05-31	45	0	24	na	na	na	na	na	na	na	na	na	na	na	na	na
5489637	Gottingen	2.1	Gentamicin-Amoxicillin+Rimadyl	2016-05-31	Necropsy	0	24	0.53	2.69	5	14.6	9	0.03	0.48	0	0.01	0	3	39	8.32
5491003	Gottingen	2.1	Gentamicin-Amoxicillin+Rimadyl	2016-05-31	-7	1	45	6.5	8.18	12.5	38	316	2.64	3.53	0.15	0.15	0.01	9	380	7.28
5491003	Gottingen	2.1	Gentamicin-Amoxicillin+Rimadyl	2016-05-31	-1	1	45	6.73	8.38	13	38.3	291	2.08	4.3	0.17	0.16	0.01	11	440	8.47
5491003	Gottingen	2.1	Gentamicin-Amoxicillin+Rimadyl	2016-05-31	1	1	45	4.23	9.43	14.8	43.6	341	2.43	1.59	0.08	0.11	0	11	448	13.51
5491003	Gottingen	2.1	Gentamicin-Amoxicillin+Rimadyl	2016-05-31	3	1	45	3.98	8.42	13.2	38.7	371	2.63	1.13	0.12	0.08	0	17	641	20.43
5491003	Gottingen	2.1	Gentamicin-Amoxicillin+Rimadyl	2016-05-31	7	1	45	3.04	8.11	12.7	36.3	204	1.92	0.91	0.14	0.04	0	7	227	8.61
5491003	Gottingen	2.1	Gentamicin-Amoxicillin+Rimadyl	2016-05-31	10	1	45	2.5	8.4	13.2	37.1	32	1.15	1.23	0.07	0.04	0.01	0	51	2.65
5491003	Gottingen	2.1	Gentamicin-Amoxicillin+Rimadyl	2016-05-31	14	1	45	1.67	7.21	11.3	32.3	4	0.65	0.97	0.01	0.03	0	0	56	4.44
5491003	Gottingen	2.1	Gentamicin-Amoxicillin+Rimadyl	2016-05-31	17	1	45	0.71	6.61	10.4	29.7	4	0.12	0.56	0.01	0.02	0.02	0	47	4.38
5491003	Gottingen	2.1	Gentamicin-Amoxicillin+Rimadyl	2016-05-31	20	1	45	1.5	5.46	8.5	24.3	3	0.08	1.39	0.01	0.01	0	0	45	3.73
5491003	Gottingen	2.1	Gentamicin-Amoxicillin+Rimadyl	2016-05-31	23	1	45	1.09	5.6	9.1	25	4	0.07	1	0.01	0	0	0	30	3.78
5491003	Gottingen	2.1	Gentamicin-Amoxicillin+Rimadyl	2016-05-31	27	1	45	1.07	2.9	4.8	13.2	8	0.09	0.96	0.01	0.01	0	1	157	18
5491003	Gottingen	2.1	Gentamicin-Amoxicillin+Rimadyl	2016-05-31	30	1	45	1.44	6.57	10.8	30.1	6	0.13	1.28	0.02	0.01	0	0	40	3.64
5491003	Gottingen	2.1	Gentamicin-Amoxicillin+Rimadyl	2016-05-31	35	1	45	1.92	2.65	4.6	12.9	8	0.28	1.6	0.02	0.01	0	1	87	5.82
5491003	Gottingen	2.1	Gentamicin-Amoxicillin+Rimadyl	2016-05-31	40	1	45	2.49	2.22	4.2	12.7	11	0.38	2.05	0.02	0.03	0	4	171	9.34
5491003	Gottingen	2.1	Gentamicin-Amoxicillin+Rimadyl	2016-05-31	45	1	45	2.23	1.84	4.1	11.7	7	0.59	1.55	0.02	0.04	0	0	89	5.04
5491003	Gottingen	2.1	Gentamicin-Amoxicillin+Rimadyl	2016-05-31	Necropsy	1	45	2.23	1.84	4.1	11.7	7	0.59	1.55	0.02	0.04	0	0	89	5.04
5502552	Gottingen	2.1	Gentamicin-Amoxicillin+Rimadyl	2016-08-16	-7	1	45	7.12	7.18	11.6	34.4	495	3.68	3	0.27	0.11	0	5	261	4.34
5502552	Gottingen	2.1	Gentamicin-Amoxicillin+Rimadyl	2016-08-16	-1	1	45	6.97	8.28	13.3	41.6	82	3.38	3.08	0.04	0.29	0.02
5502552	Gottingen	2.1	Gentamicin-Amoxicillin+Rimadyl	2016-08-16	1	1	45	4.52	8.03	12.8	48.2	416	2.94	0.89	0.05	0.58	0.01
5502552	Gottingen	2.1	Gentamicin-Amoxicillin+Rimadyl	2016-08-16	3	1	45	4.24	7	11.2	34	453	3.01	0.84	0.19	0.18	0.02
5502552	Gottingen	2.1	Gentamicin-Amoxicillin+Rimadyl	2016-08-16	7	1	45	3.2	7.01	11.1	33.6	367	2	0.88	0.21	0.09	0
5502552	Gottingen	2.1	Gentamicin-Amoxicillin+Rimadyl	2016-08-16	10	1	45	3.94	7.59	11.9	37.5	108	2.75	1.03	0.06	0.04	0	2	120	3.55
5502552	Gottingen	2.1	Gentamicin-Amoxicillin+Rimadyl	2016-08-16	14	1	45	2.54	6.78	10.8	32.8	15	1.47	0.89	0.03	0.13	0	2	71	3.33
5502552	Gottingen	2.1	Gentamicin-Amoxicillin+Rimadyl	2016-08-16	17	1	45	2.04	7.17	11.7	34.4	7	0.86	1.03	0.02	0.09	0.01	0	127	8.15
5502552	Gottingen	2.1	Gentamicin-Amoxicillin+Rimadyl	2016-08-16	20	1	45	2.39	7.95	12.8	38.9	64	0.68	1.53	0.04	0.09	0	6	108	5.54
5502552	Gottingen	2.1	Gentamicin-Amoxicillin+Rimadyl	2016-08-16	23	1	45	2.12	7.49	12.3	36.1	31	0.64	1.34	0.05	0.05	0.01	7	99	6
5502552	Gottingen	2.1	Gentamicin-Amoxicillin+Rimadyl	2016-08-16	27	1	45	2.79	7.49	12.1	36.2	125	0.92	1.74	0.05	0.04	0	6	123	5.1
5502552	Gottingen	2.1	Gentamicin-Amoxicillin+Rimadyl	2016-08-16	30	1	45	2.65	7.21	11.8	35	158	0.84	1.67	0.06	0.04	0	7	122	5.3
5502552	Gottingen	2.1	Gentamicin-Amoxicillin+Rimadyl	2016-08-16	35	1	45	3.71	7.75	12.7	38.3	233	1.32	2.22	0.07	0.07	0	5	167	5.51
5502552	Gottingen	2.1	Gentamicin-Amoxicillin+Rimadyl	2016-08-16	40	1	45	5.44	7.56	12.4	36.3	215	2.83	2.34	0.1	0.11	0.01	5	154	3.45
5502552	Gottingen	2.1	Gentamicin-Amoxicillin+Rimadyl	2016-08-16	45	1	45											5	143	3.5
5502552	Gottingen	2.1	Gentamicin-Amoxicillin+Rimadyl	2016-08-16	Necropsy	1	45	5.02	7.87	13.1	38.9	285	1.96	2.72	0.13	0.16	0	5	143	3.5
5493758	Gottingen	2.3	Gentamicin-Amoxicillin+Rimadyl	2016-06-28	-7	0	16	9.45	8.2	13.8	39.6	444	3.46	5.19	0.42	0.21	0.09	12	337	4.27
5493758	Gottingen	2.3	Gentamicin-Amoxicillin+Rimadyl	2016-06-28	-1	0	16	9.83	8.02	13.3	39.3	455	4.28	4.59	0.42	0.43	0.03	9	475	5.73
5493758	Gottingen	2.3	Gentamicin-Amoxicillin+Rimadyl	2016-06-28	1	0	16	2.83	7.88	13.1	39.3	427	1.6	0.93	0.08	0.18	0.01	8	397	17.09
5493758	Gottingen	2.3	Gentamicin-Amoxicillin+Rimadyl	2016-06-28	3	0	16	5.05	8.09	13.5	38.9	503	3.56	1.12	0.14	0.14	0.02	18	266	6.24
5493758	Gottingen	2.3	Gentamicin-Amoxicillin+Rimadyl	2016-06-28	7	0	16	3.51	8.16	13.7	40.4	330	2.06	1.17	0.21	0.02	0.02	10	267	9.54
5493758	Gottingen	2.3	Gentamicin-Amoxicillin+Rimadyl	2016-06-28	10	0	16	3.06	8.16	13.7	39.7	75	1.68	1.23	0.06	0.05	0.02	3	75	3.05
5493758	Gottingen	2.3	Gentamicin-Amoxicillin+Rimadyl	2016-06-28	14	0	16	2.31	8.34	14.3	41.1	4	0.88	1.36	0.03	0.04	0	0	41	2.16
5493758	Gottingen	2.3	Gentamicin-Amoxicillin+Rimadyl	2016-06-28	17	0	16	na	na	na	na	na	na	na	na	na	na	na	na	na
5493758	Gottingen	2.3	Gentamicin-Amoxicillin+Rimadyl	2016-06-28	20	0	16	na	na	na	na	na	na	na	na	na	na	na	na	na
5493758	Gottingen	2.3	Gentamicin-Amoxicillin+Rimadyl	2016-06-28	23	0	16	na	na	na	na	na	na	na	na	na	na	na	na	na
5493758	Gottingen	2.3	Gentamicin-Amoxicillin+Rimadyl	2016-06-28	27	0	16	na	na	na	na	na	na	na	na	na	na	na	na	na
5493758	Gottingen	2.3	Gentamicin-Amoxicillin+Rimadyl	2016-06-28	30	0	16	na	na	na	na	na	na	na	na	na	na	na	na	na
5493758	Gottingen	2.3	Gentamicin-Amoxicillin+Rimadyl	2016-06-28	35	0	16	na	na	na	na	na	na	na	na	na	na	na	na	na
5493758	Gottingen	2.3	Gentamicin-Amoxicillin+Rimadyl	2016-06-28	40	0	16	na	na	na	na	na	na	na	na	na	na	na	na	na
5493758	Gottingen	2.3	Gentamicin-Amoxicillin+Rimadyl	2016-06-28	45	0	16	na	na	na	na	na	na	na	na	na	na	na	na	na
5493758	Gottingen	2.3	Gentamicin-Amoxicillin+Rimadyl	2016-06-28	Necropsy	0	16	0.74	4.58	7.8	22.4	4	0.11	0.61	0.01	0.01	0
5508305	Gottingen	2.3	Gentamicin-Amoxicillin+Rimadyl	2016-09-20	-7	0	15	5.91	7.35	13.8	40.2	440	1.27	4.16	0.27	0.12	0.02	9	350	7.11
5508305	Gottingen	2.3	Gentamicin-Amoxicillin+Rimadyl	2016-09-20	-1	0	15	5.77	7.43	13.9	40.6	341	1.98	3.38	0.24	0.13	0	6	248	5.17
5508305	Gottingen	2.3	Gentamicin-Amoxicillin+Rimadyl	2016-09-20	1	0	15	1.72	6.68	12.3	36.4	345	1.04	0.56	0.02	0.07	0
5508305	Gottingen	2.3	Gentamicin-Amoxicillin+Rimadyl	2016-09-20	3	0	15	2.62	7.44	13.7	40.6	376	1.73	0.73	0.04	0.04	0.02	12	866	35.99
5508305	Gottingen	2.3	Gentamicin-Amoxicillin+Rimadyl	2016-09-20	7	0	15	2.16	7.35	13.7	40.8	148	1.32	0.68	0.1	0.06	0	4	169	8.64
5508305	Gottingen	2.3	Gentamicin-Amoxicillin+Rimadyl	2016-09-20	10	0	15	1.17	7	13.1	37.4	24	0.53	0.59	0.02	0.02	0	0	50	5.11
5508305	Gottingen	2.3	Gentamicin-Amoxicillin+Rimadyl	2016-09-20	14	0	15	0.41	6.13	11.3	32.8	3	0.03	0.37	0.01	0.01	0	0	153	46.36
5508305	Gottingen	2.3	Gentamicin-Amoxicillin+Rimadyl	2016-09-20	17	0	15	na	na	na	na	na	na	na	na	na	na
5508305	Gottingen	2.3	Gentamicin-Amoxicillin+Rimadyl	2016-09-20	20	0	15	na	na	na	na	na	na	na	na	na	na
5508305	Gottingen	2.3	Gentamicin-Amoxicillin+Rimadyl	2016-09-20	23	0	15	na	na	na	na	na	na	na	na	na	na
5508305	Gottingen	2.3	Gentamicin-Amoxicillin+Rimadyl	2016-09-20	27	0	15	na	na	na	na	na	na	na	na	na	na
5508305	Gottingen	2.3	Gentamicin-Amoxicillin+Rimadyl	2016-09-20	30	0	15	na	na	na	na	na	na	na	na	na	na
5508305	Gottingen	2.3	Gentamicin-Amoxicillin+Rimadyl	2016-09-20	35	0	15	na	na	na	na	na	na	na	na	na	na
5508305	Gottingen	2.3	Gentamicin-Amoxicillin+Rimadyl	2016-09-20	40	0	15	na	na	na	na	na	na	na	na	na	na
5508305	Gottingen	2.3	Gentamicin-Amoxicillin+Rimadyl	2016-09-20	45	0	15	na	na	na	na	na	na	na	na	na	na
5508305	Gottingen	2.3	Gentamicin-Amoxicillin+Rimadyl	2016-09-20	Necropsy	0	15	0.17	1.37	2.5	7.5	13	0.03	0.11	0	0.02	0	1	769	312.6
5492336	Gottingen	2.3	Gentamicin-Amoxicillin+Rimadyl	2016-06-28	-7	0	15	4.58	7.48	11.9	33.8	261	1	2.99	0.36	0.12	0.01	8	293	7.65
5492336	Gottingen	2.3	Gentamicin-Amoxicillin+Rimadyl	2016-06-28	-1	0	15	2.77	7.44	11.7	34.3	217	0.6	1.78	0.16	0.1	0.09	8	395	13.8
5492336	Gottingen	2.3	Gentamicin-Amoxicillin+Rimadyl	2016-06-28	1	0	15	1.8	11.49	18.1	53.9	245	0.75	0.88	0.05	0.09	0.02	8	312	18.96
5492336	Gottingen	2.3	Gentamicin-Amoxicillin+Rimadyl	2016-06-28	3	0	15	3.9	7.96	12.5	36.2	432	2.73	0.93	0.11	0.08	0.01	15	202	6.29
5492336	Gottingen	2.3	Gentamicin-Amoxicillin+Rimadyl	2016-06-28	7	0	15	1.55	8.19	12.8	37.5	165	0.81	0.55	0.13	0.03	0.01	3	89	6.47
5492336	Gottingen	2.3	Gentamicin-Amoxicillin+Rimadyl	2016-06-28	10	0	15	1.94	8.03	12.4	36.2	11	0.7	1.17	0.04	0.03	0.01	0	50	3.44
5492336	Gottingen	2.3	Gentamicin-Amoxicillin+Rimadyl	2016-06-28	14	0	15	1.3	7.38	11.6	33.7	5	0.23	1.03	0.01	0.02	0	0	68	6.41
5492336	Gottingen	2.3	Gentamicin-Amoxicillin+Rimadyl	2016-06-28	17	0	15	na	na	na	na	na	na	na	na	na	na	na	na	na
5492336	Gottingen	2.3	Gentamicin-Amoxicillin+Rimadyl	2016-06-28	20	0	15	na	na	na	na	na	na	na	na	na	na	na	na	na
5492336	Gottingen	2.3	Gentamicin-Amoxicillin+Rimadyl	2016-06-28	23	0	15	na	na	na	na	na	na	na	na	na	na	na	na	na
5492336	Gottingen	2.3	Gentamicin-Amoxicillin+Rimadyl	2016-06-28	27	0	15	na	na	na	na	na	na	na	na	na	na	na	na	na
5492336	Gottingen	2.3	Gentamicin-Amoxicillin+Rimadyl	2016-06-28	30	0	15	na	na	na	na	na	na	na	na	na	na	na	na	na
5492336	Gottingen	2.3	Gentamicin-Amoxicillin+Rimadyl	2016-06-28	35	0	15	na	na	na	na	na	na	na	na	na	na	na	na	na
5492336	Gottingen	2.3	Gentamicin-Amoxicillin+Rimadyl	2016-06-28	40	0	15	na	na	na	na	na	na	na	na	na	na	na	na	na
5492336	Gottingen	2.3	Gentamicin-Amoxicillin+Rimadyl	2016-06-28	45	0	15	na	na	na	na	na	na	na	na	na	na	na	na	na
5492336	Gottingen	2.3	Gentamicin-Amoxicillin+Rimadyl	2016-06-28	Necropsy	0	15	0.39	1.9	3	8.5	3	0.02	0.35	0	0.01	0	2	79	13.17
5502439	Gottingen	2.3	Gentamicin-Amoxicillin+Rimadyl	2016-08-16	-7	1	45	7.7	8.45	13.4	40.3	521	4.11	3.21	0.23	0.07	0.02	7	182	2.75
5502439	Gottingen	2.3	Gentamicin-Amoxicillin+Rimadyl	2016-08-16	-1	1	45	8.22	8.42	13.8	42.3	413	4.48	3.27	0.05	0.15	0.03
5502439	Gottingen	2.3	Gentamicin-Amoxicillin+Rimadyl	2016-08-16	1	1	45	5.1	8.37	13.6	40.4	331	4.43	0.43	0.02	0.13	0.03
5502439	Gottingen	2.3	Gentamicin-Amoxicillin+Rimadyl	2016-08-16	3	1	45	2.99	7.55	12.2	37.1	443	2.05	0.7	0.11	0.07	0.01
5502439	Gottingen	2.3	Gentamicin-Amoxicillin+Rimadyl	2016-08-16	7	1	45	4.14	7.61	12.3	37.3	294	3.31	0.59	0.13	0.04	0
5502439	Gottingen	2.3	Gentamicin-Amoxicillin+Rimadyl	2016-08-16	10	1	45	1.32	7.54	12	36.7	38	0.66	0.6	0.02	0.02	0	2	62	5.14
5502439	Gottingen	2.3	Gentamicin-Amoxicillin+Rimadyl	2016-08-16	14	1	45	na	na	na	na	na	na	na	na	na	na	na	na	na
5502439	Gottingen	2.3	Gentamicin-Amoxicillin+Rimadyl	2016-08-16	17	1	45	na	na	na	na	na	na	na	na	na	na	na	na	na
5502439	Gottingen	2.3	Gentamicin-Amoxicillin+Rimadyl	2016-08-16	20	1	45	1.21	6.01	9.5	29	9	0.21	0.94	0.04	0.01	0	0	55	5.91
5502439	Gottingen	2.3	Gentamicin-Amoxicillin+Rimadyl	2016-08-16	23	1	45	1.54	6.46	10.5	31.9	11	0.32	1.17	0.05	0	0	0	45	3.9
5502439	Gottingen	2.3	Gentamicin-Amoxicillin+Rimadyl	2016-08-16	27	1	45	1.73	5.07	8.3	24.9	10	0.44	1.15	0.09	0.02	0	0	49	3.98
5502439	Gottingen	2.3	Gentamicin-Amoxicillin+Rimadyl	2016-08-16	30	1	45	2.32	5.84	10	30.4	19	0.58	1.61	0.05	0.02	0.01	2	70	4.06
5502439	Gottingen	2.3	Gentamicin-Amoxicillin+Rimadyl	2016-08-16	35	1	45	2.73	5.81	10.5	32.7	47	0.86	1.71	0.09	0.02	0.01	5	117	5.39
5502439	Gottingen	2.3	Gentamicin-Amoxicillin+Rimadyl	2016-08-16	40	1	45	3.28	6.49	12	36.3	84	1.16	1.95	0.11	0.02	0	4	149	5.31
5502439	Gottingen	2.3	Gentamicin-Amoxicillin+Rimadyl	2016-08-16	45	1	45											4	137	4.33
5502439	Gottingen	2.3	Gentamicin-Amoxicillin+Rimadyl	2016-08-16	Necropsy	1	45	3.78	7.59	13.9	42.2	169	1.39	2.18	0.11	0.03	0.01	4	137	4.33
5503036	Gottingen	2.3	Gentamicin-Amoxicillin+Rimadyl	2016-08-16	-7	1	45	10.26	9.15	14	41.6	515	6.39	3.41	0.29	0.08	0.01	12	348	3.87
5503036	Gottingen	2.3	Gentamicin-Amoxicillin+Rimadyl	2016-08-16	-1	1	45	9.16	9.22	14	43.3	427	5.32	3.27	0.06	0.21	0.05
5503036	Gottingen	2.3	Gentamicin-Amoxicillin+Rimadyl	2016-08-16	1	1	45	4.91	8.87	13.4	40.5	358	4.05	0.53	0.03	0.23	0
5503036	Gottingen	2.3	Gentamicin-Amoxicillin+Rimadyl	2016-08-16	3	1	45	4.1	8.71	13.2	39.9	498	2.94	0.79	0.13	0.16	0.01
5503036	Gottingen	2.3	Gentamicin-Amoxicillin+Rimadyl	2016-08-16	7	1	45	2.77	9.01	13.7	41.2	375	2	0.53	0.15	0.04	0.01
5503036	Gottingen	2.3	Gentamicin-Amoxicillin+Rimadyl	2016-08-16	10	1	45	2.77	8.84	13.3	41.4	57	1.9	0.78	0.03	0.02	0.02	6	73	3.06
5503036	Gottingen	2.3	Gentamicin-Amoxicillin+Rimadyl	2016-08-16	14	1	45	1.26	8.53	13.1	38.9	4	0.29	0.9	0.02	0.04	0	0	62	6.19
5503036	Gottingen	2.3	Gentamicin-Amoxicillin+Rimadyl	2016-08-16	17	1	45	1.09	7.81	11.8	35.3	4	0.09	0.96	0.02	0.02	0	0	36	4.02
5503036	Gottingen	2.3	Gentamicin-Amoxicillin+Rimadyl	2016-08-16	20	1	45	1.18	6.55	9.8	29.2	5	0.12	1	0.03	0.02	0	0	68	7.41
5503036	Gottingen	2.3	Gentamicin-Amoxicillin+Rimadyl	2016-08-16	23	1	45	1.13	7.94	11.8	35.4	5	0.19	0.89	0.03	0.01	0	0	29	2.99
5503036	Gottingen	2.3	Gentamicin-Amoxicillin+Rimadyl	2016-08-16	27	1	45	1.47	5.62	8.5	25.2	6	0.23	1.2	0.03	0.01	0	0	25	1.96
5503036	Gottingen	2.3	Gentamicin-Amoxicillin+Rimadyl	2016-08-16	30	1	45	1.59	5.08	7.8	23.3	5	0.34	1.18	0.02	0.02	0	0	94	7.2
5503036	Gottingen	2.3	Gentamicin-Amoxicillin+Rimadyl	2016-08-16	35	1	45	2.34	5.74	9.1	27.9	4	0.58	1.7	0.02	0.02	0.01	0	88	4.55
5503036	Gottingen	2.3	Gentamicin-Amoxicillin+Rimadyl	2016-08-16	40	1	45	2.71	4.48	8	25	8	0.85	1.77	0.03	0.03	0	2	121	5.41
5503036	Gottingen	2.3	Gentamicin-Amoxicillin+Rimadyl	2016-08-16	45	1	45	3.43	4.51	9	29.4	21	1.18	2.13	0.04	0.02	0.01	2	167	5.89
5503036	Gottingen	2.3	Gentamicin-Amoxicillin+Rimadyl	2016-08-16	Necropsy	1	45	3.43	4.51	9	29.4	21	1.18	2.13	0.04	0.02	0.01	2	167	5.89
5508020	Gottingen	2.3	Gentamicin-Amoxicillin+Rimadyl	2016-09-20	-7	0	27	8.8	8.44	13.4	40.2	266	3.98	4.29	0.35	0.09	0.01	7	258	3.56
5508020	Gottingen	2.3	Gentamicin-Amoxicillin+Rimadyl	2016-09-20	-1	0	27	7.78	8.92	15	42.8	296	2.69	4.62	0.28	0.11	0.01	7	218	3.41
5508020	Gottingen	2.3	Gentamicin-Amoxicillin+Rimadyl	2016-09-20	1	0	27	4.52	8.86	14.4	43.2	248	2.09	2.08	0.08	0.19	0.01
5508020	Gottingen	2.3	Gentamicin-Amoxicillin+Rimadyl	2016-09-20	3	0	27	3.85	7.98	12.9	38.4	323	2.15	1.42	0.14	0.06	0	15	332	10.39
5508020	Gottingen	2.3	Gentamicin-Amoxicillin+Rimadyl	2016-09-20	7	0	27	3.89	8.96	14.7	45	79	2.02	1.56	0.24	0.04	0	3	193	5.85
5508020	Gottingen	2.3	Gentamicin-Amoxicillin+Rimadyl	2016-09-20	10	0	27	2.59	8.2	13.3	39.3	13	1.03	1.45	0.08	0.01	0.01	0	79	3.58
5508020	Gottingen	2.3	Gentamicin-Amoxicillin+Rimadyl	2016-09-20	14	0	27	1.46	6.8	11	32	2	0.25	1.12	0.02	0.06	0	0	65	5.45
5508020	Gottingen	2.3	Gentamicin-Amoxicillin+Rimadyl	2016-09-20	17	0	27	1.08	5.63	9	26.4	4	0.04	0.99	0.02	0.02	0.01	0	55	9.02
5508020	Gottingen	2.3	Gentamicin-Amoxicillin+Rimadyl	2016-09-20	20	0	27	0.84	4.28	7.1	19.5	4	0.05	0.77	0.01	0	0	0	55	9.02
5508020	Gottingen	2.3	Gentamicin-Amoxicillin+Rimadyl	2016-09-20	23	0	27	1.15	2.9	4.7	13.5	5	0.05	1.07	0.02	0.01	0	0	45	4.82
5508020	Gottingen	2.3	Gentamicin-Amoxicillin+Rimadyl	2016-09-20	27	0	27	1.85	1.73	3	8.3	4	0.13	1.68	0.02	0.01	0	0	41	2.9
5508020	Gottingen	2.3	Gentamicin-Amoxicillin+Rimadyl	2016-09-20	30	0	27	na	na	na	na	na	na	na	na	na	na
5508020	Gottingen	2.3	Gentamicin-Amoxicillin+Rimadyl	2016-09-20	35	0	27	na	na	na	na	na	na	na	na	na	na
5508020	Gottingen	2.3	Gentamicin-Amoxicillin+Rimadyl	2016-09-20	40	0	27	na	na	na	na	na	na	na	na	na	na
5508020	Gottingen	2.3	Gentamicin-Amoxicillin+Rimadyl	2016-09-20	45	0	27	na	na	na	na	na	na	na	na	na	na
5508020	Gottingen	2.3	Gentamicin-Amoxicillin+Rimadyl	2016-09-20	Necropsy	0	27	0.74	1.32	2.1	6.4	1	0.1	0.61	0.01	0	0	0	71	12.41
