# Supplementary material for: Whole blood gene expression within days after total-body irradiation predicts long term survival in Gottingen minipigs
Source: Sci Rep. 2021 Aug 5;11:15873. doi: 10.1038/s41598-021-95120-5 (PMC8342483; doi:10.1038/s41598-021-95120-5)
Supplement: Supplementary file 9 — Supplementary Information 9. [file 41598_2021_95120_MOESM9_ESM.xlsx]

## Sheet: Sheet1
ProbeName	p (Corr) ( [D0] vs [D1] vs [D3] vs [D7] )	FC ([D1] vs [D0])	FC ([D3] vs [D0])	FC ([D7] vs [D0])	GeneSymbol	Description	Sequence
A_72_P326043	1.21177e-36	-4.90721	-7.43199	-5.31251	LOC100627089	Rep: Scavenger-receptor protein - Sus scrofa (Pig), partial (50%) [TC528127]	TATGACGATGTTGATCTTAGCATCATGTCGTGCCACTTTTTGAGGCAAGAGACACTTTGA
A_72_P103341	2.43581e-33	4.97542	2.25624	1.27633		rfbs3937b_a22.y1 fbs Sus scrofa cDNA 5', mRNA sequence [EW173147]	GAGGTGGCTTCTCCTCCAAAGGTGTAGGCTCCAGAGTTTCCTAACATAGTAAATGTAAAG
A_72_P205717	3.3327e-31	-3.9582	-3.03819	-2.16877	LOC100519643	Rep: Cytochrome b ascorbate-dependent protein 3 - Bos taurus (Bovine), partial (88%) [TC544192]	GTGGGTAGGCGTTTCACTTACGAAGCTGGATTTTCATTAAATGTGTTTTTTAAGAATCAA
A_72_P152936	5.11917e-31	4.14354	2.2916	-1.06708	CDKN1A	PREDICTED: Sus scrofa cyclin-dependent kinase inhibitor 1A (p21, Cip1) (CDKN1A), transcript variant X1, mRNA [XM_001929558]	CCCACAGTGCCGAGTATACTGCAGGTGCTCAATAAATATTTCTGGTGATTTTACTTGTAA
A_72_P239607	5.77538e-31	-4.4208	-6.95852	-5.71731			TTTACCCTTGGAGGAATTGTTTGTTTGTTTTCTGTTGGCATAATAAAGACAGACCATTTC
A_72_P344573	5.72098e-30	-11.7209	-6.04775	-2.99088	VPREB3	Rep: Pre-B lymphocyte protein 3 precursor (VpreB3 protein) (N27C7-2). - Canis familiaris, partial (98%) [TC556560]	CCCTGAGCCTTGATTTTCCTCTTCTGTAAAATGGGATAACAATATTCAACATGTCAAAAA
A_72_P715228	3.4897e-29	4.21177	2.3442	-1.03016	CDKN1A		CACAGTGCCGAGTATACTGCAGGTGCTCAATAAATATTTCTGGTGATTTTACTTATAAAA
A_72_P174471	3.87387e-29	5.02343	3.85423	1.27876	MGMT	O-6-methylguanine-DNA methyltransferase [Source:HGNC Symbol;Acc:HGNC:7059] [ENSSSCT00000011768]	CTGTGAAGTTTGGAGAAACGGTTTCTTACCAGCAGTTAGCAGCCCTGGTGGGCAGCCCCA
A_72_P509415	2.01828e-28	-6.03995	-4.27192	-2.55426	CD72	Sus scrofa CD72 molecule (CD72), mRNA [NM_001097493]	TGAAGAAACTTCTAGAAGAGACTTTGGCTTCCTATGAAACCTCCCATAGTGGGATGGGTG
A_72_P240222	5.31399e-28	-10.6414	-6.20817	-3.17053	MS4A1	Sus scrofa membrane spanning 4-domains A1 (MS4A1), mRNA [NM_001243394]	TGTAACTTTGTGGTACCCTCTCTGGGGAGGCCTTCTGTATATCATTTCTGGATCATTCCT
A_72_P490736	8.72043e-28	4.13056	2.82187	1.08929	MGMT	O-6-methylguanine-DNA methyltransferase [Source:HGNC Symbol;Acc:HGNC:7059] [ENSSSCT00000011768]	TGTGAGGGCTTGTCAAGGTGGGGCTGAGGTGCTGGGGCCACATTAAAGGAGCTGCTTGGG
A_72_P070401	1.68388e-27	-8.97432	-4.19578	-2.68315	CD79A	Sus scrofa CD79a molecule (CD79A), mRNA [NM_001135962]	GATGATGAAAATCTTTACGAGGGCCTGAACCTTGATGACTGCTCCATGTATGAGGATATC
A_72_P407833	1.68388e-27	2.1325	2.64586	2.36899	SFXN3		CCCAGCCGACCACAAGTAATAAAAGCAATGGTGCCACTGTTACTCAACAAAGTGAAAAAA
A_72_P069881	3.4517e-24	1.93194	3.01358	2.63095	A2M	alpha-2-macroglobulin [Source:HGNC Symbol;Acc:HGNC:7] [ENSSSCT00000000716]	CTCCTTGCAGCAAAGATCCCGGAAATGTTTAAAGGCCACATCAATAAAAACTGCTTTGCT
A_72_P316478	5.11597e-24	12.9274	7.18531	2.59587			CAGTTTTGTAATTGTACATCTTTATCCTTAAAAGAGCAGCTTCTGCTCTGTCCCACCCCA
A_72_P077471	9.29467e-24	1.81233	2.4333	1.83294	FCER1G	Sus scrofa Fc fragment of IgE receptor Ig (FCER1G), mRNA [NM_001001265]	GCTCTTCATTAATGTTTGTATTCTTGACTCACCCCCTTATGGAACCTTCTAAATCTTCCC
A_72_P275049	1.03244e-23	-13.7166	-4.82629	-2.51875		945810 MARC 4PIG Sus scrofa cDNA 5', mRNA sequence [CN157134]	CATTTCACTTGTACATTGTAACTGTGCACCAGAACTGTCAGTCATCACTCACATTCGGAA
A_72_P223652	1.14945e-23	2.12607	2.1345	-1.02187	FHL3	Sus scrofa four and a half LIM domains 3 (FHL3), mRNA [NM_213946]	TACAGTTTTGCCCAGCCCGTGTTGTCAAGTGTTTTCTCGTTTCAGTTCAGCTCTGTTTTG
A_72_P436644	4.8088e-23	2.28085	2.29831	1.01697		Rep: Four and a half LIM domains protein 3 (FHL-3) (Skeletal muscle LIM- protein 2) (SLIM 2). - Canis familiaris, partial (48%) [TC524948]	AGTTGTCAAGTGTTTTCTCGGTTCAGTTCAGCTCTGTTTTGCCCAAAGATGGGCAAAAGG
A_72_P254812	7.19826e-23	4.37197	2.5727	1.70081		PREDICTED: Sus scrofa zinc finger, matrin-type 3 (ZMAT3), transcript variant X1, mRNA [XM_013982220]	CTGTGTATCCTCACTTATGTACTGATTTCTGATAAAGGCTTGATGTCATTATAACAGTCA
A_72_P146481	1.28228e-22	3.6658	5.0145	4.48179	CD70	Sus scrofa CD70 molecule (CD70), mRNA [NM_001044531]	CTGCTGCCTTCCAGAAATGCTGATGAGACCTTTTTTGGAGTTCAGCTGGTGCGCCCTTGA
A_72_P133356	2.54883e-22	-2.2105	-1.14976	-1.06718	PAK1IP1	PAK1 interacting protein 1 [Source:HGNC Symbol;Acc:HGNC:20882] [ENSSSCT00000001135]	GATAAGAAAGTTTCCCCATCTTTACTGTGTGAAGTAAACACCAACGCCAGGCTGACCTGT
A_72_P280409	2.54883e-22	1.69452	2.05965	2.19823	PDXK	Sus scrofa pyridoxal kinase (PDXK), mRNA [NM_213943]	TTACAGAGAGAAGGTCGTGCCCGTGGCAGACATCATAACCCCCAACCAGTTTGAGGCGGA
A_72_P440631	6.5276e-22	3.71674	3.12946	-2.48874	LGALS13	Sus scrofa lectin, galactoside-binding, soluble, 13 (LGALS13), mRNA [NM_001142841]	AGTCAAGGAGATCCCCTCATCCAAGGGACCATGGGACTCCCTGAGTTCACAAACGGGATG
A_72_P302644	8.28632e-22	1.9405	2.53414	1.57565	ANG	Sus scrofa angiogenin (ANG), mRNA [NM_001044573]	CCTGTGAAAATGGCTTGCCTGTCCACTTTGATGAGTCCTTTATCATTACAAGCCAGTAGC
A_72_P202162	9.59806e-22	-3.2764	-2.80409	-2.1942		chondroitin sulfate N-acetylgalactosaminyltransferase 1 [Source:HGNC Symbol;Acc:HGNC:24290] [ENSSSCT00000007673]	GTTCTACTGGGTCACCAAGATGCTTCTGAAAATTGCATTTTGTTACAGTTTCCAACTATT
A_72_P223357	1.66121e-21	-8.78825	-3.8962	-2.8994	CD19	Sus scrofa CD19 molecule (CD19), mRNA [NM_214377]	AACAAGTCTGAAAGTACACAACGAGCACTTCACAGAGCTGGAAGTGGATCCAGAAATCTG
A_72_P305179	1.79529e-21	-1.69269	2.23598	1.91109		Rep: ASPM protein - Bos taurus (Bovine), partial (31%) [TC553218]	GTAATAGCTCCATGCAGAGGACAATTTCATGTCATAAAATGATTCCAACACCGTTAAAAA
A_72_P681420	2.69549e-21	-1.48765	2.86079	2.52568		metallothionein 3 [Source:HGNC Symbol;Acc:HGNC:7408] [ENSSSCT00000027420]	TGCAAATGTGTGTAAATAGTGCTGGGTGGCCTAGTGCCACCTGTCCCCATGGTGAGGCTC
A_72_P097156	3.12891e-21	5.70433	3.79215	2.00073	ZMAT3	Rep: Zinc finger matrin-type protein 3 - Bos taurus (Bovine), partial (12%) [TC529657]	AGCTTTTCCAAGCCCCACATTTGAATAACCAGTGAGTTCAGGATAGCTATGATTTAAAAA
A_72_P071296	3.23152e-21	2.78281	3.61493	3.44434	CD70	rebs32c_o4.y1 ebs Sus scrofa cDNA 5', mRNA sequence [EW081246]	ACCTTTTTTGGAGTTCAGCTGGTGCGCCCTTGACCATTGCACCTCTGGGCCAAATTTTTT
A_72_P413428	4.87843e-21	-3.07436	-3.02337	-3.51146		BW971054 full-length enriched swine cDNA library, adult periphral blood mononuclear cell Sus scrofa cDNA clone PBL010050E03 5', mRNA sequence [BW971054]	ACGATAATGAGCCAAATGCAAGGGAGGATCGCTTCTCTGTGAACTTTCAAAAGGAAAAAA
A_72_P175856	6.80881e-21	-2.02502	-1.1633	-1.05059		GB	TATAAGCCTCTACTCTTCATGGATCTTTTGGATGAAAAGACACTGGTGGCGGTAGAACGG
A_72_P475115	8.72547e-21	2.01515	2.0012	-1.0133	PRUNE1	prune exopolyphosphatase 1 [Source:HGNC Symbol;Acc:HGNC:13420] [ENSSSCT00000007277]	GAGAAATGTAGTCAGATCTCGCTGTCAGAATCTACCACTGCCTCCCTTTCCAAGAAATGA
A_72_P415588	1.58987e-20	-2.25522	-1.54993	-1.22723	APEX1	Sus scrofa apurinic/apyrimidinic endodeoxyribonuclease 1 (APEX1), mRNA [NM_001139471]	TAGTAACAGATGTAGGTTTCCTTTAAACCCAAGGATTTTTGTGTGTGTTGGGATGTCTTT
A_72_P638375	1.66929e-20	3.40919	4.49719	2.33094	PPP1R3C		GCTACCACCCACAGTTTTCTACTCTAAATATTTCACTCTCCTATAGCTATCCTTTGTGAA
A_72_P313483	1.99709e-20	2.38145	4.30956	3.09653	PDE2A		TGTATATGGTCCCGTGGGCTGACCGCTTTGTACATGAGAATAAATCTATTTCTTTCTACC
A_72_P167056	2.42457e-20	7.78589	4.85451	2.36179			CATTTCTTAAATTTCCAGCTTTGGCGTTTAAGGATCCATGCAGGAGCCCTGTCTCTGCAA
A_72_P033071	4.03204e-20	1.72229	2.19992	2.48095			TAATAGCAATTGTGGGACTGATTTTGTGCCTCTGGTGGAAGAAGAGGAAAGGTCTGCAGA
A_72_P547126	7.92037e-20	2.32388	2.34353	1.03008	FHL3	Sus scrofa four and a half LIM domains 3 (FHL3), mRNA [NM_213946]	TTTTAGAGAACTCTTTGCACCCAAGTGCAGCAGCTGCAAGCGCCCCATCACAGGACTCGG
A_72_P370918	8.10692e-20	-4.54324	-4.94086	-2.58762	SPIB	Rep: PE-PGRS family protein - Mycobacterium ulcerans (strain Agy99), partial (3%) [TC530835]	AAGGTCTTCCTGGGGCCTGCTCTTGCACATGAGGTACCTTTTGCAAAACATCATTACCCC
A_72_P403423	9.63657e-20	2.11795	8.45206	5.87151	DAB2	PREDICTED: Sus scrofa Dab, mitogen-responsive phosphoprotein, homolog 2 (Drosophila) (DAB2), transcript variant X1, mRNA [XM_003133906]	GCCACACAATTGTTTTGTACATACTTTTCTTGTGCACTTTTCTGTATGCAAAGAAAGCTA
A_72_P153101	9.76254e-20	1.44222	2.29498	1.87821	CTNNA1	catenin alpha 1 [Source:HGNC Symbol;Acc:HGNC:2509] [ENSSSCT00000015666]	CCGTAGCGATTGCTCTAGCTATAGGGTATAATTCGACTGCCTTATTTAAATTTTATGAAT
A_72_P689579	1.24318e-19	1.80026	2.66695	2.60616	PDXK	Sus scrofa pyridoxal kinase (PDXK), mRNA [NM_213943]	CCGTCCTTGTGAAAAATGTAACATTTCCCTTAGAGCTGTGACCGAAACTTGATATTTTTT
A_72_P650098	1.34509e-19	1.65012	2.33828	2.10149	TYROBP	Sus scrofa TYRO protein tyrosine kinase binding protein (TYROBP), mRNA [NM_214202]	AAATCAGGACAGTCATCAACCCGATGCCTGGATCCAGTCATTCCTGTGCCTGCCCAGCAC
A_72_P065001	1.56906e-19	2.0553	2.20694	1.41441	MBP	Sus scrofa myelin basic protein (MBP), mRNA [NM_001001546]	ATGGGCCTGGCGGAAATACGCCCTGTTCTTGAAGTTGAAATAAAATAAACACTGTTAATG
A_72_P440316	2.38518e-19	2.32347	1.60311	-2.49926	ALOX15	Sus scrofa arachidonate 15-lipoxygenase (ALOX15), mRNA [NM_213931]	AACTCACTTGTTGGCTTGGGGAAGCTCCCAAATTGAAACGATTTTACAAATACTAAAAAA
A_72_P008256	2.41193e-19	-2.02072	-2.12857	-2.48541			ATTTAATATCTGCTGTGGACGGACTGAGAGTAGATACTCCCTGCTCTGCCAGAATAAAAG
A_72_P547571	2.6539e-19	1.37507	2.21225	1.89974	CTNNA1	catenin alpha 1 [Source:HGNC Symbol;Acc:HGNC:2509] [ENSSSCT00000015666]	CTTTGTGATCACCGTAGCGATTGCTCTAGCTATAGGGTATAATTCGACTGCCTTATTAAA
A_72_P039971	2.96256e-19	1.52256	2.02841	2.01364		944413 MARC 4PIG Sus scrofa cDNA 5', mRNA sequence [CN156970]	TCTGTGGATTAAGGGTCTTTCATCTTGGAATCTGACTTTAATAAAACAATGAGATTGCTC
A_72_P450017	2.96256e-19	1.91314	2.38362	2.11016	PABPC1L	poly(A) binding protein cytoplasmic 1 like [Source:HGNC Symbol;Acc:HGNC:15797] [ENSSSCT00000008080]	GTGCTACACCAAGCGGGCCTCTCCTGACCCACAAATGTTGTTCAGCAACGCACAACAGTC
A_72_P490982	4.09974e-19	-2.40008	-2.68721	-3.22997	SYTL3	synaptotagmin like 3 [Source:HGNC Symbol;Acc:HGNC:15587] [ENSSSCT00000004486]	TGTCCTTTGGGAGATGTGGAAAATGACCAGATTTCAATAAATGTTCACCCGTTTCCACGA
A_72_P754507	4.09974e-19	2.0614	2.7389	2.47632	SFXN3		CAAAAAGCAGGGTCGCATAATCCCTTTCTCCTGTGCTAACGTGTCTACATATGTACATAC
A_72_P255517	4.56864e-19	-2.22952	-1.30291	-1.14843		Rep: Surfeit locus protein 2 (Surf-2). - Bos Taurus, partial (93%) [TC616288]	AAACCAAAGACCTTCAGCTCTTTTAAGCAGTCGGGTTAATAAAGGTGGCTGGAGAAGACC
A_72_P278129	4.56864e-19	-3.72654	-1.20913	-1.31523	DERL3	derlin 3 [Source:HGNC Symbol;Acc:HGNC:14236] [ENSSSCT00000011030]	TCTTCTTCAACATGCTCTTCGTGTTCCGCTACTGCCGAATGCTCGAGGAGGGCTCCTTCC
A_72_P084731	4.67783e-19	2.12909	4.37823	1.48379			GCTATTCCATCGACTGAGCCACGAGTCAGGCTTTATGAATAAAAGTTAACCATGCAAAAA
A_72_P254852	5.14089e-19	1.30597	3.15776	1.96593	CCL14	Sus scrofa chemokine (C-C motif) ligand 14 (CCL14), mRNA [NM_001256775]	AGCTATTATGAGACCAGCAGCCAGTGCCCCAAGCCTGGAATTATCTTCATCACCATAATA
A_72_P655421	5.58768e-19	-2.2594	-1.26356	-1.13616	URB2	URB2 ribosome biogenesis 2 homolog (S. cerevisiae) [Source:HGNC Symbol;Acc:HGNC:28967] [ENSSSCT00000011152]	GCAATAGAATCCTAAAAATCGCTCCTGGAATGAGGTGAATCAATAAAAATTTCTGAGTCT
A_72_P088821	5.92479e-19	-1.21242	2.4623	2.77086			TTGTGTCAGTGTCAGACTTCGAGCTGCTCCTGAATAATAAAGCCTTTTACCTCCCAAAAA
A_72_P716828	6.29281e-19	-2.92307	1.87647	1.11006	LOC396781	Sus scrofa IgG heavy chain (LOC396781), mRNA [NM_213828]	TAACCTGCCTGGTCACTGGCTTCTACCCACCTGACATCGATGTCGAGTGGAAGAGCAACG
A_72_P317998	6.64545e-19	2.73234	3.67963	1.83228		Rep: Os01g0831300 protein - Oryza sativa subsp. japonica (Rice), partial (5%) [TC585508]	AAGGAAGTTGGGTCTTTACTCATGTGCGTTTATTCTGAAGGAGATATGGACTATTTGAAA
A_72_P410778	6.64545e-19	-6.9419	-3.61716	-2.13282	ZNF318	zinc finger protein 318 [Source:HGNC Symbol;Acc:HGNC:13578] [ENSSSCT00000001859]	TTTTCTGCTGTGAAACTTTGTACATACCATTATGTTGACTCTCCCCAGTGTTCCTCTGGG
A_72_P561364	6.97266e-19	1.0149	-2.04137	-1.82139	OAZ1	Sus scrofa ornithine decarboxylase antizyme 1 (OAZ1), transcript variant 1, mRNA [NM_001122994]	AGACGAGAATTTTAACGTCCAATCCAGGCTCACAGATGCCAAACACATTAACTGGAGAGC
A_72_P170406	7.1045e-19	1.5087	2.3458	1.2607	MYL6	Sus scrofa myosin, light chain 6, alkali, smooth muscle and non-muscle (MYL6), mRNA [NM_001163997]	ATGTCTCCCTCAGATGATGTTTGCCATCAGCATTTACCAAATAAACTTGTTCTCTGCCCT
A_72_P650834	8.31382e-19	2.51929	1.85143	-1.47687	LIMA1	Sus scrofa LIM domain and actin binding 1 (LIMA1), mRNA [NM_001114676]	GGAGAGAGGTGTTTTAAGTGATAGGCTTTTCTTTGTACTGCATTTTTAGAAATTTAGCTC
A_72_P624012	9.46963e-19	-2.41888	-1.58532	-1.29355	APEX1	Sus scrofa apurinic/apyrimidinic endodeoxyribonuclease 1 (APEX1), mRNA [NM_001139471]	TTTTTTGTTGTCTCACTCTCTGTTGCCTGCATTGTGTGACAGCAAGATCCGTTCCAAGCT
A_72_P287354	9.70644e-19	1.71263	2.1654	1.68649	PITPNA	Rep: PITPNA protein - Homo sapiens (Human), partial (96%) [TC527849]	TGATTTACGTTTGTTTGTTTTCAACCTTGGGATAAACTGAGGTCTTTTGCTTCCTGGGCA
A_72_P021321	1.03937e-18	1.70233	2.35884	2.01722	TYROBP	Sus scrofa TYRO protein tyrosine kinase binding protein (TYROBP), mRNA [NM_214202]	AGTATTACAAATGAGCCCAAATCAGGACAGTCATCAACCCGATGCCTGGATCCAGTCATT
A_72_P152696	1.14429e-18	-2.72883	2.07544	1.16723	LOC396781	Sus scrofa IgG heavy chain (LOC396781), mRNA [NM_213828]	GGCTCTGCACAACCACTACACCCAGAAGTCCATCTCCAAGACTCAGGGTAAATGAGCCAC
A_72_P234347	1.17867e-18	1.04459	-5.71503	-3.2773	SLC30A3	Sus scrofa solute carrier family 30 member 3 (SLC30A3), mRNA [NM_001139474]	TTTGGCTCTCTACCCGTCCAGCCACCCGCACCATGACCTTTGGCTGGCACCGTTCAGAGA
A_72_P440761	1.24364e-18	-2.20116	-1.5583	-1.34571	APEX1	Sus scrofa apurinic/apyrimidinic endodeoxyribonuclease 1 (APEX1), mRNA [NM_001139471]	TACCTAGCACTGTGACCTTTCCCCAAATCAGTTTGAGCCTGGGATATAAGCCAATCAAAC
A_72_P761755	1.53298e-18	2.24307	2.65332	1.66213	MBP	Sus scrofa myelin basic protein (MBP), mRNA [NM_001001546]	ACATTTTCAGAAACAAACCCTCTGAATGGCTTGACACACACTTGGCATCGTGGAGCAGAT
A_72_P342838	1.67301e-18	-1.82205	-3.30674	-2.92267		Rep: Uncharacterized protein CUL4A - Homo sapiens (Human), partial (12%) [TC529164]	GCCATGCGACTCTGTTTTCCAAATATGCAGCAAATGTTATTAAAATTCCAAGTTACGTTA
A_72_P541053	1.67301e-18	1.84866	2.2457	1.88014	SLC26A6	Sus scrofa solute carrier family 26 member 6 (SLC26A6), mRNA [NM_001012298]	TTCCATCAATGTAAACACTGGTATCACAAACATCGAGAGCAACGATGTGGAGGGCTCCAA
A_72_P358133	1.83664e-18	2.04973	2.16907	1.83578		Rep: Workshop cluster 3 antigen precursor - Sus scrofa (Pig), partial (12%) [TC617790]	TGTCCCAACCCTGTTGCTCATGGTAAATATACTGTGTTCAGAAGCCTTGGAATCACCCAA
A_72_P413788	1.93295e-18	2.03702	2.50581	-2.18363	CYM	GB	AGTATTACAGCGTCTTTGACAGAGCCAACAACCGCGTGGGGCTGGCCAAGGCCATCTGAA
A_72_P292024	2.30431e-18	1.96564	2.52488	2.70502	NT5DC2	5'-nucleotidase domain containing 2 [Source:HGNC Symbol;Acc:HGNC:25717] [ENSSSCT00000012524]	TCCTCATCACCAACAGTCCTTTCAGCTTTGTGGACAAGGGGATGCGGCACATGGTCGGTC
A_72_P749244	2.36082e-18	2.54073	3.22332	2.12203	MBP	Sus scrofa myelin basic protein (MBP), mRNA [NM_001001546]	GCCTTTTGATTTTAGCGTCTCTTTCTTTTCTAAACCTCCAAGAGCCCTACACTGGCGTCA
A_72_P176661	2.39829e-18	-3.8609	-2.81604	-1.85149	ZBTB32	zinc finger and BTB domain containing 32 [Source:HGNC Symbol;Acc:HGNC:16763] [ENSSSCT00000003213]	TGAAAGTTAACTGTGCGGGGACTGGCGGTTTCATCACCAAAATAAAGAGTTTCTTGTGCC
A_72_P302689	2.44274e-18	2.62989	2.79843	1.27686	LMNA	Sus scrofa lamin A/C (LMNA), mRNA [NM_001111257]	TGACCATGATTGAGGACGACGAGGATGAGGATGGAGATGACCTGCTCCATCACCACCACG
A_72_P503354	2.44274e-18	-6.6784	-2.04568	-1.63946	BHLHE41	basic helix-loop-helix family member e41 [Source:HGNC Symbol;Acc:HGNC:16617] [ENSSSCT00000030248]	CTGAAAAGTTGCACTTTTGTTACAATGCTTATGCTTGGTACAAGCTTATGCTGTCTTAAA
A_72_P656100	2.57534e-18	1.43461	3.05816	3.62095	CD163	Sus scrofa CD163 molecule (CD163), mRNA [NM_213976]	CTCAGTTTTCTCAGGAGGAGAGAATTCTGTCCATCAAATTCAATACCGGGAGATGAATTC
A_72_P385593	3.25794e-18	1.68701	1.49949	-2.71584	TPD52L1	tumor protein D52 like 1 [Source:HGNC Symbol;Acc:HGNC:12006] [ENSSSCT00000004670]	ATGGGATAACACCGCAAATTTCATGAAAATGCTTGTGATCTCCCTCATCTACTTTAATTC
A_72_P657911	4.01647e-18	1.44394	2.31694	1.82809	CTNNA1	catenin alpha 1 [Source:HGNC Symbol;Acc:HGNC:2509] [ENSSSCT00000015666]	CCGTAGCGATTGCTCTAGCTATAGGGATAATTCGACTGCCTTATTTAAATTTTATGAATT
A_72_P022851	4.45389e-18	1.37332	1.93943	2.26522	XG	Rep: Predicted protein - Monosiga brevicollis MX1, partial (19%) [TC539225]	AGACAGCACCTTACACTGATACAATGCTGCACGTCAATCATATCTCAATAAAGCTGGGCA
A_72_P304849	4.4881e-18	1.90188	4.34068	4.84955		Rep: Scavenger receptor cysteine-rich type 1 protein M130 precursor (CD163 antigen) [Contains: Soluble CD163 (sCD163)] - Sus scrofa (Pig), partial (23%) [TC525588]	TTTAGGTCCAAGTCATGAGGTTAGAAGGAAATGTTCAGAGAATAGCCCATTCCCTCAGCC
A_72_P653642	4.76259e-18	2.5438	3.53026	1.96707	PPP1R3C		GTGCACGTTCATTGAGAATGCAGGTATTTTAACACGTGTGATCTGCCATGCTGGAAAAAT
A_72_P287119	6.09972e-18	1.80741	4.18764	4.90257			TTTTTAAGGGATTTTCTTTTGGATTCCCCAGTCACAGGACAAGCAACAGCATCTGGGTGT
A_72_P165056	6.28429e-18	1.83959	2.40783	1.88441	ABHD5	Sus scrofa abhydrolase domain containing 5 (ABHD5), mRNA [NM_001012407]	GGCTTTCCTTTCTCCTACACAAAATCAAAATATACAAGACCCTCCAAATCTAATAGCTTT
A_72_P219397	7.10317e-18	2.09475	2.70297	1.81332			GCCCATTGCGTGGAACGCTCCACTCCCAGTGTGACAGTGGATGTTTTTGTTTGGTTTTTT
A_72_P288134	7.52026e-18	2.1014	2.76712	3.36513	MUC19	Sus scrofa apomucin (LOC396897), mRNA [NM_001113286]	GTCATCATTAGGCATTTTGTTCTTCTGGTGACTGGATCTGACTAAATACCACTTGCAAGC
A_72_P489510	8.06951e-18	1.39804	2.87112	2.37224	PLAC9	Sus scrofa placenta specific 9 (PLAC9), mRNA [NM_001190209]	GGTACGAATTCAGTGGCTGCACAATGTCACGCAGTTACCACCACTTTCTTTTTCTTTTTT
A_72_P740675	9.97641e-18	1.99628	2.03416	1.43605	MBP	Sus scrofa myelin basic protein (MBP), mRNA [NM_001001546]	TGCGGATGGGCCTGGCGGAAAACGCCCTGTTCTTGAAGTTGAAATAAAATAAACACTGTT
A_72_P145876	1.1567e-17	2.29315	4.9836	2.12245		1515795 MARC 3PIG Sus scrofa cDNA 5', mRNA sequence [DY411090]	ACGTGTTGGTTTAGTGCTGTTATTCAGTCTCTCTTTCAGTTGCCTGAATTCCGCAGACTC
A_72_P165831	1.20426e-17	-3.64361	-2.28071	-1.62939	MYC	Sus scrofa MYC proto-oncogene, bHLH transcription factor (MYC), mRNA [NM_001005154]	TGGGACTAAAAGGCCTAGACATAATATAAACTGCCTCAAATGGAACTTTGAGCATAAAAG
A_72_P073421	1.27251e-17	1.16569	2.13612	1.57982	LGALS1	Sus scrofa galectin 1 (LGALS1), mRNA [NM_001001867]	ACAGCAACAACCTGTGCCTGCACTTCAACCCTCGCTTCGACATGCACGGAGACATTAACA
A_72_P504454	1.27251e-17	-1.26038	-5.95573	-4.29831	ATPIF1	FS699807 full-length enriched swine cDNA library, adult prostate Sus scrofa cDNA clone PST010038D09 5', mRNA sequence [FS699807]	ATTTCCACCTGCGAGTCTTCAGAATTCGCCAACACGGCTCAATTCTTCCTGAATCATTTA
A_72_P084846	1.31691e-17	-1.21619	-7.4703	-2.82068			ATACTTTAATTTGCGGGACAAAAAAGGGGATTGGGATGGCTGACCACTCAAAATAAAAAA
A_72_P194652	1.35038e-17	-2.40282	-1.27446	-1.17854	URB2	URB2 ribosome biogenesis 2 homolog (S. cerevisiae) [Source:HGNC Symbol;Acc:HGNC:28967] [ENSSSCT00000011152]	GTTCAGGTGCTTTAACTGATAGTGTTGAAATATGTGGACAGTCCTTTTGGGTTTATATAA
A_72_P059356	1.36516e-17	-1.20798	-2.68178	-1.94978		Rep: MGC165939 protein - Bos taurus (Bovine), partial (16%) [TC534575]	CAGTTCCCCTTCTTTGTAAAGCTTATTTTGTGAAAGGGATTGTTACTTCCAATGAACAAA
A_72_P501100	1.47012e-17	1.51214	5.47576	2.57555			CTGGTCTATGCATACTGTGTTTTTTCATGTGGACTCTTAAAATGGAAAATTTGTGGCAAA
A_72_P478123	1.93525e-17	2.64668	1.90042	-1.41421	CEBPE	CCAAT/enhancer binding protein epsilon [Source:HGNC Symbol;Acc:HGNC:1836] [ENSSSCT00000002275]	TATCTGCCTACATCGAATCTGGGGAGGAACAGCTCCTCTCCGACCTCTTCGCTGTGAAGC
A_72_P612183	1.99675e-17	1.89343	2.34781	1.55578	ANG	Sus scrofa angiogenin (ANG), mRNA [NM_001044573]	AACGAGGCCTGACCAGACCCTGCAAAGAGGTCAACACCTTTATTCATGGCACGAGGAATG
A_72_P123641	2.02867e-17	1.53922	2.07815	1.86838		Rep: Os05g0491700 protein - Oryza sativa subsp. japonica (Rice), partial (5%) [TC575551]	GTCTTTCCTTTCTGTGGATTAAGGGTCTTTCATCTTGGAATCTGACTTCGCAGATGCGAC
A_72_P758347	2.08884e-17	2.16957	2.61755	1.67762	MBP	Sus scrofa myelin basic protein (MBP), mRNA [NM_001001546]	CAAAGATGAGAAATAGCCAACATAATACCCGAGCGTATCTCTTTAATCCCGGTCTAATTC
A_72_P417909	2.1105e-17	2.09906	2.53247	2.12805	GAA	Rep: Lysosomal alpha-glucosidase precursor - Bos taurus (Bovine), partial (73%) [TC554612]	AATGGCCATCGGGACTGTCTTTGGCTTTTGGCTGTTATGAATAAAGACGTGAGCAATCCT
A_72_P175036	2.13805e-17	-2.27046	-1.19009	-1.04752		Rep: Uncharacterized protein DKC1 - Homo sapiens (Human), partial (51%) [TC624928]	TAGAAAGTTCGGAAGCATTCAGTCAGCTTCACGAAATGCTGTAGAGCTGGGTTGTGGATT
A_72_P095801	2.31843e-17	1.3696	1.95914	2.02726	S100A6	Sus scrofa S100 calcium binding protein A6 (S100A6), mRNA [NM_001044557]	TGGAGACACCCTTTAGTGGCCTGTTGATCTAGTGGTGGGTAACTGTACAATAAATTTTTT
A_72_P204497	2.50129e-17	1.31874	2.11293	2.13645		BX915694 Sus Scrofa library (scan) Sus scrofa cDNA clone scan0027.h.07 5prim, mRNA sequence [BX915694]	TTTATTCTAACTTTTGGAGATGTCGGTCCCTGTTCATAGGCATAGCCTGTACCAAAGCTG
A_72_P351603	2.61847e-17	2.72841	3.30451	1.8504			AGTAAAACACTGTGGGTGGTAGCCAAATCTCAGATGCTGTCATATGCCAATCCTATTTTT
A_72_P254432	2.81096e-17	1.20106	2.26809	1.9977		Rep: Uncharacterized protein YGR069W - Saccharomyces cerevisiae (Baker's yeast), partial (11%) [TC606863]	GTGAATGATCCAGACGTGGTCAGAATTTGAAACTTGGATCTATCAAAAGGTACATAAATC
A_72_P012176	2.85886e-17	2.19285	3.90748	2.25269		Rep: Chromosome undetermined scaffold_65, whole genome shotgun sequence - Paramecium tetraurelia, partial (8%) [TC537746]	GCTGAGAAAGAACCTCAGAATCATCTACTCAGTTTCCCTCAATTTACAGATGAGGGACTG
A_72_P732728	3.12672e-17	1.45003	1.91202	2.02073	S100A6	Sus scrofa S100 calcium binding protein A6 (S100A6), mRNA [NM_001044557]	CTATGATCTACAACGATGTCCTCCGGGGCTGAACATAAATTGAGACGGTGGAGACACCCT
A_72_P538893	3.19351e-17	1.5753	2.8277	2.64773		C-terminal binding protein 2 [Source:HGNC Symbol;Acc:HGNC:2495] [ENSSSCT00000011751]	TGGTCAGTAATAGATCAGCAAGCAATCCATCCAGAGCTCAATGGTGCCACATACAGATAC
A_72_P440801	3.32504e-17	2.51779	1.98761	-1.54387	BMP4	Sus scrofa bone morphogenetic protein 4 (BMP4), mRNA [NM_001101031]	AGAACATCTGGAGAACATCCCAGGGACCAGCGAAAACTCTGCTTTTCGTTTCCTCTTTAA
A_72_P166396	3.35202e-17	2.39867	5.20564	3.37744		387095 MARC 2PIG Sus scrofa cDNA 5', mRNA sequence [BI360260]	GTCCAAATTTTCCATTTTAATGTGATATTCATTCCAAGTAAACAGCAGAGGCTGGAATAG
A_72_P088571	3.68059e-17	1.68661	2.19644	2.15161	FOLR1	Sus scrofa folate receptor 1 (adult) (FOLR1), mRNA [NM_213830]	TCCTGATCTAAGATCCGATGGGGAGCCTCTGATGGCCTCTTCCAATACAATATCCACGTG
A_72_P538918	4.14242e-17	-2.34371	-1.70532	-1.37251	APEX1	Sus scrofa apurinic/apyrimidinic endodeoxyribonuclease 1 (APEX1), mRNA [NM_001139471]	AAAGGGAAACAAAAAGAATGCTGGCTTCACTCCACAGGAACGTCAAGGCTTTGGGGAATT
A_72_P067726	4.52161e-17	1.69772	2.51661	1.84158		AJ647646 CSEQRAN19 Sus scrofa cDNA clone C0003260_E04, mRNA sequence [AJ647646]	TGACAGTGTCAATCATGGACCGGAACACCTGCAATCTGCGCACGTACCATGATGGGGCAA
A_72_P071986	4.56097e-17	2.56835	3.55666	2.03406	PPP1R3C		TAAATCCATTCTGTAAGATCTTAAGAACAGGAGCCTCTGAATGTTTGCTTCTATCATTGT
A_72_P302939	4.56097e-17	-4.57699	-3.75097	-2.41301	VPREB1	Sus scrofa VpreB (LOC767627), mRNA [NM_001075117]	CTCTAAATCCCCATGGAGGCCAGATTCGAGGATTAAAGCTGCTTCTGCCTTGGGAAAAAA
A_72_P795270	4.56097e-17	2.00673	2.58248	1.66064	MBP	Sus scrofa myelin basic protein (MBP), mRNA [NM_001001546]	CGTGCTCAGCGGCGGTGCTCACGGCAAATACTAACCTTCGGTGGAAAGATAACTGTCCTT
A_72_P040901	4.98394e-17	2.07873	3.61757	2.76034		Rep: Predicted dienelactone hydrolase - Prochlorococcus marinus (strain MIT 9303), partial (6%) [TC581008]	GACAGTAGCATTGCTCTATTCCTATTATGTTACTCTGGGATACTTATTAACCAAGGTAAT
A_72_P033936	5.03686e-17	-2.53395	-1.48196	-1.18135	GNL3	G protein nucleolar 3 [Source:HGNC Symbol;Acc:HGNC:29931] [ENSSSCT00000012529]	CAGACTGTCAAGCTGTTCTGTATGTTATACCAGTATGACATGAACTGTGTAGAAAATATT
A_72_P119421	5.24018e-17	1.45506	2.08683	1.63378			CTTGAAATGGAACTCTAGCTTTTCTGGGACAAATGTTGGAAAAATGGTTTTGTAAACTAG
A_72_P306863	5.24018e-17	1.78846	2.18618	1.59233			AGCAATTTGGGGCAGAGTGTATGCTGTGTTGAGCCTGTCGTCCGATTAAATAAAAGTTGC
A_72_P333263	5.34308e-17	-2.46459	-2.95693	-3.33935		Rep: synaptotagmin-like 3 - Canis familiaris, partial (29%) [TC562140]	TTCTGCAAAGCAGAAGCCATACATCATTTATAACGATCTCTGGCAAAACCTCAGAAAAAA
A_72_P109571	5.51328e-17	-3.9449	-3.46705	-1.74488			TATGCCTCGGATGCAACCCTAAAAGGAAAAAAGAACTCATGTTGCAACAGAGCAAAGGGC
A_72_P075026	5.58499e-17	2.05398	1.64913	3.68415	CHIT1	chitinase 1 [Source:HGNC Symbol;Acc:HGNC:1936] [ENSSSCT00000016860]	ATAGTTGTGCAGAGGGGAGGCTGTTCCAGCAAAGCTGCCCAAAGAGCCTGGTGTTCAGCT
A_72_P000621	5.7981e-17	-1.39149	-3.45523	-2.70294	USP14	Rep: Uncharacterized protein USP14 - Homo sapiens (Human), partial (96%) [TC579396]	GTATTTGTCCAGCCTGACTGTTGCTGGCTTTTCATGACTTTAAAATAAATTGTGATCAAT
A_72_P253622	6.31682e-17	2.359	3.61753	-1.16177	EFHC1	EF-hand domain containing 1 [Source:HGNC Symbol;Acc:HGNC:16406] [ENSSSCT00000002907]	GATGTTTCGTTTCTGAGTCTTATATTCCACTACCACTGAAGCCTAAATTAAATTGGATCT
A_72_P361668	6.72433e-17	-2.09573	-1.29027	-1.24354		Rep: Protein phosphatase 1 regulatory subunit 14B - Sus scrofa (Pig), partial (37%) [TC623406]	CCCCCTCAGTTTTCCATTTTCGGGGTTTTTTATTATTATTAAACTGATGGGACTTTCAAA
A_72_P611308	6.73231e-17	-1.67257	-2.68622	-2.17687			TTCATAGCACCTTCACTGTCAAGTACTCAGCCCATGAACAGGAGGTAAACTGTGTGGATT
A_72_P280119	7.50129e-17	-3.11015	-1.90506	-1.49303			ATCCTTTTGTCTCTAACTCGTTTCTATTTTTACAGCCACACAATCTTGGCATGTATTTGG
A_72_P085596	8.13518e-17	-2.52381	-1.46308	-1.29242	ATIC	Sus scrofa 5-aminoimidazole-4-carboxamide ribonucleotide formyltransferase/IMP cyclohydrolase (ATIC), mRNA [NM_001130736]	CATCACACTTTATTTTATACCCTGCTTATGTGTAGGTGAAAAGTCATGTATGGGATTCTG
A_72_P634694	8.15683e-17	1.63688	2.48434	2.5122		Rep: Otoferlin (Fer-1-like protein 2) - Rattus norvegicus, partial (7%) [TC540088]	CAGAGACTCTATTCAAGCTCTGTGATGAACTCAAATAAAAACATTTCACCTTTGACACAA
A_72_P136801	9.19112e-17	2.25746	3.08569	1.78305		Rep: MAD protein (MAX dimerizer) (MAX dimerization protein 1). - Canis familiaris, partial (17%) [TC555381]	CCTTCCCGAGACAGATGGTCCTTATTATTGGATCTCTCTCTTAGCACATGTCACAAGTGA
A_72_P604648	9.24018e-17	-1.57919	-2.47031	-1.77833	FBXO7	Sus scrofa F-box protein 7 (FBXO7), mRNA [NM_001171751]	AACAACTGAGTGATTCATTCCAAGGACAGGCAGCCCAATCTGATGTCTGGAATGATGACA
A_72_P610064	9.24364e-17	-1.1688	-4.19432	-2.25635			CTGAGCCACGGCAGCATTTTTATTTTCAGATTTTGATAACTGTTTGTATGGTTAAAAACC
A_72_P177981	9.29279e-17	1.40485	2.68626	3.32587	CD163	Sus scrofa CD163 molecule (CD163), mRNA [NM_213976]	GGAAAATGGGAATTATAACCTGGTGAGTTCAGCCTTTAAGATACCTTGATGAAGACCTGG
A_72_P077356	9.73758e-17	-1.11733	-6.39272	-4.25424	FXYD3	Sus scrofa FXYD domain containing ion transport regulator 3 (FXYD3), mRNA [NM_214208]	CCAGGGCTCCATCTCACCTCTCAATGGAGGGGTCTCTCTATTCAATTTTCATTCTAAAAT
A_72_P081286	1.01726e-16	1.71052	2.0838	-1.03184	PRC1	Rep: Protein regulator of cytokinesis 1 - Bos taurus (Bovine), partial (21%) [TC577104]	TGGACCTGGTCTGTGTCAGCCATACTGTTTTTTAGTCATATGTATACATGTTCTGATCTT
A_72_P329593	1.02792e-16	1.18077	2.17347	2.05786	LRMDA	Rep: Uncharacterized protein C10orf11 - Homo sapiens (Human), complete [TC539292]	TCCATACCTTAACCCTCAACAAGAACCAGATCACTGACTTGGAGTGTCTGCTTGACCACC
A_72_P152151	1.04151e-16	-1.35019	-2.33843	-2.93673		BP435297 full-length enriched swine cDNA library, adult lung Sus scrofa cDNA clone LNG010033C05 5', mRNA sequence [BP435297]	CTTTGCCTCAGTTTCCCAGTTGGGCTTCGTGTTCTCTCTGGACTGCTCAAAGCTGGAATC
A_72_P035711	1.10839e-16	2.00941	3.14702	2.12199	MYBPH	Sus scrofa myosin binding protein H (MYBPH), mRNA [NM_001033014]	ACCCAAGCCCAAGATCATCTGGATGAAAAACAAGATGAACATCCAGGGTGACCCCAAATA
A_72_P077896	1.13492e-16	1.23169	1.57786	2.04643	ADA2	Sus scrofa cat eye syndrome chromosome region, candidate 1 (CECR1), mRNA [NM_214016]	TTCATTCCCTTTTAAAACCGTGTATTTCTGCAGGTATGGCCCTGAAAAACCAAATAAATA
A_72_P489234	1.18696e-16	2.26475	2.77442	1.39888	ARID5B	AT-rich interaction domain 5B [Source:HGNC Symbol;Acc:HGNC:17362] [ENSSSCT00000011185]	AGTTCGTACGGGGACCTTTTGCACAACAGCATTTACCCTTTAGCTGCTATAAACCCTCAA
A_72_P154366	1.23306e-16	1.01403	-3.18533	-1.96137		Rep: PREDICTED: F-box and leucine-rich repeat protein 15 isoform 1 - Pan troglodytes, partial (77%) [TC544501]	GGGTGAGAGGCCAATGCCCTGCCCCACCCTGGAGCTTCGAATAAAGAGCTTTTTACCCCC
A_72_P189941	1.25667e-16	3.54304	3.67105	1.0872		Rep: NADH-ubiquinone oxidoreductase chain 3 - Apis mellifera ligustica (Common honeybee), partial (14%) [TC573998]	GAACAAATTGACCATTAGCACTCAAAAAGAAGTCTGTGTCCTCACCCCATATAGTGCATA
A_72_P146721	1.39277e-16	2.20782	1.56416	-2.15946	ALOX15	Sus scrofa arachidonate 15-lipoxygenase (ALOX15), mRNA [NM_213931]	AAATCTCATTATTTCAGAGTTCTTCAATGGTGCAGTGGGTTGGGTCACTGTTGTGGTGTG
A_72_P149171	1.39895e-16	-2.35758	-1.27731	-1.20189	POLR1C	RNA polymerase I subunit C [Source:HGNC Symbol;Acc:HGNC:20194] [ENSSSCT00000028506]	CAGTCAATACATTTTGTTAAATGTGCCACAAAATGTGACTTTTATGCCTTTGTGAGGCTT
A_72_P183761	1.42481e-16	2.62652	2.48132	1.65843		Rep: Plexin-B2 precursor (MM1). - Canis familiaris, partial (10%) [TC579765]	GCCCCCGACCCTTTTTGTAAATCTTGTTCATTGTAAATCAAATACAATTGTGTTTTGCAA
A_72_P205627	1.5282e-16	-1.29124	2.54463	2.69914	KIF4A	1109896 MARC 4PIG Sus scrofa cDNA 5', mRNA sequence [DN110827]	AATCTAGTTCTTTCTTATTCATGAGCAGTTAGAGCTATCTCCCAATGGGGACCAGGCCAA
A_72_P088326	1.53916e-16	1.59953	1.6831	2.26813	CAPN3	Sus scrofa calpain 3 (CAPN3), mRNA [NM_214171]	CAAGGATGGAGATGGTATCATCAAACTCAATGTTCTAGAGTGGCTGCAGCTCACCATGTA
A_72_P136146	1.53916e-16	2.19234	3.01237	1.17774			TAAGTCCAGTGGACCAGTCATTTCTTGTACAAATAAAAATTGGTGGTACTAATGTGTATC
A_72_P307473	1.53916e-16	1.93084	3.07982	2.23887			ATGGAACTCAGAGTTAAGGTGATTGGTTTCTTCCTCTCCTTTTTGTCGTTTTATTGTAAG
A_72_P474932	1.53916e-16	2.58128	5.15131	3.26454	RAB13	RAB13, member RAS oncogene family [Source:HGNC Symbol;Acc:HGNC:9762] [ENSSSCT00000007191]	GGTTTAGTCCAATCCTGTCACTCTGCATGGTCTTTTTCAGTATTAAAGGCCACCATTTGC
A_72_P755324	1.60716e-16	1.36863	2.04263	2.00851	S100A6	Sus scrofa S100 calcium binding protein A6 (S100A6), mRNA [NM_001044557]	TGAACTTCCAAGAATATGTCACCTTCTTGGGGCCTTGGCTATGATCTACAACGATGTCCT
A_72_P241517	1.60935e-16	-2.40743	-1.76816	-1.46684		Rep: suppression of tumorigenicity 7 isoform a - Danio rerio, partial (4%) [TC615900]	GCAATCTTGACATTTCTTGGTCAGAGTTTAGAGAGATGTAAGACTTCCAATTAATGTCTT
A_72_P001051	1.90093e-16	-4.95493	-1.97857	-1.57078		PREDICTED: Sus scrofa Fc receptor-like A (LOC106504137), transcript variant X1, mRNA [XM_005658519]	CTACTAGGCTCAGAAGTATGTGATCAAGTATAACATTGCCTGAGTAACAATTAGTTGTTT
A_72_P106571	1.91126e-16	1.00314	-4.36292	-2.552	SPINK2	rcte08_e23.y1 cte Sus scrofa cDNA 5', mRNA sequence [EW032594]	ATTTTCTGAGAGGAGGTGTGGCAGAGAGCCCTGGGTAATGACTGATAATTAAAGCAAACA
A_72_P094791	1.93478e-16	1.74533	2.63023	1.90058	KCNE3	Sus scrofa potassium voltage-gated channel subfamily E regulatory subunit 3 (KCNE3), mRNA [NM_214093]	TATGTGACCATAGATATGTTTCTTCTATAATAAGGGCGGGAAAGCTACTTCTATCTTGAA
A_72_P511726	1.96581e-16	-3.37164	-3.60237	-3.30124	HVCN1		ATCATGAAAACGGTCTTAGTCAAACCTGGTCATTTCAGTTATGGGAAAGGAAACAACCCA
A_72_P348738	2.13481e-16	1.95939	2.28486	1.132		911222 MARC 4PIG Sus scrofa cDNA 5', mRNA sequence [CK453970]	TTGTCTCTCTCTAAAAATTACCTACTACTGATGACAGCTGAGACGGAACCCAATGTTTGT
A_72_P443689	2.13634e-16	2.59392	2.44992	1.94833		HX239979 full-length enriched swine cDNA library, adult spleen Sus scrofa cDNA clone SPLT10010E07, mRNA sequence [HX239979]	AAGGAGACAAGGAGGATCTCAGTACGGACTACGCCTGCATTGCCAAGGACAAGCCCACCT
A_72_P290434	2.15045e-16	-2.47397	-2.29285	-1.34532	PLA2G7	Sus scrofa phospholipase A2 group VII (PLA2G7), transcript variant 1, mRNA [NM_001113013]	GCCACCTTGCAGAACTCTACATGAAGAGAGAAACAGAATTTAAAGAGCTTTTTAAAAATC
A_72_P719588	2.15045e-16	-4.7172	-3.79795	-2.52335	VPREB1	Sus scrofa VpreB (LOC767627), mRNA [NM_001075117]	GGCTTCCTCTAAATCCCCATGGAGGCCAGATTCGAGGATTAAAGCTGCTTCTGCCTTGGG
A_72_P023596	2.3283e-16	-2.26456	-1.10542	1.00718	ZNF593		CCTGTAGGGACTTCCCAATCTTAGCTTGGGCACAATAATAAAAGATCTGCATCTACTGAT
A_72_P061241	2.56672e-16	-1.86679	-2.07901	-1.66939		Rep: SH3 and cysteine-rich domain-containing protein 3 - Mus musculus (Mouse), partial (30%) [TC556594]	GGTTGAGGCGAAGTGTCCAATGTTGCGAATTTATTAAAGTTTTGACAGAAGTCCGAAAAA
A_72_P711793	2.56672e-16	-3.00952	1.57053	-1.01555	LOC396781	Sus scrofa IgG heavy chain (LOC396781), mRNA [NM_213828]	AGCGTGTTGGAACAAAGACCAAACCACCATGTCCCATATGCCCAGGCTGTGAAGTGGCCG
A_72_P356808	2.60959e-16	2.15652	2.45887	1.53217	KLF7		TAGCATGACTGCAAAGTGGCCAAGAGAATAAAGTCCTTGATGATAAATCACAGTAAAAAA
A_72_P585866	2.62762e-16	-1.0085	-4.28956	-2.22407	HSD17B8	Sus scrofa hydroxysteroid 17-beta dehydrogenase 8 (HSD17B8), mRNA [NM_001130730]	TGAAGATGACTGGGACAAAGTCATAGCTGTCAACCTCAAGGGCATCTTTCTAGTCACTCA
A_72_P554116	2.75606e-16	1.52539	2.34362	1.69144			GTACTTTATGATCTTGAAATGGAACTCTAGCTTTTCTGGGACAAATGTTGGAAAAATGGT
A_72_P418509	2.76865e-16	1.82468	2.01291	1.6337		Rep: Metalloproteinase inhibitor 2 precursor - Bos taurus (Bovine), partial (79%) [TC564435]	GAGTTCAGACTGGTCCAGCTCCGACATCCCTTCCTGGAAACAGCATGAATAAAAACAGTC
A_72_P612602	2.92329e-16	2.97035	3.75043	2.6254	KLF5	Sus scrofa Kruppel-like factor 5 (intestinal) (KLF5), mRNA [NM_001097489]	ATTCCTAAAACATCCAGCCTGTCAGATACAATAGGAGGAGTAACCCCGATCTGGAGAAAC
A_72_P741264	3.06401e-16	-1.19236	-2.6547	-2.82861	FAM210B	Sus scrofa family with sequence similarity 210 member B (FAM210B), mRNA [NM_001113701]	TTTCACTGACACATTTTGGCTTTGTTTTAGGATGTAGGTTTTTCTGTGGGCAGGGAGGGG
A_72_P720863	3.15722e-16	1.61641	2.1752	1.01725	ACTG1	actin gamma 1 [Source:HGNC Symbol;Acc:HGNC:144] [ENSSSCT00000025260]	AAGAGATGACAACAGATTTTGGTTTTCTACTGTCACGTGAGAACGTTAGGCCCCAGCAAC
A_72_P035356	3.27387e-16	1.92145	2.46739	1.62357	CCL3L1	Sus scrofa chemokine (C-C motif) ligand 3-like 1 (CCL3L1), mRNA [NM_001009579]	TTTTGAGACCAGCAGCCAGTGCTCCAAGCCCGGGGTCATCTTCCAAACCAAAAAAGGCCG
A_72_P149456	3.29626e-16	1.75857	2.83453	1.49973		Rep: PREDICTED: ATP synthase, H+ transporting, mitochondrial F0 complex, subunit C2 isoform 1 - Pan troglodytes, partial (14%) [TC526183]	TGCAGTTAATGTGGATGAGGACAGCTGACTGTTAAATAAAGTTACAGAACTGCCTCTGAA
A_72_P762749	3.76207e-16	2.00303	2.35747	1.57435	MBP	Sus scrofa myelin basic protein (MBP), mRNA [NM_001001546]	AAATAGCCACATAATACCCGAGCGTATCTCTTTAATCCCGGTCTAATTCTGAAGGTTTCA
A_72_P221572	3.95821e-16	2.25281	4.36548	2.40247			CTGTGTTTTAAAAAATTGGTGTGATACCACCTCACATTCCACTAGAATATTTGTGATAGG
A_72_P177881	4.05588e-16	1.72064	2.43244	1.13595	HPRT1	Sus scrofa hypoxanthine phosphoribosyltransferase 1 (HPRT1), mRNA [NM_001032376]	GTACAGACCCATAAATTCCAGAAACCTACCAATTTTTGAATTCGTCAGTGTAAAAATCCT
A_72_P232402	4.05588e-16	-1.90863	-2.12467	-1.70637	RSC1A1	Sus scrofa regulator of solute carriers 1 (RSC1A1), mRNA [NM_213793]	TATTTGAGGTCTGATTCAAAGTTCTGGGGCATTAGGCATAAGAGAGCTGGCTTCGATGCT
A_72_P136026	4.25656e-16	1.16261	2.0331	1.74316		Rep: Workshop cluster 3 antigen precursor - Sus scrofa (Pig), partial (24%) [TC524181]	TCCTATCATCTTGCATCTCTTCCACTTCTGTGACTCATGGTAAATACACTGTGTCCAGAA
A_72_P337423	4.25656e-16	1.85497	2.44822	1.74022		Rep: Abhydrolase domain-containing protein 2 - Bos taurus (Bovine), partial (49%) [TC550729]	ATTTTTGTGCTCAGTTCCTGGTTTTCTCCATTGCATTGTTAGCCATGGTGACGAGCAACG
A_72_P340113	4.4701e-16	1.86809	2.02057	1.48649		GRB2 associated binding protein 3 [Source:HGNC Symbol;Acc:HGNC:17515] [ENSSSCT00000034943]	CTGCATACCACCTTTGTATACACAAGCATGCTGATTTTTTAAAATTCACTGTTTCCACTA
A_72_P396353	5.01406e-16	1.01269	-2.39582	-1.70274			GGGCATCAGGAACCAACATTAAGGGGGTGACATACATGCATTCACAAATTTTCAGAATCA
A_72_P705354	5.29457e-16	1.49882	2.22696	1.79575		Rep: Uncharacterized protein C1orf88. - Canis familiaris, partial (72%) [TC604968]	TGTCTACAGAAAAGAACCCTGAAAGCTGAGCTGCCCACAGACAAAGACTTTAGGAAGCAT
A_72_P326028	5.32041e-16	1.8266	2.27581	1.94683	LOC100516039		ATGATGAAGAACGTGAAGCAACATTCAATACAGTCTCATGGAGGCTTTCACCGTCCTGCT
A_72_P440726	5.32041e-16	1.79938	3.12586	2.57003	INPP4A	Sus scrofa inositol polyphosphate-4-phosphatase type I A (INPP4A), mRNA [NM_001143930]	AAATATGCATTTAATTCCCTGCAGCTGAAGGCTTTCCCCAAGCATTACAGGCCTCCTGAA
A_72_P410113	5.57705e-16	1.03285	-2.80319	-2.05512			TCAAACCTGTGTCCTCGTGGATACTAGTCAAATTTGTTTCTGCTGAGCCATGACCAGAAC
A_72_P624895	6.29085e-16	1.51747	3.63093	3.67295	CD163	Sus scrofa CD163 molecule (CD163), mRNA [NM_213976]	TGCCAACAAAATAAGACTTCAAGAAGGAAACACTAATTGTTCTGGACGTGTGGAGATCTG
A_72_P143901	6.37132e-16	1.23163	2.0214	1.48671	S100A4	S100 calcium binding protein A4 [Source:HGNC Symbol;Acc:HGNC:10494] [ENSSSCT00000033355]	CACAGTGCCTCACCGTGGCTCTTCCTGACCTGATCAAGTTCAATAAAGATTCTGAAAGCT
A_72_P259207	6.66821e-16	2.30644	2.5369	2.07743	RELT	RELT, TNF receptor [Source:HGNC Symbol;Acc:HGNC:13764] [ENSSSCT00000016177]	TTATTTATGGGGGCCGTGCGGGCACGGGCCCGCCGCCATCCGTTTCTCTTATTTATTGAA
A_72_P581447	6.98371e-16	1.72746	2.24114	2.03298	LGALS3	Sus scrofa galectin 3 (LGALS3), mRNA [NM_001097501]	TTCAAGGTTGCGGTCAATGATGCTCACTTGTGCAGTACAATCATCGGATGAGAAATCTCA
A_72_P442508	7.0498e-16	-1.57289	3.28149	2.71806		Rep: ASPM protein - Bos taurus (Bovine), partial (31%) [TC553218]	TTATGTAATAGCTCCATGCAGAGGACAATTTCATGTCATAAAATGATTCCAACACCGTTA
A_72_P569179	7.0498e-16	1.80258	2.35753	2.0666	LGALS3	Sus scrofa galectin 3 (LGALS3), mRNA [NM_001097501]	GGGAATTTCTGGTGACATAACTCTCACCAGTGCTTCACACACTATGAATAATCTTAAATG
A_72_P146936	7.31968e-16	1.96367	2.34159	1.8262	SLC26A6	Sus scrofa solute carrier family 26 member 6 (SLC26A6), mRNA [NM_001012298]	TTGATGCATCTATCACCAAGCAGCATCTCTTTGCTTCAGTCCACGATGCTGTCATCTTTG
A_72_P479638	7.31968e-16	2.27773	3.31663	-1.15517	EFHC1	Rep: PREDICTED: EF-hand domain (C-terminal) containing 1 isoform 3 - Pan troglodytes, partial (57%) [TC531997]	TTCGTTTCTGAGTCTTATATTCCACTACCACTGAAGCCTAAATTAAATTGGATCTTGTAG
A_72_P006596	7.99575e-16	1.2641	2.20776	2.54037	GNG12	Sus scrofa guanine nucleotide binding protein (G protein), gamma 12 (GNG12), mRNA [NM_001145387]	AAGATTTACCTTCGGCTTATTTGGTAACCACTGCTAATCACTAAAATGCTCTTAGCTTGG
A_72_P378638	8.04082e-16	1.37957	2.02995	1.44759	ACSS2	Sus scrofa acyl-CoA synthetase short-chain family member 2 (ACSS2), mRNA [NM_001143695]	GTTTCCAGAGGGTTCTCAGATCACCTGTGTCTTTGTAGGAGTAAATGTGTTATATTTACT
A_72_P077386	8.13606e-16	1.71126	2.45865	2.09961	MAOA	Sus scrofa monoamine oxidase A (MAOA), mRNA [NM_001001640]	AATTGACACCTGTGTCATCAGATCACCTTTAAGTGCACCGATTTAACTCCTCAGTTTAAT
A_72_P153976	8.3437e-16	1.60261	1.96717	2.07028	C2H19orf38	chromosome 19 open reading frame 38 [Source:HGNC Symbol;Acc:HGNC:34073] [ENSSSCT00000014887]	TATATTCTGTGTGCCCTGCTGGCATGCCTAAGTTATTAATTATAATGTGTTGAGCTGTTC
A_72_P197657	8.59015e-16	1.49507	2.05193	1.85517		Rep: Zinc finger protein 276 (Zfp-276). - Canis familiaris, partial (30%) [TC544125]	AGTGCCTCGAGGCCGGCGCAGATTTTAAATAATTGATTCCGCTTCCTCACTAAAGCAACT
A_72_P489502	8.63335e-16	1.21381	2.01137	1.84103	LRMDA	Rep: Uncharacterized protein C10orf11 - Homo sapiens (Human), complete [TC539292]	AAGTTTCTGGATGCTCGGAAAGTAACTAAACAAGAACGAGAGGAAGCTTTGGTCAGAGGG
A_72_P169301	9.20088e-16	-3.38676	-3.17176	-2.45798	FCMR	Fc fragment of IgM receptor [Source:HGNC Symbol;Acc:HGNC:14315] [ENSSSCT00000017053]	TTAATAGGTTTCTCCAAATGCATATGCCTCCTCCTTGGTTCAAGACGCCTGCATATGCCA
A_72_P413163	9.20088e-16	-1.19302	-3.6834	-2.59357		Rep: ribosomal protein S6 kinase, polypeptide 2 - Rattus norvegicus, partial (27%) [TC620259]	TGGCCTCCCGCAGTTGAGCTATGCCTTGGAGAATTAAAAGTTTTGAATCGTGGCAAAAAA
A_72_P374908	9.78804e-16	-1.71643	-2.00556	-1.73291	CD247	Sus scrofa CD247 molecule (CD247), mRNA [NM_214155]	TTCGCTTCTGCTGTAAATTTGGCTTCTGTTGTCAGCGAACCCTCTCATTTCTTGGTGACT
A_72_P579642	9.78804e-16	-1.17889	-6.84844	-4.24957	FXYD3	Sus scrofa FXYD domain containing ion transport regulator 3 (FXYD3), mRNA [NM_214208]	TCTGCTTTGGATGCCAACGACCAGAAGATAAGAACAGTCCTTTCTACTATGACTGGCACA
A_72_P505367	1.02245e-15	1.21781	2.037	1.48713	S100A4		GCCTCACCGTGGCTCTTCCTGACCTGATCAAGTTCAATAAAGATTCTGAAAGCTAAAAAA
A_72_P218352	1.06641e-15	1.04185	-5.73056	-2.539	LOC100512793	cytochrome P450 family 46 subfamily A member 1 [Source:HGNC Symbol;Acc:HGNC:2641] [ENSSSCT00000002788]	ACGTACTTTGAGGACCCGCTGACTTTCAACCCGGATCGCTTCAGTCCCAAAGCACCCAAG
A_72_P332688	1.10899e-15	-1.24481	-2.07113	-3.12049		BW983915 full-length enriched swine cDNA library, adult intestine Sus scrofa cDNA clone ITT010089E09 5', mRNA sequence [BW983915]	TCCTTATAAATAACCAAGCAACACCAGCATCCGCACCTTAGTAAAGGCTGATCTGCCAAA
A_72_P275484	1.13294e-15	-1.40475	-6.91215	-3.37674	FAM46C	PREDICTED: Sus scrofa family with sequence similarity 46, member C (FAM46C), transcript variant X4, mRNA [XM_005663542]	CAATCTGGTACTAGTCTTCCTTTGAGGATGAAGGGAGGCACAGATGTTGTTAGAAATTCC
A_72_P442453	1.13787e-15	-1.22887	-4.03783	-5.21482	RBM38	Sus scrofa RNA binding motif protein 38 (RBM38), mRNA [NM_001105312]	AAGACCCTAACCCCAACATCGACGGCCGCAAGGCCAACGTGAACCTGGCCTATCTGGGTG
A_72_P489950	1.18085e-15	-2.31161	-1.57847	-1.0694	BLNK	PREDICTED: Sus scrofa B-cell linker (BLNK), mRNA [XM_001928233]	CTGGTGAGGCTGAGTTATCATGCTACTAACATTCTCCAAATAAATGTCTCTATTTAAAAG
A_72_P380143	1.19207e-15	-2.96799	-2.54666	-2.20081	SMC6	structural maintenance of chromosomes 6 [Source:HGNC Symbol;Acc:HGNC:20466] [ENSSSCT00000009425]	GTTGTTGGCAATAATGGAAGTGGGAAGAGTGCAGTACTGACAGCTCTCATAGTTGGTCTT
A_72_P557500	1.194e-15	2.06996	2.37787	1.97997	ALOX5AP	Sus scrofa arachidonate 5-lipoxygenase activating protein (ALOX5AP), mRNA [NM_001164001]	GTCCCTTGCTGGGATATTCAACTACTTCCTCATCCTCTTTTTCGGAAGTGACTTTGAAAA
A_72_P338958	1.21773e-15	-1.00821	-4.69616	-2.56773		Rep: Transcriptional regulator, AraC family - Paracoccus denitrificans (strain Pd 1222), partial (7%) [TC532142]	ATTTATCTGGTTGGGCTGGCCCTGGGCTTAACCATCTCTTTCATCCTACACGCCCGTGCC
A_72_P200142	1.22925e-15	-1.27901	-5.34632	-2.57749		Rep: RING-box protein 1 - Homo sapiens (Human), partial (24%) [TC624192]	AAGATTTTATCCCTGGAACATCTAGCTAAACCCTGACGGTATTCCCCCGTCTAATGCGTT
A_72_P373923	1.3239e-15	2.27737	3.71873	2.34377			TTGCCTGTCCCCAGATCCAAAGGCCTTTGCTCTATTCACTTGACAGCCTTTTTGGAATTT
A_72_P559214	1.3302e-15	1.64413	2.12675	1.0401	MTCH1	Sus scrofa mitochondrial carrier 1 (MTCH1), transcript variant 1, mRNA [NM_001244166]	ACAGATCAGTGTCTCTAGTCCTACCCAGTTTCAAGTTCCTAGTACGATCTGACCCTTTCT
A_72_P004291	1.39076e-15	1.77256	2.06646	1.56486	CDS2	Sus scrofa CDP-diacylglycerol synthase 2 (CDS2), mRNA [NM_001166673]	GCTTTGACTGCCAGTATCTGATGGCCACCTTTGTCAATGTGTATATCGCCAGTTTTATCA
A_72_P409918	1.39257e-15	1.86589	2.03986	1.05948		Rep: SCL-interrupting locus protein (TAL-1-interrupting locus protein). - Bos Taurus, partial (39%) [TC573619]	GGCTCTCACAGAATAAGCAAACTATGGTGTGTGAGTGTGTTTTATAAACTTTGTTTTTCA
A_72_P708390	1.39257e-15	1.76352	2.27355	1.53036	MID2	midline 2 [Source:HGNC Symbol;Acc:HGNC:7096] [ENSSSCT00000013739]	GAATGCAACTGCAGGCCTCAAGAATCCCCTTATGTTTCTGGGATGAAAGCTTGCCATTAA
A_72_P710858	1.42062e-15	1.83986	2.27986	2.09103	FOLR1	Sus scrofa folate receptor 1 (adult) (FOLR1), mRNA [NM_213830]	TACACCTGCAAGAGCAACTGGCACAAGGGCTGGAACTGGACCTCAGGGTATAACCAGTGC
A_72_P055951	1.43373e-15	2.96614	3.80154	1.38474		Rep: PREDICTED: EH-domain containing 4 - Pan troglodytes, partial (32%) [TC528114]	CTTGATCATGGGAAATGACTGCTTCCACCCAAACTTTAAACCTTCCTAGACTTTTAAAAA
A_72_P123721	1.47609e-15	-1.14254	2.69631	2.5066	TCF19	Sus scrofa transcription factor 19 (TCF19), mRNA [NM_001167591]	TTGGGTTCAGTGTGATGGTTGTGACACCTGGTTCCATGTGGCCTGTGTTGGCTGCAGCAT
A_72_P165656	1.51197e-15	1.51143	2.01669	1.77136	GRN	Sus scrofa granulin precursor (GRN), mRNA [NM_001044578]	TGAGTTCCCCCCATCACCCTAGGAGGTGGGGCCTCAATTTAAGGTCCTCCCTATTGGAAG
A_72_P530463	1.51197e-15	-1.06974	-2.61221	-1.89303	DGCR2	DiGeorge syndrome critical region gene 2 [Source:HGNC Symbol;Acc:HGNC:2845] [ENSSSCT00000011072]	ATGTCTCTGACCCAAGCCTCAGATCCATGTGTACAGGGCAGGGTGGCTGGTGTGACATGT
A_72_P223267	1.54084e-15	1.79802	2.70846	1.03976	CIDEB	Sus scrofa cell death-inducing DFFA-like effector b (CIDEB), mRNA [NM_001112688]	AGCTCTGACCTTCTGCCTCTAGACTCATTCCAAGAGACAGATTGTGACAACACCAAGTTT
A_72_P280864	1.59982e-15	1.02287	-4.84219	-2.48163			CCCCTTAAGAGAGAAGATGTATTTAGGGCCTGAGTTCTCTCTTCCTGGTTTGATCAATGA
A_72_P556110	1.61598e-15	1.78104	2.83297	1.03933		actin, alpha 2, smooth muscle, aorta [Source:HGNC Symbol;Acc:HGNC:130] [ENSSSCT00000011432]	GTCCATTGTCCACCGCAAATGCTTCAAAACACTTACCCTGCTCGCTGTCTGTCTCTAGCA
A_72_P182776	1.67732e-15	1.00204	-5.75711	-2.74306		Rep: small proline-rich protein 2H - Rattus norvegicus, partial (91%) [TC571226]	GGGGTTTCTACCACTGGGCAATTGTTACTTATCCTCCCCTTCCTGAATAAACCACAGTTT
A_72_P031636	1.77087e-15	1.00034	-5.27562	-2.80885			ATTAACTCACTGAGTGAGTGAGGCCAGGGATCAAACCTGCATCCTCACAGATGCTTTAAT
A_72_P203472	1.9701e-15	2.21621	2.10892	1.73059	SOCS2	suppressor of cytokine signaling 2 [Source:HGNC Symbol;Acc:HGNC:19382] [ENSSSCT00000000994]	ATTCTTTGCAAATGGCTTAGAAATTTCCAAGGGGTCTAACCGTGGACATTCACAGGTGTC
A_72_P410963	1.9701e-15	-1.01809	-6.09955	-2.97562			GTTGAATTCGTTAACCACTGCGCCATGACGGGAACTCCCGTAACGATATTTTTAAAAACA
A_72_P211347	1.97962e-15	-1.9447	-2.29843	-1.48426		Rep: Chromodomain-helicase-DNA-binding protein 6 (EC 3.6.1.-) (ATP- dependent helicase CHD6) (CHD-6) (Radiation-induced gene B protein). - Xenopus tropicalis, partial (3%) [TC531498]	TGCCGTGTAGAATATTTGTCTTAAAATCCAAGGCCACAAAAAACAATGTTTAGGGGAAAA
A_72_P344038	2.00072e-15	1.58482	2.60596	2.41766		Rep: AfsA-like protein - Streptomyces ambofaciens ATCC 23877, partial (5%) [TC598012]	TCTAGTATTAAAGGAATAACCCTGTGCCTTGGAAACGCAAACTCACCGCTCCGATTCCTA
A_72_P538258	2.18504e-15	2.0474	2.21159	2.78196	MAOB	Sus scrofa monoamine oxidase B (MAOB), mRNA [NM_001001864]	GTTAAAGGTCCTTGCTCTCCTACAATATTCCTTGCCCATGCACAAAAATCTCCTTTTTTC
A_72_P204692	2.22697e-15	1.05391	-2.69414	-1.92756	MED23		CTGGATCCTTAACCTGCTGTGCTACCAAGGGAACTCCTAATTTTTAAAGAATAAAAATTT
A_72_P187136	2.34234e-15	-1.05968	-3.56453	-2.11239		Rep: Transmembrane protein 112 - Bos taurus (Bovine), partial (79%) [TC518637]	AAGTACCTATGAGCACAACGAATGGATCATCCACTGGCCGGCAAGCTCCTGGGCAACGAC
A_72_P475537	2.36552e-15	1.48944	3.00966	2.1951	PIFO	PREDICTED: Sus scrofa protein pitchfork (LOC102160142), transcript variant X1, mRNA [XM_005663561]	ATGAAATTTGGATCTCCAGACTGGGCTCAGGTTCCATGTCTACAGAAAAGAACCCTGAAG
A_72_P237617	2.47344e-15	-1.7061	2.41808	2.08609	SPAG5	Sus scrofa sperm associated antigen 5 (SPAG5), mRNA [NM_001159311]	TAGATGACATCGTTCAGCATATTTATCAGACTCTGCTGTCCATCCCAGAGGTTGTGAAGG
A_72_P321058	2.47344e-15	1.33341	2.48332	2.55662	AQP9	aquaporin 9 [Source:HGNC Symbol;Acc:HGNC:643] [ENSSSCT00000005078]	CAGTGCCTGGAACATGGTAGCTGCTCATTAAGTATTTGTTGAAGGAATGAAAGCATGGAT
A_72_P538263	2.47444e-15	1.03096	-2.56951	-1.56433	LDLR		GGGGGGCTTTTTGTTATGTTTGCACTTTGTATATTTGTTGAAACACTTACTTGCCTATAT
A_72_P754955	2.58398e-15	1.52069	2.16509	1.0239	ACTG1		GTGAGAACGTTAGGCCCCAGCAACGCGTCATTGTGAGAAATAAAGTGCTGCAGTAAAAAA
A_72_P177496	2.60533e-15	3.24193	2.00466	2.88995	RETN	Sus scrofa resistin (RETN), mRNA [NM_213783]	AATGAGAAGATCCGGGATGTCGCCAGTTTCCTAATTCCTCAGGTAATTAGGAACATTGGC
A_72_P612248	2.606e-15	1.75585	2.5789	2.07789	MAOA	Sus scrofa monoamine oxidase A (MAOA), mRNA [NM_001001640]	AAGAAAGACAATGGCTTCGAGAACCTGAATCAGAGGATGTTCCAGCTTTTGAGATCACCC
A_72_P165701	2.61627e-15	-1.05058	-5.89755	-2.85991	CAV3	Sus scrofa caveolin 3 (CAV3), mRNA [NM_001037149]	TTTGCCGCCCTGGGTCAGGTCTGCAGCAACATCAAGGTGATGCTGCGGAAAGAAGTGTAA
A_72_P762367	2.61627e-15	1.60828	2.34842	1.46978	TPMT	thiopurine S-methyltransferase [Source:HGNC Symbol;Acc:HGNC:12014] [ENSSSCT00000001168]	GAAGAAATCTAACACTTTAATCAGCTCAGGGGAAAAGACAGTGATCCAAGACATTATATA
A_72_P193847	2.66233e-15	1.84272	2.10614	1.56817		AJ651239 CSEQRAN19 Sus scrofa cDNA clone C0003277_L18, mRNA sequence [AJ651239]	AGAAGGAGGTGGATTCCGGGAATGACATCTATGGCAACCCCATCAAGAGGATTCAATATG
A_72_P046361	2.67558e-15	-1.21766	-5.31953	-2.63163	LOC100510923	Rep: PREDICTED: presenilin 2 - Macaca mulatta, partial (8%) [TC540869]	CATAATGTGCCAACACTTTTGTCCTGAAACCAATAAAAACCAGCTATCCAATGTGAAAAA
A_72_P425904	2.71684e-15	-3.63507	-1.90928	-1.47045		Rep: Interleukin-4 precursor - Bubalus bubalis (Domestic water buffalo), partial (10%) [TC526014]	ACATATCTAGTCAGCTGTGTATCCAAGACATGCTCTGTGAATGAAATCTGTGCAGAACCA
A_72_P322453	2.72207e-15	-1.06933	-6.21896	-2.54353			AACAAAACCATGTACAATCAAGTCCTCGGCCACACTGTAGAACTTTGGGAATGCTCGATC
A_72_P108321	2.74955e-15	-2.16039	-2.04137	-1.58815	PNMA1	PREDICTED: Sus scrofa paraneoplastic antigen MA1 (PNMA1), mRNA [XM_001928961]	TGAGTGCAGGGCCTGGATACCATAAGAACTGTTCAGTAAAAAATGTCAACTGTTTACTCT
A_72_P027611	2.91675e-15	1.79385	2.18877	1.4046	PAM	PREDICTED: Sus scrofa peptidylglycine alpha-amidating monooxygenase, transcript variant 2 (PAM), mRNA [XM_003123807]	GAGGGGTTTTGCCTGTATATCAATCAGAAGGTAAATACTTTAATAAAAGGTGATCATAGC
A_72_P121526	3.25144e-15	-1.35733	-8.95421	-3.23593	DMTN	dematin actin binding protein [Source:HGNC Symbol;Acc:HGNC:3382] [ENSSSCT00000010536]	ATCTACGAGCCCCACTTTACCTATTCTCTCCTGGAACATGTGGAGCTGCCCAGAAGCCGG
A_72_P041676	3.26975e-15	2.0004	1.91505	1.08224			ATAAAACGTAAAAAGGAGAGACCCCAGCCATGATGACTAAGCAAAGTCTAGCCAACTGCC
A_72_P189221	3.3595e-15	1.1928	2.12926	1.76209		PREDICTED: Sus scrofa rho GTPase-activating protein 22-like (LOC100156289), miscRNA [XR_131077]	TGGGATCTGAGTGGCCCACTGGAAACTTTTTGCATTCTTTATTAAATGTGCTCTGAAAGC
A_72_P577004	3.41622e-15	-1.26289	-3.7824	-2.17509		Rep: MAX interactor 1 isoform b - Homo sapiens, partial (74%) [TC567058]	TGAAAGGAAGAGCCAGCACCAGCTAGAGAACTTGGAACGAGAACAGAGATTTTTAAACGG
A_72_P186381	3.54927e-15	-1.36699	-3.05392	-2.43707	PSMD4	Sus scrofa proteasome 26S subunit, non-ATPase 4 (PSMD4), mRNA [NM_001044535]	TGAGAACCTTCCAGGCGTGGATCCCAACAATGAGGCCATTCGAAATGCCATGGGCTCCCT
A_72_P408743	3.57995e-15	1.86927	2.29837	2.11627		1114609 MARC 4PIG Sus scrofa cDNA 5', mRNA sequence [DN115175]	CACAGCGTTTCCGTGGAGTAGTTTGCAATGTGTACAAGTGCAATAAAGATTCAGCAAGTG
A_72_P250452	3.65603e-15	2.34569	2.18252	1.79968		Rep: Predicted protein - Aspergillus terreus (strain NIH 2624), partial (9%) [TC563366]	TCGCCTTTGCTACCAGTTCTGTATGGTGAGAAATAAAAGTGCACCAAGGTTTTGTTTTGT
A_72_P526562	3.71583e-15	1.74786	2.31915	2.05244	LGALS3	Sus scrofa galectin 3 (LGALS3), mRNA [NM_001097501]	TGACATAACTCTCACCAGTGCTTCACACACTATGATATAATCTTAAATGGGCAGATACTT
A_72_P077586	3.71943e-15	2.13833	2.44873	3.17857	SLC11A1	Sus scrofa solute carrier family 11 member 1 (SLC11A1), mRNA [NM_213821]	GACAACACCAATCTTGCAACGGATGTAAAGCAATTTAACACAGAGACTGGCACCTGAGAC
A_72_P107601	3.80555e-15	2.01035	2.59755	1.75919	ADAM19	ADAM metallopeptidase domain 19 [Source:HGNC Symbol;Acc:HGNC:197] [ENSSSCT00000018565]	TTTGAATCTGAAATCCACCTTCCCTAGAACCATACCGGGAAGAGACATGGGTCATTGCTT
A_72_P154786	3.81765e-15	-1.61928	-2.01178	-1.43406			CAGTGGTTGTTTCAGGGGGAGGAAATACTTCTTTATATGTCTGTAACATTTCACATTAAA
A_72_P140321	4.11707e-15	1.05799	-4.09504	-2.23516		Rep: Uncharacterized protein C14orf93 precursor - Homo sapiens (Human), partial (6%) [TC563404]	GTGAGCGAGGAACTTCCTGCCTTGGCTACCATGTCCTTCAGTGCCACCATTCTCTTCTCC
A_72_P713930	4.11984e-15	-3.2882	1.6632	-1.01878	LOC396781		AAGCGTGTTGGAATACACCAGCCGCAAACATGTCCCATATGCCCAGGCTGTGAAGTGGCC
A_72_P260302	4.19311e-15	-3.33832	1.96891	1.2389		Rep: Tumor necrosis factor receptor superfamily member 17 (B-cell maturation protein) (CD269 antigen). - Canis familiaris, partial (47%) [TC549426]	AATCTGTCAAAATATTCATTCTGGTAGCACTGCTGAGCCATCTGGAACTTGGTCGCAAAA
A_72_P209987	4.29242e-15	2.24421	1.98751	-1.17966	ADORA3	Sus scrofa adenosine A3 receptor (ADORA3), mRNA [NM_001243435]	CTGTATCATCTACTTTAAAGGTGAAGTGCCAGAAGTTGTGCTGTACTTGGGCATCCTGCT
A_72_P413738	4.35372e-15	-4.16504	-5.0685	-3.64073		GB	TGGGATGAGGATACAGATAAACTCATCTTTGGAAAAGGGACTCAGCTGGTTGTGGAACCA
A_72_P435714	4.38164e-15	-1.24391	-2.79011	-1.66395	C17H20orf27	Rep: Enah/Vasp-like b - Danio rerio, partial (7%) [TC533378]	GTTTTTTGCTTGCTTCTGTTGTGAACCATCTCCTGCCTGTGTCAGTAAATAATTTTCCAC
A_72_P421579	4.38709e-15	-2.0894	-1.90601	-1.59222			TGGTGCCCCAGCTTCGAAGATTAAGCAAACAGAGTAATAAATAGGAATGTTTACAAAAAA
A_72_P180746	4.72159e-15	1.49963	2.15653	2.40702		Rep: Toll-like receptor 4 - Sus scrofa (Pig), complete [TC518112]	CATTAAAATAATTTGGTTGAAAGTGGCACTTCTTGGAATAAAGGGAGACAAGTCCACAAA
A_72_P278399	4.76314e-15	1.95254	2.52158	2.12933		AJ651230 CSEQRAN19 Sus scrofa cDNA clone C0003277_L05, mRNA sequence [AJ651230]	AAGGATGTGGTTGTCTCCTATTATAACTTCTACAACATGGCCAAGCTGCACCCTGATCCA
A_72_P426204	4.83314e-15	1.08586	3.056	2.47333	CDC25C	cell division cycle 25C [Source:HGNC Symbol;Acc:HGNC:1727] [ENSSSCT00000015655]	GCTATGCAAGAGAGAGTTGCCCATCTTCTTTCTCTATATTTTCCCTCTTTGTTTCCCTCT
A_72_P443840	4.91311e-15	-3.85211	-3.83006	-3.48785		GB	TTTATAAACTTCCAGAAAGCACAAAAATCCCTCAGCCTTACCATTTCAGCCTTACAGCTG
A_72_P107831	4.94572e-15	-2.29008	-1.59332	-1.61717	TCF4	Rep: Isoform SEF2 - Homo sapiens (Human), partial (5%) [TC540233]	TGTGGATACTAGAGCGAAAGTTTGCAGTCAGGTAAAGTTGGGAGGTGGTAAAATGAAAAA
A_72_P303264	4.98775e-15	1.78963	2.8307	1.34769	MMP9	Sus scrofa matrix metallopeptidase 9 (MMP9), mRNA [NM_001038004]	TGGGCCCTCTCTTCCCACCTTCCTTTTTGCTGGAACTTTTGGAATAAACTTGGATTCTTT
A_72_P661351	5.0334e-15	-1.06847	-5.5136	-2.56116	IHH	Sus scrofa indian hedgehog (IHH), mRNA [NM_001244470]	TTGACTGGGTGTATTACGAGTCCAAGGCCCACGTGCATTGCTCCGTCAAGTCCGAGCACT
A_72_P032726	5.037e-15	1.01523	-2.13145	-1.55988	CDKAL1	CDK5 regulatory subunit associated protein 1 like 1 [Source:HGNC Symbol;Acc:HGNC:21050] [ENSSSCT00000001175]	AAGGATAATGGAAAACGGTTGGGGGGCGCACGATTGGATTTGCCAAAGATTAGGAAGAAT
A_72_P365553	5.04217e-15	-1.0491	-6.98926	-2.92393			TGTCAGAGATTTCGGAATCAAGGGCACCTTTGTCTTCACAGTAGGAGTTAGAGAATGCAG
A_72_P412803	5.07914e-15	-1.03336	-6.38505	-3.00259		Rep: Uncharacterized protein C10orf92. - Homo sapiens, partial (32%) [TC620081]	GCCCTGGCTCCTGGGCGAGAAACGCCACTCTGTTTCGTGCTGTAGTAAATGGCTGTGCTT
A_72_P444310	5.12023e-15	-2.85774	1.171	-1.12098		Rep: IGL@ protein - Homo sapiens (Human), partial (97%) [TC583740]	ACTGTCAGTCATACGATGATAGTTATACTCCTCATATTTTCGGCGGTGGGACCCATCTGA
A_72_P031181	5.1721e-15	2.71719	3.97786	2.57152		Rep: Immunoglobulin superfamily member 6 precursor - Homo sapiens (Human), partial (49%) [TC546069]	TGTACCATCTAGAACAAAACACTAGAGAAGTGTAAGTGATCAATAAACTGGACTCAGAAG
A_72_P695053	5.2103e-15	-1.24818	-6.6673	-3.21853		1139724 MARC 4PIG Sus scrofa cDNA 3', mRNA sequence [DN125848]	TTCATTTTACTTTTTGACTGGCTGCCTGTATGCCGATGCCGATGTAGCTGAGTGTTTGTG
A_72_P148336	5.21232e-15	-1.05523	-2.77649	-1.88693	TRAF3	TNF receptor associated factor 3 [Source:HGNC Symbol;Acc:HGNC:12033] [ENSSSCT00000034635]	AAGACGCTGTCCCTCTACAGCCAGCCCTTCTACACCGGCTACTTTGGCTACAAGATGTGC
A_72_P262542	5.23752e-15	1.31355	2.84384	3.4174	FLVCR2	Sus scrofa feline leukemia virus subgroup C cellular receptor family member 2 (FLVCR2), mRNA [NM_001142840]	GTGTTTACTCTTTTAGCCCCTTAAAATGTGTAAACAAAATGTTTACTGAGCCCATTGCTT
A_72_P678849	5.60994e-15	1.83729	3.1629	-1.04962	ACTA2	Sus scrofa actin, alpha 2, smooth muscle, aorta (ACTA2), mRNA [NM_001164650]	TGACATCAGGAAGGACCTCTATGCTAACAACGTCCTCTCTGGGGGCACACCATGTACCCC
A_72_P661105	5.80814e-15	-1.08713	-3.11726	-2.15736	ATPIF1	Sus scrofa ATPase inhibitory factor 1 (ATPIF1), mRNA [NM_001097486]	TTATTGCCCACTTCTATGTAGCCATCATTCTGGTTTTAATTAATAGCTATCTGTGTGCTG
A_72_P114516	5.97478e-15	-2.89909	-1.33114	-1.20668			TATTTGCCATTGATGATCGTTCTCGTTTTTCTTTTCGGAGGAACGAGAGGGAGAGAACGC
A_72_P101421	6.04676e-15	-1.04192	-6.30544	-2.80158		Rep: Cysteine-rich angiogenic inducer 61 - Sus scrofa (Pig), partial (10%) [TC625961]	TCATTTAGCATTTTAATCTCTAGGTAATTGCCCTGGTCCCTTCCGGAGAGGAGAGAAACA
A_72_P621093	6.17003e-15	-1.00724	-2.22328	-1.49021	TMEM87A	transmembrane protein 87A [Source:HGNC Symbol;Acc:HGNC:24522] [ENSSSCT00000005226]	CATGAAATAGTGTGGAGGCCCTGGACTGCTGCTCATTGTTTAGATCAACTGTTCTTGTAT
A_72_P490123	6.18437e-15	-1.03528	-3.80117	-2.19361	DPCD	deleted in primary ciliary dyskinesia homolog (mouse) [Source:HGNC Symbol;Acc:HGNC:24542] [ENSSSCT00000011557]	AAAGTACTACAAGAAGTTCCCCATTCCTGACCTAGACAGATACCAGCTACCTCTGGATGA
A_72_P302629	6.47874e-15	-1.00369	-5.13101	-2.54734	SPINK4	Sus scrofa serine peptidase inhibitor, Kazal type 4 (SPINK4), mRNA [NM_213864]	ATACGAGAGTGAATGCAAGCTCTGCTTGGCTCGGATAGAAAACAAACAGGACATCCAGAT
A_72_P422489	6.60046e-15	1.09469	-3.11976	-1.96749			GTTACCGCTGAGCCATGACAGGAACTCCCCAACAAAGAACTTGGGAATTCAATTATTTAA
A_72_P509495	6.9497e-15	-4.94706	-1.8522	-1.38289		PREDICTED: Sus scrofa Fc receptor-like A (LOC106504137), transcript variant X1, mRNA [XM_005658519]	CTACTAGGCTCAGAAGTATGTGATCAAGTATAACATTGCCTGAGTAACAATTAGTTGTTT
A_72_P164781	7.15342e-15	1.83368	2.08788	2.04992	C5AR1	Sus scrofa complement C5a receptor 1 (C5AR1), mRNA [NM_001244215]	ATGCCCAATCAAGGGACTCTATACAGCCCGTAACCTTTCGACTTTTAAGAAACCGAGTAA
A_72_P634101	7.20811e-15	2.17473	2.46651	1.61552		Kruppel like factor 7 [Source:HGNC Symbol;Acc:HGNC:6350] [ENSSSCT00000031970]	AACTTCTAGCATGACTGCAAAGTGGCCAAGAGAATAAAGTCCTTGATGATAAATCCCAGT
A_72_P440251	7.25718e-15	1.45907	1.7878	2.34131	ENTPD1	Sus scrofa ectonucleoside triphosphate diphosphohydrolase 1 (ENTPD1), mRNA [NM_214153]	TCATATTTCTGGAAAGATATGGTATAGCAGGAGCAACTGAAATCTGCTGGCTGGAGTGAG
A_72_P423459	7.28387e-15	1.44306	1.73633	2.09679		Rep: Protein S100-A11 - Mus musculus (Mouse), partial (26%) [TC610054]	AATTTCTTAATCTTATTGGCGGCCTGGCCATAGCTTGCCATGACTCCTTTATTCAGGCTC
A_72_P017036	7.31576e-15	1.02595	-4.79441	-2.37826		Rep: TCP2 - Eschscholzia californica (California poppy), partial (12%) [TC572001]	TTTTCTTAATCTGGCGGAGGAGGAGACCTGGGGACTGTGACCGTCCTCGGCTGATAGGTA
A_72_P441544	7.5098e-15	1.76545	2.71627	1.39991	CD46	Sus scrofa CD46 molecule, complement regulatory protein (CD46), mRNA [NM_213888]	TTTTTTGCCTAAACGCATGATTTTGTCTCTACTTGAATTAAATCATCACTGAATCCACGC
A_72_P541073	7.6117e-15	-2.2692	-1.30816	-1.23269	POLR1C	RNA polymerase I subunit C [Source:HGNC Symbol;Acc:HGNC:20194] [ENSSSCT00000028506]	TTTCCTGGGGACAATCCCAGCTTTATTTTCAGTCAATACATTTTGTTAAATGTGCCACAA
A_72_P344318	8.15025e-15	1.77373	2.21632	3.01956		Rep: P116 - Sulfolobus solfataricus, partial (19%) [TC598045]	CTAGTATTGTCATTTGTTTTGTCTGGATCTTCGGAAATCTAATCAAGGAGACAATAGTGT
A_72_P002751	8.21939e-15	1.34533	2.55968	2.69483	JPH4	junctophilin 4 [Source:HGNC Symbol;Acc:HGNC:20156] [ENSSSCT00000002253]	AATTTGGGATTGAAATTAAACTACAACAGTGCCGCCAACATCAAGTCTTGCAGGAAAAAA
A_72_P185361	8.39769e-15	-1.0052	-6.34822	-2.70177	COL17A1	Rep: Type XVII collagen - Sus scrofa (Pig), complete [TC540470]	AACCTCCGAGGAAGCCCTGGCCCTAAAGGTGACATGGGAAGCCAAGGTCCAAAAGGAGAT
A_72_P039081	8.62788e-15	1.57562	2.05068	1.55519	CFD	complement factor D [Source:HGNC Symbol;Acc:HGNC:2771] [ENSSSCT00000014662]	AGGACCTAAGGGACAGGGCGGTGGTCACCAGGCTTAGCAATAAAGTCATCCATTCCTGCA
A_72_P273794	8.62788e-15	1.06491	-3.53403	-1.99739			GAAGCAGCAGCTGCGGGGCCCCCGGGTACCGGCACTCAGTGCACCTGGCCCCGGGGGGGG
A_72_P300459	8.65251e-15	-2.02867	-2.40435	-2.08947	LOC100520439		GTCCTAAGAGGATGCATATTCAGTCACTGTTCCCTTTTCATTGTTTTTTAGGTCTTTTTC
A_72_P393973	8.69188e-15	-1.0196	-2.0078	-1.59838			TCTTTAGAGACATCGGGTCCTTAGCCTGCTGAGCCACCAGTGGGAATTCTTCTATTTTTT
A_72_P321278	9.00351e-15	2.03828	2.42632	-1.37887			CAATGTGCCTTTTCTGGAAAGATGGTCCGTAACATTCTAGTGAATTCACATTGGACCTGT
A_72_P082351	9.20104e-15	1.06002	-3.13944	-2.07078			GAATGAGGCCCGGGATTGAACCTACGTCCTCATGGATGCTATAACTAGCATCCAAAAATT
A_72_P302864	9.22248e-15	2.01481	2.38805	2.03146	CHI3L1	Sus scrofa chitinase 3 like 1 (CHI3L1), mRNA [NM_001001540]	TAATTATATCCTCTGCAAAGCCTGACTTGAAACTTTCACCCAGAAACATACTCATGGCCC
A_72_P527333	9.32254e-15	1.56764	2.09393	-1.09579	PYGL	Rep: Glycogen phosphorylase, liver form - Bos taurus (Bovine), partial (56%) [TC556277]	GTGGATCATGGAGCCCTTTGAACATGTAATTAAAGCTATAGAGCCATTTCCCAGAAAAAA
A_72_P050721	9.47483e-15	1.15265	2.24246	1.96598	TMEM254	transmembrane protein 254 [Source:HGNC Symbol;Acc:HGNC:25804] [ENSSSCT00000028444]	TCCTTTGTGATTAAGAAGCTACTAATGGTGCCAAGGATAACATGGCAGATTATAAAATGA
A_72_P011206	9.47883e-15	-1.4261	-4.08958	-2.34002	C8H4orf33	chromosome 4 open reading frame 33 [Source:HGNC Symbol;Acc:HGNC:27025] [ENSSSCT00000009934]	TACTTCAAGCCTTTCAGTTTTAATGTACTGCTTGGAGAAGAGTGGAAACAACCAGAATCG
A_72_P642167	9.66063e-15	1.45562	2.30337	1.4059	SCARB1	Sus scrofa scavenger receptor class B member 1 (SCARB1), mRNA [NM_213967]	GTGTTCTGGAACCTTCTCTTGGAGTGATCCACATGCCTGCCCACAAGTCTATGGGCACGG
A_72_P211092	9.73995e-15	-1.04911	-7.00866	-2.89897		Rep: RRNA promoter binding protein - Rattus norvegicus (Rat), partial (23%) [TC588888]	GTCGCCTTGGCCCACCAGGATGATCTGCTGTTAATAAAGTGTTTGTATCGTATGTAAAAA
A_72_P627171	1.00136e-14	1.70447	2.45229	-1.03231	ACTA2	Sus scrofa actin, alpha 2, smooth muscle, aorta (ACTA2), mRNA [NM_001164650]	AACAGCATATGAAGTGCGACATTGACATCAGGAAGGACCTCTATGCTAACAACGTCCTCT
A_72_P536919	1.01014e-14	2.2497	3.08471	3.99382	MUC19	Sus scrofa apomucin (LOC396897), mRNA [NM_001113286]	CAACAATCTATGACCTAATAATAACTAGATTACTTTTCCAGTTGTACCAGGCCAGGTATT
A_72_P164106	1.03284e-14	1.06239	2.71874	2.17702	LOC100152714	Rep: Chromosome segregation ATPases-like protein - Victivallis vadensis ATCC BAA-548, partial (3%) [TC522816]	ATACATGCACTCCTACACTTCTAGGAGTTCCAGTTGTGGATCACTGGGTTAAGAACCTGA
A_72_P574149	1.03446e-14	1.6794	1.60351	-2.16557	ANK3	ankyrin 3 [Source:HGNC Symbol;Acc:HGNC:494] [ENSSSCT00000034950]	GTCATATTAGGTTAATAAGGCTGCTGTGTTTTAAAGGGCATTTTTATTTGGGTTTTGGTG
A_72_P424379	1.07647e-14	-1.42609	-6.28033	-3.51665	FAM46C	Sus scrofa family with sequence similarity 46 member C (FAM46C), mRNA [NM_001315609]	CTTCCCCACCTTGGAGATCACGCTGGAAGACATCGTCCAGACTGTCCGCAGCCAGCTGGA
A_72_P233012	1.18019e-14	2.24331	3.51471	2.26739			GCCTAAAACCTGAAATTGATCAAATTTCCCAAAGCACTTTTTTCATGGAATTACTTGGCT
A_72_P153186	1.26363e-14	2.10074	2.37274	1.8954	ALOX5AP	Sus scrofa arachidonate 5-lipoxygenase activating protein (ALOX5AP), mRNA [NM_001164001]	GTTTCTTGACTTGTCCTGCTTTCTGAAGATGTTTTGTGACCAGATTTATGTTTTCCTAAA
A_72_P031471	1.29972e-14	-1.13637	-4.18871	-2.19976	ISG12(A)	Sus scrofa putative ISG12(a) protein (ISG12(A)), mRNA [NM_001198921]	GCAGTGAGGCACCAGTCCTGGGATGACAAGATGCCAGATGCTACACCCCCCTTGAAAACA
A_72_P061486	1.30764e-14	1.05613	-2.97316	-2.02563		Rep: Muramoyltetrapeptide carboxypeptidase - Delftia acidovorans SPH-1, partial (5%) [TC556783]	AACGAACCTGAGTCCTCATGGATACTACTAGTCAGATTTGTTTCTGCTGAGCCAAGACAG
A_72_P011106	1.31109e-14	-1.68898	-2.15755	-1.625	PARP1	poly(ADP-ribose) polymerase 1 [Source:HGNC Symbol;Acc:HGNC:270] [ENSSSCT00000028077]	TAGGTACAACTGACAATAGGGGAAACGTTGGGGAGGGTTTTGTTTTTGTTTTTGTTTTTG
A_72_P074366	1.32751e-14	-1.01782	-5.86097	-2.74193			GGGGACCTGTCCCAGGAAGGCCGTTATTTTTGGGTGGGATTCATGACTTTTCCGAAAAAA
A_72_P241342	1.38301e-14	1.05778	-4.76103	-2.3412		Rep: EMI domain-containing protein 1 precursor - Mus musculus (Mouse), partial (6%) [TC588777]	AATGGAGGTTATATTTTTACTTTGGCCCTGGCCCCTCCGTTATAAACATTCGAGGACTGG
A_72_P305229	1.38301e-14	1.04168	2.01339	1.79472		Rep: Separin (EC 3.4.22.49) (Separase) (Caspase-like protein ESPL1) (Extra spindle poles-like 1 protein). - Canis familiaris, partial (24%) [TC534633]	GGCCCTGAGGATATTTTAAGTGATTTCCCCAGTGTTTTATGAAATGTTTCCTTTTGATTT
A_72_P302699	1.41761e-14	-1.01034	-2.25841	-2.45316	EIF1B	Sus scrofa eukaryotic translation initiation factor 1B (EIF1B), mRNA [NM_001001635]	GGTATGTAGGCTAGTAACACATAAGAAAATTTCAGTAAGATGGTAATGAAACCCCGTATT
A_72_P164486	1.41952e-14	-1.03391	-2.76934	-1.8524		EST074 Swine Xiang Longissimus Dorsi Muscle cDNA Library Sus scrofa cDNA clone pM074 3', mRNA sequence [BM445314]	GCAGGATGAGCATATAATTGGAAAGAACTTTGGGGGCAAAGCAAAGTTTAAAGTATACAG
A_72_P303969	1.44531e-14	1.94966	2.14842	1.67377		PREDICTED: Sus scrofa ankyrin repeat domain 33B (ANKRD33B), mRNA [XM_003134179]	AAGGGATACAGTCATGTAAAAATGTGGGAAAATTGTGGCTACAGAATTAAAAATCACCTG
A_72_P477027	1.45301e-14	-1.1363	-4.65973	-3.36397	PIM1	Pim-1 proto-oncogene, serine/threonine kinase [Source:HGNC Symbol;Acc:HGNC:8986] [ENSSSCT00000001752]	TGGATGCAGGATGTCCTTCTGCCCCAGGAAACTGCTGAGATCCATCTCCACAGCCTCTCA
A_72_P395073	1.46373e-14	-1.37619	-4.62333	-2.10343		Rep: Conserved protein - Methanobacterium thermoautotrophicum, partial (7%) [TC561955]	GGATTTGTTTTCCTTGGGGGAGGGGAATGGATTGTATGATGAGTAAGAATATTAATTTTT
A_72_P282409	1.46818e-14	2.17324	3.94999	1.9835			CTGTTCATTGTCACATCTTACGTTCTTAATTCCCCTGTGACTTAATGCATGCTGGAAAAA
A_72_P203232	1.49061e-14	-1.03595	-6.6159	-2.843		Rep: Hepsin - Bos taurus (Bovine), partial (65%) [TC540878]	TTCGAGACCCCAACAGTGAGGAGAACAGCAATGATATCGCCCTGGTCCACCTCTCCAGCT
A_72_P659046	1.50717e-14	-1.01162	-2.10566	-2.22077	EIF1B	Sus scrofa eukaryotic translation initiation factor 1B (EIF1B), mRNA [NM_001001635]	TTCTCTAAACCCAGTTTGGCTGCCTCGTGAAATGATTCTCCGCAGTAAATGGACTTTTCA
A_72_P400363	1.51905e-14	-1.02004	-5.40393	-2.52686			ACTTGGGGCCCTGGCCCTGTCTCATTTTCCTCCTATACGGCTCATTCCCTCCTGCTCACT
A_72_P503987	1.52565e-14	-1.38856	-4.96478	-2.13601		Rep: Max interacting protein 1 - Rattus norvegicus (Rat), complete [TC565116]	CCTTGGGGGAGGGGAATGGATTGTATGATGAGTAAGAAGTATTAATTTTTTAAAAGACAA
A_72_P754780	1.60147e-14	-2.82095	1.27819	-1.29224		Rep: Ig lambda chain V-III region SH - Homo sapiens (Human), partial (83%) [TC605942]	ATTTATGAAGACAACAAGAGAGCCCCAGGGATCCCGGACCGGTTCTCTGGGTCCAAGTCG
A_72_P475107	1.64227e-14	-1.09189	-2.65605	-1.82265	MLLT11	Sus scrofa myeloid/lymphoid or mixed-lineage leukemia; translocated to, 11 (MLLT11), mRNA [NM_001244607]	TTCAACTTTTGGAGAGCTCCCATTGCCAGCATCCAGTCCTTCGAATTGGACTTGCTCTAA
A_72_P278599	1.6618e-14	-1.13037	-4.23299	-2.23073	VAV2	vav guanine nucleotide exchange factor 2 [Source:HGNC Symbol;Acc:HGNC:12658] [ENSSSCT00000006315]	AGCTTCCAGATGCACACGTTTGAAAAGACCACCAGCTGCACGGCCTGCAGGATGTTCCTC
A_72_P204997	1.67741e-14	-1.05344	-6.49322	-2.72575		SusFleck_BF_0041_0044_5_pCNS_I21 SusFleck Backfat Sus scrofa cDNA clone 0041_0044_I21 5', mRNA sequence [DT322390]	TTTTGTTCTGGAGCCTGGGCAGGCTGATGCAAACATTTAAAAAGAATGTAACAGCGGCAG
A_72_P362458	1.68787e-14	2.29748	3.01398	3.54118			CCCTATACTGTTGGCTATTACTAGCGATAAATAATAAATGTGTTCAGTACCACTAAAACG
A_72_P638990	1.69955e-14	-1.02597	-2.86306	-1.86066	NTAN1	Sus scrofa N-terminal asparagine amidase (NTAN1), mRNA [NM_214042]	CTACATCCATGAGTTTTAGGTTCTTTTCCTTCCTCAGTGTCTTTCAGATGACTTTAAAAT
A_72_P167001	1.72496e-14	-1.00427	-2.31739	-1.91277			ATGGATGCTAGTTGGGTTCATAACCTGCTGAGCTACAACATGAACTCCCCAAAACTAGCT
A_72_P163696	1.7437e-14	1.03851	-4.5435	-2.34268			TCAGGATAGAGTACTTGGAGTCCTGGCCCTTCACTAGGTTGAGGGAGGGGGCAATCTCCT
A_72_P106116	1.74851e-14	-1.49349	-5.92158	-2.73466		hemogen [Source:HGNC Symbol;Acc:HGNC:17509] [ENSSSCT00000005911]	AGCTGTATTTCAAGACCATCCTTCCATAATGTGCTGTGACGTGGCTGAACCTGAAGACAT
A_72_P515370	1.94785e-14	1.03609	-5.28068	-2.61903	GUCD1	Sus scrofa guanylyl cyclase domain containing 1 (GUCD1), mRNA [NM_001243502]	TATTGTGTTGGTGAATTCGGGGGTGCTGCACTGTGACCTCTGCTCCAGCCCCGTCAAGTA
A_72_P303104	1.96904e-14	-1.27715	-6.02875	-2.9381	SNCG	Sus scrofa synuclein, gamma (breast cancer-specific protein 1) (SNCG), mRNA [NM_001103211]	TGTTGTGCAGAGTGTGACCTCAGTGGCTGAGAAGACCAAGGAGCAAGCCAGTGCTGTGAG
A_72_P166231	1.97243e-14	-2.02378	-1.1259	-1.16057	POLD2	Sus scrofa DNA polymerase delta 2, accessory subunit (POLD2), mRNA [NM_001244996]	CTCCCCTGTGGCGTCAGCACCGTGGCAGCTTTTGCTTTGTAAATAAAGCCTGACTGTTTA
A_72_P443993	2.145e-14	-1.00467	-5.2395	-2.59707	C3	Sus scrofa complement C3 (C3), mRNA [NM_214009]	TTAAAAAGACCATATACTGTGGCCATTGCTGGTTATGCCCTGGCTCTATCTGACAAGCTG
A_72_P616249	2.16256e-14	1.61257	2.04207	1.02753	MTCH1	Sus scrofa mitochondrial carrier 1 (MTCH1), transcript variant 1, mRNA [NM_001244166]	AAACACCCAGACATTAGACAGCTCAGTGTCTCTAGTCCTACCCAGTTTCAAGTTCCTAGT
A_72_P641919	2.17973e-14	1.6108	2.1237	2.06378	LGALS3	Sus scrofa galectin 3 (LGALS3), mRNA [NM_001097501]	AAGGAAGAGAGACAGATGGTTTTTCCATTTGAATGTGGTAAACCATTCAAAATACAAGTC
A_72_P326668	2.20594e-14	1.10197	-2.92366	-2.08094			TACCTCACCCTTTCTTCTGTTGCAACATGTCTGTCTAGATATAGTTGTCAATGCTACTCA
A_72_P201522	2.23902e-14	1.03104	-4.24075	-2.52871		DB814553 full-length enriched swine cDNA library, adult ovary Sus scrofa cDNA 3', mRNA sequence [DB814553]	TCTGCAAAGGTAAAGAATCTTTCCTTTCTCTCCCGGGGTCCCCTTCCTTCCAGGGCCCAG
A_72_P659349	2.2619e-14	1.81181	2.38409	1.44055	GLRX	Sus scrofa glutaredoxin (GLRX), mRNA [NM_214233]	ATATTACAGCCACCAGTGACACCAACGAGATTAAGATTATCTGCAACAGCTCACAGGAGC
A_72_P123911	2.27367e-14	1.30076	2.37934	1.89738	ELMOD3	Rep: RNA binding motif and ELMO/CED-12 domain 1 - Canis familiaris, partial (40%) [TC525381]	CTGTTTTCCTCATTCCTCCTATATTTGCTAATTGGAATTCTTCTGAAAGAAAGAATCCTG
A_72_P230957	2.27367e-14	1.13462	-3.50588	-2.19177		rlyg07_h2.y1 lyg Sus scrofa cDNA 5', mRNA sequence [EW353830]	GAGTGATGAGGCGCTCCTCTGGGTTATAAGAAGATTGAAGAGGGTGACCAAAAAGAATTC
A_72_P774251	2.29345e-14	1.49622	4.65076	2.72236	BCR	rcol1036b_l18.y1 col Sus scrofa cDNA 5', mRNA sequence [EV991052]	TCTCTGTACCACTGTGGGGAAAAGGACTGCTGACACTTTCATTAAAGTTCCCTGAGATGA
A_72_P036071	2.30993e-14	1.88305	2.33951	1.99983	ATP1B1	Sus scrofa ATPase, Na+/K+ transporting, beta 1 polypeptide (ATP1B1), mRNA [NM_001001542]	GGGACCTACACTTAATCTATATGCTTTACACTAGCTTTCTGCATTTAATAGGTTAGAATG
A_72_P505565	2.34418e-14	3.29052	2.0436	2.74193	RETN	Sus scrofa resistin (RETN), mRNA [NM_213783]	TAGCTAGAAGAATCTAAGTTTGCATCTGCGCATCACTGGGCTTGGAGGCGTGGCCAGGCC
A_72_P721668	2.49815e-14	-2.06479	-1.8457	-1.44007	SOD1	Sus scrofa superoxide dismutase 1 (SOD1), mRNA [NM_001190422]	AAGAAAGTACAAAGACGGGAAATGCTGGAAGTCGTTTGGCCTGTGGTGTAATTGGGATCA
A_72_P037231	2.55648e-14	1.43399	2.00813	1.30147	PFN1	Sus scrofa profilin 1 (PFN1), mRNA [NM_001244416]	TTTTTATTTTTTGGGCCATTACCCCACACCCCTTATTGCTGCCAAAACCACGTGGATTGG
A_72_P477646	2.65716e-14	2.00431	2.40341	1.76128	ABHD2	abhydrolase domain containing 2 [Source:HGNC Symbol;Acc:HGNC:18717] [ENSSSCT00000002057]	ACCATTCCAAAATCTCTTTCGGAGAAACGAGAAAATGTCATGTTTGTGCTGCCGCTGCAC
A_72_P417714	2.6706e-14	1.05687	-4.48876	-2.10472	ITGB4	integrin subunit beta 4 [Source:HGNC Symbol;Acc:HGNC:6158] [ENSSSCT00000018729]	AGAAGCTGAAGGAGCCCTGGCCCAACAGTGACCCCCCGTTCTCCTTCAAGAATGTCATCA
A_72_P065751	2.80752e-14	3.06058	5.21554	2.88857			TATTTCGCCCACTGAGAAACTCCCAACGTGTACTGTTTATGCAGACAGCCACTTTTTGCT
A_72_P559179	2.88946e-14	-1.50038	-4.28028	-2.14227		Rep: Cytochrome b - Atelopus varius, partial (9%) [TC544734]	CAAGGCCTCATCATATATTTACTTGTCCTTGTGCTCTTCCTGTGCCTCCAAAAATATTTT
A_72_P046141	2.92518e-14	1.11304	-2.62245	-1.76588		920882 MARC 4PIG Sus scrofa cDNA 3', mRNA sequence [CK456643]	CTTATTTTACTTTTTGTCTTTTTGCCTTTTCTAGGGCCACTCCTGGGGGCATATGCAGGT
A_72_P146441	2.9771e-14	2.01773	2.32138	2.87767	MAOB	Sus scrofa monoamine oxidase B (MAOB), mRNA [NM_001001864]	GTTAAAGGTCCTTGCTCTCCTACAATATTCCCTTGCCATGCACAAAAATCTCCTTTTTTC
A_72_P619390	3.03301e-14	1.93731	2.26709	-2.11638	MYLK		CTAGTTTATTATGCCATCAGAATGGTAAATGAGAACACTACAACTGTAGTTAGCTCACAA
A_72_P175501	3.32854e-14	1.17317	-4.62107	-2.56977		Rep: Homeobox protein Hox-A11 (Hox-1I). - Takifugu rubripes, partial (5%) [TC626330]	GAAAGGGAGGAGGACATCCCGGTAGTCATTCTAAGGTTGGGCTTGGCAATTCTACTGGAA
A_72_P123546	3.35388e-14	1.9169	3.33576	2.60047			ATTTAAGTGGTCAAAGCGCATTGACCAATGAGGAGAGGTGTGCCCTGTGTTACAGAGTTA
A_72_P412918	3.35388e-14	-1.18724	-5.7485	-3.01679		Rep: ParB family protein - Anabaena variabilis (strain ATCC 29413 / PCC 7937), partial (8%) [TC620136]	TTTATAACAGAAGATGGCTTGGCTTTTGCCAACCCATCCCCTTCCTGCAGAAAGAATCTC
A_72_P177621	3.35619e-14	2.00571	1.43665	1.10678	PAQR7	Sus scrofa progestin and adipoQ receptor family member VII (PAQR7), mRNA [NM_213739]	TTTGCAGATGGAAAAGGAGAAGGGTATTCCAGGAAGAGGGAAAAACCTGTCCGAAGACTA
A_72_P440501	3.37098e-14	2.06106	2.54685	3.33059	MUC19	Sus scrofa apomucin (LOC396897), mRNA [NM_001113286]	CAGTTGTACCAGGCCAGGTATTTATTTTATAAGCGAACAAAAACAATCACTAGTGAGATT
A_72_P026886	3.51803e-14	-1.0492	-5.15787	-2.53959		Rep: H/ACA ribonucleoprotein complex subunit 1-like protein - Xenopus tropicalis (Western clawed frog) (Silurana tropicalis), partial (14%) [TC558068]	TGGTGAGACCCCGTGTCATGCCCTGGCACCCAACTCGCCTCTGGTTTTTGGAGAAGGTCC
A_72_P084427	3.55681e-14	1.71134	2.17957	2.62758	GK	Sus scrofa glycerol kinase (GK), mRNA [NM_001143708]	GACGCGAATTCTTTACCTATTGAAAGAATCCAGCAATTCTGTCTTTTAATGTCATGACAC
A_72_P422734	3.57785e-14	1.78896	1.02372	2.08617		CES047086 Sus scrofa subtractive cDNA library from PBL 24 hours after APP challenge (WBC-F) Sus scrofa cDNA clone CCL067243, mRNA sequence [ES443134]	AATAAATGAGAAGACATCAAAACCCTGGCTGCAGAATGGAGGACAAGGTTGCACCTCTCA
A_72_P594874	3.59235e-14	1.07938	-4.628	-2.74104	NME4	Sus scrofa NME/NM23 nucleoside diphosphate kinase 4 (NME4), mRNA [NM_001143720]	TGGTCTGGGAAGGTCCCAACGTGGTCTGCGCCTCGAGGGCCATGATAGGACACACCAATC
A_72_P762970	3.75706e-14	1.78036	3.22411	1.77343	LPIN2	Sus scrofa lipin 2 (LPIN2), mRNA [NM_001141987]	ACAATTACTCCATCAGAAAATACCCATTTCCGGGTAATTCCCAGTGAGGACAGCCTACTG
A_72_P392088	3.75984e-14	2.03538	1.73254	-2.04424		936297 MARC 4PIG Sus scrofa cDNA 3', mRNA sequence [CK465210]	ATCTCACGGGCACTCACTTTCAGCTAGCATCGGGTATTTTGGAAAAGTGTGTCTGGATAT
A_72_P283299	3.76161e-14	2.42528	2.52881	1.66641	PLOD1	procollagen-lysine,2-oxoglutarate 5-dioxygenase 1 [Source:HGNC Symbol;Acc:HGNC:9081] [ENSSSCT00000003811]	GCAGATTTGAGGCGCCAATAACACTTCAGGGCATTTATTAAAATAAATAATAATAAGGGC
A_72_P502456	3.78341e-14	-1.56422	-2.15166	-1.72879	CMAH	Sus scrofa cytidine monophosphate-N-acetylneuraminic acid hydroxylase (CMAH), mRNA [NM_001113015]	TGACTTGTACATAGGATTCCAAACCCGGCTTCAGCGGGATCCTGATATATACCATCATCT
A_72_P476521	3.81379e-14	-1.21247	-2.03898	-1.58256	PGBD1	piggyBac transposable element derived 1 [Source:HGNC Symbol;Acc:HGNC:19398] [ENSSSCT00000001305]	GGGGATTTTCAGAGATGTGTGGCACGTTTCTACTTGGAGCACAATGCAAATATATCAGAT
A_72_P177096	3.81828e-14	2.51247	4.17337	2.59763	IFNAR2		GATCCAACAATCACACTCTTTGATATCTACCCATGAGTTGAAAACACATTCACCAAAAAA
A_72_P051201	3.8427e-14	-1.00782	-2.89869	-1.82427		Rep: Isoform 3 of Q4PNJ2 - Mus musculus (Mouse), partial (94%) [TC553826]	AATAGAAAGTCGAAGTAATACAAAGGCTTCAGTACATCAGCTCCTGGCCCCCTCAAAAAA
A_72_P405798	3.87598e-14	2.38366	3.05395	1.52072	P2RY1	purinergic receptor P2Y1 [Source:HGNC Symbol;Acc:HGNC:8539] [ENSSSCT00000012831]	GGAGATACAAGCTTGTGAAGATGCCAAACATTTTATAACATGGTAGGATGCTTAACAGAG
A_72_P408423	3.88315e-14	2.26281	1.86882	-1.1377	GFOD2	glucose-fructose oxidoreductase domain containing 2 [Source:HGNC Symbol;Acc:HGNC:28159] [ENSSSCT00000026185]	GGGAGACAGGGAGAGCTCTGGAACATCTGATAATGTTAGTAAATAAATCAGAAAGTCTGA
A_72_P400588	3.88622e-14	1.08998	-2.69098	-1.64479	NCK1	NCK adaptor protein 1 [Source:HGNC Symbol;Acc:HGNC:7664] [ENSSSCT00000024187]	CCTGGCTTCTCCCACCAAGCAACAAAAGTCAGCAAATATAATTAAGTCATTGATGTACAA
A_72_P613612	3.95892e-14	-1.17092	-2.57379	-2.03524	GNAS	Sus scrofa GNAS complex locus (GNAS), transcript variant 7, mRNA [NM_001171985]	ATGGGTTTAATGGAGATGAGAAGGCCACCAAAGTGCAGGACATCAAGAACAACCTGAAGA
A_72_P019811	4.02965e-14	-1.3969	-3.60407	-2.46784	CD82	Sus scrofa CD82 molecule (CD82), mRNA [NM_001145218]	ACATCTTCATCAGCATAGGGGCCTTCACCATGCTCATGGGCTTCCTGGGCTGCATTGGTG
A_72_P428644	4.06541e-14	-1.18985	2.05273	1.65948	CDC20	Sus scrofa cell division cycle 20 (CDC20), mRNA [NM_001123094]	TGGTTATTTGGAAGTACCCCACCATGGCCAAGGTGGCTGAGCTGAAAGGTCACACAGCCC
A_72_P420479	4.21321e-14	1.46293	2.03232	1.21601		Rep: Molybdopterin oxidoreductase - Halobacterium salinarium (Halobacterium halobium), partial (6%) [TC576389]	AGTGCCACTGAATGTACAGTTTAAGATGCTTCATTTCACGTTACATGAATTTCACCTCAA
A_72_P317098	4.2768e-14	2.04258	1.50844	-1.25037	GPD2	glycerol-3-phosphate dehydrogenase 2 [Source:HGNC Symbol;Acc:HGNC:4456] [ENSSSCT00000017283]	GAGCTGCATGCATTTATAGAGCAATAAGAGGATGTATTTAATGTGCCTTGTTTTTAACTG
A_72_P197067	4.30331e-14	1.00634	-3.51598	-1.86235			TTTACTATGCTAACAGGGATGGCGAAAGTTGAGGAAAACTATTCAGAAAATAGCAAGCCC
A_72_P723378	4.33215e-14	1.20925	1.18694	2.04644	ATP9A	Sus scrofa ATPase phospholipid transporting 9A (putative) (ATP9A), mRNA [NM_001114672]	TCACTGTGCAGGCTTCCTCGTGACTTGAATTTTGTTGTCCTGTGATAAAAGTGGCTGTCT
A_72_P240417	4.33321e-14	1.12891	-5.16042	-2.51087		Rep: Electron transport protein SCO1/SenC precursor - Methylobacterium nodulans ORS 2060, partial (8%) [TC602117]	CTGCCCGATGCCGTCACTGCAAAGCGGCTGAGGGATGTGCTTGCGACTAGATAGAAAAAA
A_72_P088376	4.38519e-14	-2.00599	-1.61455	-1.16402	CD40	Sus scrofa CD40 molecule (CD40), mRNA [NM_214194]	CATATACATGACTGTCCACCACTGCATTGTTCGTGACAGTGAGTGACTGGAAACTGCTTA
A_72_P316233	4.38815e-14	-1.34671	-5.57346	-3.71636	TMEM86B	Sus scrofa transmembrane protein 86B (TMEM86B), mRNA [NM_001243276]	TGCTCTTCACGCTTTCGGATACCATGCTGGCCTGGAACGCCTTTGCCCAGCCCCTGCCCC
A_72_P053211	4.44981e-14	1.96117	2.35553	2.11299			GGAAGACAGAAGTACTATCTTTCTCAATGATTACATCTCAGAGCCGGCTCCCAGATCCTT
A_72_P341178	4.49023e-14	-1.07227	-4.89855	-2.53805			TTACCATTGAGTCCTAATTGAACCACTATCCCCTTCCTGCACTGGAAGTAATGTGTGTTA
A_72_P675840	4.50308e-14	-1.42578	-5.5224	-2.54478		hemogen [Source:HGNC Symbol;Acc:HGNC:17509] [ENSSSCT00000005911]	CCTGCTCCTGAAGAATATCCTCCTGAAATATACCAAGAAACAGCCAAGCGAAAGAATATC
A_72_P400818	4.75468e-14	-2.16771	-1.73487	-1.40642	LOC100152619	pleckstrin homology, MyTH4 and FERM domain containing H1 [Source:HGNC Symbol;Acc:HGNC:17733] [ENSSSCT00000002553]	ACCCCCATGACTGAAATGCCATGATCAAGTCTGTCAATAAAAAGCAGCTGCCTGAACCAA
A_72_P488341	4.80772e-14	-1.11297	-3.65819	-1.9193		ring finger protein 10 [Source:HGNC Symbol;Acc:HGNC:10055] [ENSSSCT00000010860]	ATAAGAAGGGTTTTGCCTCTAGAAGGTGGCTTTTTGGCGAGGAAAGCTGTAACAGCCATT
A_72_P728918	5.07761e-14	1.7838	2.94996	-1.03601	ACTA1	Sus scrofa actin, alpha 1, skeletal muscle (ACTA1), mRNA [NM_001167795]	TCGGCGGGCATCCATGAGACTACCTACAACAGCATCATGAAGTGCGACATCGATATCAGG
A_72_P567659	5.31492e-14	-1.43007	-2.70577	-1.70772	FBXO7	F-box protein 7 [Source:HGNC Symbol;Acc:HGNC:13586] [ENSSSCT00000000164]	CTCAGTTACCCTCCAGAATGAAAGTTGGTCACTGATAATGTTCTACAAGAGAATAAAAAA
A_72_P309808	5.3553e-14	2.46104	3.03589	1.40361	P2RY1	Rep: P2Y purinoceptor 1 - Cavia porcellus (Guinea pig), partial (60%) [TC532685]	GGGTGATAAATGTTTGGTGGTTAAATCCTGCATATATTATCTTGCACATAAAATGCCTTC
A_72_P161181	5.35788e-14	2.1893	3.10998	2.18836			AATAACTTACCCACAGTAGTGTGGGTAAGTTGATCTCAGGAGTGATTGCAAGGCTCCCTA
A_72_P320883	5.50701e-14	1.08613	-3.04619	-2.23976		Rep: interferon regulatory factor 2 binding protein 2 isoform A - Homo sapiens, partial (36%) [TC610616]	ACGCCGCTGCCCGCCGCTCTTGGCCTGGGCGGTCGCGCCGCCGCTCACTGGCCGCCGTGT
A_72_P796089	5.76349e-14	2.26154	2.58709	-1.25671	MTUS1		TATGATTTGTATTTTGGTCTGACTGGGGATGTGTGAATGAAATGTTTGTACCCGAAAAAA
A_72_P001061	6.0036e-14	-1.70556	-2.0302	-1.58159	SLAMF6	SLAM family member 6 [Source:HGNC Symbol;Acc:HGNC:21392] [ENSSSCT00000006995]	TTGCTCTTGGCTCCCTCCAATCAAGGCTCTACGATACAGCTAAAGTAATATTTTTAATAT
A_72_P127796	6.15399e-14	1.86511	2.21021	-1.78353	NQO1	Sus scrofa NAD(P)H quinone dehydrogenase 1 (NQO1), mRNA [NM_001159613]	CAGGATGAGCAAAAAAGTAACAAATTTGGTCTTTCTGTGGGCCATCACTTGGGCAAATCC
A_72_P562404	6.20563e-14	2.36301	3.1666	3.03153	C4BPA	Sus scrofa complement component 4 binding protein, alpha (C4BPA), mRNA [NM_213942]	AATATATTGAGTCTGAAAACGTCATTGTCCAGTGTGGCTCTGGCTATGGTTGGGTTGGTC
A_72_P375623	6.28376e-14	-2.14238	-1.51229	-1.52696	SLA-DOA	Sus scrofa major histocompatibility complex, class II, DO alpha (SLA-DOA), mRNA [NM_001185143]	CTTGCTCCATCCAAAGTCCCCTGCTAGCCGCAGTAAAATTTTAAACAGTGTTTGTACTGT
A_72_P741154	6.3158e-14	2.05722	2.60706	1.92255	TGFA		GCCATCACCACCCTCAGAGATGAATTCTTATTTAGTAGATGGAGAATGGTTTTATTTTTA
A_72_P541533	6.33301e-14	-1.096	-2.0425	-1.42823	COQ5	Rep: Ubiquinone biosynthesis methyltransferase COQ5, mitochondrial precursor - Bos taurus (Bovine), partial (43%) [TC523470]	TTTGCCATTTTTTCTTGGGGGAAGGGGCAGTTGAAATAAATGTATTTTTACCGTCAAAAA
A_72_P146751	6.44201e-14	-1.04191	-4.1681	-1.94869	WFDC2	Sus scrofa Epididymal secretory protein E4 (E4), mRNA [NM_213947]	TTCTGGCCTCTGCGCTTGCTCCTGAGCTGACAGCAACTGCTTCTTTTACCAACCAATAAA
A_72_P194152	6.62737e-14	-1.48218	-4.18482	-2.6986	RMND5A	Rep: Protein RMD5 homolog A - Homo sapiens (Human), complete [TC536007]	TATATTCTTGGTCTTCATTTCTGATCAAGTAAATACACCAGCAGTTGTCATTCAATGCAG
A_72_P103861	6.62814e-14	-1.00826	-4.09023	-2.36334		951060 MARC 4PIG Sus scrofa cDNA 5', mRNA sequence [CN161740]	TCAGGATTTAACTAGAAATAGTAGCACCCCTGGCCTTCAGGTACCTGTTTCCCCTAAAAA
A_72_P311368	6.69788e-14	1.60582	4.31978	4.21567	CTTNBP2NL	CTTNBP2 N-terminal like [Source:HGNC Symbol;Acc:HGNC:25330] [ENSSSCT00000007427]	GTAAAGCCAAATGTTTCCTGCAGAAGTCTTCATCCATTTTATAGCAGACTACATTAAAAC
A_72_P370418	6.75063e-14	-1.30025	-3.83496	-2.72633			GGTGTTTTGGTTTAAAAATTCCTGGTGGGGACAGGGAATCTCTGAAGGGAAACATTGAAA
A_72_P223907	6.99234e-14	-1.13562	-2.66812	-1.82929	CMAH	Sus scrofa cytidine monophosphate-N-acetylneuraminic acid hydroxylase (CMAH), mRNA [NM_001113015]	ATCATCTGTTTTGGAATCATTTTCAAATAAAACTCCCCCTCACACCACCTGACTGGAAGT
A_72_P116001	7.17097e-14	1.99871	2.84133	-1.1364		Rep: DNA gyrase subunit B - uncultured bacterium, partial (5%) [TC556986]	GTCATGAAAACATGGATGTGTAAACAATGGTAGTTGTGCTAATTTTGTAGTGATGGAAAG
A_72_P441025	7.57819e-14	-1.38744	2.20371	1.58371	CLDN3	Sus scrofa claudin 3 (CLDN3), mRNA [NM_001160075]	CTCGGGCCGGGGAGCGGGATTGCGGAGCCCAGAGACCAGTCAGCACGGACCATGAAACCT
A_72_P137451	7.61638e-14	1.06059	-3.08787	-2.04818		Rep: PREDICTED: twisted gastrulation - Pan troglodytes, partial (34%) [TC551253]	CTCATGGTTCCTAGTGGGATTCGTTTCCACTGCACCATTTATCATATTGAAATAAACTTC
A_72_P035366	7.6193e-14	-1.08873	-5.56023	-2.84587	SPEF2	Sus scrofa sperm flagellar 2 (SPEF2), mRNA [NM_001044561]	CACATCCAAGGAAGTGATGGAGAGAGTTCCCCTTCAAGACTTACCGAGGAAAAGAAATGA
A_72_P116546	7.6193e-14	2.75702	2.13438	1.19692		PREDICTED: Sus scrofa purinergic receptor P2Y, G-protein coupled, 1 (P2RY1), transcript variant X3, mRNA [XM_005669935]	CCTGTTGATAATAACAGCAGAGCTTTGATATAATTATGGCCATTAGAATTGTACCTACCA
A_72_P417614	7.61989e-14	-1.14618	-6.7107	-2.80097	DMTN	dematin actin binding protein [Source:HGNC Symbol;Acc:HGNC:3382] [ENSSSCT00000010536]	TGAACCTGCACTTAGTGGTCAGGCCTGTGTGCTATCCTGACCAATGGATGGGGGGATCCT
A_72_P140601	7.72237e-14	1.79617	2.52812	1.21734	SSH3	slingshot protein phosphatase 3 [Source:HGNC Symbol;Acc:HGNC:30581] [ENSSSCT00000026537]	CCTCTGGCCAGTTTTTCAGTCTTAATAGTATCTGGCTTTGTCTTAGAAATAAAAAACATG
A_72_P638509	7.72237e-14	-1.23702	-2.21742	-1.76353	PRPF40A	Sus scrofa pre-mRNA processing factor 40 homolog A (PRPF40A), mRNA [NM_001244573]	GTAAACAAGAAGAGTGCACCACAACATCAGCAGCCCCAGTTCCTACAACAGAAATTCCAA
A_72_P616065	7.94983e-14	-1.19825	-2.55327	-1.60761	FAM204A	Sus scrofa family with sequence similarity 204 member A (FAM204A), mRNA [NM_001185171]	CGAAGAGTGTCCTTCTGGAATTCCCTTAAATATGTGGAATAAATTTCAAGAACTGCATAA
A_72_P655872	8.02375e-14	-1.14942	-6.62794	-2.77338	DMTN	dematin actin binding protein [Source:HGNC Symbol;Acc:HGNC:3382] [ENSSSCT00000010536]	TGAACCTGCACTTAGTGGTCAGGCCTGTGTGCTATCCTGACCAATGGATGGGGGGATCCT
A_72_P177411	8.04754e-14	1.54968	2.34047	-1.5353	ANPEP	Sus scrofa alanyl aminopeptidase, membrane (ANPEP), mRNA [NM_214277]	CCTTTTCCATAAAGACCCTGAACCTGAGAATCAACAGGGCATCAGATCTGTATATTTTTT
A_72_P165611	8.09436e-14	-3.47461	-2.32056	-1.33146	PLA2G7	Sus scrofa phospholipase A2 group VII (PLA2G7), transcript variant 1, mRNA [NM_001113013]	TTAATCGAAGGGAAAGATGACAGTCTTATTCCAGGGACCAACATTAACACCACCGACCAC
A_72_P251607	8.30897e-14	1.02967	-4.92253	-2.4406		Rep: Serine/threonine-protein phosphatase 2B catalytic subunit gamma isoform - Homo sapiens (Human), partial (4%) [TC602634]	TGGTGTCCTTTGAGTCTTGAAATATTTCCCTTTTTCCTCTTTCCTCATAAGCACACTCCC
A_72_P169186	8.36869e-14	1.02729	-4.58761	-2.57123			TTCTGACCAACACAACTGCTACTTTAAACCCTTCCTGGTTTCTACTCTTTTGATGAATCT
A_72_P364763	8.60644e-14	-2.46947	-1.16917	-1.15858	LYAR	Ly1 antibody reactive [Source:HGNC Symbol;Acc:HGNC:26021] [ENSSSCT00000009549]	CATTCTGCCGATCTCTTCCTTTCATGACTGCTTGTAAAACATGTAATGAATTAAAACAAC
A_72_P662223	8.67022e-14	1.58765	2.0415	-1.02691	PYGL	Rep: All7150 protein - Anabaena sp. (strain PCC 7120), partial (10%) [TC610053]	AACTCAGGGGATCATGGAGCCCTTTGAACATGTAATTAAAGCTATAGAGCCATTTCCCAG
A_72_P207047	8.68961e-14	1.17349	-3.48003	-2.03763			CACCCTGGCGGGCCCTCTCCCCACCTCACCTCTTAATAAAGGTCAGACACTGGCAAAAAA
A_72_P199012	8.8121e-14	1.02962	-2.81541	-1.74877			AAGAAGTAGAAAGAAGATGTTGGGGGTTGAGTTCTGAGGTTTCTGAAGTTTTTCGCAGGA
A_72_P497949	8.89749e-14	1.80638	3.00906	2.34354			GACTCTATTCAAGCTCTGTGATGAACTCAAATAAAAACATTTCACCTTTGACACACTCCT
A_72_P025221	9.00057e-14	-2.75732	-1.58417	-1.19447	BLNK	B-cell linker [Source:HGNC Symbol;Acc:HGNC:14211] [ENSSSCT00000011493]	TCCAATTTATCAGAACAGGAAGCTGATGTTCACTGTAAACCATGGTATGCTGGTGCCTGC
A_72_P362218	9.13482e-14	-1.47809	-2.87515	-1.83894	FBXO7	Sus scrofa F-box protein 7 (FBXO7), mRNA [NM_001171751]	TGAATACGATGAGAGAATAACCCTTCCCTATGTTGGGGACCCAATCAATTCACTCATCCC
A_72_P471444	9.30053e-14	-2.13292	-1.8537	-1.3453	DAPL1	Sus scrofa death associated protein like 1 (DAPL1), mRNA [NM_001185174]	GGCCCACTTGCTTGGTAAATAAAACAGCTTTTGTATCTTCTCTTTTGACTTTAGACAATA
A_72_P434709	9.30075e-14	1.06795	-2.63143	-1.71814			CACAGAAGCGGCTAACACATAAATATGGGGGCTTCGAGAGTAAAGCAAAACCCATACCAT
A_72_P539778	9.60131e-14	1.25201	1.3521	2.5978	ATP9A	Sus scrofa ATPase phospholipid transporting 9A (putative) (ATP9A), mRNA [NM_001114672]	AGACATTCTTAATCTGGGTTTTGATCAGCATCTATCAAGGGAGCACCATCATGTACGGGG
A_72_P720208	9.60628e-14	1.05855	-3.0574	-1.95599	SELENBP1	selenium binding protein 1 [Source:HGNC Symbol;Acc:HGNC:10719] [ENSSSCT00000007258]	TCCCAAGGGCAATGGCAAAGGGGGGTTTGTGCTGCTGGATGGAGAGACCTTTGAGGTGAA
A_72_P243242	9.70877e-14	-2.47043	-2.07883	-1.6982	FAM209B	Sus scrofa family with sequence similarity 209 member B (FAM209B), mRNA [NM_001113700]	TTCGTGTGTCCGTAGGAGAGAGTTGAGTGTTGCCAAACCGTATGCAAACCAATAAAACTA
A_72_P388988	1.04501e-13	1.08616	-4.39617	-2.23403		Rep: Kinase suppressor of ras - Mus musculus (Mouse), partial (9%) [TC618156]	TCATCACCTCCTTCTTGAACAGCTTCAGGTGGTCCTGGTTGTGGCCGTCCATCTCCAGCA
A_72_P258467	1.07753e-13	-2.33035	-2.37188	-1.98419			TGTGTGGAGTAACGATGGGTGCTCAGTAAATGCTTAATAAATTGGATGTTTTGAAACCTG
A_72_P332918	1.08658e-13	-1.39712	-2.91659	-2.19722			GCCTGGGCAGTTTCACGAGTTGTTCTTAAAGTGAACGTGAAGATCTGAACCTCTTGCTTT
A_72_P351973	1.08696e-13	2.7469	6.46897	1.79343	TMEM52B	Rep: TRNA (Guanine-N(7))-methyltransferase - Cyanothece sp. CCY 0110, partial (6%) [TC614724]	TTGAAATTCATTCTTCTATTGGAGCGTCTCGCATCACCTGTCCTGTTCTTGGAGCACTAA
A_72_P180656	1.15913e-13	2.04046	2.45422	1.78107	CERS4	Sus scrofa ceramide synthase 4 (CERS4), mRNA [NM_001167631]	ACTATACCCACTGGCGGCGTGTGTGCGATGCTCTCTTCATCATCTTCTCCTTGGTCTTCT
A_72_P227162	1.18644e-13	1.14374	-3.17852	-1.95766		Rep: Predicted protein - Sclerotinia sclerotiorum (strain ATCC 18683 / 1980 / Ss-1) (Whitemold) (Whetzelinia sclerotiorum), partial (20%) [TC628566]	ATCCTACCTCTCTCTGTTCCCTAAAATGGAAGACTGGTCAAAAATGAGCACTTGAATTGC
A_72_P284799	1.19411e-13	1.00349	-3.70398	-2.14655		1143169 MARC 4PIG Sus scrofa cDNA 3', mRNA sequence [DN129053]	AGAAGATTGCTTGTGACTGTTTGGTGCTCTCTGGGCCTGGTGGATTGTGTGTGTGCGTGG
A_72_P272934	1.1943e-13	2.58175	4.78655	2.28652			GTTAAGTCCTCCCTATCTTTGATAGCCAACTGAAGCAACATGTGCCTTACTTTCCAGGGA
A_72_P496933	1.20016e-13	1.03218	2.0125	1.92788		E2F transcription factor 1 [Source:HGNC Symbol;Acc:HGNC:3113] [ENSSSCT00000007953]	ATTTGCCTTCCTAACAGCTCTGTTCCCTCTGCTTTGGTTTTAATAAATATTTTGATGGTG
A_72_P298769	1.20349e-13	-1.01202	-2.4111	-1.61086	LOC100739849	Rep: Uncharacterized protein ENSP00000383317 - Homo sapiens (Human), partial (18%) [TC551890]	CGTATATATACAGCTTCCTGTGTGGGCTCGTCCTCTCCCTGATTTCCAAAGTTTTCTCTA
A_72_P490296	1.23601e-13	-1.34487	-3.55664	-1.94614		Rep: Conserved protein - Methanobacterium thermoautotrophicum, partial (7%) [TC561955]	TGGAAAGTAAATGGAAGCCAATGACAGAATTTCCATTTTGTTGTTCCCAGGGCATTCATT
A_72_P038021	1.26372e-13	3.31141	2.75355	2.11728		Rep: Predicted protein - Nematostella vectensis (Starlet sea anemone), partial (6%) [TC581641]	TCAAATGGAATAGATTTTCACCATCAACACCCTAGCAAAGACAGAATGCTTAAGGTAAAT
A_72_P706306	1.27007e-13	1.06061	-2.49879	-1.73271			TTTAGGAGGTTTGATTTGCGGCTGGGGGCGGGACCTCAGGCAAATTCGTCTTCTGGTTGG
A_72_P364678	1.27166e-13	-1.0113	-2.32852	-1.66331	SEC13	Rep: Protein SEC13 homolog - Bos taurus (Bovine), partial (43%) [TC555982]	GGTGGGGAGCGGGGGGATTGTTTTCAGAATAATTATTAAATAAACTCATATTGCTTATAA
A_72_P412988	1.28306e-13	1.93826	2.10753	1.91407			AGCCATGTGTACTTCGGTGGGCAGAGATTGTGTTTCATTGTGCAATAAATAAGTATTTGA
A_72_P249587	1.28708e-13	1.00543	-2.60949	-1.89292		rpty616b_n21.y1 pty Sus scrofa cDNA 5', mRNA sequence [EW515774]	TGGGTGGGTGGGGTTTGGATGGGCCTGGAGGATATTAAGAGCCACAGAAGCTGCAAAAAA
A_72_P557580	1.30234e-13	-3.2175	-2.41383	-1.65654	MYC	Sus scrofa MYC proto-oncogene, bHLH transcription factor (MYC), mRNA [NM_001005154]	TCAGAAAAAGACGTGCTGCGGAAGAGGCGAGAACAGTTGAAACTCAAACTTGAACAGCTA
A_72_P657702	1.3188e-13	-1.18442	-6.74887	-3.53989	PPOX	protoporphyrinogen oxidase [Source:HGNC Symbol;Acc:HGNC:9280] [ENSSSCT00000006970]	ATTCTGCCGTTCACCTCCCTTCTCCAAACCTCTGTTTTGGGCTGGGCTGAGGGAGTTGAC
A_72_P417047	1.32796e-13	1.57106	2.04441	1.59647		Rep: Complement factor D precursor - Sus scrofa (Pig), complete [TC621752]	CCTAAGGGACAGGGCGGTGGTCACCAGGCTTAGCAATAAAGTCATCCATTCCCCCAAAAA
A_72_P608263	1.32848e-13	1.11903	-4.69648	-2.65015	NME4	Sus scrofa NME/NM23 nucleoside diphosphate kinase 4 (NME4), mRNA [NM_001143720]	CGGCCGAGGCTGACCCTGGCACCATCCGCGGAGACTTCAGATCCATATCAGCAGGAATGT
A_72_P472722	1.3415e-13	1.27766	2.14062	1.08037	C15H2orf82	Sus scrofa chromosome 15 open reading frame, human C2orf82 (C15H2orf82), mRNA [NM_001185185]	CCTGCGTGGTGCTGGCGCTCGTGGTCGTGGCGCTGAGAAAGTTTTCCGCCTCCTGAAGCG
A_72_P066076	1.37044e-13	1.88432	2.3373	-1.60634		Rep: MSTP119. - Canis familiaris, partial (93%) [TC536672]	GTGAAGAGAATACAAGTCAAACTCTCCAACCTTCGAATTGATGGGAAGAATTTCAATAAA
A_72_P345393	1.37264e-13	2.04348	2.9566	1.3188	MVB12B	Rep: Protein FAM125B. - Canis familiaris, partial (88%) [TC583264]	TTTTCCTGTGTTCCAGAAAGTATGCAGCCCTTTGATCTCTTGGGAATCACCATCAAATCT
A_72_P345488	1.46454e-13	1.08698	-2.87056	-1.76002			AGGCTTAAAAATGAGGCCGTGGGGGGTCTGGCCCAAGGAAAATCCTGTAAGCCTCAACCC
A_72_P257487	1.52426e-13	1.8469	2.12297	1.46804	LONRF3	LON peptidase N-terminal domain and ring finger 3 [Source:HGNC Symbol;Acc:HGNC:21152] [ENSSSCT00000033278]	CCCGGCTAGCACCTGTGGAAACACTTGATGAAGACTGTTTATTATTAAAAGTGTAAAGAA
A_72_P730317	1.63604e-13	-1.20373	-4.9135	-2.58384	ARPC1B	Rep: Predicted protein - Nematostella vectensis (Starlet sea anemone), partial (98%) [TC577969]	ATCTAATTAGTGACGCGCATGAATGGATGAACGAGATTCCCACTGTCCCTACCTACTATC
A_72_P162961	1.66464e-13	1.47161	2.23462	1.79609		Rep: Homoserine kinase - Xylella fastidiosa Ann-1, partial (6%) [TC612178]	TTTCACGGTGTGATTGTGAGTCTTAATCGCGCAGGTTTTCCCTAATAAACGTGGAGTCAC
A_72_P207617	1.66464e-13	1.8224	3.21499	2.02551		Rep: Predicted protein - Monosiga brevicollis MX1, partial (11%) [TC547062]	AGCCAGTACAACTCTATGCTTTCTCAAGGGTACACAATCAAACCTAATTCAGAAAGGTTA
A_72_P207437	1.67394e-13	2.51949	3.76575	2.24065		CAP-Gly domain containing linker protein 1 [Source:HGNC Symbol;Acc:HGNC:10461] [ENSSSCT00000010735]	TTTTTACCCCCACCAACAAATCTAAGAAAATATTTTGCTCGTCAACAAATCGCCCTTTTA
A_72_P601803	1.68517e-13	-1.24876	-2.77173	-1.81486	FAM204A	Sus scrofa family with sequence similarity 204 member A (FAM204A), mRNA [NM_001185171]	AAAGTGAAACCCAGTGGAAGGAACTCACCCAGTATTTTGGGTCAATGATAGGTTTGACCC
A_72_P177821	1.76072e-13	-1.41117	2.5085	1.53871	RAMP1	Sus scrofa receptor activity modifying protein 1 (RAMP1), mRNA [NM_214199]	TTCTTCCTGGGAGTCCACCAGCAGTACTTCAGAAACTGCCCCGTCTCCGGCAGGGCCTTG
A_72_P430299	1.76072e-13	1.90276	2.23682	1.57599		Rep: PREDICTED: leucine rich repeat (in FLII) interacting protein 1 - Pan troglodytes, partial (5%) [TC542319]	GAAGCCCGTGCTCCCCATCAAATTGGAATCCCAGCTAAAGTCACTACAAGTTAAAGTTAC
A_72_P064896	1.79159e-13	1.42471	1.67427	2.32873	ENTPD1	ectonucleoside triphosphate diphosphohydrolase 1 [Source:HGNC Symbol;Acc:HGNC:3363] [ENSSSCT00000036684]	TTCTTGTAACAACCTCCAAGTTTTGGTGCCTTACCACAATAAACATTGATTTTCATGTTC
A_72_P292954	1.82259e-13	-1.18609	-4.54417	-2.03302	TFDP2	Rep: Transcription factor Dp-2 (E2F dimerization partner 2). - Canis familiaris, complete [TC553670]	CCCTGTAGTATAATTGTATGATTTCACCCAGTGTGCAATTTGTGAAAATGAACTGTCATT
A_72_P039711	1.84853e-13	-1.09067	-3.58037	-2.06701		BX674909 Sus Scrofa library (scac) Sus scrofa cDNA clone scac0037.l.03 5prim, mRNA sequence [BX674909]	TAGGCATGGAGCGAGGGCCCCCTGTCTGGCCTGGGGGGCAGGGGTGAGCATGTGAGGGCA
A_72_P299869	1.87418e-13	1.74293	2.20048	1.57692	TUFT1	tuftelin 1 [Source:HGNC Symbol;Acc:HGNC:12422] [ENSSSCT00000007254]	ATATCCTCTCCGGTGGCATAGTCTTTATAGGGTGACTTTAATAAATTATGTTAACATGTC
A_72_P753511	1.91092e-13	1.05896	-2.9357	-1.83339	AHSG	alpha 2-HS glycoprotein [Source:HGNC Symbol;Acc:HGNC:349] [ENSSSCT00000012911]	ATCCTTTAGAGGACAGAAGCAGGGGGGTACTAGTTATGTTTGATGGAAGGCATAAGGTCA
A_72_P240452	1.94347e-13	1.94891	4.06381	2.41124		Rep: Glycoside hydrolase, family 17; X8 - Medicago truncatula (Barrel medic), partial (4%) [TC602155]	CCCGTGGTTTAAGGAAAAGCTAAAAAACACATAGGTAATTTCAGAAGGGCACAATCGCAG
A_72_P339983	1.94347e-13	1.03525	-2.72248	-1.77389	USP47	Rep: Predicted protein - Botryotinia fuckeliana (strain B05.10) (Noble rot fungus) (Botrytiscinerea), partial (29%) [TC531086]	GACTAACCACCTCTTGCACTTGTAATTTGCAAATTGTAGTCTAGAGCATATGAAATAGAA
A_72_P405398	1.94347e-13	1.0616	-2.92573	-1.76767	CCDC106	Rep: Coiled-coil domain-containing protein 106 - Mus musculus (Mouse), partial (36%) [TC572302]	CAGCCCTGAGTCCACGTGAGAGAGAATTATTAAGAGAATTTAAATTAAAAAGAGGTGATA
A_72_P392338	1.97988e-13	1.58959	2.09182	1.49625		951358 MARC 4PIG Sus scrofa cDNA 5', mRNA sequence [CN162015]	GGCTTTATGTCACCAGCAGCTTCAAAAATCCTCCACTTTTTAGTTTTGAACAATTTCATA
A_72_P378353	1.98414e-13	2.73768	3.09979	3.41047		Rep: Diacylglycerol O-acyltransferase 2 - Mus musculus (Mouse), partial (87%) [TC609772]	AGAAGTTTCCCGAACCCAAGCCTCAGGCTCGTGTATTTGTGCCTCTCTGAGGGTATGGGG
A_72_P709130	2.02244e-13	2.47722	2.71255	3.67212	TGM1	transglutaminase 1 [Source:HGNC Symbol;Acc:HGNC:11777] [ENSSSCT00000035836]	GGCACCTGGGGAGGAGCCAATCCCACGTGCACGGATGCTAATAAACTGTTTTTTAATGAA
A_72_P719118	2.05148e-13	2.1091	2.20971	3.25135	ARG2	arginase 2 [Source:HGNC Symbol;Acc:HGNC:664] [ENSSSCT00000002555]	AACAAAGGCCAATCCATCTGAGTTTTGATATTGATGCATTTGACCCTACCCTGGCTCCAG
A_72_P223917	2.07793e-13	1.07043	-2.78698	-1.73116	COL5A3	Sus scrofa collagen type V alpha 3 chain (COL5A3), mRNA [NM_001105288]	ATATTTATCATCTCCTATGACTGTGGAGCCGGGGGAGAATCTGCTCATCACAGTCAAACA
A_72_P710175	2.1041e-13	-2.18649	1.57722	1.02977	LOC396781	Sus scrofa IgG heavy chain (LOC396781), mRNA [NM_213828]	TCTGTGAAGGGCCGATTCACCATCTCCAGAGACAACTCCCAGAACACGGCCTATCTGCAA
A_72_P224002	2.12131e-13	1.0483	-2.00157	-1.48385	TMEM131	Rep: Nucleotide exchange factor SIL1 precursor - Bos taurus (Bovine), partial (16%) [TC531891]	ATCTTTTAAATTAAATATTGCTGGGGAAATGTTGGCAGCTGGGTGGGGAGGGTCAGATAG
A_72_P471646	2.12248e-13	1.0103	-3.55323	-1.7285	GORASP2	golgi reassembly stacking protein 2 [Source:HGNC Symbol;Acc:HGNC:17500] [ENSSSCT00000017360]	AGGCTCCCTGTTCTCCTGCTGCTCCTTCTGTAAGAAAATGAAATATTTTATGCCTAATAC
A_72_P491305	2.12269e-13	1.66524	2.21018	1.99244	IFNGR1	Sus scrofa interferon gamma receptor 1 (IFNGR1), mRNA [NM_001177907]	TCAGAAGGACAAGAGTTCGTAGCACTGAGAAACACTACCACCTCCTTCGGTTATGACAAA
A_72_P463197	2.20029e-13	1.10047	-4.30504	-2.5254	NME4	Sus scrofa NME/NM23 nucleoside diphosphate kinase 4 (NME4), mRNA [NM_001143720]	AGACTTCAGCATCCATATCAGCAGGAATGTCATCCACGCCAGCGACTCTGTGGAAGGGGC
A_72_P488771	2.21225e-13	-1.2664	-3.2216	-2.15322	DERL3	derlin 3 [Source:HGNC Symbol;Acc:HGNC:14236] [ENSSSCT00000011030]	TTTGTCTTCATGTTTCTCTTCGGGGGCGTTCTTATGATCCTGCTGGGGCTCCTGGGCAGC
A_72_P452849	2.2203e-13	1.7731	2.36364	1.6094	KBTBD7	Rep: KBTBD7 protein - Homo sapiens (Human), partial (34%) [TC560819]	ATTCAGTGAGCTGGACTCTGAGTCAGGAAGTTCAAGTTCTTTTACCGACGATGAAGTCTG
A_72_P341058	2.25074e-13	-1.12686	-3.01483	-1.78029		Rep: Peroxiredoxin-2 (EC 1.11.1.15) (Thioredoxin peroxidase 1) (Thioredoxin-dependent peroxide reductase 1) (Thiol-specific antioxidant protein) (TSA) (PRP) (Natural killer cell-enhancing factor B) (NKEF-B). - Canis familiaris, partial (73%) [TC591871]	TGAGATTCCCCAGTCCATAATCCTAGAGGATTAGGCCAGGGCCTTTTCAAGTTCCTTTTT
A_72_P318468	2.30142e-13	1.02833	-2.54803	-1.75362	ZNF174	zinc finger protein 174 [Source:HGNC Symbol;Acc:HGNC:12963] [ENSSSCT00000008721]	AACAAGGAAAATCCACAGCAGGAGGGGGCTAAAGGAGCAAAGCCATGCACCCTGTCAGCA
A_72_P586851	2.34187e-13	2.15639	2.24506	1.12296	MINDY1	MINDY lysine 48 deubiquitinase 1 [Source:HGNC Symbol;Acc:HGNC:25648] [ENSSSCT00000007278]	AGGCAGTAAATGCCAAGGTCAGATTTAGTGATATCCTTGCCTTCACATGCTGACTCCTCT
A_72_P077666	2.37833e-13	1.42803	2.25645	1.98327	DHDH	Sus scrofa dihydrodiol dehydrogenase (DHDH), mRNA [NM_214166]	TCTACTGCCTCCAGTTCATCTCCATGGTCTACGGTGGGCAGAAGCCAGAGAAGATCTCGG
A_72_P247092	2.37907e-13	-1.00579	-2.60037	-1.68157			CAAAGTAAGACCTGGGGGAAATGGGTTTTTGGAAGAAAATAATTCTAGGTATATTCTGTT
A_72_P626952	2.41185e-13	-1.69548	-3.58334	-2.89013	PSMD4	Sus scrofa proteasome 26S subunit, non-ATPase 4 (PSMD4), mRNA [NM_001044535]	AAAGCTGACTGCCTTCGTAAACACATTGAATGGCAAAGATGGAACCGGTTCTCATCTGGT
A_72_P513855	2.41714e-13	-2.0061	-1.46537	-1.55803	SLA-DOA	Sus scrofa major histocompatibility complex, class II, DO alpha (SLA-DOA), mRNA [NM_001185143]	CTCCAATATGCACTCTTGCTCCATCCAAAGTCCCCTGCTAGCCGCAGTAAAATTTTAAAC
A_72_P351318	2.42965e-13	1.01732	-3.46406	-2.08623			GTGGGGAGGGGGGTGTAACGTTTTCAGCTGTACTTTTACGTTGCTCTGGTTTTCTTTTTT
A_72_P383583	2.44698e-13	-1.08051	-2.64504	-1.61721	PRDX2	Sus scrofa peroxiredoxin 2 (PRDX2), mRNA [NM_001244474]	CGACATAGCTGGGTACAGGCCTTTTGGTGACCAATAAAGTATTAGGGACAAATGGAAAAA
A_72_P376253	2.49123e-13	1.64405	2.68941	2.37722	CTNND1	catenin delta 1 [Source:HGNC Symbol;Acc:HGNC:2515] [ENSSSCT00000014394]	GGGAAGAATTGGAAATTACATGCTATATATGCAGTATCCAGCAATCTGATAAACTGATGA
A_72_P790187	2.51e-13	1.78828	2.39067	-1.09406	ACTA1	Sus scrofa actin, alpha 1, skeletal muscle (ACTA1), mRNA [NM_001167795]	ATCTCACCGACTACCTGATGAAGATCCTCACCGAGCGTGGCTACTCCTTCGTGACCACAG
A_72_P249712	2.55487e-13	1.55476	2.07637	-1.0547	PYGL	Rep: Glycogen phosphorylase, liver form - Bos taurus (Bovine), partial (56%) [TC556277]	AGTGGATCTGGAGCCCTTTGAACATGTAATTAAAGCTATAGAGCCATTTCCCAGAAAAAA
A_72_P640251	2.55487e-13	3.82841	4.45032	1.07156	SMTN	Sus scrofa smoothelin (SMTN), mRNA [NM_001244360]	TGTAAAAACCAAAAAGTCCTAACCCCTGCTTGGGGCCCCACGGATGCTGGTGGACTGCGT
A_72_P025326	2.68654e-13	2.11998	2.17965	2.52715	GAS7	PREDICTED: Sus scrofa growth arrest-specific 7 (GAS7), mRNA [XM_013981322]	GTGGATTTTCTGACATTCGAAGCCGACAGCCTTGTTGTTTAACACGGATATTTTGAGTGT
A_72_P226927	2.79835e-13	1.86988	2.84216	3.02893			CTTCATCAAGCACAGAAGCTCTGTTTTTAATGGCTTCTGGGGAAGTTTTATTTGAAGGAT
A_72_P256402	2.82498e-13	2.06031	2.56974	2.16438		FS659778 full-length enriched swine cDNA library, adult colon Sus scrofa cDNA clone CLNT10035C01 5', mRNA sequence [FS659778]	GCCCCTTTATGCCTCTCAAATCAGGATAGGTAAATTCCAGATAAAAATCTGATGCAAAAT
A_72_P747409	2.85104e-13	-2.32381	1.52038	-1.04985	LOC100038329		TATTTATAGTAGTGGTAGTAGCACCTACTACGCAGACTCTGTGAAGGGCCGATTCACCAT
A_72_P311328	2.86132e-13	1.60448	1.58229	2.87791		Rep: neuregulin 1 - Bos Taurus, partial (78%) [TC551901]	CAAGACCCTATTGCTGTATAAAACCTAAATCCACCCATAGATTCACCTGTAAAACTTTAT
A_72_P087951	2.9048e-13	-2.16833	-1.78253	-1.22787	DAPL1	Sus scrofa death associated protein like 1 (DAPL1), mRNA [NM_001185174]	TTAGGCCCACTTGCTTGGTAAATAAAACAGCTTTTGTATCTTCTCTTTTGACTTTAGACA
A_72_P235247	2.9048e-13	-1.05758	-3.64846	-2.22474		1096378 MARC 4PIG Sus scrofa cDNA 5', mRNA sequence [DN101548]	TTTGACAACAGATAAAGAGGTCCCTGGGCTAGTGCTAATGCAAGATTTGGCTTTCCTGAG
A_72_P167771	2.92594e-13	-1.00263	-2.55719	-1.78336	CCNJ	cyclin J [Source:HGNC Symbol;Acc:HGNC:23434] [ENSSSCT00000011491]	GGGGGGAGTTGTGTGGGTTTTGTTTTGTTTAATTTATTGATTAGTCTTTAAGGTAGGTTT
A_72_P019951	2.94105e-13	-1.01451	-2.99577	-2.07817		Rep: Predicted protein - Neurospora crassa, partial (10%) [TC621402]	CCACTGTGCCACAGCAGGAACTCCAGAATCAATTTTATTTTGTTCTTTGTTATATTATCA
A_72_P398473	3.0991e-13	1.0256	-3.11029	-2.03122		Rep: Arsenite-antimonite (ArsAB) efflux family transporter, ATP-binding protein - Synechococcus sp. (strain JA-3-3Ab) (Cyanobacteria bacteriumYellowstone A-Prime), partial (3%) [TC542012]	AAGTACCTTATACCCCTTCCTGGCTGTTTGAAAAACAAACCCCCTCGCTATATGAAAGAA
A_72_P074716	3.10402e-13	1.81008	2.23203	1.11857	GTSF1	gametocyte specific factor 1 [Source:HGNC Symbol;Acc:HGNC:26565] [ENSSSCT00000031179]	ACAATGCCACACCCTAGAAGACTCTTGCTTCTTCCTGCTACAGTGGGTTCTTCATTTTTT
A_72_P710376	3.11967e-13	-2.29781	1.5388	-1.01962	LOC396781	Sus scrofa IgG heavy chain (LOC396781), mRNA [NM_213828]	TCCCAGAACACGGCCTATCTGCAAATGAACAGCCTGAGAACCGAAGACACGGCCCGCTAT
A_72_P780008	3.25764e-13	-1.34533	-5.1597	-2.25401		SusFleck_BFN_0013_0016_5_pCNS_G03 SusFleck Backfat Normalized Sus scrofa cDNA clone 0013_0016_G03 5', mRNA sequence [DT321801]	ACTCCAGAAACTGGCCAGTGCTGTGATGTTGTCTTCAAGTTAAGTCTCAGAAGGAAAAAA
A_72_P234942	3.2953e-13	1.74451	2.52291	1.25143		Rep: Poly-beta-hydroxybutyrate polymerase - Magnetospirillum magneticum (strain AMB-1 / ATCC 700264), partial (5%) [TC566804]	AAGCAGAGCTGATCTGGAAGGTTGTGAGAGTAGCCCTTGTCACATGTCATTTGTCAGAAT
A_72_P479019	3.30983e-13	1.81389	2.51387	1.56294	IRF2BPL	interferon regulatory factor 2 binding protein like [Source:HGNC Symbol;Acc:HGNC:14282] [ENSSSCT00000002660]	AGTTGGGTCGAATGTACCTTGGGCCTTCATGCAGGGCGAAATCGCGACGATCTTAGCTGG
A_72_P558389	3.32848e-13	-1.12516	-2.8078	-1.63274			AATCAAAGATCGTCAAAGGCATCGATGAGGATGATCTTCTGGAAGACAAAATGAGTGGGA
A_72_P080811	3.48413e-13	1.06443	-2.85242	-1.70654			AGGGTTTTAAAGGGGATGTGGGGGAAGAGAGGTCACTGGAAGGCAACTAAATAATCTTCT
A_72_P046516	3.49747e-13	1.07057	-2.5438	-1.68147			AGTAGGAAAGGAAAATTACGTTTGACTTTGCAGTGTGCTGGGGGGATGTAGTGGTAATAC
A_72_P290004	3.52735e-13	1.03727	-3.31167	-2.00306		835586 MARC 3PIG Sus scrofa cDNA 3', mRNA sequence [CF364989]	GCATATCCATCCTGGAAGGGGAGGGGGGATTTAAAAAATCGATATTCATTTTCGTTGGGC
A_72_P692343	3.60047e-13	-2.55367	-1.55207	-1.49105		N(alpha)-acetyltransferase 25, NatB auxiliary subunit [Source:HGNC Symbol;Acc:HGNC:25783] [ENSSSCT00000027618]	AGAATCCGTTCCTTAACCTTGAGGCTGATCAGTGGACTTCCAAGTCTTAACCACTCTGTT
A_72_P149571	3.60051e-13	1.20517	-3.04156	-2.34168		UMC-pblivp1-007-h09 In-Vitro-Blastocyst pblivp Sus scrofa cDNA 3', mRNA sequence [CN028521]	CTCAGTCTTAAAAGAGTATGCTCAATATGAAATACCCTGCCTACTTTAGGAATAAATGCA
A_72_P477332	3.61457e-13	-1.10876	-2.19214	-1.63711	AARS2	alanyl-tRNA synthetase 2, mitochondrial [Source:HGNC Symbol;Acc:HGNC:21022] [ENSSSCT00000001906]	TAGGTGAATATGAAGACATGGGTCGCCTTGGCTGTGACTGTTTATTCAAAAGTACTTCAC
A_72_P080926	3.62568e-13	1.53992	2.13642	1.33415			ACTTATAACATGCCAGGCACTGTTACAAGGTCCTGGGGATACCTTATAACAACAGGTTCC
A_72_P199457	3.71116e-13	1.03941	-2.87027	-1.8092		903977 MARC 4PIG Sus scrofa cDNA 3', mRNA sequence [CK450868]	GCTTTCCCCTTCCAGAATACTGCCTGGGAAAAAAGTTCCAAGCTGACTAAAGGGGATAAA
A_72_P786223	3.71116e-13	-2.18405	1.59532	-1.05198	LOC100038328	GB	TGAACAGCCTGAGAACCGAAGACACGGCCCGGTATTACTGTTCGACGGGCTATAGCGGTT
A_72_P156611	3.7449e-13	1.11922	-2.92166	-1.77004		Rep: Cell wall protein pherophorin-C22 - Chlamydomonas reinhardtii, partial (5%) [TC624446]	GCTGGGGCAGCAGGGCTGGGAGGGGGGAGGACAGGTGGGAGGGAACCTGGTGAGAGCCAT
A_72_P417359	3.8308e-13	-1.02034	-2.94014	-1.86074		Rep: Predicted protein - Emericella nidulans (Aspergillus nidulans), partial (7%) [TC622703]	AACTCAAATCCTCATGGATACTAGTCTGGTTCTTATCCTGCTGAGCCAACAACAGGAACC
A_72_P710171	3.83743e-13	-2.2105	1.57928	-1.09058	LOC396781	Sus scrofa IgG heavy chain (LOC396781), mRNA [NM_213828]	ACAACTCCCAGAACACGGCCTATCTGCAAATGAACAGCCTGAGAACCGAAGACACGGCCC
A_72_P423259	3.8379e-13	-2.57975	-1.21824	-1.37396		rski0119_b7.y1 ski Sus scrofa cDNA 5', mRNA sequence [EW556106]	CTGCGTTGATGTACATTTTAAGATTGGCACTTTTGATACATGTTATCATCAAGGTGCTTT
A_72_P430334	3.88702e-13	1.04503	-2.25285	-1.59562	FUBP3	Sus scrofa far upstream element binding protein 3 (FUBP3), mRNA [NM_001244285]	GGGAGGGGGCATTTTATAGGGTTTGTATAATTTCTAGAGTTCTAAAGGGGTAATAATATA
A_72_P204712	3.93249e-13	1.03199	-2.64283	-1.70185			TATCACAGCGGGGTGGGCGGGGACGGTTGGATCTGTGCATTCATCCATCAAATGCTGTGA
A_72_P178866	4.00964e-13	1.91804	2.31449	1.76185		Rep: Isoform 2 of Q5T5U3 - Homo sapiens (Human), partial (3%) [TC563364]	GTCATGCCTGTGTGCATACCCAATTAAACACTGGAAATAAAAATTGTTTTGGTGAACATA
A_72_P350488	4.04889e-13	2.19582	1.85808	-1.38029		Rep: Soluble guanylate cyclase 1 alpha 3 - Sus scrofa (Pig), complete [TC518096]	GAGAGTACTGTAGGCCTTGGGAAAATATAGTTACAGTCTCACAGTTATGTGAAGTTAATA
A_72_P537682	4.09347e-13	1.00564	-3.0161	-1.83186	GNAS	Sus scrofa GNAS complex locus (GNAS), transcript variant 1, mRNA. [Source:RefSeq mRNA;Acc:NM_214312] [ENSSSCT00000034043]	CTTCCGGGGGCGGGGTGGGCGTGGCTATGGTTAAAAAATATGAAATCATTTCTTTCCTAG
A_72_P268229	4.11614e-13	1.67897	2.42341	1.50044		Rep: Phospholipase D/Transphosphatidylase precursor - Polaromonas sp. (strain JS666 / ATCC BAA-500), partial (11%) [TC621826]	CTGGCTTCTACCCCGTAGCCATTAAATGCAGCTGCTATTACTTCTTGCTTGCGGTTTTTT
A_72_P261732	4.1332e-13	-1.03885	-3.98846	-2.32977	HCRT	Sus scrofa hypocretin neuropeptide precursor (HCRT), mRNA [NM_214156]	AATCCTCCTTTTGCAAAGGTCTCCTGGGCCACCGTGACGCTGCTGCTTCTGCTACTGTTG
A_72_P403938	4.1332e-13	-1.07493	-2.22113	-1.67241	GNAS	Sus scrofa GNAS complex locus (GNAS), transcript variant 4, mRNA [NM_001130215]	GCGTCCTGACTTCTGGAATCTTTGAGACCAAGTTCCAGGTGGACAAAGTCAACTTCCACA
A_72_P145826	4.17912e-13	1.02395	-3.41311	-2.03808			AAGGGAGGGGGGACGTCCAATTTATCTACAAGTGAAATATTCTCAAATATAAGCCTCTCT
A_72_P077951	4.27687e-13	-1.04905	-4.69309	-2.0933	MADCAM1	Sus scrofa mucosal vascular addressin cell adhesion molecule 1 (MADCAM1), mRNA [NM_001037998]	CCCCTGGGGAGCCACCCCAACAGTGCAGAGCTGGAGAATAAAGAGCATCTGGCCTAAAAA
A_72_P600413	4.28586e-13	-2.43408	-1.57691	-1.55179	SCD	Sus scrofa stearoyl-CoA desaturase (SCD), mRNA [NM_213781]	GAACTGTGTCCACCATGAACCCTGTGTCCTGGATCTGTCATTAATCTTTATGGTTCTCTC
A_72_P705130	4.41783e-13	1.0952	-2.65264	-1.70919			TTGCTGACATTAAGAAGGGAGAAAGGGGGAAAAGGGAAGACTTGGTAGCTTATTTCAAAA
A_72_P095261	4.44748e-13	-2.09716	-1.29576	-1.04653		PREDICTED: Sus scrofa sacsin molecular chaperone (SACS), mRNA [XM_013980392]	TGCTTCTGGATGTGAAGCCATGTGATTATTTCTGCTGTTATATTAAGCGCCACAATTTTA
A_72_P019391	4.45498e-13	-1.07259	-2.01964	-1.64276		Rep: Endonuclease/reverse transcriptase - Sus scrofa (Pig), partial (5%) [TC594798]	GCTTATCCATTCCAAAGGCAGTAGTTGCATCTATTAACCCCAAATTCCATTCCATCAAAA
A_72_P394883	4.45927e-13	1.52512	2.47865	2.43851	AIF1	Sus scrofa allograft inflammatory factor 1 (AIF1), mRNA [NM_001129950]	TGGAAAAAGAAGGCCAACTTGTGAGCCAGAGCCAATCTAATTTAAATAAATCATCTTCCG
A_72_P387773	4.51167e-13	1.08114	-3.58609	-2.05465		Rep: Cleavage and polyadenylation specificity factor 6 (Cleavage and polyadenylation specificity factor 68 kDa subunit) (CPSF 68 kDa subunit) (Pre-mRNA cleavage factor Im 68 kDa subunit) (Protein HPBRII- 4/7). - Takifugu rubripes, partial (5%) [TC615400]	CAAAGGGCTGGGGAGGGGGGGAGGGGCAAGGGGGGGTATTTTGGGAAGCAAACCCCCCCC
A_72_P268975	4.54584e-13	2.30208	2.32734	-1.32153	SMTN	Sus scrofa smoothelin (SMTN), mRNA [NM_001244360]	TGCCCTGTCTGTCGCGACACCCTCCCACGCATGCACGCAGCGTTTTGATAAATTATTGGT
A_72_P169996	4.55268e-13	1.7284	2.11525	1.29883	ADGRE3	PREDICTED: Sus scrofa uncharacterized LOC106509441 (LOC106509441), ncRNA [XR_001306995]	GAAGTGTTTATTCTTCATGATGGGCTCTCAATAAGTGTGTGTTCAATTGGATTTCTCTTC
A_72_P359093	4.57435e-13	1.00641	-2.10322	-1.62783			GTAGAACAAGGGGAAGAGGACATTGCATGCATTTCGAAGACGTTTCTCCAATTTAAATTT
A_72_P403188	4.60469e-13	-1.2088	-4.09275	-2.786		Rep: 40S ribosomal protein S27 - Homo sapiens (Human), complete [TC608617]	TGTGCATGGCTAAAGACGGTGGTGATTTTATAGCATCCTGGGCATTTCACATCCATGAAA
A_72_P377783	4.62912e-13	1.87851	2.40905	1.36413			CAAAATCTGACTTTGGCACTTACTAGCTGTGTGACTTGGGCCAAATTGCTTAACTCCTCT
A_72_P072951	4.63475e-13	1.88015	2.17867	1.75777		Rep: Arginine ABC transporter, permease protein - Moritella sp. PE36, partial (6%) [TC551903]	GCTGCCACTTCTAAGATAAAGGTTTGATTTTTGATCCTGAGTTAGGTGGTAGTAGATGTA
A_72_P789166	4.63475e-13	-2.21393	1.67387	1.02856			TATGCAAATGAACGGACTGAGAACTGAAGATACGGCCCGCTATTACTGTACAAGGTGGAT
A_72_P405088	4.66438e-13	1.1645	-3.88606	-1.76351			CAACCTAGACTGCTAATGAGATCTAAATTTCAGCTTTGACCCTGACTTCCTCACAAGGAT
A_72_P436534	4.82136e-13	1.07349	-2.22639	-1.51929		Rep: Intracellular pathogenesis related protein - Phaseolus vulgaris (Kidney bean) (French bean), partial (8%) [TC524897]	ACTGTAGGGGGCTCAGGGATAAATAGAATATATAACTTTTACACCAGAAAGGTAGGAGTA
A_72_P710390	4.91801e-13	-2.16532	1.57014	1.01452	LOC396781	Sus scrofa IgG heavy chain (LOC396781), mRNA [NM_213828]	ACGGCCTATCTGCAAATGAGCAGCCTGAGAACCGAAGACACGGCCCGCTATTACTGTGCA
A_72_P215447	4.94563e-13	2.25812	2.83922	-1.07726		target of myb1 like 1 membrane trafficking protein [Source:HGNC Symbol;Acc:HGNC:11983] [ENSSSCT00000019162]	GAAAATGAATGTGAAAGTGATGTCTGCCATATTAATGGAGAACATTCCTGGTTCTGAAAA
A_72_P478128	4.94563e-13	1.12354	-2.50243	-1.57308		apoptotic chromatin condensation inducer 1 [Source:HGNC Symbol;Acc:HGNC:17066] [ENSSSCT00000002276]	AGCAGTGGCCAAGAATCTTCCCCACCACCACCCCGGTAATCTTATCTCTTGGGACTTAGC
A_72_P120976	4.95302e-13	1.98554	2.66537	-1.29912	MTURN	Sus scrofa maturin, neural progenitor differentiation regulator homolog (MTURN), mRNA [NM_001244785]	TTGGAAAAAGTCTTCAAGTCTTTCAGACCTTTACTGGGGCTTCCAGATGCAGATGACGAC
A_72_P606643	4.97141e-13	1.44249	2.22671	1.44905	GLUL	glutamine synthetase [Source:RefSeq peptide;Acc:NP_999074] [ENSSSCT00000016935]	CCCTACCTTAAAAGAAAAAGTTCTTACTGTCTGGTCCATTTATAACACAAAGAAGAGTAG
A_72_P773488	5.00979e-13	1.08102	-2.68227	-1.73394			ACAAAATCGTATAGCATTTTTAAAGACGGGGGAGGGGTCACAGGCATCTGTGAAGCAACT
A_72_P237207	5.02136e-13	1.09044	-2.74437	-1.62429			GGCCCTTAAGAAAGAAAAAGGCCATTTCTGGGAAAGGGGGGCTGTGTGGCAAACCCAAAA
A_72_P745956	5.02375e-13	-2.31048	1.46935	1.01207	LOC396781	Sus scrofa IgG heavy chain (LOC396781), mRNA [NM_213828]	ATCTCCAAAGACAACTCCCAGAACACGGCCTATCTGCAAATGAACAGCCTGAGAACCGAA
A_72_P376483	5.1399e-13	1.0701	-2.78199	-1.73942			GGGTAGGAGGGAAAAATGGCCGGGGGAAAGTCTAAAAAACCGTTATATGACTTCAAAAAA
A_72_P098911	5.21418e-13	1.22722	1.86945	2.28357			TGTTTAAAGCACAGCTGACCTTGAACCACATGGGAGTTGGAGCTGTTGAGAATCCACTAT
A_72_P174841	5.21716e-13	-1.1663	-3.23915	-2.21981		Rep: 60S ribosomal protein L30 - Homo sapiens (Human), complete [TC625770]	CATAATATTCTATTTCAGATTTCCTCAAGGCTGGGCAGTTGTTGGCGAGGATGACCAGTT
A_72_P498572	5.35138e-13	1.11632	-2.65354	-1.75099			AAGGCTTTGAGGGGAAGGTTAAAAACCTGGGGGAATCTCTTTTTGAAGACCGAAAGCATG
A_72_P050971	5.44736e-13	2.01756	2.27302	2.26986	CD14	Sus scrofa CD14 molecule (CD14), mRNA [NM_001097445]	TGACCTGACCCTGGAAGGGAATCCCTATATGGATCCTGAAGCCCTCCAGCACCAGGAAGA
A_72_P355478	5.44736e-13	1.09947	-2.71203	-1.74588		sine oculis binding protein homolog [Source:HGNC Symbol;Acc:HGNC:29256] [ENSSSCT00000004840]	ACTGGTGTAAGCACATAAGACACACAAAAGAATACCTGGACTTTGGGGACGGGGAAAGAA
A_72_P425984	5.52344e-13	1.31187	-4.31032	-2.24942	PAX2	paired box 2 [Source:HGNC Symbol;Acc:HGNC:8616] [ENSSSCT00000011548]	ACAACGAGGCTTGGAGATTCAGCAACCCCGCCTTACTAAGTTCCCCTTATTATTATAGTG
A_72_P069751	5.544e-13	1.11223	-2.59602	-1.66793			AAGGAAGCTCGGTTACGTTAAGTTTGGGGGCAAGAGAACAAGGCATTTAGGTTTTTCGAG
A_72_P287809	5.62653e-13	-1.13268	-2.99708	-1.78723	EPB41	MI-P-CP1-nza-b-21-0-UI.s1 MI-P-CP1 Sus scrofa cDNA clone MI-P-CP1-nza-b-21-0-UI 3', mRNA sequence [BQ603795]	GAGAAATGGTGGTAGTGTTTAGATATGTGTTTGGTCTTGCTTCTTGTATTGCATTTTTCA
A_72_P762162	5.6345e-13	1.58299	2.42202	1.10518	ACTA1	Sus scrofa actin, alpha 1, skeletal muscle (ACTA1), mRNA [NM_001167795]	TATCAGGAAGGACCTGTACGCCAACAATGTCATGTCAGGGTGGCACCACCATGTACCCGG
A_72_P553536	5.67364e-13	-1.32448	-5.22463	-2.69669		hemogen [Source:HGNC Symbol;Acc:HGNC:17509] [ENSSSCT00000005911]	TAAAGGCTACGTTCTTGAGACACACCAAAAAGAGCTGAACCTGATAAACACAACTCTGCA
A_72_P013486	5.68702e-13	2.24121	3.45241	2.70497		PDUts2001D08 Porcine testis cDNA library II Sus scrofa cDNA clone PDUts2001D08 5', mRNA sequence [CX056323]	TTTGCCTTCTGATAAAATAAATGGAGCTGGACAGTTGAATTCTTCAGCATTTACCCCAAA
A_72_P710424	5.80622e-13	-2.21011	1.54665	-1.00141	LOC396781	Sus scrofa IgG heavy chain (LOC396781), mRNA [NM_213828]	TATCTGCAAATGAACAGCCTGAGAACCGAAGACACGGCCCGCTATTACTGTGCAAGAGGT
A_72_P149441	5.89421e-13	1.0684	-2.44081	-1.66648		995140 MARC 4PIG Sus scrofa cDNA 3', mRNA sequence [CN164768]	GCAATGTGGGGGCTGCTTACACTGAAAAGTAAAATCTGAACTATTTCACATAATTCTTTT
A_72_P272854	5.92784e-13	2.80118	3.31843	2.01658		Rep: ImcF domain protein precursor - Burkholderia cepacia (strain ATCC 53795 / AMMD), partial (3%) [TC560150]	TGAGATGCTGCACCCGTCGTCCTTAACACCTGAGCTGCTTTCTTTTTATACTCGGAAAAA
A_72_P715165	6.10163e-13	-2.23091	1.47701	-1.01644	LOC396781	Sus scrofa IgG heavy chain (LOC396781), mRNA [NM_213828]	AGACTCTGTGAAGGGCCGATTCGCCATCTCCAGAGACAACTCCCAGAACACGGCCTATCT
A_72_P767881	6.18546e-13	-2.30172	1.58447	1.02752	LOC100038329		TATAGTAGTGGTAGTAACACCTACTACAACAGACTCTGTGAAGGGCCGATTCACCATCTC
A_72_P310053	6.19969e-13	1.11844	-2.58456	-1.74833		Rep: Coiled-coil domain containing 5 - Rattus norvegicus (Rat), partial (5%) [TC579140]	TTATTTGCAAAAGTTCACGTTTCCAGTGTTAAGTCATTACAAAAAGATCCCCGCCAAAAA
A_72_P377943	6.24392e-13	1.97222	2.06748	1.70826	MBOAT7	membrane bound O-acyltransferase domain containing 7 [Source:HGNC Symbol;Acc:HGNC:15505] [ENSSSCT00000003628]	TTGTCATCCTTTGGCCTTGGACAGGCGCAGAATGTGTAAATCTCTCCCAATAAAAGTGTG
A_72_P473133	6.25819e-13	1.18874	-3.31119	-2.04378	FOXH1	forkhead box H1 [Source:HGNC Symbol;Acc:HGNC:3814] [ENSSSCT00000006481]	ATCTCGACGCCCTCTTCCAGGGGGTGCCACCCAACAAGAGCATCTACGACGTGTGGGTGA
A_72_P391598	6.40753e-13	1.07526	-2.58182	-1.67801			TAAGAATACCAAGTTTTTATATAAGACGGGGGCCCAACAGGTAAAGGGAGAGGGGACTTT
A_72_P151546	6.46182e-13	-2.30062	-1.14488	-1.18387	EARS2	glutamyl-tRNA synthetase 2, mitochondrial [Source:HGNC Symbol;Acc:HGNC:29419] [ENSSSCT00000011813]	GACCACGAAGCAAAGTTTCCCCAAATTTCAGACACACATAAAATATGAGATAATAAACGT
A_72_P381538	6.5156e-13	1.09591	-3.43859	-1.94457		Rep: Short-chain dehydrogenase/reductase SDR - Methylobacterium sp. 4-46, partial (7%) [TC606518]	AGGATTGTGTGTCCCTGGGGGTGGGGACCTCCTCAGGCAGTTGCAGGAAGGATTTAATTC
A_72_P202707	6.69623e-13	1.04341	-3.08688	-1.8685	PMCH	pro-melanin concentrating hormone [Source:HGNC Symbol;Acc:HGNC:9109] [ENSSSCT00000000937]	ATTGCCTGGGGGGAAAAAGGCCCTTAATGTTCTATGACTTGTATTATTTTAAATGTTTGT
A_72_P305694	6.69623e-13	1.69129	2.72283	1.32776	PNOC	Sus scrofa prepronociceptin (PNOC), mRNA [NM_001244476]	TGTGAAGGGAAGGTCTTCACCAGTCCCCTCTGGACTCCATGCACCAAGGTCATGGCCAAA
A_72_P234427	6.70462e-13	2.1614	2.71818	1.36893		Rep: Zyxin - Bos taurus (Bovine), complete [TC538717]	TCCTGTGCTGCCCGGTTGTGGCTACAGCTACAAATAAAAGACCTTGTTTTCCGCGAAAAA
A_72_P047461	6.78111e-13	-1.1652	-2.86815	-1.8316		AJ958737 KN404_2 Sus scrofa cDNA clone C0007754m15 3', mRNA sequence [AJ958737]	CATGTGATAATATCGAGAAGTTAGAATAAGGCTCGGCTTCCCCACAAATCAATAAGTAAA
A_72_P498113	6.79963e-13	1.69415	2.0489	1.81695		BX670187 Sus Scrofa library (scac) Sus scrofa cDNA clone scac0036.e.16 3prim, mRNA sequence [BX670187]	CCTGTCAAAATTGAAAAGTGCCCTAATTGAATGTGTTTGAATGTTATCCTTGCACAATTC
A_72_P396478	6.79989e-13	1.49474	1.68545	2.12279	ASAH1	N-acylsphingosine amidohydrolase 1 [Source:HGNC Symbol;Acc:HGNC:735] [ENSSSCT00000007660]	TTTCTGTATCATGTCAGTTGTGTTCACGAGAGTCAATAAACAGTCATTGGAAGAAGTGTC
A_72_P591624	6.82319e-13	1.04728	-2.03272	-1.50422		BX676367 Sus Scrofa library (scac) Sus scrofa cDNA clone scac0031.b.11 3prim, mRNA sequence [BX676367]	TACTAAGGAGGGTGAATTTGCTGGGAAATGGGAATGGGGGTATGTATTGACAGAACCTTC
A_72_P280564	7.04893e-13	1.12645	-3.40756	-1.94738		Rep: Prostate stem cell antigen precursor - Homo sapiens (Human), partial (72%) [TC523558]	ATTTTCTCATGTCCGGGGGTCCTGGGGTAGCAGCCCACCACACAGCAGGTCCTCAATAAA
A_72_P354608	7.08547e-13	1.06717	-3.03576	-1.9429	TMEM201	rute2118b_n5.y1 ute Sus scrofa cDNA 5', mRNA sequence [EW669240]	GCGGGGAGGGGGTTTACTTATATTTTCTTTCAAACAAGAAACACAACCTTATTTTTCTTT
A_72_P076476	7.15263e-13	-1.00295	-2.2556	-1.75615			CGGGCAGGTAAAGTATCCCGGACCTGGAACCGGGGCTTTGTTTGGGTTCGGGGGAGGGGA
A_72_P267496	7.30275e-13	1.08736	-2.75392	-1.76286		892094 MARC 4PIG Sus scrofa cDNA 3', mRNA sequence [CF795892]	GTTGAGCGGGGGTATAAACAAGCAAGAGATTTGACAACAAACAGAGTTATGCGAATAATA
A_72_P111301	7.31645e-13	1.14084	-2.8516	-1.79377		BX922425 Sus Scrofa library (scan) Sus scrofa cDNA clone scan0010.c.09 5prim, mRNA sequence [BX922425]	ACTGGCGGGCCGTGGGGGAACGGGGTGGGGAGCACACGGAGGGCCCCAGGGGTCGCTGCC
A_72_P026776	7.31662e-13	1.09757	-2.25866	-1.47808		raor032_a16.y1 aor Sus scrofa cDNA 5', mRNA sequence [EV865157]	ACTGGAACAGAAAGCAATGATTAGACATGGGGGACAGGAGTGGGGAAAAACTTTTATATG
A_72_P318643	7.37341e-13	1.64629	2.06301	1.85369		BX670187 Sus Scrofa library (scac) Sus scrofa cDNA clone scac0036.e.16 3prim, mRNA sequence [BX670187]	CCTGTCAAAATTGAAAAGTGCCCTAATTGAATGTGTTTGAATGTTATCCTTGCACAATTC
A_72_P441055	7.56001e-13	1.09992	-3.78865	-2.36854	NME4	Sus scrofa NME/NM23 nucleoside diphosphate kinase 4 (NME4), mRNA [NM_001143720]	GTTGAACCACCGACTTTATGTGCCTTGCAGTATCCTAAGCCAGCACACGACTGCATCAAA
A_72_P202247	7.57768e-13	1.27539	2.13603	2.17061		Rep: Reverse transcriptase - Chactas reticulatus, partial (11%) [TC542111]	AAAGCATGCCAACTGAAGGGGAACACCGGTGTGAATTCACGTGTCATGTTTACAAATCAG
A_72_P584656	7.59057e-13	2.59787	3.41315	3.3417	C4BPA	Sus scrofa complement component 4 binding protein, alpha (C4BPA), mRNA [NM_213942]	ACTCTGGCTATGGTTTGGTTGGTCCCAAAATTATACTTGCACAGAAGACAGAACCTGGCA
A_72_P710246	7.70712e-13	-2.217	1.50785	1.00634	LOC396781	Sus scrofa IgG heavy chain (LOC396781), mRNA [NM_213828]	GTGAAGGGCCGATTCACCATCTCCAAAGACAACTCCCAGAACACGGCCTACCTGCAAATG
A_72_P302919	7.80789e-13	2.0072	3.14299	2.2328	ADIPOR2	Sus scrofa adiponectin receptor 2 (ADIPOR2), mRNA [NM_001007192]	TATTCTTTCTACTGTAACCCGCAACCTTGCTTCATCTACTTGATTGTCATCTGTGTGCTG
A_72_P019376	7.86601e-13	1.05712	-3.14955	-1.95893		PREDICTED: Sus scrofa uncharacterized LOC102157591 (LOC102157591), ncRNA [XR_001305219]	AAGCCATGGGGGGCGGGGAATAAAGGAGATTTTCACATTTAAAATAAATCTAAATACATC
A_72_P153716	7.98963e-13	1.06212	-3.34335	-2.09222	KCNE3	Sus scrofa potassium voltage-gated channel subfamily E regulatory subunit 3 (KCNE3), mRNA [NM_214093]	AACTCAGCTGTGGGCCACATCGGGCCTCAGTGTCCTCATCTGGAAGATCGACTAGAAGCA
A_72_P365513	8.02689e-13	1.11577	-2.58149	-1.71208			AAGTGAATTAAGGAACCGGCCAACCCGCGGGGAAAGGGGGTTTGGTTAATGGGGGCTCTT
A_72_P414018	8.03783e-13	1.09396	-3.37014	-2.0178	SCT	PREDICTED: Sus scrofa secretin (SCT), mRNA [XM_003122391]	GCAGGGTGGGGGGGAGTAAGGGTTGCTCTTGGCATCAATAAAGGAGAAATTCATCCCGCC
A_72_P226012	8.13648e-13	1.94624	2.23394	1.75139		Rep: LIM domain kinase 2 - Rattus norvegicus (Rat), partial (13%) [TC599031]	GTGGTGGACCCAAGCTGGGCCACTGAGCAGACCAAATAAATTAAGCAGTTAACATAAAAA
A_72_P561764	8.3251e-13	1.08894	-2.69064	-1.83087	ACTN2	Sus scrofa actinin alpha 2 (ACTN2), mRNA [NM_001243666]	ATATTCCAGCCGTAAACATTAAGGGGGAAAATGCGGTGTTGCTCTGCTTTGAGGCTAGTA
A_72_P302814	8.42498e-13	1.79513	2.09965	1.16302	LOC574051	Sus scrofa histone H1.2-like protein (LOC574051), mRNA [NM_001025216]	AAAGAAAGCTAAGGCTGCCAAACCTAAGAAGGCTGCCAAGAGCGCGGCTAAGGCAGTGAA
A_72_P193947	8.44483e-13	1.11789	-2.59179	-1.65334		AJ647772 CSEQRAN19 Sus scrofa cDNA clone C0003260_K05, mRNA sequence [AJ647772]	AATCCCTGCTATATCACAGGCTGGGGGAGAACCAGAACCAATGGGCAGCTGTCTCAGACC
A_72_P334338	8.51172e-13	1.08294	-3.02728	-1.72594	KCTD11	potassium channel tetramerization domain containing 11 [Source:HGNC Symbol;Acc:HGNC:21302] [ENSSSCT00000029870]	GTGACCCTGAATGTGGGGGGCACGCTATATTCCACCACTTTGGAGACGCTGACTCGATTC
A_72_P421249	8.57254e-13	2.06436	1.70806	1.46755		Rep: Endonuclease/reverse transcriptase - Sus scrofa (Pig), partial (8%) [TC603880]	CATGATGGAAGATGATGTGAGAAGAAGAGTGTATACATATATAACTGGTCACTTTGCTAT
A_72_P370293	8.68656e-13	-1.02004	-2.60074	-2.13766		Rep: Vacuolar protein sorting-associated protein 45 (h-VPS45) (hlVps45). - Canis familiaris, partial (64%) [TC570662]	TGAGTAGATTTCCCTGTGCTATACATTTCTTAGAGGAAGTTCTGGCTTCTGGGCTGCACA
A_72_P045501	8.70657e-13	1.13163	-2.77443	-1.70694		1142357 MARC 4PIG Sus scrofa cDNA 3', mRNA sequence [DN128294]	ACACGATTCGGGGGATGAACTCAGATGTGAAGGCGATGACCATCCCGTTGGCAATGACCG
A_72_P315553	8.78527e-13	1.8743	2.46188	1.6212			TTCCTGGAATAACCATCAGACTTCCAGGTTATACTGGTTGAATAGCCATGAGACTCTGTC
A_72_P289219	8.82166e-13	1.07428	-2.71559	-1.77285		DB804989 full-length enriched swine cDNA library, adult skin Sus scrofa cDNA clone SKNB10082F06 5', mRNA sequence [DB804989]	ATTAGAAGCAGGGGAGGGGCAGAAGGACGGGTCAGTATGATAAAAGTGTGGTTGTTTTTT
A_72_P319968	8.89569e-13	1.11992	-2.74337	-1.71907		Rep: Myeloperoxidase precursor (EC 1.11.1.7) (MPO) [Contains: 89 kDa myeloperoxidase; 84 kDa myeloperoxidase; Myeloperoxidase light chain; Myeloperoxidase heavy chain]. - Canis familiaris, partial (21%) [TC572506]	AAGAGAGAGAAGAACAAACTGGTGGGGCCGGAGACTATTCCTTAATGAGGGTAATTAGCT
A_72_P442943	8.96117e-13	-1.20695	-2.25482	-2.11343	TMEM57	Sus scrofa transmembrane protein 57 (TMEM57), mRNA [NM_001038646]	AATTCTTCAGAAGGACCAGGAAATCAAGGACCTCAAACAGAAGATAGCCGAAGTCATGGC
A_72_P041601	9.07519e-13	1.07631	-3.94067	-1.97892			AATCAAAACATACTAAAGAATAAGACCACCAACCCTCTTGTGCCACTGGCCCTAAGAAGC
A_72_P299264	9.07956e-13	-1.05552	-3.31352	-2.01312		Rep: Cell division protein FtsW - Acidothermus cellulolyticus (strain ATCC 43068 / 11B), partial (5%) [TC563072]	GCTTTGAAATCACATCCATCTGATCAGGGCTGCATTGTGACTTTCCCCTTCCTTCAAAAA
A_72_P404923	9.18229e-13	1.13047	-2.66825	-1.82068		Rep: Calcium-activated potassium channel subunit alpha-1 (Calcium-activated potassium channel, subfamily M subunit alpha-1) (Maxi K channel) (MaxiK) (BK channel) (K(VCA)alpha) - Oryctolagus cuniculus (Rabbit), partial (11%) [TC543353]	AGGTGACACTTGGGGGGCAGTTTTTCATAGAAAATTGTGGAATAAAAAAGAAAGAACTGG
A_72_P474564	9.52881e-13	1.11989	-3.09328	-1.82774	CADM3	cell adhesion molecule 3 [Source:HGNC Symbol;Acc:HGNC:17601] [ENSSSCT00000007028]	CATCAACGCAAAAGGGGGGCAGTCGGGAGGGGACCACAAAAAGGAATATTTCATCTAGGG
A_72_P489562	9.55395e-13	1.05372	-2.76064	-1.81652	LRIT1	leucine rich repeat, Ig-like and transmembrane domains 1 [Source:HGNC Symbol;Acc:HGNC:23404] [ENSSSCT00000011330]	CTAGACTCTCAGGCTTTGGGGGTCAGAGGGGGTAGACGGATCAACGAGTACTTCTGCTGA
A_72_P091496	9.57874e-13	-1.1642	-2.65559	-1.9556		AR16C8 Porcine Lymph node cDNA library Sus scrofa cDNA, mRNA sequence [BI118536]	GGACCCTTAACCAACTGAGCCACCAGGGAACTCATCATGCATATTTAAAGGCTTTATTTT
A_72_P346158	9.59575e-13	2.54358	3.01716	1.01386		transforming growth factor beta 2 [Source:HGNC Symbol;Acc:HGNC:11768] [ENSSSCT00000033068]	AGAAGCCAGTCTAATTGGAACACATCTGCAGATCTCTTTGGAAAACTATTAAATCAAAAC
A_72_P556035	9.61282e-13	2.59612	3.38393	3.33297	C4BPA	Sus scrofa complement component 4 binding protein, alpha (C4BPA), mRNA [NM_213942]	TTGTCCAGTGTGGCTTGGCTATGGTTTGGTTGGTCCCAAAATTATCACTTGCACAGAAGA
A_72_P252702	9.65598e-13	1.70324	2.43353	1.80691			ATCGATGAATCTCCATAGGAGAAGAGAAATCAATGGCAGTTCGCCATCTTGGAGAATTAA
A_72_P213697	9.78102e-13	1.13346	-2.87167	-1.80288		Rep: 2-oxoglutarate dehydrogenase E2 component - Kineococcus radiotolerans SRS30216, partial (5%) [TC578301]	GAGGGGAGAGAGCCCCCCAGTTTGGGGAGGGGGAGAGCCGGGCGTTGAGCGCCCCCCGCA
A_72_P755264	9.93105e-13	-2.14765	1.56643	-1.01951		GB	GGCCTATCTGCAAATGAACAGCCTGAGAACCGAAGACACGGCCCGCTATTATCTGTGCGA
A_72_P558015	1.00046e-12	-1.32214	-2.65404	-1.87847	CD82	Sus scrofa CD82 molecule (CD82), mRNA [NM_001145218]	GGGGCCCTGTGCACAGTTCTGTAAAACAGGAATGACTGATTATTAAAGAGGATTTGTACC
A_72_P542783	1.00481e-12	-1.10674	-3.12922	-1.93333	CYB5A	Sus scrofa cytochrome b5 type A (microsomal) (CYB5A), mRNA [NM_001001770]	CATCACTACATCATTTGCTTAGTGTGGGCACAATCTTTTAAAACCTATCACATTTGCCTG
A_72_P120921	1.03308e-12	1.95186	2.65291	-1.38741		citrate lyase beta like [Source:HGNC Symbol;Acc:HGNC:18355] [ENSSSCT00000010437]	CGCCAATGAAATTTGAAACACCAACAATCAGAGATTTTGTTTCTGCTCCTCATTAAATCA
A_72_P570289	1.03431e-12	1.92445	1.99736	2.02009	CCR1	Sus scrofa C-C motif chemokine receptor 1 (CCR1), mRNA [NM_001001621]	TGGTGCTCTGAAATTGCAGGTTGGGATCACTTTCCCAAGACCAATAAATCATTTTAAAGC
A_72_P581727	1.03431e-12	2.30884	3.42621	3.84794	MUC19	Sus scrofa apomucin (LOC396897), mRNA [NM_001113286]	ATTGTTCTTGACTGTCCGATGGTAGTACATTACCTTACAGATACAGGCACATCACCGCGT
A_72_P511075	1.03825e-12	1.84409	2.11341	1.80123	CHI3L1	Sus scrofa chitinase 3 like 1 (CHI3L1), mRNA [NM_001001540]	AATACCAGGCCAGTTCACCAAGGAGAAAGGGATCCTTGCCTATTATGAGATCTGTGACTT
A_72_P242082	1.03836e-12	1.01671	-3.15094	-2.03674		Rep: Os04g0590300 protein - Oryza sativa subsp. japonica (Rice), partial (4%) [TC535253]	CTCTCAGTGACTCGTGCGGGTCTGGGGGGCTGATAAACCTCCCTTCCTCTGCTCCAAAAA
A_72_P218687	1.0394e-12	-1.13729	-3.92262	-2.4771		Rep: 40S ribosomal protein S2 - Bos taurus (Bovine), partial (98%) [TC560807]	AATGAACACAAGTGTGTTGTTGTCTTCTATTTTCTTCATGGCTGACTCAGTGGTGAGGGG
A_72_P466406	1.05012e-12	1.01627	-2.33051	-1.63044	TCEAL2	Sus scrofa transcription elongation factor A like 2 (TCEAL2), mRNA [NM_001243430]	ACCAGACAGAAATTGGGGGGTTTTATGTGGATGCAAAAAAGTTTACAGGACCCCTTCCAC
A_72_P216027	1.05798e-12	-1.21671	-4.40337	-2.69531	WFDC3	WAP four-disulfide core domain 3 [Source:HGNC Symbol;Acc:HGNC:15957] [ENSSSCT00000008123]	TAGGAAACACAGCCCCGGGCTTGGGCAGTGGGTGTACAGTGGTGCTTTTCCCCAATAAAG
A_72_P047526	1.05915e-12	1.06079	-4.32352	-2.22951			ATATGAATATATGTATATACACACCCTCCCTCTTTTTCTTTCTATATGCAGTCAGCCCAT
A_72_P711963	1.06733e-12	-2.20075	1.50971	-1.03567	LOC396781		TATCTGCAAATGAACAGCCTGAGAACAGAAGACACGGCCCGCTATTACTGTGCAAAAAGT
A_72_P490148	1.08576e-12	-1.02159	-2.62822	-1.73428	GBF1	golgi brefeldin A resistant guanine nucleotide exchange factor 1 [Source:HGNC Symbol;Acc:HGNC:4181] [ENSSSCT00000011572]	TAAGGCAGACCCTTCAGAGATCAGGACCAGTATTTCCTACAGGCTGTCCCTGGCCCCATC
A_72_P260392	1.09374e-12	1.11946	-2.57035	-1.66281		Rep: Membrane protein - Beggiatoa sp. PS, partial (8%) [TC549467]	CATGGCTAAATAGGAATTAGTAGGGGGCCCAAAGGAGAGGAAAAAATGTCTTTGGTACAG
A_72_P497495	1.10553e-12	1.76148	3.50536	1.5622		Rep: PREDICTED: plasma glutamate carboxypeptidase isoform 8 - Pan troglodytes, partial (74%) [TC556122]	GGAAGATCTCTGGCTTTTATGCATGTATTTGTGAACATTAAATCAAATACAGTGACACCA
A_72_P187361	1.1084e-12	-1.2983	-3.44987	-2.23568	ADIPOR1	Sus scrofa adiponectin receptor 1 (ADIPOR1), mRNA [NM_001007193]	AGAAAGTCTCTCGGACTTTTTCCAAACTGGATTATTCAGGGATTGCCCTCCTGATCATGG
A_72_P450194	1.12159e-12	1.05595	-3.22523	-1.86497		PREDICTED: Sus scrofa osteoclast stimulatory transmembrane protein (OCSTAMP), mRNA [XM_013985433]	ATCAAGTATGACGCTGCATACACTGTCCTGGGCTTCATCCCCTTCCTCTTCAACCAGCTG
A_72_P688621	1.12798e-12	1.97251	2.23101	1.6557	SIRPA	Sus scrofa signal-regulatory protein alpha (SIRPA), mRNA [NM_001011508]	ACCCTCATGGAGAACAAGGATGGGACCTTCACCCGACTAGCTGGCTCCTGGTGAACTCAT
A_72_P687513	1.13439e-12	1.0832	-4.02068	-2.19685	SMARCC2	recc2826c_c1.y1 ecc Sus scrofa cDNA 5', mRNA sequence [EW094047]	AGCCCTCTCCCCACCACTGGGACCCTTCCCCAGCCTGGAGAGTTCATCACTACGTAAGGA
A_72_P239492	1.14622e-12	1.09349	-2.34042	-1.73355		Rep: Glucocorticoid modulatory element binding protein 2 - Mus musculus (Mouse), partial (26%) [TC596718]	ACCACCAACCTGGCCCCTCACGGGGGTGACCTGACGGAAGACAGCATGGAGACGGAAAAT
A_72_P130276	1.16144e-12	2.10339	4.06619	2.89267		Rep: Endonuclease reverse transcriptase - Bos taurus (Bovine), partial (6%) [TC543618]	TGACAGCACACTGTCTCATATAAATCACTCCAGTATCTTTGTTCACATATCTCTTAGTGA
A_72_P347623	1.20386e-12	1.78795	2.21036	1.3552		rnmm33c_l4.y1 nmm Sus scrofa cDNA 5', mRNA sequence [EW468835]	GCCTGTTGGGCATTTTGCAAGCATATCATGTCATGATTAAATGTAAAAGATTAAAGGGAA
A_72_P494801	1.20386e-12	-1.00196	-3.60731	-2.28022	FOXE1	forkhead box E1 [Source:HGNC Symbol;Acc:HGNC:3806] [ENSSSCT00000005909]	CATGCTCGTCATGCCGCCGCCTATCCTAGTGGAGTGGATCGGTTTGTGTCTGCCATGTGA
A_72_P497293	1.2148e-12	-1.14183	-2.41623	-1.72072	ATP6V1E1		CCCAGTCCTGTCTGTCTGTAATCCTGTCTGGTATGTAATTTACCTGTTGCATCCAAAAAA
A_72_P420249	1.22067e-12	1.12601	-2.46359	-1.70966		PREDICTED: Sus scrofa nestin (NES), mRNA [XM_001925549]	ATCTGGTTAGTGGCTAATGAGGGTGAGGGGGTGCTCCTGTGTCCTGATCCCCCCATATTC
A_72_P788407	1.22097e-12	1.95771	2.19996	1.74705	LIMK2	PREDICTED: Sus scrofa LIM domain kinase 2 (LIMK2), transcript variant X2, mRNA [XM_001926065]	TGGACCCAAGCTGGGCCACTGAGCAGACCAAATAAATTAAGCAGTTAACATAACTGACAA
A_72_P174721	1.23694e-12	2.09821	2.41742	2.2321		Rep: Endonuclease/reverse transcriptase - Sus scrofa (Pig), partial (6%) [TC625655]	AAACAAACAAATGGGACTTCAACTTAACAAGCTTTTGCACAGCAAAGGAAGCCTTAAAAA
A_72_P424499	1.2798e-12	1.12295	-3.17323	-1.87716		Rep: Translocon-associated protein subunit delta precursor - Bos taurus (Bovine), partial (33%) [TC619568]	CGATGGGCCACCCTTACTGGAAACAAAGGGGGGATGACGGAAACCCCCTCGTTATTTTTT
A_72_P706768	1.28056e-12	1.08189	-3.30835	-1.96842			TTGGGGTGGGGGGTGCCTCAGGAGCTGTGTCTACCCTGATCAGGAGAAAGAGGGAGCAGT
A_72_P401953	1.29091e-12	1.13909	-2.78699	-1.79271			AACTAGGAGAAGGTGGGGGGAAGGGAAAGGATATCAAAAATTGAGTATGACATCCATTGT
A_72_P170651	1.3214e-12	1.12226	-3.03325	-1.73081			TGGGGGGAGCGCAGAGATAGTTGAGCACGACCACAGCATTCACGACAATGAGGATGGTCA
A_72_P398643	1.34668e-12	2.16393	4.23427	2.48903			AAGGAATTTACTAAACCTCTTGCTTCTTAATACCTCCAAAACTCATTGAATCTGCTCTCA
A_72_P707391	1.3662e-12	2.13974	2.44298	-1.23949	MTUS1		CTTCTTATGATTTGTATTTTGGTCTGACTGGGGATGTGTGAATGAAATGTTTGTACCCGA
A_72_P318448	1.3693e-12	1.11206	-3.44005	-1.98957	LOC100738724	Sus scrofa 24-hydroxycholesterol 7-alpha-hydroxylase-like (LOC100738724), mRNA [NM_001315744]	CAGATGTTGAACCACCCTTGCATTCCTGAGCTAAGTCTTTCGTCATGGTGTATAATCTGT
A_72_P649082	1.40219e-12	1.53197	2.5717	1.8819	ALDH1L2	aldehyde dehydrogenase 1 family member L2 [Source:HGNC Symbol;Acc:HGNC:26777] [ENSSSCT00000000913]	ATGAATACCTCAGAACCAAGACAGTGACGCTGGAATATTAGAGCAGTCTGCCATCAGGAA
A_72_P137326	1.44364e-12	1.11466	-3.62009	-2.21349		Rep: Single-stranded DNA-binding protein - Burkholderia phytofirmans PsJN, partial (11%) [TC551171]	TAGAATGCCCTCCCCCCACTTTGACTTCAAGTGGCTCCTTCAAAACATATATTTACATGT
A_72_P037711	1.48889e-12	1.85557	3.97018	2.26984			AACAGAGCCTAGCATGCAGTATAAGTGTCCAGCATCAATAATTATCGTTACTTTTTATCC
A_72_P241947	1.50142e-12	1.91995	2.19305	1.70562		Rep: LAG1 longevity assurance homolog 4. - Canis familiaris, partial (49%) [TC535192]	ATTTCAAGGAGCAAGTGGCGCATCACGTCGTGACCATCACTCTGATCATGTTCTCCAAAA
A_72_P252987	1.50142e-12	1.10367	2.81518	1.77396		Rep: Exodeoxyribonuclease 7 large subunit - Campylobacter upsaliensis RM3195, partial (5%) [TC541515]	TTCTGAGATGTTTCTTTCAGAAAGGTCTTTGTACGCTTTCCTTTCAATAAGTTCTGTGCT
A_72_P737879	1.50142e-12	1.02671	-3.95927	-1.88621	LALBA	Sus scrofa lactalbumin alpha (LALBA), mRNA [NM_214360]	TTACTTCTTTGTATCCTCTTGAAGCTAATTTGTCTCTGAGCCCTGGGCCCTGTAGTGATG
A_72_P105956	1.50661e-12	1.05199	-3.22844	-2.13132			GGCCCAGGCCCGTGGCCCACCGAGCTGGGGTGGAGAGGACGCCAGCTCACTTTGCACTTG
A_72_P550546	1.53037e-12	1.01918	-2.94955	-1.85645	POLR3D	RNA polymerase III subunit D [Source:HGNC Symbol;Acc:HGNC:1080] [ENSSSCT00000010548]	ATGCTGGAGAAGGATGATTTCATCGATGACCCTGGCCTAAGGAATGACACTCGAAATACA
A_72_P588056	1.53037e-12	1.94981	2.71113	3.26263	MUC19	Sus scrofa apomucin (LOC396897), mRNA [NM_001113286]	GATTACGAGTTCAGAGATATTGTTTTGACTGTCCTGATGGTAGTACATTACCTTACAGAT
A_72_P027221	1.54536e-12	1.9728	3.18132	2.55252			AATCATTTTCTCATAGAAGCCAAATCCGAATACCTCATTGCCACTAGTTTCCTCTGCATG
A_72_P153581	1.54543e-12	1.16003	-2.7231	-1.70582			AAAGGTTTTTAAATTGGGGTTCCGGCCCCTAAAAAAGGTGGGGGAGGGGGGAAATTTTTT
A_72_P080596	1.56061e-12	-1.74413	-4.30432	-4.05785		Rep: Folate transporter 1 - Rattus norvegicus (Rat), partial (9%) [TC530973]	TCTCCTCAAAATAAAACATCACGAGGACGGAGGCCTTTGGCTGGTGAAGCACAAGAAAAA
A_72_P041911	1.56287e-12	-1.00208	-2.28914	-1.53068		Rep: PREDICTED: interleukin-1 receptor-associated kinase 1 binding protein 1 - Pan troglodytes, partial (56%) [TC522936]	TACGTGTATTGGGGGTAGGAAGTGGGGGAAATTGCATCCATTTTCATTTTAAACTCTAAA
A_72_P169651	1.56287e-12	1.09746	-2.41511	-1.78389		Rep: 3-oxoacyl-(Acyl carrier protein) reductase-like protein - Geobacillus thermodenitrificans (strain NG80-2), partial (5%) [TC599492]	CAAGGGGGTCAGGTTATACATTACAATTACATTTTTCCCCCACCCTATGAAAAATATTTT
A_72_P355088	1.57124e-12	1.03704	-2.47811	-1.60416			CTCTCAGCAAGCTGGGAACATAGGGGGACTACATCAGCTTGATAAAGAGCATTTACACAA
A_72_P441559	1.57871e-12	1.52972	2.11802	1.62032	KIT	Sus scrofa KIT proto-oncogene receptor tyrosine kinase (KIT), mRNA [NM_001044525]	TTTTACTCCTGACCTGGTTTCTAAGTAGTTTGTTATTAGGGAGCTGGATCGGAGGGAAGG
A_72_P479623	1.57871e-12	1.08103	-3.6795	-1.97295		PREDICTED: Sus scrofa olfactory receptor 4Q3-like (LOC100524508), mRNA [XM_003128789]	ATGTGTTCAGTTGGTTTTTGCCTGCTGGTGTGGAGGTTTCATCCACTCTATAACACAGGT
A_72_P342263	1.61238e-12	1.05009	-2.53423	-1.65782		Rep: CLASP1 protein - Homo sapiens (Human), partial (4%) [TC616502]	ACAGACACCTGTTCTCACTCTGTTCTACAGTTAATTTGGGGAGGGGACCCGCTGGGGGGT
A_72_P435599	1.6143e-12	1.84834	2.11205	-1.4284		BX675592 Sus Scrofa library (scac) Sus scrofa cDNA clone scac0032.d.15 3prim, mRNA sequence [BX675592]	GCACACACTGCCTTTCTGCCCCAAGTTCTCTGTACATGAAATAAAATACGATTTACTCTT
A_72_P019906	1.62981e-12	1.1051	-2.86491	-1.77122		PREDICTED: Sus scrofa zyg-11 family member A, cell cycle regulator (ZYG11A), mRNA [XM_005665415]	CGTCAGAGGGAGGGGGAAAAGAAAGACCTATAAGGAGACTTGATATTTATATTAAATTTC
A_72_P091196	1.65412e-12	1.11913	-2.60266	-1.61493			AACAAAACGTAAAACTTACGGGAAGGGGAAAACAGGGGCCCTCCAAAAATTACCCCCAAA
A_72_P366843	1.65412e-12	1.13355	-2.59808	-1.7565		Rep: Eukaryotic translation initiation factor 5B - Homo sapiens (Human), partial (8%) [TC627110]	AGACTCACAAAGAAAAACTGACAGGAAGCTGGGGGAAGGCAAGTGATTCTTGATTCTGGA
A_72_P401673	1.65525e-12	1.02467	-2.4259	-1.7648		Rep: DPF1 protein - Homo sapiens (Human), partial (42%) [TC557477]	GGATGCCAGCTGGGGGCACGGACATAGCTTTTTCTAAAGAAAAAGTCAAAAAGAGAAAAA
A_72_P037156	1.66063e-12	1.37901	3.16615	1.70093		PREDICTED: Sus scrofa hypothetical LOC100739856 (LOC100739856), miscRNA [XR_135463]	GAGCAAGGAGCTCATCCAACGATGTAATTACCATTCGCTTGCTATTAAAGAGCCTTCCGA
A_72_P277474	1.6692e-12	1.11066	-3.08871	-1.87659	HOOK1	hook microtubule tethering protein 1 [Source:HGNC Symbol;Acc:HGNC:19884] [ENSSSCT00000004235]	GGGGGGTATGTGTAAATGACTGGAAGATAAAATAAGGCAAACATCTCAAAATTTGTCTTT
A_72_P411718	1.67133e-12	1.00953	-4.52953	-2.21266			AAGACACAGTGGAGAGAGGAGTTTATCTTCCTTTAATCAGACCTGCTTCCCTCAGATCCA
A_72_P319303	1.67164e-12	1.0219	-2.70568	-1.78727	CYR61	cysteine rich angiogenic inducer 61 [Source:HGNC Symbol;Acc:HGNC:2654] [ENSSSCT00000007604]	CAAAATGTAGCTTTCCGGGAGGGAGGGGAAATATAATACTGGAATAATTTGTAAATGATT
A_72_P377788	1.67904e-12	2.09174	2.75053	2.07964	TGFA	Rep: FlpH - Aeromonas salmonicida (strain A449), partial (6%) [TC621977]	ATGGGAGTATTTTTCTTAGTAGCCTGGTCATCGTGGAAAAACACTGGCCCTGCCAGAAAT
A_72_P296444	1.68331e-12	1.91027	1.8207	2.95703		Rep: Neuregulin 1 - Homo sapiens (Human), partial (65%) [TC525635]	GAGGCTCCGATGTTTCTGAAATTGATCTTGAATAATGTGATACAAAATGAGAGCCTATAT
A_72_P332958	1.68798e-12	1.08232	-2.47562	-1.76347		Rep: Rap1 GTPase-activating protein 1 (Rap1GAP). - Danio rerio, partial (3%) [TC605808]	GGCCTGACACTAGAGATGAGATAAGGTTAGAGAACATGGGGGTAAAATTAGTGTGGTGAA
A_72_P351463	1.72557e-12	1.10051	-2.38662	-1.52785			GTGGGGTCAAAACCTGGGTGGAGGTCAAACACTTGATAATCAAAGGGGTGGAAAAATTGT
A_72_P332978	1.73702e-12	1.77181	2.1639	2.09831			ATCTCTGACAAACAGAATGGAAATAACCCCCAAACTCTATGTAGCTTCCTTGTGAAAGCG
A_72_P001526	1.75428e-12	1.02426	-2.75606	-1.81716			AGGGGTGGGGGATGCTTTCTGTGCTTCTTTTCAATAAAGCATTGGCTGGTGTTGAAAAAA
A_72_P429234	1.75768e-12	1.89666	4.23383	1.84683	SCN2B	sodium voltage-gated channel beta subunit 2 [Source:HGNC Symbol;Acc:HGNC:10589] [ENSSSCT00000027315]	AGTTGCTTTTGCAGTTTGTCTCCTTGCTTGGATTTACTGGCTGCAATAAACAGATCATCT
A_72_P490135	1.76549e-12	1.05079	-2.28978	-1.62579	C14H10orf76	chromosome 10 open reading frame 76 [Source:HGNC Symbol;Acc:HGNC:25788] [ENSSSCT00000011564]	AAGAATAATCTTATTCGGGGAGGGGATGGGTAGGCACAGGGAGATACTTTCAGAAATGTG
A_72_P009786	1.78166e-12	-1.12895	1.36313	2.30913	NPY	Sus scrofa neuropeptide Y (NPY), mRNA [NM_001256367]	TTGCTCTCCGGTCTTTGCCTATTTTTCAACCCCCGTTTTATCCTGTAAGACTCAAGTCTG
A_72_P165166	1.78166e-12	1.54465	2.24591	1.37859	DNASE1L1	Sus scrofa deoxyribonuclease 1 like 1 (DNASE1L1), mRNA [NM_001038632]	AATGCTGACTGCGCTTCACTGACCAAGAAGCGCCTGGATGAGCTAGTCCTTCGGACTCAG
A_72_P180671	1.78166e-12	-2.78742	1.28023	-1.18764			TATAGCGGTTCCAATCATTTACTATGCTATGGATCTCTGGGGCCCATGCGTTGAATTCGT
A_72_P368263	1.78166e-12	2.41596	2.53185	3.43642	TGM1	transglutaminase 1 [Source:HGNC Symbol;Acc:HGNC:11777] [ENSSSCT00000035836]	ACCTGGGGAGGAGCCAATCCCACGTGCACGGATGCTAATAAACTGTTTTTTAATGAAAAA
A_72_P351953	1.78258e-12	1.05307	-2.74402	-1.65409			AGGGGGTTTCAGGGGGCCAGTAAGGTCCCCACAAACTTTCTGGGCCCACAAGAAAAATCG
A_72_P283694	1.79623e-12	1.02088	-4.30704	-2.14449			TCAGCTCTTCTCATAACGAAATCTTGCTCAAGTGGGCTGCAGTCTCCTAAAACAGTACAT
A_72_P034546	1.80037e-12	-1.11995	-3.12995	-2.08028		Rep: 3-dehydroquinate synthase - Azotobacter vinelandii AvOP, partial (7%) [TC617353]	AAGCCTCTGCTTTTAGAACTTTTGCTGTTCTGGTCCCCTTCCTCATTACATGCTTTGTTT
A_72_P091336	1.80511e-12	1.07808	-2.82182	-1.7276			TTCGGAAGGAAATTTAAAAAATTAAGGGGGGAGGTAAATGTAGGGACTTCCCCAGGGGGA
A_72_P367743	1.83845e-12	1.14302	2.58541	2.70187			TGTTTGGATATGCCGTAATTTACCTAGTCCCCTTTCATGAACATTTAGGTTGCTTCAGCC
A_72_P019626	1.8463e-12	1.17636	-2.75318	-1.67267		Rep: Chromosome 13 SCAF15000, whole genome shotgun sequence - Tetraodon nigroviridis (Green puffer), partial (7%) [TC621183]	AACGGGGGCATTCAGGTGGCTTTAACCCTAAGGGAACCCAATTTGGCCCATGCCCTAACC
A_72_P120011	1.85276e-12	1.92963	2.49414	-1.42722		Rep: Cytochrome c oxidase assembly protein COX11, mitochondrial precursor - Bos taurus (Bovine), partial (29%) [TC601929]	AGACCATAATGCCTAATCTAATGTCAAGGGTCAGCAAAATAAACTGAATACTACCCGTAA
A_72_P278714	1.85992e-12	1.04813	-2.69131	-1.68771		Rep: Transcription factor GATA-5 - Bos taurus (Bovine), partial (28%) [TC533994]	GTATTTATTCGGACAGTTTTCCCAGGGGGGCAGTAAAGGGCCTTGTCCTGAAAGCAAAAA
A_72_P440866	1.87754e-12	1.08375	-2.72792	-1.65069	HNF1A	Sus scrofa HNF1 homeobox A (HNF1A), mRNA [NM_001032388]	TCCTGGTTTGGGGGAGAAGATGCTGAGCTCAGAAGGCAGTAAGGCCAAAGCAGCTGGCAA
A_72_P320678	1.89011e-12	2.31782	3.53507	2.77214		Rep: Long-chain fatty acid CoA ligase - Callithrix jacchus (Common marmoset), partial (10%) [TC529302]	AGAGAATGAAGGGTTTCACCTGTAGTCATTCTGATACTTGAAAGATCCTCCAGCAGTTGG
A_72_P165961	1.94546e-12	-1.0521	-3.32915	-2.02823			GTAGCGGGGGACATCCTTGTCTGGGAACTAACATTAAATGCACCCACCCCTGCCAAAAAA
A_72_P595679	1.95218e-12	1.68218	2.37428	2.04055	MAOA	Sus scrofa monoamine oxidase A (MAOA), mRNA [NM_001001640]	AAGCTGACCGCCTTGCTAAGGTTCATAAAGAAATAAGAAAGCGGAAAATCTGTGAGCTCT
A_72_P437144	1.96747e-12	1.54238	2.14482	1.1899	TMEM47	transmembrane protein 47 [Source:HGNC Symbol;Acc:HGNC:18515] [ENSSSCT00000023522]	CTTTATTGCCTGAACCCTAAGAACTACGAAGACTACTACTAGAACCAATAGTCTCAAAAA
A_72_P422804	1.97764e-12	1.06429	-2.67607	-1.63662			TGTAAAGTTCACTGGCAGCCACAGGAGGGGGATTTTAATTATAAAGGATTTTTTATTTTC
A_72_P115401	1.99141e-12	2.07173	1.6613	1.09676	CCL5	Sus scrofa C-C motif chemokine ligand 5 (CCL5), mRNA [NM_001129946]	ATATTTCTACACCAGCAGCAAGTGCTCCATGGCAGCAGTCGTCTTTATCACCAGAAAGAA
A_72_P431954	2.00536e-12	-1.00251	-2.32364	-1.63006		RNA binding motif single stranded interacting protein 2 [Source:HGNC Symbol;Acc:HGNC:9909] [ENSSSCT00000000434]	TTTGCTGATGGGGGTCCAAAGAAACGACAGAACCAAGGAAAATTTGTGCAAAATGGACGG
A_72_P087826	2.01832e-12	1.03447	-4.26368	-2.22052			TGTAAGTATGTCATTATTGCTTGGGAGGCACACACCCCCAAGAAAATAAACCCTCAAAAA
A_72_P297509	2.02753e-12	1.07739	-2.61161	-1.68001			AACCTATGATTTTAGGGTGGCTGGAGGGGGAGAGCATTAAAAAGGGTATCAATTCATCGG
A_72_P389323	2.02893e-12	1.12736	-3.27185	-1.89311		Rep: AMBP protein precursor [Contains: Alpha-1-microglobulin; Inter-alpha- trypsin inhibitor light chain (ITI-LC) (Bikunin) (HI-30) (EI-14)] - Sus scrofa (Pig), partial (7%) [TC618358]	GCGCCTGCCCGGTGCCCCATGGCAGGTTCCAATAAAAACCAAATCGTAGCCTCGGAAAAA
A_72_P135031	2.03452e-12	-1.01306	-4.18769	-2.05018			AATCCTTCAAACTGGCTAAAATCTGCAAAATTTGGTTGTTCTGGTATCCGCTGAGGGGAG
A_72_P659813	2.03452e-12	1.1234	-2.9158	-1.78244	INPP5J	inositol polyphosphate-5-phosphatase J [Source:HGNC Symbol;Acc:HGNC:8956] [ENSSSCT00000024173]	CATCTAGGGTGGGGGAGCAAACCTGGAGGTCATCAATTAGGAATTAAATTCTCCAGCCTC
A_72_P094276	2.05629e-12	1.11088	-2.75857	-1.77759		AJ960357 KN404_2 Sus scrofa cDNA clone C0007748f04 3', mRNA sequence [AJ960357]	AAATTGTGGAGAGCAGAAATGTTGCATCAGAAGGGGGGAGATTCCTAGCAGCAGTGTATA
A_72_P503867	2.05701e-12	2.36384	1.78855	1.35744	STX11	PREDICTED: Sus scrofa syntaxin-11-like (LOC100152253), mRNA [XM_001926239]	GGGTCAAAACTTGGTTTTGAACATCTCTGTCTTGGTTATGGTGATAAAGACAGATAAAAT
A_72_P110296	2.07736e-12	2.02633	2.31626	-1.45162			TGCCGACTTCCTGACCCACAGAAACTCTGTGACATAATAAATGTTAATTGCCGCAAAAAA
A_72_P038401	2.08811e-12	1.07278	-2.72398	-1.72925		1519779 MARC 3PIG Sus scrofa cDNA 3', mRNA sequence [DY413814]	AGGAGGGGGATATCTGCAGAAAGTGAATGCTCCCCCAGAAAAGATGAGATTAAGCAGTTA
A_72_P361138	2.11182e-12	2.22528	2.80721	1.79346			AGAAACGCTGGGAAGATTCCAGATTTGTTGGCAGCCAGGGTGGAACGACCCTGTTCCTGC
A_72_P488167	2.11377e-12	1.10285	-2.29118	-1.64341	HSPB8	heat shock protein family B (small) member 8 [Source:HGNC Symbol;Acc:HGNC:30171] [ENSSSCT00000010790]	TAGATTTAGTGCAAGTAAAATGTTGGGGGTCGGGATGGATTGACCAGATTCCCTGGATAG
A_72_P475720	2.13606e-12	1.03858	-2.38447	-1.65751	PTBP2	polypyrimidine tract binding protein 2 [Source:HGNC Symbol;Acc:HGNC:17662] [ENSSSCT00000007533]	TCCAAGTCAACAATTTAGAAAGGGGGAGATGAAGATTGGGGGTGAATCACATTGTTTGGT
A_72_P171426	2.13794e-12	1.18552	-2.61081	-1.60575		Rep: Tripeptidyl-peptidase 2 - Rattus norvegicus (Rat), partial (10%) [TC623883]	TGGGTATGGTGGGGAGGTATAATACATGGCAACTGGGAAAAGAACGTGTTAATGTAATCT
A_72_P276834	2.14466e-12	1.97113	2.08651	1.50412			GGCCCCTGCATCTCTTCTCAATGCACTTAATAATGTAACATATTACTAATAAACAAGCTA
A_72_P400848	2.17126e-12	1.0793	-2.87101	-1.84508			AATTCTTTCCGAGGGGGGAATTTAGGAGGTTTGCCGGAGTATTCCAAGAGAATGTAACCA
A_72_P158631	2.19667e-12	1.07429	-3.49657	-1.80464			ATAGTTGAAGGCTCTAAGAGTGCTTCCCCTTGTACCTGTTGTAAGAGAAGGAGCTACTAG
A_72_P033741	2.2079e-12	1.03458	-2.61499	-1.73422		Rep: hydrolase, NUDIX family protein - Tetrahymena thermophila SB210, partial (7%) [TC532924]	TCAAGAAAGGTTAAGATGTGTCCGGGGCAGTGGGGTCAGAATCTGAATTTTTTGGCAAAG
A_72_P441858	2.2079e-12	1.67512	2.28449	1.64634	IL10RB	Sus scrofa interleukin 10 receptor subunit beta (IL10RB), mRNA [NM_213771]	AAGTTTTTGACAAGCTGAGTGTCATCACAGACGCATCCGAAAGCCACAAGCAGAATTCTG
A_72_P031426	2.21782e-12	1.05077	-4.10159	-2.11022			ATTCTACAATTCAGTCCTCCCCTTTGGCACCTGGATTCCATTTTGCTAGTCAAAGTGTGA
A_72_P253482	2.22826e-12	2.22585	2.94419	1.50803	ATP2C1	ATPase secretory pathway Ca2+ transporting 1 [Source:HGNC Symbol;Acc:HGNC:13211] [ENSSSCT00000012246]	TACATCAGAAAAGCCGAATACCCGTTTAGCTCTGAGCAGAAGTGGATGGCTGTTAAGTGT
A_72_P148876	2.23807e-12	1.09357	-2.67343	-1.96173			AATCAGCAAAATCAGTAAAGTGATGTTTGTAGATGACTGGCCACTGCTTTCCCGCAAAAA
A_72_P246272	2.25989e-12	1.09317	-2.89064	-1.77913			CAAAACAGTCCTTGACAAAGAGGTTAGAAAAAACGGTTCTGTCCCCCCTTGGCAGAAAAA
A_72_P366483	2.27047e-12	1.04665	-2.60622	-1.66956			AGGATTGGGGGCCCCAAAAAAGTGGGGGTTTTGGTTTTGTTTTTTCCTTGAAAAACAGCG
A_72_P210252	2.27247e-12	-1.08778	-2.5049	-1.54938	TRNP1	Sus scrofa TMF1-regulated nuclear protein 1 (TRNP1), mRNA [NM_001243828]	TAGGTTTTAAATGAAAACAGGGGGCACACTGATTCAAATCTCCTGATGGGAGAGGGAAGG
A_72_P223217	2.29059e-12	1.07818	-2.4206	-1.66002	SLA-7	Sus scrofa MHC class I antigen 7 (SLA-7), mRNA [NM_213768]	TTCTTTAAGTGGAACAATTTGAGCATGTGGGGGGCTGTCAGAAGGTCAGCACTTATGTGA
A_72_P034046	2.29223e-12	2.44071	1.84595	1.32296		Rep: Endonuclease/reverse transcriptase - Sus scrofa (Pig), partial (10%) [TC522926]	AAGAAATGCTGCCAGGAAAGTTGTAGCACTGCATGTACAACTTTTACAACTCAATAGCAA
A_72_P001561	2.29514e-12	1.13474	-2.66185	-1.73844		PMUS1-017AF07.y1_#0611.1 DIAS_PMUS Sus scrofa cDNA 5', mRNA sequence [DR081955]	GGCAAAACGGGGGTCACAGAATCATACACAAATATGATCCTATTTATGTTTTCAGAAATT
A_72_P214532	2.31996e-12	-1.01873	-2.53005	-1.6834			AAAGGGGGTGAATTTGGGAAAACATTATGCTTGGCATGGACTATCCTGGTAGATAATACA
A_72_P201982	2.32269e-12	-1.04079	-2.85776	-2.00648		Rep: 82 kD heat shock protein 1 - Macrotrachela quadricornifera, partial (12%) [TC541982]	ACCACTGAGCCATGGTGGGAACTCCCTTATCACTAATTTTTGAATCATACCTCCTAAAAA
A_72_P477263	2.32269e-12	1.13637	-2.83058	-1.73962		PREDICTED: Sus scrofa tight junction-associated protein 1 (LOC100739861), mRNA [XM_013977962]	AAGAGCTGAACCTGCCCATCAGCCCTGAGGAAGAGTGCCGGAGCTTGCTGCCCAGTGACA
A_72_P229077	2.32739e-12	1.03811	-3.35986	-2.00121		934707 MARC 4PIG Sus scrofa cDNA 3', mRNA sequence [CK463778]	AAGGTTGATCACCAAGGCATTTTTAATCTGTGGCTTCCCCAGGTGGTTGGCTTTCAAAGA
A_72_P515606	2.32739e-12	1.04601	-2.12573	-1.6615	RNF215	ring finger protein 215 [Source:HGNC Symbol;Acc:HGNC:33434] [ENSSSCT00000010962]	CAGCAGACCTGCCCGCTGTGCAAATTCAATGTCCTAGGGAACCGCTATTCGGATGATTAG
A_72_P621557	2.32739e-12	1.15683	-2.4522	-1.63398	FGG	Sus scrofa fibrinogen gamma chain (FGG), mRNA [NM_001244524]	AATACACGACACAACTGGGAAAGATTGCAAGAAATTGCCAATAAGGGGGCCAGAGAGAGT
A_72_P031396	2.32927e-12	1.06862	-3.0455	-1.87683		PREDICTED: Sus scrofa protein Shroom4-like (LOC102162351), mRNA [XM_013990896]	CATGTTTTATTATTGGGGGGCAGGGGGTTGTTATTGTTATATTTTAAATGGCCTTTTGAT
A_72_P146491	2.33363e-12	1.99277	2.00008	1.739	NCF1	Sus scrofa neutrophil cytosolic factor 1 (NCF1), mRNA [NM_001113220]	TGAAAAAGCCCGAGACATACCTGATGGCCAGAGATGGCAAGAATAACATTGCAGACATCA
A_72_P365878	2.35172e-12	1.09848	-2.53156	-1.67884			TTCCTTTCCCGCGGGTAGGGGGGACACTGATCAAAAAGGGGAGTTTCAAAGCGTGGACCA
A_72_P414158	2.35172e-12	1.38516	2.56518	1.43016	CNTF	ciliary neurotrophic factor [Source:HGNC Symbol;Acc:HGNC:2169] [ENSSSCT00000027526]	AATACACACCATTGTCCTCCAAGTCGCTGCCTTTGCTTACCAGCTGGAAGAATTAATGGT
A_72_P267157	2.37778e-12	3.12012	2.48061	1.38469		ras homolog family member U [Source:HGNC Symbol;Acc:HGNC:17794] [ENSSSCT00000023179]	GTAGAAAAAGTAAATGATCAGGTTATACTTAGGGTTAGGGGCTTCTTTGATTTCTGTTAG
A_72_P014861	2.40044e-12	1.82155	2.85912	2.27567		Rep: Segment polarity protein dishevelled homolog DVL-3 - Homo sapiens (Human), partial (67%) [TC571775]	TCCGTCTTTTTTACTTTGTCTGGTACCTGAAAGGGAAATAAACGGAACTAAATCCAAAAA
A_72_P706687	2.413e-12	2.37244	5.14343	2.12286			CCTTGAATTTATCTTGGTGCTTTCCTACTTCCTGTTGCAGGGATTACCCCTCATTATTTT
A_72_P088736	2.42539e-12	2.40012	1.05604	3.11398	LTF	Sus scrofa lactotransferrin (LTF), mRNA [NM_214362]	TTTTCACAATTCCCTGCTGGCCTCTTAGCAAGAAATAAAATTAGAAATTCTGCCGAATTC
A_72_P043336	2.43539e-12	1.06764	-2.50914	-1.74296		MI-P-E6-acc-c-07-1-UM.s1 MI-P-E6 Sus scrofa cDNA clone MI-P-E6-acc-c-07-1-UM 3', mRNA sequence [BF704384]	AGGAGGAAAAATCCCAAGGTAGTTAGGTCTGGGGGCTGTAAGATTCATGCACATTACAAG
A_72_P268191	2.44749e-12	1.11388	-3.05163	-1.86843			GGGGGGCCAAACCCCAACCACCCGGGAAGGGCCCCGGGGAATAAACCTTGGTCCCCCCCC
A_72_P506470	2.45429e-12	1.04272	-2.30341	-1.6139			TACTTTCATCAGCTCTCCTACCTGGTGGGAGGTAGCGGGGTGGGGAGGTATGTAGAGATG
A_72_P255632	2.45815e-12	1.80171	3.06498	-1.1881	MYL9	Sus scrofa myosin light chain 9 (MYL9), mRNA [NM_001244472]	GCGTGCAGGGTAGAGATTTGTCTCGGGGAGGCAGAACCTCTAATAGAAGGCTGAGCACTG
A_72_P742356	2.49773e-12	1.0882	-3.50976	-1.90705	SLC2A11	solute carrier family 2 member 11 [Source:HGNC Symbol;Acc:HGNC:14239] [ENSSSCT00000011029]	TTTTCAATTTGGCTACAACCTCTCTATCATCAATGCCCCAACCTTGCACATTCAGGAATT
A_72_P238467	2.51449e-12	1.06709	-2.47979	-1.62852			GTGGTGGGGGTCATGCAATAATATGATGTACTTAATGCCACTGAAAAATGTACTTTTAAA
A_72_P362883	2.51449e-12	1.03073	-2.05998	-1.52459		Rep: Carbonic anhydrase-related protein 11 precursor - Sus scrofa (Pig), partial (47%) [TC585218]	AGGGAGGGGAGTCACCCCCAAAACAAAGCTATTAAAGGGACAGAATACTTGCCGTAAAAA
A_72_P247652	2.51995e-12	1.06005	-4.52703	-2.14289		rute2130b_f11.y1 ute Sus scrofa cDNA 5', mRNA sequence [EW670796]	TGGGGGAGCTGTGGCACCCTGTATTTAAAGAATAAGATTGATGGGATACAAATAGAAATA
A_72_P134151	2.52683e-12	2.53846	3.0973	1.50347		Rep: HfaB protein - Oceanicaulis alexandrii HTCC2633, partial (5%) [TC588033]	ATAAAGGCACATCCTAGCATATCAATCTGGAAAGGACTCTGTCCTAGCCTCCTCTTTTCC
A_72_P189861	2.53611e-12	1.0902	-2.01853	-1.4757	SYNGR3		CTGACCTGGACTGGGAGTGACTGGGAAGGGACAGCGCCCTCACCCCGTGGCCTGGCAAGC
A_72_P444013	2.54168e-12	-1.00091	-3.85249	-2.09012	PDE4A	Sus scrofa phosphodiesterase 4A (PDE4A), mRNA [NM_001123159]	CAAAAAAGTGACCAGCTCAGGGGTCCTCTTGCTGGATAACTACTCCGACCGCATCCAGGT
A_72_P579237	2.55024e-12	1.72078	2.43734	-1.14647	FHL1	Sus scrofa four and a half LIM domains 1 (FHL1), mRNA [NM_214375]	GGAGCACCTCCTTACTGTATTCTAGCTACACTGTATATTACATAGCATATCCCGAGACGA
A_72_P395588	2.56936e-12	-2.1244	-1.21497	-1.06871	DNMT3B	Sus scrofa DNA methyltransferase 3 beta (DNMT3B), mRNA [NM_001348900]	GGCTGAAAGATGACAGATGCCTAGAGTTTACCTTATGTTGAATTAAAATCAGTATTTCTC
A_72_P181231	2.57523e-12	1.15192	-2.56018	-1.71532			CTGTCCAGTGTTGTGAGAACGAATAAGGGGGGCACTGACGGCCAGGGTCACATATTTTTT
A_72_P181101	2.5855e-12	1.0885	-3.01752	-1.85464			AACAAATATTGACACAAGGGGGGAAAAAAGCAAGTTGAAATCCTCGTGCCGAATTCGCAC
A_72_P385883	2.59948e-12	1.08758	-2.98568	-1.82125		Rep: F-box only protein 4 - Bos taurus (Bovine), partial (32%) [TC609520]	AGGTGGGGCCTTTTTCATTTTTGGGGACTTCGGGGCTTTTCAGTTAAAAAATTTGCCCTA
A_72_P147106	2.62059e-12	1.02144	-3.11576	-2.12942			ATTTTTGAAAGTGGGGACAGGTACATAGGTGACCAATGTAGACAGCTTGTTTGGGGAGTC
A_72_P443959	2.62059e-12	-1.04291	-4.91814	-2.53576	ABCC8	ATP binding cassette subfamily C member 8 [Source:HGNC Symbol;Acc:HGNC:59] [ENSSSCT00000014612]	TTTGACAAGCCCGAGAAGCTCCTGAGCCAGAAGGACAGCGTCTTCGCCTCTTTTGTCCGT
A_72_P789172	2.62169e-12	-2.25829	1.46268	-1.07258			AAATGAACAGCCTCAGAACCGAAGACACGGCCCGATATTACTGTGCGACCCAGGTAGCGC
A_72_P290904	2.62594e-12	1.05814	-4.00854	-2.09343	KLC2	kinesin light chain 2 [Source:HGNC Symbol;Acc:HGNC:20716] [ENSSSCT00000014160]	AAGGGGGACATCCCCAAAAACTCTCTGGACGACCTGTTCCCCAACGAAGAGGAGCAGAAC
A_72_P176396	2.64582e-12	1.06742	-2.47405	-1.52737	FABP6	Sus scrofa fatty acid binding protein 6 (FABP6), mRNA [NM_214215]	GGGCAGGGCTCTGAGGGGGCCACAAAGCCACAAATAAACCTGGTGTAACAGTAGAAAAAA
A_72_P710344	2.66058e-12	-2.14863	1.56913	1.04285	LOC396781	Sus scrofa IgG heavy chain (LOC396781), mRNA [NM_213828]	AACACGGCCTATCTGCAAATCTACAGCCTGAGAACCGAAGACACGGCCCGCTATTACTGT
A_72_P230127	2.71441e-12	1.57448	1.79704	2.33424	PTGIR	prostaglandin I2 (prostacyclin) receptor (IP) [Source:HGNC Symbol;Acc:HGNC:9602] [ENSSSCT00000026559]	CAACATCACAAGTGGATTAAATGTCACTCAGTGGTAGCCTTTAAAATGCTACATTTTTTG
A_72_P347418	2.72053e-12	2.29415	3.98539	2.20436		rnlu1825b_n5.y1 nlu Sus scrofa cDNA 5', mRNA sequence [EW456166]	TCTTTGAGACGAGCGACTATTTACCCACAATAAAAAGAGCTGGCTCCTCTTGGGAAAAAA
A_72_P408768	2.72915e-12	1.06302	-2.65954	-1.64643	NRSN2	Rep: Peptidase M22, glycoprotease - Mycobacterium avium (strain 104), partial (7%) [TC600781]	ATGCATTTAAATGGCTTCTGAGAGGCAGGGGCAAGAGAACTGGGATGTTTTTGCCCATTA
A_72_P441119	2.73345e-12	1.07615	-3.59519	-2.0662	CLDN6	Sus scrofa claudin 6 (CLDN6), mRNA [NM_001161645]	TAAGAATTATGTCTAATTCGGGTGGGGGTGGGGGCTCCCATGACACTGGCGCCTAACCCT
A_72_P153456	2.73784e-12	1.09681	-3.08788	-1.79973		258371 MARC 2PIG Sus scrofa cDNA 5', mRNA sequence [BF441912]	GGGTGGGGGACACCCTAGAGAATTGCAGATTAAAACCACAACAATACATCCATCAAAAAA
A_72_P357783	2.81476e-12	1.07677	-2.44812	-1.69444			GGGGATAAAGGCTGGTTTTAAATTTGGGAGGGAATTAAACCTTTTTTGGGGTTTAATTTT
A_72_P007981	2.85811e-12	-1.07268	-4.60485	-2.47513		Rep: Os08g0320500 protein - Oryza sativa subsp. japonica (Rice), partial (10%) [TC564574]	TCTGTATCGAAATGAAGCCACATCCCCTCCCAGCTCCCTTGCAGACGTGAGACCAGATCA
A_72_P667562	2.85811e-12	1.04568	-2.38847	-1.65011	PKIA	Sus scrofa cAMP-dependent protein kinase inhibitor alpha (PKIA), mRNA [NM_214204]	GGCCTGTCTGGAATGCATTTATTTCCGGAGTGAAAGGGGGAAAAAGAAAATGGCTGTTCT
A_72_P303904	2.87839e-12	1.03088	-2.92224	-1.82285		Rep: COG3764: Sortase (surface protein transpeptidase) - Brevibacterium linens BL2, partial (6%) [TC532414]	TGCTGGTGGGGGAGGGGATCAAAAACATGCTCAAACATCCTTGTCGTTTCTAAGCATTAA
A_72_P429509	2.89205e-12	1.10762	-2.43784	-1.59248			CTGAATCAAGAGTGGGGGCCCAGACGGCGTCCGTCAAGAATAAATGTACAGATGAAAAAA
A_72_P440846	2.89806e-12	1.03166	-2.6988	-1.78114	SLC2A4	Sus scrofa solute carrier family 2 (facilitated glucose transporter), member 4 (SLC2A4), mRNA [NM_001128433]	TTTGAAAAAGAAGGGGCGGGAAGAAGAAACCGAAGGTCTGCTGTACTAAATGTATAGAGA
A_72_P084941	2.90372e-12	-1.01598	-4.76801	-2.34022			AGGTGGAACTTGCAGAAAGGCACCTTGCTGGCCTCCTTGAACGCCTCCCTGAACTCGCCG
A_72_P153901	2.96349e-12	1.08117	-3.34687	-1.98541		rhlv11b_n10.y1 hlv Sus scrofa cDNA 5', mRNA sequence [EW241204]	GGGGGGTCTCTACTCAAATTACTTAGTACTATGTACATAGCATGTGCTCACTAAATATGT
A_72_P245322	3.00125e-12	-1.03713	-2.80413	-1.66319			TTTCCGAACCGGGCCTTGAGGGGGTCCAACTTTTCCTTTAAAGAAGGGGATTAAAAATTG
A_72_P479153	3.01024e-12	1.04669	-3.8011	-1.97659	TDP1	Rep: Tyrosyl-DNA phosphodiesterase 1 (EC 3.1.4.-) (Tyr-DNA phosphodiesterase 1). - Homo sapiens, partial (71%) [TC598081]	ATCAAAATGGTTGTGTTCTGAGTTTAAAGAGAGCTTGGTGACCCTGGGGAAGGAAAGCAG
A_72_P171726	3.01806e-12	1.09874	-4.30229	-1.99972		Rep: Transcriptional regulator, LysR family protein - Mycobacterium avium (strain 104), partial (9%) [TC624056]	GCCGGCCTTGAGGGTCAGACCCTGGCTGCTTTTGTACGTGAGCACTTCGTTCAGTTGCAG
A_72_P245417	3.05456e-12	1.67153	2.04651	1.79685	ANO10	anoctamin 10 [Source:HGNC Symbol;Acc:HGNC:25519] [ENSSSCT00000012366]	ATCCCTGATAAGCCACGGCATATCCAGATGAAACTGGCCAGACTGGAATTTGAATCTTTG
A_72_P427139	3.13937e-12	1.16194	-2.45246	-1.67059			GGCCAGGGAAAGGGGGAGCTTGCCTAATTTTCTTTTTATAGTATAAAATTTTTACCAAAA
A_72_P273364	3.14175e-12	1.07439	-3.97144	-2.076			AGCAGTGTGATCGCGTAGAACATACGGCCCAGCTGCTTTTCACCCTTGACCTCGTCCATG
A_72_P416947	3.14401e-12	1.06882	-2.87331	-1.81528			TTAATGAACTATTTGTTGTTGATGTTGTTGTTGGGGGGTGGGGACACACACTTGGCTAGG
A_72_P206977	3.14436e-12	-1.00715	-3.24594	-2.00431			TACTAAACTGGGGGATACTATGAAGGGCCTTGAGCATCTGGATTCTGCCTAATAAAAAAC
A_72_P241787	3.14436e-12	-1.00843	-3.31652	-1.98707		Rep: Predicted protein - Monosiga brevicollis MX1, partial (14%) [TC599334]	TTAAACATAAAAATTTTCTCTGCACTGTGCACCTCCTCCCTCCCCTCTAGTGTGAGTGGT
A_72_P490649	3.14789e-12	1.64839	2.14582	3.47309		833850 MARC 3PIG Sus scrofa cDNA 5', mRNA sequence [CF363941]	TTCAGAATTTCCTTCGTGATATTAAAGAGCCCAGCAGTGGTCCCTTCACCAGACTCCAAT
A_72_P764443	3.14975e-12	1.02203	-4.7974	-2.47231	MDFI	MyoD family inhibitor [Source:HGNC Symbol;Acc:HGNC:6967] [ENSSSCT00000001801]	GCTTAGAGGACAGCAAAATGTGAAAAGAGACACCCCACCCGACCTCAGCCAAGCACCTCC
A_72_P492568	3.15541e-12	1.75593	2.05354	1.32506	RAB8B	RAB8B, member RAS oncogene family [Source:HGNC Symbol;Acc:HGNC:30273] [ENSSSCT00000026677]	TCTAGCCTCACGGCCCATCAAGCTACAGGCTTCTTTTTTCAAATGTGGAAGCAATGAAGT
A_72_P077761	3.1681e-12	-1.15497	-3.14122	-2.29286	ADIPOR1	Sus scrofa adiponectin receptor 1 (ADIPOR1), mRNA [NM_001007193]	ATTCCTGAGCGCTTCTTCCCTGGAAAATTCGACATATGGTTCCAGTCTCATCAGATCTTC
A_72_P222117	3.20965e-12	1.08708	-2.62906	-1.69253		998218 MARC 4PIG Sus scrofa cDNA 3', mRNA sequence [CN166545]	ATAGTTCTGGGGGAAGGGGACGCCAGAAATCAGGAGAACAGAAACTATCACTGGATAAAA
A_72_P191636	3.21822e-12	1.18898	-2.9964	-1.92166		1119918 MARC 4PIG Sus scrofa cDNA 5', mRNA sequence [DN119945]	ATATGGAGAGATGAGATCCGAGCTGCAGTTGCAACATACACTACAGCAATGTCAGATCCT
A_72_P454369	3.21822e-12	1.92162	2.89676	1.24169	CDK2	Sus scrofa cyclin dependent kinase 2 (CDK2), mRNA [NM_001285465]	AGGTGAAATTGAAAGGAAGCTTCAGTATTAGATGCACTTAAGTCAGCCTCCACCACCCTC
A_72_P618995	3.31574e-12	-1.73429	-5.56852	-3.46429	ARG1	Sus scrofa arginase 1 (ARG1), mRNA [NM_214048]	ACTTACATGGACAGCCTGTGTCTTTCTCCTGAAGGAACTAAAGGAAAAGATTCCCGAGGT
A_72_P388123	3.37614e-12	1.04874	-2.01428	-1.48446	PLAA	phospholipase A2 activating protein [Source:HGNC Symbol;Acc:HGNC:9043] [ENSSSCT00000005651]	TCCTAAATTTGCTGTAACAGAGGGGTGGGGGCTGAGATTTTAAATTGATTAGTGTTTTTT
A_72_P121761	3.3807e-12	2.42968	2.91724	1.82474	LOC110259674		TGAGAAGTGCTTTTGGGGTCATTCAGGCCACTCAGCAATCCTCTGAGCACATGGGAGCCG
A_72_P099316	3.40107e-12	1.16554	-3.99343	-2.00484			TGTTACTTGAAAGGAGCTAGACTGATAGAATTTCCAATAGCCCCTCTGGACCACTTTCAG
A_72_P430949	3.50215e-12	1.04967	-3.14231	-1.9177			TCCCCTCTGCACTCCTGATGAAGCTCCCTGCCCTTAATAAACTGGCTGAGTCGTGAAAAA
A_72_P314568	3.50983e-12	2.06744	2.52507	1.84412			AGAGGCCAAGTTTCAGCAAGAAATGTGCTTCTAAAAAGTTTCATCCTAAAGATTATGACT
A_72_P091656	3.51515e-12	1.1814	-2.26102	-1.51576			AATACCATTAGGAAGCAGGGGGCTTACCCAGAGTGGCCTGCACCTCTATGCAGAGGGTGA
A_72_P487648	3.52241e-12	1.08326	-2.44872	-1.68078	SCARA5	scavenger receptor class A member 5 [Source:HGNC Symbol;Acc:HGNC:28701] [ENSSSCT00000010605]	AAGGGCACAGAGGAAACCATCTTCCGCTGCAGCTTCTCCAAATGGGGGGTGACAAACTGC
A_72_P473571	3.5623e-12	1.09315	-3.73521	-2.14365	FZD6	frizzled class receptor 6 [Source:HGNC Symbol;Acc:HGNC:4044] [ENSSSCT00000006641]	AACCACATACCACCCTCCCCCCAAAAGAAAAATGTGCAGCTTCAAATAGTTTTTAAGTTG
A_72_P224317	3.58877e-12	1.07131	-2.62252	-1.63408		MI-P-CP1-nwl-d-01-0-UI.s1 MI-P-CP1 Sus scrofa cDNA clone MI-P-CP1-nwl-d-01-0-UI 3', mRNA sequence [BI403153]	TCAGCAAGTGGGAGTAAGGGGGTGGACAGAAGGAAAAATAACTGGACATCTCTGTGTAAA
A_72_P223362	3.60056e-12	1.11597	-2.78807	-1.75795	CYP1A1	Sus scrofa cytochrome P450 1A1 (CYP1A1), mRNA [NM_214412]	AGCATTCTTTGGACCAGGCTCTGGGGGGATAAAGTGAATAAAACACTGTCTGCCTTCAAA
A_72_P367883	3.62226e-12	1.05398	-3.69623	-2.00186			TTGTTTACATGAGGAAAACGTATGTAAATTCTAGGCACTCCAGCCCCTCCGTGAGTATTC
A_72_P305579	3.63477e-12	-1.05587	-3.78932	-2.67033	MLC1	megalencephalic leukoencephalopathy with subcortical cysts 1 [Source:HGNC Symbol;Acc:HGNC:17082] [ENSSSCT00000001068]	TGCCCTCTCCCTCCTGTAGCCGCAAGGGGGAGTTTTCATTTCTTAGGTAGTTTAATTTTG
A_72_P079426	3.66575e-12	1.10907	-2.22796	-1.60742			GGTATGGGTGTGGTGTGGTATATATGGGGGGATTTTGTTTAAATTCTTTATGTTTCTAAA
A_72_P223937	3.68977e-12	2.08309	2.42471	1.92146	ICAM1	Sus scrofa intercellular adhesion molecule 1 (ICAM1), mRNA [NM_213816]	AAACAAGGATTTGCTTCTCAGTCTAATCTCATTCAGGGTGGCCAGGTACAGTTGTAGTGG
A_72_P181006	3.73578e-12	1.03318	-2.57751	-1.65291			TACTAGGAATGGTTGGTCACTTTACATTTGACGAAAAGGGGGTGGGGGTACAGGTTAGTA
A_72_P088986	3.77137e-12	1.08073	-3.89422	-2.06719	MYEF2	myelin expression factor 2 [Source:HGNC Symbol;Acc:HGNC:17940] [ENSSSCT00000005147]	GAAGAAATGGAATTTTCCTTCTCTGCCACTCCCCATCATTCACATTTTCCACATAACATT
A_72_P567264	3.78136e-12	1.80177	3.22068	1.315	CDK2	Sus scrofa cyclin dependent kinase 2 (CDK2), mRNA [NM_001285465]	AGAATCTGCTTATCAACGCAGAAGGATCTATCAAGTTAGCAGACTTTGGACTGGCCAGAG
A_72_P321228	3.7899e-12	1.10009	-2.1184	-1.47365			AGGAAGAATAAAAAGAAGGAGGCTCTTTCATTAGGGGGTGCTAGAAAAGTTAACCATTTT
A_72_P492748	3.80004e-12	1.06657	2.37726	2.10983	AP4E1	Rep: AP-4 complex subunit epsilon-1 (Adapter-related protein complex 4 epsilon-1 subunit) (Epsilon subunit of AP-4) (AP-4 adapter complex epsilon subunit). - Canis familiaris, partial (16%) [TC575417]	TGCTCTACTCTTCCTGACTATTTACTCTATCAGTGTCAAAAGGTGATGGAGGGATCCTAG
A_72_P165596	3.81851e-12	-1.00867	-2.57805	-1.81592	GKN2	Sus scrofa gastrokine 2 (GDDR), mRNA [NM_001105311]	CTCTGCGAAAATGTCCCCTTGTATAAGGGGGAAGTGGTTGATAAGACAAATGAAGCCAGT
A_72_P227147	3.86938e-12	1.06774	-2.80027	-1.79252		Rep: Armadillo repeat protein deleted in velo-cardio-facial syndrome. - Canis familiaris, partial (19%) [TC628554]	TGGTGGACTCCGTGGGGGATGCTAAACATTAATCTGTTAAATCCTGGGTCTAGTTTGCAT
A_72_P502851	3.90736e-12	1.01869	-2.43917	-1.69318	TNP2	transition protein 2 [Source:HGNC Symbol;Acc:HGNC:11952] [ENSSSCT00000032177]	ATTTTGATTTCACTAAAGGGGTCATGTGTTTGGGGGCCTGGTTTAGAAGCACAAAGCAGG
A_72_P791495	3.90736e-12	-2.54112	1.35548	-1.14708		Rep: IGL@ protein - Homo sapiens (Human), partial (77%) [TC534584]	TTCTGTGGTCTATATAAGGGAAGTGGTACCTACACTTATATTTTCGGCGGTGGGACCCAT
A_72_P365278	3.93169e-12	1.09297	-3.79203	-1.96007	DLX2	distal-less homeobox 2 [Source:HGNC Symbol;Acc:HGNC:2915] [ENSSSCT00000017371]	GCAACCCCTCCGTTTTATTTTTCCCTTTGAAAAATTTTCTCAGTTTAACTAAGCTACTGA
A_72_P686851	3.94481e-12	1.04453	-3.63233	-1.97859	TMOD4	Sus scrofa tropomodulin 4 (TMOD4), mRNA [NM_001243294]	ATAACAGTACCCTCCCTTTATCAACTGGAGCCCGGAGCCCTGAATGCTTAAATTAAATCC
A_72_P316913	4.03044e-12	1.03095	-4.4108	-2.18877			ATTTTTACTGTCAGGCAATTGAAAGTGTGCATATGCCCCCCTTCATCTTGTATAGCTCCC
A_72_P575614	4.03044e-12	2.17917	1.51302	1.22956		outer dense fiber of sperm tails 2 [Source:HGNC Symbol;Acc:HGNC:8114] [ENSSSCT00000006213]	AACAAATCTGACTACAGTAGCTCATGTCGCTGTGGATTAAGGTGCAGTGGGTTAAGGAAC
A_72_P415998	4.04197e-12	1.09229	-2.10461	-1.75823	KIF25	PREDICTED: Sus scrofa kinesin-like protein KIF25-like (LOC100514019), mRNA [XM_003121090]	AGTTACAGGTGATTGTGTGCGTGTCCCCCGGCCAGAAGCACGTGGCTGAGACGCTGCAGA
A_72_P193462	4.04678e-12	1.11088	-3.62496	-1.98552			TTGTTTCCCGGTCCCGCAAATTCATGCCCCCCGAACCCTGAGGGCTCAATTCCAAAAGGA
A_72_P626757	4.06203e-12	1.11385	-2.74381	-1.72322	PNLIP	Sus scrofa pancreatic lipase (PNLIP), mRNA [NM_001177912]	AAGTGGGGGCATCCAAGATCACCGTGGAAAGAAACGATGGAAAAGTGTATGACTTCTGTA
A_72_P015276	4.11547e-12	1.31428	2.03766	1.75145		BX919998 Sus Scrofa library (scan) Sus scrofa cDNA clone scan0009.m.22 5prim, mRNA sequence [BX919998]	TACCTGAGATACAGGCCAAAAGTGAAGTTTCTCCTTCGAATCTGGCCAGTGATCTTGGTT
A_72_P279824	4.15972e-12	1.55366	2.01816	-1.05694		Rep: Protein transport protein Sec24A (SEC24-related protein A) - Homo sapiens, partial (3%) [TC595819]	GAATAGGCGGCTGAGTGATGGATACTGAAGAACATCATCTGGCACATCATTTGATCAATA
A_72_P055986	4.17312e-12	-2.08754	-1.8612	-1.49621	TRIM38		AATGTCATGTGAGGAACATGGAGAGAAGCTCCATCTGTTCTGTGAGAATGAAGGCAAGCT
A_72_P133191	4.17694e-12	1.10144	-2.54573	-1.7449		1144285 MARC 4PIG Sus scrofa cDNA 3', mRNA sequence [DN130021]	ATTAATAATCCTTAGTGTTATCATAGGCTGGCTGAAGGAGGGGGAGGGGGAGAAAATGTA
A_72_P492094	4.18292e-12	1.65833	2.18493	1.92471	MICAL1	microtubule associated monooxygenase, calponin and LIM domain containing 1 [Source:HGNC Symbol;Acc:HGNC:20619] [ENSSSCT00000004875]	TGGAACAAGTTCTGTGGAACTTGGTCAAGAATTCAGGCCCCATGAACAATTACCCAACGT
A_72_P073651	4.2193e-12	1.06425	-3.39716	-1.90159	ADCK5	aarF domain containing kinase 5 [Source:HGNC Symbol;Acc:HGNC:21738] [ENSSSCT00000006487]	TATTTTATACCGGCTTCATCCACTCTGACCCCCACCCTGGCAACGTTCTGGTGCGGAGAG
A_72_P247177	4.22078e-12	1.25515	-2.714	-1.56363	SLCO2A1	Sus scrofa solute carrier organic anion transporter family, member 2A1 (SLCO2A1), mRNA [NM_001123195]	AAGTCATTTGCCATCGGGGTACAGTTCTTGCTGATGCGTCTGCTGGCCTGGCTGCCATCT
A_72_P407473	4.23347e-12	1.48154	2.61882	1.6064	LRP10	Sus scrofa LDL receptor related protein 10 (LRP10), mRNA [NM_001143715]	GGTCATTGCCCAGGAAGCCAAGGTTGAAAATAAAGGAATCAGAAATTTAAGATTTTTGTA
A_72_P314108	4.23622e-12	1.15312	-2.81576	-1.74247		800063 MARC 3PIG Sus scrofa cDNA 3', mRNA sequence [CF176042]	TCTAGACCAGTTTAGATACAAAACATTCTAAAAGGAACCCAAGCCAAAAAGGGGGGAATT
A_72_P049841	4.25758e-12	1.88232	2.2355	1.69806	DUSP6	Sus scrofa dual specificity phosphatase 6 (DUSP6), mRNA [NM_001267842]	GGACTTCCGTCGCTCCATTATGTTCATGATGTAAAGTTTTGAGCTGAAATTTATTATAAG
A_72_P765449	4.26264e-12	1.07999	-3.27314	-1.90472	RTN2	Sus scrofa reticulon 2 (RTN2), mRNA [NM_001129960]	GGGGGGGGCCTTTTAAAATTTCCCTGGGGGGGGCCAAATTTACCCCTCCCCCTTTTTTTT
A_72_P057376	4.28734e-12	-1.01287	-3.18837	-1.99271			AACATGAAAGATTGCTGGGTTTGTTGTCCCTTTAAATTCCTCCCCTTGCCAAGTTCCATG
A_72_P489535	4.29044e-12	1.18794	-2.36487	-1.65192	SH2D4B	SH2 domain containing 4B [Source:HGNC Symbol;Acc:HGNC:31440] [ENSSSCT00000011322]	AATTATCACTGTTTCAGGGGGAGAGTTGCTGCAGGAACCCTGTGGACAGAGGGACAGCCC
A_72_P503026	4.32344e-12	1.9342	3.33371	2.79174	VSIG4	Sus scrofa V-set and immunoglobulin domain containing 4 (VSIG4), mRNA [NM_001244102]	CTGCACTGTGAGTCTAGTGTTCTCATACCCTTTTGATGCTCAATAAATATCTAAACATAA
A_72_P055496	4.35404e-12	1.08428	-2.74745	-1.57638			ACTTTGAATAGAGGAGTGGTGGGGACCGGAAATAAAGCCCTCGGACCTTTCTTTCAAAAA
A_72_P197857	4.36275e-12	1.08132	-2.98744	-1.78805			GGGGGGCGGGAGGAAGACTTACTTTCTTACATCCTTCTGTACTATTTGAAACAAAAAATT
A_72_P761977	4.36275e-12	1.04816	-2.26325	-2.23717	TPT1	Sus scrofa tumor protein, translationally-controlled 1 (TPT1), mRNA [NM_214373]	CAGCTTCACAAAGGAAGCTACAAGAAGTACATCAAAGATTATATGAAGTCAATCAAAGGG
A_72_P338443	4.40582e-12	1.03267	-4.62655	-2.45832		Rep: PREDICTED: nuclear receptor subfamily 2, group F, member 1 - Macaca mulatta, partial (15%) [TC608098]	TTTTTTAGTATTTTAAATAAGTGCTCTTCAGCCGGGAACCAACACCCTCCCTCCAAAAAA
A_72_P388773	4.42037e-12	1.14852	-2.51224	-1.48541		Rep: PREDICTED: pregnancy-induced growth inhibitor isoform 1 - Pan troglodytes, partial (22%) [TC617997]	AGACTTTGGGGGAAACACGGAGTCTGTCCTCACCTGGAAGTACCAGAAGGAGCGAGCCAT
A_72_P710258	4.43493e-12	-2.18058	1.54936	1.00809	LOC396781	Sus scrofa IgG heavy chain (LOC396781), mRNA [NM_213828]	ATTCACCATCTCCAGAGACAACTCCCAGAACACGGCCTATCTGCAAATGAACAGCCTGAG
A_72_P370493	4.45015e-12	-1.00643	-2.18675	-1.67834		1142423 MARC 4PIG Sus scrofa cDNA 3', mRNA sequence [DN128353]	AATTAACTGAGGGAAAGGGGGTGGAGAAAAGGGCTGGTCACTACTCATACTTTGTAAAAA
A_72_P287099	4.4541e-12	1.69392	2.18633	1.74073	RAB3D	RAB3D, member RAS oncogene family [Source:HGNC Symbol;Acc:HGNC:9779] [ENSSSCT00000014878]	TCATCCTCGTGGGGAACAAATGTGACCTGGAGGACGAGCGTGTTGTGCCTACTGAAGAGG
A_72_P067616	4.45548e-12	1.11582	-2.69191	-1.69912			ATGGTGAGGTGAGACACAGAGGATACAGGGGGAATAGTCATTCCGTAGACTGAAATCTAT
A_72_P251722	4.59125e-12	1.10077	-2.48896	-1.62784		FS658178 full-length enriched swine cDNA library, adult colon Sus scrofa cDNA clone CLNT10014D09 5', mRNA sequence [FS658178]	TTCCCGGTGCCTGGAGCCCGTCGGCGGGGAGTGGGGGGAGGCGGCATGGCCCGTGAGCCG
A_72_P220397	4.59821e-12	1.03373	-2.09279	-1.62823		Rep: Envelope glycoprotein - Hepatitis C virus, partial (8%) [TC586773]	TATCTCTGAGGTATGCCTATACTGAGTTTTGGCAGGGGTGGGGAAATGGGTATTCTTGTT
A_72_P056436	4.62249e-12	1.04543	-4.98015	-2.47463		Rep: Endonuclease/reverse transcriptase - Sus scrofa (Pig), partial (7%) [TC584016]	ATATGATCACAACATACTGTTTATATCGTGGGCACACTTCCCCTTCTGCTGCTAAGCCTC
A_72_P201302	4.62955e-12	-1.15848	-3.18976	-1.98466		ring finger protein 10 [Source:HGNC Symbol;Acc:HGNC:10055] [ENSSSCT00000010860]	TTTTAAGTATTTGAGTTTGAACAGATTAGCTCTGGGGGGAGGGGGTTTCCACAGTGTGAG
A_72_P291424	4.68193e-12	1.96821	2.27091	2.45982		Rep: RT1 class I, CE7 - Rattus norvegicus, partial (5%) [TC538577]	TAGAGGAACTCACATACACATAGCTGACCTGACCAGTACTTCAGATCTCAGACTGCTCTT
A_72_P274519	4.72099e-12	1.09934	-3.16862	-1.99178		1569107 MARC 3PIG Sus scrofa cDNA 5', mRNA sequence [DY434062]	GGTTGAGTCAATGCCTGCTGTACACCATAGTGACCCGGTCATACATATATATATATATCT
A_72_P502072	4.73602e-12	-1.07553	-2.67027	-1.55554			CCAAACAGGAGAACTCTTGGCGATGTTTGAAGAGGATGAAATTGATGAAGTTAAACAAGA
A_72_P037786	4.7832e-12	1.00158	-2.6438	-1.80985		Rep: Response gene to complement 32 protein - Homo sapiens (Human), partial (26%) [TC614746]	ATTTTGTTTTGGCCAAGGATTTGGGACCGGGGGAAAAGGAAAATCAAAAATTGGGGACCC
A_72_P376478	4.82696e-12	1.11204	-3.08646	-1.90177			CATTTTAAAACAGACTAACAATACAATCCAGTTCAAAACTTGGGTGGGGGGAAAAAACAA
A_72_P267037	4.85474e-12	1.02869	-2.73806	-1.75038		Rep: Coagulation factor XIII A1 subunit - Bos taurus (Bovine), partial (88%) [TC566106]	TGTGTATCCTGTGAGAGGGGGTTTAAGTGACCTGTGCACACAAAGGAGAGGTAAGAAAAA
A_72_P019911	4.85824e-12	1.35813	2.37561	1.62416			AGTGCCGGAGGGTTTCTTCCACGTGCTTTGGATTTGATAAATAAATTGGCTCATGGTGAC
A_72_P376553	4.89785e-12	1.15835	-2.39323	-1.57502		MI-P-AY1-nqz-a-06-0-UI.s1 MI-P-AY1 Sus scrofa cDNA clone MI-P-AY1-nqz-a-06-0-UI 3', mRNA sequence [BF710434]	AGAAGAACTCAGGATCCAGGCCAGATTACAAGTGGGGGAAAAAACCTCACAAACAGTAAT
A_72_P080276	4.9174e-12	-1.86467	-2.09807	-1.57167			CAGATTCTGGAACCAAGGGGAAATGTTCTGAGATAACATTGTATTGTCAACCTCTATTGA
A_72_P247982	4.9503e-12	2.69142	3.75458	3.19178		Rep: otopetrin 1 - Danio rerio, partial (4%) [TC574560]	TCTACTCTGTGCCTAATGTATTAACTACAGTTGACACAAATGCATACAATTTACATGCCA
A_72_P358108	4.9503e-12	-2.19038	-2.25425	-1.53057			ATGGAATTACCTCTTTCAAGACCCTGTCCTCAAATACAGTCACATTCCAAATTCTAAAAA
A_72_P346213	4.98533e-12	1.04052	-2.66855	-1.64236		MI-P-AY1-nqe-e-01-0-UI.s1 MI-P-AY1 Sus scrofa cDNA clone MI-P-AY1-nqe-e-01-0-UI 3', mRNA sequence [BI400542]	TTACATTTGAACAAAATGTGGGACCTGTTCAAACTGGGGGGAGTGGGGAATATTTGGTGG
A_72_P176796	5.01671e-12	1.0727	-2.44782	-1.63464			AATTTAAAGAAGACTAGTCAGAGGGGGCCTTGACTTGAGTAAGGCCGGTTTCAGAAATGT
A_72_P302589	5.06956e-12	1.09529	-4.67438	-2.39688	CRP	Sus scrofa C-reactive protein, pentraxin-related (CRP), mRNA [NM_213844]	CAGCATTCTCCCCCCACCATCAAGATGTGGTCATTACATATTAGAATTATCTTTAATTCT
A_72_P706591	5.06956e-12	1.03841	-4.39678	-2.26221		PREDICTED: Sus scrofa shadow of prion protein homolog (zebrafish) (SPRN), mRNA [XM_005671584]	GCCCCCGTTTGCCTACTGCTGGGTGGTGCCCTTGGCGCCCTGGGGCTGCTACGGCCCTAG
A_72_P276144	5.08118e-12	1.13923	-2.49883	-1.66138			CACATACACACACCAAGGTTAAGGAAGATAGGGGGATTCATTTAAGAGGTAGATTCCAGA
A_72_P171296	5.08659e-12	1.08941	-4.53951	-2.22778			AGGGGGGGCAAGGGGGCCCCCCTTTTTTTGGAGAGCCTCACCCCCCCAACCCAGAAAGGG
A_72_P258107	5.09921e-12	1.11397	-2.70903	-1.65082	EXD3	exonuclease 3'-5' domain containing 3 [Source:HGNC Symbol;Acc:HGNC:26023] [ENSSSCT00000006434]	TGTCGGGGGACCTGGGCCGGAGCCTGAGGCCGGGCCGCAGCGAGAAGCCGCCCCTCCCAC
A_72_P000896	5.15282e-12	1.0236	-2.66322	-1.78549			TCTCTCTTGTGGTATGGGCTGGGGGAAGAGCAGGTTAAGACAAGTATAACTCATTCCTTT
A_72_P235697	5.15748e-12	1.0762	-2.85668	-1.78925			GCCGAGGGGGAGGACACTTTGTTCTTATTTGATGTGTGGCTGTATTTAATCTCGGCTTTA
A_72_P310543	5.19287e-12	1.09269	-2.09855	-1.58653		PREDICTED: Sus scrofa nonhomologous end-joining factor 1 (NHEJ1), transcript variant X4, mRNA [XM_005672220]	CTGATGGCAAGTCTTGGGGGGAAAAGGACAACCCAAGTAATGATAAACTAATAATGATTA
A_72_P300964	5.20286e-12	-1.14103	2.24127	1.97044		Rep: AHNAK nucleoprotein (desmoyokin) - Mus musculus, partial (82%) [TC537205]	AAACAAACACCTGCAGTTAAAGGAATACCTTCCATGAAGTGGCTTTTAGAGCCCCAGCCA
A_72_P406213	5.21378e-12	1.05747	-2.49381	-1.66641	SPINT1	Sus scrofa serine peptidase inhibitor, Kunitz type 1 (SPINT1), mRNA [NM_001244422]	TACAGAGTTACTTTTTGTTTATTTAATGCCGTGGGGGTGGGCAAGAGGAGTGACAAGTGG
A_72_P223487	5.26047e-12	1.10972	-2.42417	-1.67693	IVL	Sus scrofa involucrin (IVL), mRNA [NM_214448]	CCAGCACCTGGATCAAGAGCTAACAAAGAGAGATGAACACCTGGAAAAGAAAGGGGAGCA
A_72_P009551	5.26468e-12	1.00648	-2.45131	-1.71046		AJ956182 KN404_2 Sus scrofa cDNA clone C0007755i04 3', mRNA sequence [AJ956182]	ACCCCATGCTGCACAGGGGAAGAAAACGAAAGTGCGTTGGGGGAAATAACCATAAAAAAT
A_72_P046601	5.28154e-12	1.7537	2.53125	1.51316		AJ956717 KN404_2 Sus scrofa cDNA clone C0007749m22 5', mRNA sequence [AJ956717]	TAGACAGAAGTAGTAACCTCCAAGAGGTGACAACCCGAATGTCTCCAGACATTGCTAAAT
A_72_P426674	5.38056e-12	-1.41738	-3.12368	-2.56417		Rep: Ubiquitin carboxyl-terminal hydrolase 7 - Rattus norvegicus (Rat), partial (12%) [TC536174]	GGCCTCCTCATTGTATGCCAGCCAGTTCCTCTTGGTTAAACAGAAAGTTCAAATTAAAAA
A_72_P091246	5.39651e-12	1.11707	-2.61272	-1.6628			TTAAACCCAACCCAAACAGGTACACTCCAAAGTTAGGGGGGAAAAAGGATCCAGGGAAAT
A_72_P362608	5.42214e-12	1.15236	-3.20065	-1.91211			CTGAAACCAAGGAAAGTTGAATGCCTCTCGGACTGCTTTTCTGAAGAAAATGGGGATTAT
A_72_P208997	5.44535e-12	1.09527	-2.3416	-1.5895		PREDICTED: Sus scrofa ArfGAP with coiled-coil, ankyrin repeat and PH domains 2 (ACAP2), transcript variant X1, mRNA [XM_013990151]	CTAGTGAAAGGAAAATCTCCATAAAAGGAGGGGGGAAAAAACCTGTTTTTTAGTTTATCC
A_72_P204067	5.44618e-12	2.0314	1.64796	1.2725	ADGRG1	Sus scrofa adhesion G protein-coupled receptor G1 (ADGRG1), mRNA [NM_001243056]	GGAGGATTTGCTTTGTAATTACCAGTTCATTTGTCTTTGGCTATTAAAGAGAAGTACATG
A_72_P377083	5.46299e-12	1.1227	-3.42763	-1.83784			TATCAAAATTCCCCAACCAGGGGGTGAAACAAAACTACAAATGGCCGCCCAAAACACAAC
A_72_P051456	5.48801e-12	-1.02505	-2.64991	-1.67825			GGGAAATGGCTTTTTAAATTTTCAGGGCCCTTAACCATTTGGGGGATGGGGTTTAAAAAA
A_72_P086356	5.49671e-12	1.29829	1.59626	2.01833		BX923228 Sus Scrofa library (scan) Sus scrofa cDNA clone scan0024.n.18 5prim, mRNA sequence [BX923228]	AATACAGACAAATGTGATCAAGCCACTTACCTACTGAACTGCTACTGTTGCCTGAAAAAA
A_72_P279704	5.49671e-12	1.06243	-4.78685	-2.2086		A_Li-P5-1-A01.ab1 Full-length enriched cDNA from Korean native pig liver Sus scrofa cDNA 5', mRNA sequence [EX655392]	CCCGATGACTACACCAGTCTGATGCCTGTTGGTGACCCATCTCGCACTATGCTACAGGCT
A_72_P465302	5.5506e-12	1.12617	-2.07689	-1.43327	MOSPD2	Sus scrofa motile sperm domain containing 2 (MOSPD2), mRNA [NM_001195355]	GGACATGCACGACATTGAGGGGGAGACTGAAACACGTCTTGAAAATAAACTGTTAAAATA
A_72_P119516	5.65152e-12	1.10715	-2.37965	-1.61482	NFATC4	nuclear factor of activated T-cells 4 [Source:HGNC Symbol;Acc:HGNC:7778] [ENSSSCT00000002222]	GGTGGTTCTGGATGCTGGGGGACCAATCTTGTTCCTCTTTCCCCAGTTCTTACCTCCTCT
A_72_P074306	5.65921e-12	1.06331	-4.48085	-2.42238			ACTCTGTGGCAGTCATTACTCCCCCTTGACATCATTTCAATTCACCTATATAGTTATTTT
A_72_P193357	5.66999e-12	1.15748	-3.2126	-1.90683			TAAAGGCCCATATGAAACTTTTGACAGCAATGACAAGGGCGGGGGGAACATAAACAATCC
A_72_P375408	5.67394e-12	1.143	-3.58873	-1.93623			AAATAACTTGGGGGGAACCCTGGACCTTTTGGGCTATTTTTCCCCAATTTTTTGTTTAAG
A_72_P253537	5.77968e-12	1.39073	2.05251	1.42965		Rep: Hydroxyproline-rich protein - Helianthus annuus (Common sunflower), partial (7%) [TC565141]	AACCAGAAGTCCATTCCCTTTGTTGTTAAAAAATTGGAGAGAAAGACACAGTGATACAGT
A_72_P387723	5.79166e-12	1.10888	-2.49016	-1.67192	LOC100622606	PDUts1105G10 Porcine testis cDNA library I Sus scrofa cDNA clone PDUts1105G10 5' similar to homologue to ref [CV872689]	GAAATAATGACTATGTATGCCAGGTTATGGGGGATTCCTGAGAAGCAGATTAACCATTAT
A_72_P411813	5.79166e-12	2.00576	2.01348	1.5184		Rep: Polar residue-rich protein-b8 - Hyposoter fugitivus ichnovirus, partial (19%) [TC599670]	CCAAGAGCTAATCAGGCAAGTGATTTATAAACACCATTTCACCACTGAACAGAAAACCTA
A_72_P165011	5.84941e-12	-1.13495	-4.17696	-2.47445	CRAT	Sus scrofa carnitine O-acetyltransferase (CRAT), mRNA [NM_001113047]	ACACGGCCCGGTTGTGCGGTAGTAACCGGCAGGGCAGTTGGTTAATAAAGGGGAAATCTG
A_72_P088586	5.87923e-12	-2.22658	-1.4729	-1.47741	SCD	Sus scrofa stearoyl-CoA desaturase (SCD), mRNA [NM_213781]	TCTGAAGCTAGTTGTACTGATCTGAGATTGTGTTTGTTCATAATAAAAGGGAAGTGAATC
A_72_P358488	5.93194e-12	1.03036	-4.81201	-2.27233		BP455379 full-length enriched swine cDNA library, adult ovary Sus scrofa cDNA clone OVRM10206A10 5', mRNA sequence [BP455379]	GTTACCTTAATTAAATGTAATCCCTCAGCACCCTGCTTTTTGGCCTCTTGAGCTGACTGA
A_72_P288754	5.97621e-12	1.06284	-2.681	-1.66727		DB797429 full-length enriched swine cDNA library, adult immature dendritic cell Sus scrofa cDNA clone DCI010089A07 5', mRNA sequence [DB797429]	TCCTCTCTAAGCAGTCAGTGCAGGGGGAGGGATGTTAGGGATAAATTTGCCTATGATATT
A_72_P057846	5.99081e-12	-2.99328	-1.88045	-1.67535			CTGAAAATAGATGAATTATGTTTAGTTTGTGTAACACCTGGACCAACTTCAGTTCTTGCA
A_72_P317573	6.03628e-12	1.09982	-3.00067	-1.82211		Rep: SOUL heme-binding protein precursor - Psychrobacter cryohalolentis (strain K5), partial (7%) [TC522666]	GGGGGGTTTAGAGTGGCAAAAATTATACCTTATAAAAGTAATCATCCTCTGGCAAAGCAT
A_72_P059371	6.07044e-12	1.07717	-2.89861	-1.81308			GTCCCAAATTTTACAGGGGAGGGAAGATTCATGGGGGATATTTACAAATCTGTTTTTATG
A_72_P060491	6.07044e-12	1.11538	-2.62006	-1.70937		Rep: Transcription initiation factor TFIID subunit - Dictyostelium discoideum (Slime mold), partial (3%) [TC608421]	AGTTTACAGGGGGTGGTTTGGGGTCTTTTGACAAGGGGTACCTCTGTAAAAACTCCTATT
A_72_P478355	6.10139e-12	1.08598	-2.94768	-1.85528	LOC100154303	PREDICTED: Sus scrofa olfactory receptor 6S1 (LOC100154303), mRNA [XM_001929203]	GTACGCTTTTGGGGGGATCTTTTAGTTGCTAAGTGTTTCAGTAAGAAAACAGTGAAGTGA
A_72_P212087	6.10701e-12	1.06362	-2.51993	-1.73265			CATTACTGCTATGGGGTGATTACCTCGGGGTCTTGTCAAATTTGTATCATTTTAATTTTC
A_72_P030526	6.11386e-12	1.04493	-4.02743	-2.10478	HEG1	Rep: Conserved proline-rich protein - Aspergillus clavatus, partial (11%) [TC535621]	AGAAAACTTATCTGCCATGGTGTACCCTGGACCCCCCGTACACCCTACCTTAACAAAAAA
A_72_P444181	6.11644e-12	1.01185	-3.53293	-1.92164		Rep: LOC533642 protein - Bos taurus (Bovine), partial (10%) [TC545120]	ATATTTCTTAGTGTCTGCTCTGAGCCTTAAAACACAGATTGAAGGAGAGTAAGGAAAAAA
A_72_P693524	6.13252e-12	1.07574	-4.23668	-2.07207	OPRL1	Sus scrofa opioid related nociceptin receptor 1 (OPRL1), mRNA [NM_214176]	ACAGGTTGAGGATGAAGAGATCGAGTGTCTGGTGGAGATCCCTGCCCCACAGGACTACTG
A_72_P671250	6.1521e-12	1.0815	-2.34595	-1.67322		SusFleck_BFN_0001_0004_5_pCNS_F03 SusFleck Backfat Normalized Sus scrofa cDNA clone 0001_0004_F03 5', mRNA sequence [DT334599]	TAAAAGATGGCCGCCTACAATCAGGGGACAGAATTTTGGAGGTAAATGGCAGAGACATCA
A_72_P544557	6.17499e-12	-2.03029	-1.91979	-1.58234	TRIM38		AATGTCATGTGAGGAACATGGAGAGAAGCTCCATCTGTTCTGTGAGAATGAAGGCAAGCT
A_72_P529402	6.21451e-12	1.03703	-2.22199	-1.50219		PDUts2055E08 Porcine testis cDNA library II Sus scrofa cDNA clone PDUts2055E08 5' similar to homologue to ref [CX061299]	TGGAAGCCGGATGCCCGTCTGGCCGTCGTGAGGGGCCGGGGATTGGGGATTCCCGGAAGG
A_72_P422374	6.23605e-12	-1.29215	-2.20034	-1.68388		Rep: C2ta protein - Mus musculus (Mouse), partial (6%) [TC557589]	TGTGTGCTTGATTGCATGCCCCTCCCTCTTTTACCAAAATCGCATATGTACTGACATTTC
A_72_P187066	6.25151e-12	1.06516	-2.5664	-1.75977		Rep: Beta-hexosaminidase alpha chain precursor - Homo sapiens (Human), partial (9%) [TC521453]	ATATTAAGGGAAAAGCAGAATATGCTGAAGTGGGGGGTTATAGAGGGAAGCCAGAATCTG
A_72_P440776	6.29478e-12	1.11379	-2.68642	-1.75975	GRIFIN	Sus scrofa galectin-related inter-fiber protein (GRIFIN), mRNA [NM_001145219]	AGATCAACTTCTTGTCGGAGGCGGGGGACATTGTCTTCCACATCAAGCCCCGCTTCTCCA
A_72_P550778	6.33693e-12	-1.13335	-2.26225	-1.73013	GNAS	Sus scrofa GNAS complex locus (GNAS), transcript variant 4, mRNA [NM_001130215]	ATGAACGTGCCTGACTTTGACTTCCCTCCCGAGTTCTACGAGCATGCCAAGGCTCTGTGG
A_72_P092661	6.38949e-12	2.03081	2.79338	2.91107	MUC19	Sus scrofa apomucin (LOC396897), mRNA [NM_001113286]	AATTAAAATAGTTACCACTGGGGTGACTGTTGGCACAACTGTCGCACCTGGGAGTTTCAA
A_72_P224717	6.44127e-12	1.01099	-2.55784	-1.68696		Rep: Catenin beta-1 - Homo sapiens (Human), partial (27%) [TC564648]	CTTCTAAATGGTAATTCTGAAAAAAGGGGTAAACTTGGGGGAAACCTCTTTTTGGATAAA
A_72_P440476	6.44133e-12	1.00601	-4.34298	-2.11677	ADRB1	Sus scrofa adrenoceptor beta 1 (ADRB1), mRNA [NM_001123074]	ATGGGCGTGTTCACGCTCTGCTGGCTACCCTTCTTCCTGGCCAACGTGGTGAAGGCCTTC
A_72_P047896	6.55773e-12	1.05221	-2.681	-1.73148			GAATAAAGCACAACTGTTTAAAGGGGGTAACTGGCAAAAAATAAACCGTTTACTGGGAAA
A_72_P705072	6.55773e-12	1.11764	-2.18359	-1.55114		forkhead box B1 [Source:HGNC Symbol;Acc:HGNC:3799] [ENSSSCT00000024793]	ATCGAAAATATTATAGCGCGCGAGTACAAGATGCCTGGGGGGCTGGCCTTCTCCGCCATG
A_72_P590234	6.56258e-12	1.06492	-4.63352	-2.2183	CKM	Sus scrofa creatine kinase, M-type (CKM), mRNA [NM_001129949]	ATGGAGAAGAAGCTGGAAAAAGGCCAGTCCACGACGACATGATCCCCGCCCAGAAGTAGG
A_72_P150631	6.56352e-12	-1.06835	-2.75552	-1.83004	CHD3	chromodomain helicase DNA binding protein 3 [Source:HGNC Symbol;Acc:HGNC:1918] [ENSSSCT00000019548]	AATAAGGGGAACTTTCTGGAGATGAAAAATAAGTTCCTGGCCCGGAGATTCAAGCTCCTG
A_72_P413903	6.60258e-12	-2.28524	1.26229	-1.1759		GB	AACAATGGTGTTAATTGGTATTATTCTATGGATCTCTGGGGCCCAGGCGTTGAAGTCGTC
A_72_P365953	6.62166e-12	1.11828	-3.08487	-1.8279			TAAAATCGGGACACAAAAGACTAAAAAGTGGGGGCTGCACCTTCCAGAAACCAAAGAACG
A_72_P049081	6.626e-12	1.22559	-3.0275	-1.85142		MI-P-NA-aes-h-11-1-UM.s1 MI-P-NA Sus scrofa cDNA clone MI-P-NA-aes-h-11-1-UM 3', mRNA sequence [BQ602991]	TCTACCCTCCAGCCTCCAGCCTGAGAAAGTGAAATTAGAAACTTTTAAGGCAGGAAAAAA
A_72_P401438	6.75343e-12	1.06193	-2.74404	-1.72858		MI-P-A2-aey-f-03-1-UM.s1 MI-P-A2 Sus scrofa cDNA clone MI-P-A2-aey-f-03-1-UM 3', mRNA sequence [BQ597471]	GGGGTCAGGGGGAACCTTATCACAACAGATATCCTGAGATTAAATATAGAAAAGACTTAA
A_72_P335073	6.8057e-12	1.01927	-2.85661	-1.52769			CCTTAGGGAATGGGAGTGCTGGACAAGACTCAGCTAAAACCAAACAAAGGAAAAGAAAGA
A_72_P124141	6.80807e-12	1.20553	2.59707	4.58521			CCCTATCTATCTATCTTCTATCTATATCAGCAGGTTAATGTAAACATCTTAAAGGCAGCT
A_72_P021156	6.87622e-12	1.03557	-4.29619	-2.09821		Rep: HAD-superfamily hydrolase, subfamily IIB - Frankia sp. EAN1pec, partial (7%) [TC545033]	AAAGACAGCAATTTCTAATGACCGTCTTCTCCTTTGCACCCCAGTTCAGTTTTTCCATTT
A_72_P162021	6.89584e-12	-1.71443	-2.06529	-1.71135		1497153 MARC 3PIG Sus scrofa cDNA 5', mRNA sequence [DY405668]	AAATCCCTCTTGTGTCTCTCCCTTGACAACAGTGGAAAAACACCCCTGAATCAATACTAA
A_72_P487478	6.89584e-12	1.17183	-2.71886	-1.59948	LZTS1	PREDICTED: Sus scrofa leucine zipper, putative tumor suppressor 1 (LZTS1), mRNA [XM_001925505]	GAGATTGACCTTGAGGGGGCCGACATTCCCTACGAGGACATCATCGCCACTGAGATCTGA
A_72_P627286	6.99829e-12	-1.12849	-4.12751	-2.41745	WFDC3	WAP four-disulfide core domain 3 [Source:HGNC Symbol;Acc:HGNC:15957] [ENSSSCT00000008123]	AACGGGACCGTCAGGTCTGATTCTGAATTTGAGATCCCGGTGCCCTAGCTGTCCTGGTGT
A_72_P363958	7.03074e-12	1.77056	2.19855	1.34461			GCAACCAAAGGTTGGAGAGGGCAGTCCATTCTTAGAGATGGCACAATGATTATCAATAAA
A_72_P328923	7.07866e-12	1.10185	-2.51456	-1.69167		886219 MARC 4PIG Sus scrofa cDNA 3', mRNA sequence [CF793190]	AATCTACAGACAGAAAGTAGATAGCTTATTGCTTAGGGTCAGGGGGATGGGGAGATAAGG
A_72_P387878	7.13332e-12	2.70323	3.24237	3.37123		Rep: Growth-arrest-specific protein 7 (GAS-7). - Canis familiaris, partial (45%) [TC587611]	GCGACTCTGTGGATGACCCTCAAAAGCACTTTGCTCAGTGAACAAAGCGAGATACAAAAA
A_72_P377803	7.23724e-12	1.07288	-2.65213	-1.53842			GTATTTCTTCAAAGCCCAATGGGGGAAAATAGGTAAAACAAGAAGAAGTTTCATGGATAT
A_72_P209022	7.25228e-12	1.08651	-2.6494	-1.69881		Rep: Predicted protein - Monosiga brevicollis MX1, partial (15%) [TC581539]	TCAGGGGGACCAAAACTTTAGAAATGCCCAAAAGTCTACTGGAAAATAAATGGCTTGTGA
A_72_P233634	7.26878e-12	1.66597	2.37171	1.47162		BP437739 full-length enriched swine cDNA library, adult lung Sus scrofa cDNA clone LNG010075E10 5', mRNA sequence [BP437739]	CATATGCTAATAAAAGTTGCCGGTAAAAACTGGGATTTTTTGTGTCTAGATCCTTTGTGA
A_72_P173501	7.30769e-12	-1.08893	-2.38423	-2.08882			CCACCGACGGGTTTTGTGACAGTAACAAGAACTCTCACCTTCTTTTTCTTTTCAACCTTG
A_72_P190151	7.30769e-12	-2.12178	-2.64812	-1.61478		1000413 MARC 4PIG Sus scrofa cDNA 5', mRNA sequence [DN101016]	TATGCCAGTAACTGGCCTGTTTCTTTCCCAGTAAAAGCTTTTGGGTTATGTGTTAAAAAA
A_72_P125896	7.30876e-12	2.02896	2.36902	1.59019		plexin C1 [Source:HGNC Symbol;Acc:HGNC:9106] [ENSSSCT00000036241]	AGAAAATATCGACTTTAGGGAAAAGCAACGTCATCGTCACGGGAGAAAACTTTACCCGGG
A_72_P011756	7.38773e-12	1.10417	-2.64882	-1.72571			GGGAAAAGGAGGGGGGAAAAAACCTCTTCCTTTTTTAAAGGAGAAAGAAACTAGTTTTTT
A_72_P019686	7.50895e-12	1.05274	-3.73042	-2.08759		Rep: Predicted protein - Aspergillus terreus (strain NIH 2624), partial (6%) [TC621159]	GCCGGTAAAAAAACCCCCCCAAGGCCCCCCGCTTGGGGTTCCCGGGGGGGGTCCCCCCCC
A_72_P567564	7.56398e-12	1.0196	-4.54894	-2.31538	CKM	Sus scrofa creatine kinase, M-type (CKM), mRNA [NM_001129949]	AAGAAGCTGGAAAAAGGCCAGTCCATCGACGACATGATCCCCGCCCAGAAGTAGGCTCCA
A_72_P153251	7.63254e-12	1.06909	-3.0475	-1.98279	PDE4A	Sus scrofa phosphodiesterase 4A (PDE4A), mRNA [NM_001123159]	CCATCACCCCCCGACCTCCTCCACTGCCTCAAAGACTCTTGGGCCTCCTGAGAAAAAAAA
A_72_P245367	7.71347e-12	1.03822	-2.42831	-1.59834		Rep: Olfactomedin-like protein 3 precursor - Homo sapiens (Human), partial (9%) [TC579443]	ATGTGGGGGAAGAGGAGGGCTTGCCATTTTGAAGGTCCTCTTATTAAAAGAGGGAGTTTT
A_72_P489462	7.87427e-12	1.53095	2.02779	-1.05154	MICU1	Sus scrofa mitochondrial calcium uptake 1 (MICU1), mRNA [NM_001243605]	TCATTCCGAACCAGTGATTCTCCCTGTAAGTGTTCAGAAACATGAGCAAGTCCTGAAAGC
A_72_P346028	7.88789e-12	1.12558	-2.80172	-1.71923			AAACCTCTGTTTTCGGGGAAGTTATTTTGTCCCCCCTTGAAAGGCCCATTTCGGTCATTT
A_72_P529904	7.99632e-12	1.93294	4.00238	-1.16324	ACTA2	Sus scrofa actin, alpha 2, smooth muscle, aorta (ACTA2), mRNA [NM_001164650]	GAAGCCCAAAGCAAAAGAGGAATCCTGACCTTGAAGTACCCAATAGAACACGGCATCATC
A_72_P281529	7.99641e-12	1.18388	2.19371	1.92101		Rep: Envelope glycoprotein - Porcine reproductive and respiratory syndrome virus (PRRSV), partial (9%) [TC592596]	GGTTGGCCACAGGAAAAATTTGCATGAGATTTGGAAGATGGAAGTGACATAGTAGTCTTT
A_72_P193312	8.02041e-12	1.09458	-2.33329	-1.59597			CAAACTCTCTGCATTAAAGCCCCTCTATATAAAAGGAGGGAGGGTGGGAGTGAGAACAAA
A_72_P410943	8.2202e-12	1.08619	-2.49331	-1.63219		Rep: NADH-ubiquinone oxidoreductase chain 6 - Melipona bicolor, partial (9%) [TC555294]	AGATTAAAAAGGAGGGGGAAAGCTATGTTCCTTCTGCTTGGCTCTCTTGACAGCTACCAA
A_72_P414943	8.22387e-12	1.09143	-2.67101	-1.67016			TTAAGTGTTCAGGTTTCGGAAGACCCAAAAGTGAAGAGGAAAATAGGGGGCGACCAAAAG
A_72_P077801	8.34636e-12	-1.4624	-3.64638	-2.34148	SELENOK	Sus scrofa selenoprotein K (SELENOK), mRNA [NM_001044553]	GGATGAGGAAGGTAAATGTCTGCTCTAAGAAGCAGACAACTAGACATGCACATTTCTAGC
A_72_P282859	8.3694e-12	1.1177	-2.60412	-1.69152			AAGACCTTAAACCACCAAAAGGGGGCAAGGAAATCCTCCACCGTTACTGGATAGAACAAA
A_72_P366463	8.3694e-12	1.1548	-3.00205	-1.80702			GCCAAAATTTTAAAAAATTCTGCACCCCCTCCCTTATTTTTCTTGGAACGTTGTTTCTTC
A_72_P219862	8.47025e-12	-1.71296	-2.1276	-1.504		Rep: Transporter, NadC/P/Pho87 family - Clostridium novyi (strain NT), partial (4%) [TC616128]	TCTTGTCTCGGAAAAGCTGATTTATATTTATATTGGGGAACAGGGGCAGCCATCTTTCAC
A_72_P102541	8.47579e-12	1.02181	-2.25028	-1.73172			GAGGGGCAGTTCTGGGATGATCAAAACCTGGATCAATAAAGTGACTTTGATGCGAAAAAA
A_72_P278159	8.5138e-12	1.06558	-2.4302	-1.65925		Rep: Asense - Drosophila orena (Fruit fly), partial (6%) [TC570062]	ATTCACAATTTTAAAACTTGTGTGTGTTGGGGGGTGGTCAGGGAAGTTAAATCCTGCCAA
A_72_P151106	8.58849e-12	1.12562	-3.00136	-1.83795			ATCATCTACCCCGAGGTGAAAGTGGGGGGCTCTTTGTTAGTTTCGGCCCCTCACTCTCTG
A_72_P058306	8.66153e-12	1.08799	-2.59	-1.72386		Rep: Transglycosylase - Mycobacterium avium (strain 104), partial (3%) [TC543265]	GAGAATCCTGGGGGACAGACCAGGAACTGCTTTGGTTATTCTAAAATAAACGTGATGTTT
A_72_P496764	8.7989e-12	1.10424	-2.6368	-1.73731		Rep: Retinoic acid receptor responder protein 2 precursor - Pongo pygmaeus (Orangutan), partial (55%) [TC534270]	AGAGTATGCAATTGGGGGTGGGTAGGAGATGCATCGAGAATGAGGTTGAAGACCTCAGAG
A_72_P383543	8.82757e-12	1.13129	-2.61747	-1.76129		Rep: Urease accessory protein UreD - Anaeromyxobacter sp. K, partial (8%) [TC542753]	ACGGTGGAATTTTCTGCTGGGGGATCCTGACATTTTGAGGAACGTTTTCAATAAAGTTTA
A_72_P281844	8.87586e-12	2.59884	2.78731	1.94437			GGTCTCTTGGGCCCAGGAGGACTCTCTATCTTTTTTAGTTTTATATTCAATAAACTTTTT
A_72_P442634	8.91056e-12	1.01011	-2.09388	-1.63191	GPD1	Sus scrofa glycerol-3-phosphate dehydrogenase 1 (GPD1), mRNA [NM_001190240]	TAAAGAATATAGTGGCCGTGGGGGCTGGCTTCTGTGATGGGCTGGGCTTTGGCGACAACA
A_72_P333608	8.92837e-12	3.07788	3.33734	2.86597		Rep: Flagellar hook-associated protein 2 - Zymomonas mobilis, partial (4%) [TC570608]	AATAGAGTTGACATGAGGGATAAACAGTTTCTCCCACACCTAACATGTGATAGGAGTTAA
A_72_P373598	8.94779e-12	-2.05907	-1.4596	-1.27724		Rep: Chromosome 10 SCAF15019, whole genome shotgun sequence - Tetraodon nigroviridis (Green puffer), partial (3%) [TC623958]	TTGAGTTGGCAGCTGCTTGTCAATCTGCTCTCCACCCATCCATTCAATAAACTGTACACA
A_72_P088551	8.95061e-12	1.12833	-2.91687	-1.91547	GAL3ST2	Sus scrofa galactose-3-O-sulfotransferase 2 (GAL3ST2), mRNA [NM_213778]	CTGTACACGCAGCAGTTCCCAGAAAAACCCCCCAAGAACATACCCTTCCTGGGGGCGTAA
A_72_P230202	8.97623e-12	-1.09619	2.15574	1.71919		BX674464 Sus Scrofa library (scac) Sus scrofa cDNA clone scac0042.l.04 5prim, mRNA sequence [BX674464]	AGTTATCTTCGAGTTTCTAATAAAGGCAGTATGTGCTCATTCCTGGAGCCTCTGCAGACG
A_72_P434194	9.01266e-12	1.09036	-3.19784	-1.77337			TGGGCAAAAGTAAACTAAAGGCGGAAGGAAAAGAACCATCCCCTTGCAATGGAAAACGGA
A_72_P425789	9.05064e-12	-1.03526	-2.54111	-1.7511		BX925865 Sus Scrofa library (scan) Sus scrofa cDNA clone scan0018.p.03 5prim, mRNA sequence [BX925865]	TTCCCCGGGTTAAGGGGGCTTTTTAAAAATTAAAACTGGGGGTAAAAAAGGGAAAAATTC
A_72_P493291	9.11102e-12	1.04364	-4.01705	-2.13033	ADAMTS17	PREDICTED: Sus scrofa ADAM metallopeptidase with thrombospondin type 1 motif, 17 (ADAMTS17), transcript variant X1, mRNA [XM_013993230]	ACCAAGAAGTCTGCAATGACAAGATCAACGTGAACACGATCACCTCCCCTCGCCTAGCCG
A_72_P039006	9.27687e-12	1.19044	-2.67014	-1.6828			GGAAAGCAATATCTTTGTTCCTCTCAGTATCTCGCCTGGTGCCCTTTGACTTGGGATTTT
A_72_P495527	9.28648e-12	1.04712	-3.58528	-1.99111	PTGES2	PREDICTED: Sus scrofa prostaglandin E synthase 2 (PTGES2), mRNA [XM_001927936]	AGCCCAAGCTTGGTTTCCATTCACAGCCACCTCCCCGCGCACACAGGCACAGAAGGCTAC
A_72_P608746	9.28837e-12	1.80869	2.01282	-1.38379	SLC22A1	Sus scrofa solute carrier family 22 member 1 (SLC22A1), mRNA [NM_001348975]	AAGAGGCCCCTGGAACTGGTTTCTTAGAATAAATGTAGTTTCATGTACTCTCTGAAAAAA
A_72_P230822	9.29036e-12	1.47856	2.39481	1.43462		Rep: procollagen-proline, 2-oxoglutarate 4-dioxygenase (proline 4-hydroxylase), alpha II polypeptide - Mus musculus, partial (12%) [TC581350]	ATTTAAAAACTCTCAGAGTATGTGGTTGGCCTGCCCCACAAAAGGTCTTACATTTCTTTC
A_72_P093406	9.30581e-12	1.18024	-2.3845	-1.63831			AAGGGGTAGGTAGGTGATTGCTATTTATCATTATACACCTTGTAGCACGATTTGATTTTT
A_72_P406613	9.32063e-12	1.67561	2.10175	1.82805	SMAP2	Sus scrofa small ArfGAP2 (SMAP2), mRNA [NM_001128464]	GTTGCCTTTCTCCTGTGTATGTGTAAATTCCTTAATAAATATTGCAGGGAAGGAGAAAAA
A_72_P427034	9.32063e-12	1.08972	-2.54685	-1.70741		Rep: Nucleocapsid protein - Porcine reproductive and respiratory syndrome virus (PRRSV), partial (62%) [TC596072]	TTAATTAGGGCGATCACATGGGGGTTAGACTTAATTGGCAATAACCATGTGACCGAAATT
A_72_P299229	9.57731e-12	2.2483	2.16968	1.13508	MINDY1	MINDY lysine 48 deubiquitinase 1 [Source:HGNC Symbol;Acc:HGNC:25648] [ENSSSCT00000007278]	TAAGGATTTCTGATTCCCAGTTCCCTTTGCCCAACACAGTCACGTGAATATACACTCAGG
A_72_P103386	9.6846e-12	-1.04427	-2.56148	-1.76848		Rep: Protein FAM133B - Rattus norvegicus (Rat), partial (8%) [TC542409]	AAAGAAGGGGGGAAAGTACAAATGCTAATGGGTAAAACCTCATATGTTTAGGTTTGAGGC
A_72_P340788	9.82489e-12	1.05554	-2.55762	-1.69145		Rep: Chromosome undetermined SCAF4314, whole genome shotgun sequence - Tetraodon nigroviridis (Green puffer), partial (6%) [TC591687]	GGGTATACAAAAATGGATATGAACTGTTTTGGGGGGAAAGAAAATGTTACAGATGTTTCT
A_72_P359103	9.82489e-12	1.02502	-2.63439	-1.69735		352783 MARC 1PIG Sus scrofa cDNA 5', mRNA sequence [BG834526]	GTTCAGGGGACAGGGGCAAGTACCATATAAAATAAAAACCCACTTGAAATCTTCAAAAAA
A_72_P442472	9.82489e-12	-1.16815	-2.61488	-1.93836	GNAS	Sus scrofa GNAS complex locus (GNAS), transcript variant 7, mRNA [NM_001171985]	CAGCGCGAGGCCAACAAAAAGATCGAGAAGCAGCTGCAGAAGGACAAGCAGGTCTACCGG
A_72_P087516	9.83273e-12	1.14878	-2.65875	-1.76533	RASSF8	Ras association domain family member 8 [Source:HGNC Symbol;Acc:HGNC:13232] [ENSSSCT00000000602]	ACTTTATACAGACAGAGTTTACCCCCCTTAGCCAAACTGAGGCCTCAGATTGACAAAACG
A_72_P362658	9.9958e-12	-1.19114	-2.11032	-1.47461			GGGGACAGAGCACAGACTCCCAAAGTAGGTTCTAGGAGATGTTATTGCTCTTTTAAAAAA
A_72_P611488	1.00624e-11	-1.67418	-4.71677	-2.44568	NCOA4	Sus scrofa nuclear receptor coactivator 4 (NCOA4), mRNA [NM_001243122]	AAAGGTTGGAGATCTAGAGCTTCTTGACCAAGATGAGATGGACCTCTCTGATTGGCTGAT
A_72_P144806	1.00663e-11	-1.33469	-4.55673	-2.36641	LOC100738720	Rep: Myelin and lymphocyte protein (T-lymphocyte maturation-associated protein) (VIP17 proteolipid). - Canis familiaris, partial (81%) [TC522868]	TGGAGAATACAACTTGCCCATCAAATATTTGCAGATATCTGCAGTGGGAGATAATAAATG
A_72_P097756	1.00992e-11	1.05002	-2.80351	-1.86667		Rep: Probable E3 ubiquitin-protein ligase HECTD3 - Homo sapiens (Human), partial (71%) [TC606587]	AAATCTCCGCCCTGGCAAACACAATCGTGAGTAGGTTCACAAAGAGAAGAAAAAATCTCT
A_72_P374608	1.02714e-11	2.04458	1.95328	1.24944			GGAGTTTCCTTAATATGATTAAAGGCCTCCATGAAAAAGCTACTGCTGACATTATACTTA
A_72_P412178	1.04135e-11	1.00368	-3.13831	-1.87261			GGCCCCCGGCCCACAAATTCCGGAACCCAAAGACAAAACAATCGTTATGAAAATTGCCCG
A_72_P532834	1.04463e-11	1.90477	2.00289	1.68513	TM6SF1	transmembrane 6 superfamily member 1 [Source:HGNC Symbol;Acc:HGNC:11860] [ENSSSCT00000002016]	CTATCGCTGTATCTACAAACCAGAGTTCTTCATAAAAACAAAGGCAGATGAAAAAGTTGA
A_72_P099816	1.05011e-11	1.11506	-2.84859	-1.74037			GCCTTGGTGGTTTTCTATTTTACACATAAAAGGGGGGATATGTTCATCCCAAATTCCCAA
A_72_P441878	1.05496e-11	1.55105	2.7827	2.45818	ASCL2	Sus scrofa achaete-scute complex homolog 2 (Drosophila) (ASCL2), mRNA [NM_001122991]	GATCTTGGGATGACACAGATTATCTATTTTTTACTCATGGACTTGAACTGCCCAGGGACA
A_72_P051086	1.05655e-11	1.10477	-2.19467	-1.75315		Rep: Gab3 protein isoform 2 - Xenopus tropicalis, partial (7%) [TC553763]	TAGGTCTTTTACCACGAGGCCACCAGGGAACTCCTACACTCACTGTTCAGTAAAGATAAA
A_72_P179586	1.05683e-11	1.11062	-2.82775	-1.74518			GTCTTTTAAGGTCCAGGGGGGCAACTGGTCTATTCTCATTATGTATTTTAGCTTAAAAGA
A_72_P399243	1.05768e-11	1.04268	-3.02357	-1.82223			AAACTAAACAAATAAATTGGGGGGCCAAAATTTGTAAAAGCTTTTGTTATCCCCTGCTCT
A_72_P705912	1.05768e-11	1.10501	-4.66716	-2.07025		Rep: Apoptotic chromatin condensation inducer in the nucleus - Homo sapiens (Human), partial (10%) [TC524405]	CAGTGCTCTTTTTAGTATATACTCTGTATCCATGACTTTGCCTGACCTCCTTCACTCTTC
A_72_P090936	1.07074e-11	2.101	2.0158	1.66841			AATTTGAGAAAATGATGCAAAAAGAATGGAGGAAATTCACCCCTTTTGAGTACTGATGCT
A_72_P184731	1.10171e-11	1.13299	-3.0429	-1.79224			GGGGGGTTACATAAGCACTGAGGTATATATTTTTAGCAAAAATGCTTTAAGTAGGAGGTA
A_72_P262862	1.10537e-11	-2.29598	-1.72725	-1.43237		Rep: CD300e molecule - Canis familiaris, partial (7%) [TC555237]	GAACAAGCCTTATTCCAGGTAACTTGGCTGACCTGCTTTAGTCCTTTACTTACTTAAAAA
A_72_P283519	1.11806e-11	1.05853	-2.93001	-1.78247			AGGGGGGAATTTTCTCCTACCCCTAGGGCCCCAAAACAAAGTTTATTTAATTTCAAAAAA
A_72_P603523	1.12286e-11	1.07216	-4.78639	-2.1099	LOC100156375	COX15, cytochrome c oxidase assembly homolog [Source:HGNC Symbol;Acc:HGNC:2263] [ENSSSCT00000011532]	TGTACCTGCAAAATCTGACTCCTTGACCTCCTGAGTCCTGGATTCTGCCTGAGTAAAAAT
A_72_P496296	1.1258e-11	-2.15744	-3.22659	-1.92873	DHRS4	Sus scrofa dehydrogenase/reductase (SDR family) member 4 (DHRS4), mRNA [NM_214019]	TTCTTTGGAAACATCATAGATGCCACTGAGGAGGTGTGGGACAAGATTCTGCACGTTAAC
A_72_P105906	1.12938e-11	1.09993	-3.44168	-2.00713		POSM0605015_G23R porcine skeletal muscle cDNA library (PoSM) Sus scrofa cDNA 3', mRNA sequence [DV900702]	GTGTTCAGCTCCTGAGCCTCTCTCACTCTCTGCTGCTTAATAAACTCAACTTGGTCTCTA
A_72_P306573	1.12938e-11	1.13002	-2.3117	-1.69292	BAIAP2L2	BAI1 associated protein 2 like 2 [Source:HGNC Symbol;Acc:HGNC:26203] [ENSSSCT00000000117]	AAAGCAGGTGGAATTGGGGGACAGAGCCATTTCTCCCCACTCCAAGGAGCCCCAAACTCT
A_72_P146436	1.13423e-11	1.69008	2.43977	1.96244	DGAT1	Sus scrofa diacylglycerol O-acyltransferase 1 (DGAT1), mRNA [NM_214051]	AGTCTGTCACCTACTTCTGGCAGAACTGGAACATCCCTGTACACAAGTGGTGCCTCAGAC
A_72_P417494	1.13628e-11	1.08065	-3.00377	-1.88263			AGGTGAGAGGCGGCCCGTGAGGGGGGGTAAGGATGACGGGCATGGCGCGGAGGCAAGTGG
A_72_P222752	1.14198e-11	-2.84604	-5.92146	-2.78999			TTCAGACTCCATTTGCAGAGCTAAGAAGCCAAAGGCAAGGACTTTGTCTTGCTTGTTTGG
A_72_P051191	1.14459e-11	1.08179	-2.36865	-1.62111			AGAATGAGCTAAGAGCTGAGGTTAGAGAAAGGGGTCTTGGGATTGCTCAGTGTTACAAAG
A_72_P169176	1.1485e-11	1.205	2.61913	1.94624	RAB7B	RAB7B, member RAS oncogene family [Source:HGNC Symbol;Acc:HGNC:30513] [ENSSSCT00000030753]	CAGTGGACATAAGGGCCCTTCTAAATGTGCACAACAAATAATAAATGTCTGTGTTTGTTT
A_72_P075086	1.15914e-11	-3.35643	-1.63467	-1.69771		PREDICTED: Sus scrofa sodium/glucose cotransporter 1-like (LOC102159834), mRNA [XM_005670927]	TTCCCAGTTCCTTCCAGTCTGCCTGCATCACTGAGTTGGGCCCAGGGGCTGGATTATCTT
A_72_P679040	1.16233e-11	1.68718	2.01556	1.9115		ATPase Na+/K+ transporting subunit beta 1 [Source:HGNC Symbol;Acc:HGNC:804] [ENSSSCT00000006901]	TTGCCAGGAGTACAGTGCTCTTGTTGATCTTGTATCAGTCAGGTTAAAACAATGGACAAT
A_72_P686674	1.16628e-11	1.91747	2.2625	-1.44118	PDLIM1	Sus scrofa PDZ and LIM domain 1 (PDLIM1), mRNA [NM_001315778]	TTACAAGATGCTTCAGGAGAACAGGAGTTAAATGAGCCTCCGAAACAGTCCACTTCGTTC
A_72_P139421	1.17678e-11	1.15335	-2.81563	-1.79525			ATTCTAAAGCCAAGTCGGGGGGAAGTCCCATCAGAAAAGGATCAGCCGATTTTTAACAGA
A_72_P495614	1.18235e-11	-1.41469	-3.31114	-2.75913		protein phosphatase 2 phosphatase activator [Source:HGNC Symbol;Acc:HGNC:9308] [ENSSSCT00000006235]	ACCCAAGTTGGGAGAAGTGACCAAAGTGTGGCCAGTTTCCTGACTTCCCCTGGGGTGGAT
A_72_P222227	1.19119e-11	1.12618	-3.91288	-2.0132		AJ648230 CSEQRAN19 Sus scrofa cDNA clone C0003264_A09, mRNA sequence [AJ648230]	GAGGAAGGCTGGCAGCAGTAACTTCTCTCCCCATTGCATCCCAGCCAGTGAGTGCTACAT
A_72_P544327	1.19119e-11	2.368	3.17191	1.53794	P2RY1	purinergic receptor P2Y1 [Source:HGNC Symbol;Acc:HGNC:8539] [ENSSSCT00000012831]	GAAATCCATTTACCTAGTGATTATTGTACTGACTGTTTTTGCTGTGTCTTACATCCCTTT
A_72_P197447	1.19693e-11	1.04957	-3.92984	-2.21		Rep: Small conductance calcium-activated potassium channel protein 2 (SK2). - Canis familiaris, partial (3%) [TC544003]	GAAAAGCACACCCACCCACCTCCACTGGTAACTGTAAGGGTTTAATAAATGATTTTTAAA
A_72_P241982	1.21362e-11	2.079	2.79073	1.14431			GTTTTGCCACTTGGGATGGGCATGCTGTTTAAGGTGACCTTAAATTAACTACACTTTTGG
A_72_P163941	1.22332e-11	-1.01163	-2.76076	-1.87122			GAAATCTTTGGATTTGCTCTGGTTCCTGCATCCCCAGTCCCCATTATCCTTCCAAAAAGT
A_72_P038166	1.22489e-11	1.1031	-2.96499	-1.74083		Rep: Chase4 domain family - Aeromonas hydrophila subsp. hydrophila (strain ATCC 7966 / NCIB 9240), partial (5%) [TC556950]	TTGTACCCTGATGCCCCAAATGATCAATCATAATAACAATAGCTACTATTTAAGGGGGAA
A_72_P305279	1.23757e-11	1.09569	-2.72313	-1.76659		Rep: Predicted protein - Physcomitrella patens subsp. patens, partial (6%) [TC534658]	ATGGTGGGGGAGAAGGAGAGTATAACAGCTTTATTGAAATATAATTCACATGCATTTGCA
A_72_P247947	1.23861e-11	1.16697	-2.50195	-1.62167	SLC29A4	PREDICTED: Sus scrofa equilibrative nucleoside transporter 4 (LOC100624843), mRNA [XM_003354439]	TGATAAGGAGGGGGACAGTTTGGGGACACAAAGCAGGGCCCATAGCCTGGCTGAAGTCAT
A_72_P356138	1.23863e-11	2.06318	3.00269	1.3225	TTC21A	tetratricopeptide repeat domain 21A [Source:HGNC Symbol;Acc:HGNC:30761] [ENSSSCT00000012331]	TTCAAACTTGCTTTCAACTACTTGAAGGACAAGAGATTCGTGGAGGCCATCGAAGTCTGC
A_72_P297789	1.26585e-11	1.06621	-2.68189	-1.67708		Rep: MGC152285 protein - Bos taurus (Bovine), partial (11%) [TC562695]	TCTCAGAAACAGATCCTGGGGGGACAGTGTCCTAGGACTCCCTGGGCTTCAGCAAAACCT
A_72_P305779	1.26592e-11	1.09073	-4.86395	-2.30735	ATRN	attractin [Source:HGNC Symbol;Acc:HGNC:885] [ENSSSCT00000035365]	GTTGCCTTGGAAACAGATGAAGAGCCTCCTGATCTTATTGGGGGGAGTATAAAGACTGTT
A_72_P137806	1.27273e-11	-2.24888	-1.41796	-1.10718		1110974 MARC 4PIG Sus scrofa cDNA 5', mRNA sequence [DN111829]	CAGTGCACAAGAATAAGAAAGATCCACGTTCTCTCATTGTGACCCTCACATTGAATAATT
A_72_P465952	1.30679e-11	1.19431	-3.1632	-1.74365	TRO	Sus scrofa Trophinin (TROP), mRNA [NM_213741]	AGTGGACTGAGCACCGATGCTGGCTTCAACAGTGGACCAAGCAATGCTGCTGGCTTTGGT
A_72_P070591	1.3188e-11	2.05368	2.34251	1.65864		BX670265 Sus Scrofa library (scac) Sus scrofa cDNA clone scac0034.k.23 3prim, mRNA sequence [BX670265]	GTTGGACTCGTTTCTCTTATATTTGCCTTTGAATTAGCATGCCTGTAAAAAGGTTATTCA
A_72_P654283	1.3188e-11	2.41863	3.25147	1.69279	PKIG		TACCCAGACAAATGACACCTAGGACCCAGGAAATAAATGCAGATGATTTGTGTGAAAAAA
A_72_P404233	1.32539e-11	1.09378	-3.05468	-1.83411			TGGGTGCAAAATTTTGGCCTTTTTTGCCCCCCTGCCCCCTGGCCAATAAAAATGTTTTTT
A_72_P444306	1.32641e-11	-2.33929	1.07509	-1.05354	LOC100152327	Sus scrofa immunoglobulin lambda-like polypeptide 5 (LOC100152327), mRNA [NM_001243319]	TGGCTGGTTCCAGCAGACACCAGGCCAGCCTCCTCGAACTGTTATCTACAGCACAAACAG
A_72_P268819	1.34615e-11	1.06338	-4.17141	-2.00006			ATAACAGTGTTCAAGGTTTGACAGTTTTCCCCTCCGTGTGTGTTTCTCTGTAAGGCTTTA
A_72_P261487	1.34816e-11	1.13842	-2.6815	-1.76042			GGGCCCCCAAGGCTGGGCAGGGGGTGGGCACCCACCGGTCCTGGTCAGGTCGATGACGCT
A_72_P324728	1.35801e-11	1.17136	-4.00538	-1.98497		Rep: Pleckstrin homology domain-containing family A member 7 - Mus musculus (Mouse), partial (3%) [TC579235]	ATCACTTGCTACAGAATCTAGGGTAATAAATACTCTGACTTACCCCTCCTAACCCTCTGA
A_72_P487839	1.36559e-11	1.14791	-2.24751	-1.5647	GOLGA3	rpigca_0226.y1 clu Sus scrofa cDNA 5', mRNA sequence [EV966050]	ACAAAGGAGCTAGAGGGGGTACAGCAGTCGTTACAGAATATCAAATCTGAGTTGGAGATG
A_72_P076771	1.37469e-11	-1.30441	-3.50874	-2.41063		Rep: Epididymal protein 52 - Oryctolagus cuniculus (Rabbit), partial (8%) [TC618868]	GCTTGATCCTGTCACGGACACATTTAGCACACGCACAGAGTCAGAAAGCTAAATAAAAAA
A_72_P042446	1.37815e-11	1.13866	-3.24276	-1.85479	APOA5	Sus scrofa apolipoprotein A5 (APOA5), mRNA [NM_001159308]	ATGGGCGTTGTTCTATGCTATCCAGCCTCCTGCACTTCCCCCTTCCAGATGCATTACACT
A_72_P281939	1.38801e-11	1.05206	-2.84517	-1.6616		Rep: PREDICTED: nebulette - Macaca mulatta, partial (7%) [TC621561]	CTGTCCTTTGTGGGGGGTACTTTTCTAATCACATTGAAATGTAATGGAAATATTTGATCT
A_72_P291234	1.40541e-11	1.07011	-2.88059	-1.74652			TAAGATGTGAATGAGGTTAGTCTCTGCTAGACCTCTGACCCCCTTCCTACATTGTCATTC
A_72_P440461	1.41523e-11	1.07477	-2.33426	-1.66022	PFDN4	Sus scrofa prefoldin subunit 4 (PFDN4), mRNA [NM_001123160]	GGGGTTTATGTTAGTGGGGGTTAAGCAGCTGTGTGTTTAAAAATAAGGATTTTTCTTAAA
A_72_P236512	1.41854e-11	1.15888	-2.49476	-1.65314		998230 MARC 4PIG Sus scrofa cDNA 3', mRNA sequence [CN166557]	ATCATTATAAAGATGAAGAAAACCGTGGCTTTAAGGGACAAGGGGGGAGAGTTCCTGTTG
A_72_P395428	1.42578e-11	1.17902	2.27114	2.42756		Rep: Isoform 2 of Q14667 - Homo sapiens (Human), partial (3%) [TC559919]	TAAGCTTCTTGAAAGCAGAGATTTTATAATTTGAATTGCCCCATTGAGCCTCTATGTAAG
A_72_P475750	1.43544e-11	1.02932	-5.74792	-2.52466	ABCA4	ATP binding cassette subfamily A member 4 [Source:HGNC Symbol;Acc:HGNC:34] [ENSSSCT00000007545]	AACTTTGCTAAACAGCAGACTGAAATGACGCACGACTTCCCTCTGCACCCGCGAGCGGCT
A_72_P223692	1.44533e-11	1.17877	-2.15822	-1.55194	VDR	Sus scrofa vitamin D (1,25- dihydroxyvitamin D3) receptor (VDR), mRNA [NM_001097414]	ATCTGAGGGGGTAGCCAAGGCGGGAGTTCTCCTTCTGACAACCCACATGGCAAGACTGAA
A_72_P327653	1.462e-11	1.04943	-4.59792	-1.99905		827422 MARC 3PIG Sus scrofa cDNA 5', mRNA sequence [CF361110]	AAACTGAATATGGAAAAATTATGAAGCGTTTTGTGCATCTTGCCTCTGCCTAATAAAGAC
A_72_P502967	1.46514e-11	1.6635	2.04344	-1.00621		Rep: Cell division protein kinase 2 - Mus musculus (Mouse), partial (86%) [TC530744]	GAATGGGTGGATTTGTTGCCCTGTGCACCTTGGGGTTTATAATGCAAATGTTTTAAAAAA
A_72_P015591	1.50441e-11	1.04803	-2.24883	-1.52719		Rep: Nodule-specific glycine-rich protein 1C - Medicago truncatula (Barrel medic), partial (8%) [TC610353]	GGGCCCACCCGCCCGGGGGTTTTGCCCCTAAAAGGGTAAGGGGGAACCAAAATATTTTTT
A_72_P435839	1.51995e-11	1.07788	-2.77051	-1.71593	KLHDC10	Rep: Zgc:55663 - Danio rerio (Zebrafish) (Brachydanio rerio), partial (22%) [TC533442]	CTTGGGGGGAAAAGCCACACGTTATTCTTCCTAAAGAACTAAGTATCATTTTAAAAAACC
A_72_P261582	1.52058e-11	-1.059	-2.43349	-1.63393		Rep: PhrB protein - Wigglesworthia glossinidia brevipalpis, partial (4%) [TC577252]	AAGGAAATTGGGGGGATTTGTAATAAATATTCTCTATGTTGTTTCTCTACTGGGTCATGG
A_72_P162291	1.54267e-11	1.07528	-2.39478	-1.61137	CLIC6	chloride intracellular channel 6 [Source:HGNC Symbol;Acc:HGNC:2065] [ENSSSCT00000029780]	TGTGAATAAGATCGAGGAGTTCTTAGAGGAGAAATTAGCTCCCCCGAGGTACCCTAAGTT
A_72_P002561	1.56411e-11	1.86152	2.51785	2.1995	RAB11FIP5	Rep: Cellulose synthase - Synechococcus sp. (strain CC9605), partial (3%) [TC530941]	GGTGTAGCTCCTGTTTATAAAGAGCTTGTTCTTCATGTTTTGAGCACTTTATGAAGAATA
A_72_P319658	1.57492e-11	1.07232	-2.27608	-1.58529		AJ949768 KN404_1 Sus scrofa cDNA clone C0007735n04 3', mRNA sequence [AJ949768]	ACCACTCGTTTGTAACTGGGGGATTAACATCTTTTAACCTCCTTAAGATGGACTGAAAAA
A_72_P369523	1.57995e-11	1.0904	-2.53651	-1.69133			GGATAAAGAATGGGGGTACATTCATATAATGGACTACTATTCAAGGAAAAACAAGTCTAC
A_72_P520616	1.60759e-11	2.46772	4.89916	2.47006	ATXN1	Rep: ATXN1 protein - Homo sapiens, partial (84%) [TC585045]	TCCTGCTAGTTCTAGCCTGTCTCTCGCCTCAGATCTAGCTTTTAAATCCTCGATTGGTTT
A_72_P773552	1.60759e-11	1.15859	-3.58754	-1.89576		Rep: ANK1 protein - Bos taurus (Bovine), complete [TC542383]	TCAAAAGGGGGAAGCAGTGATCTCAAGCCCCTCCCTGTCGAATGGCCTCTCTGGAGGTAA
A_72_P380198	1.63986e-11	1.08239	-3.03089	-1.85825			ACTGTATTACACCCCCCACCCTTTGTTTCATTTAACAGTATGATGGACACAAAGCTTAGA
A_72_P113431	1.65196e-11	-1.21935	-3.69673	-2.12471			GCATCCTGTGGCTACAGCAAAGGATGGGAACAATAAATCTCAAGCTAAGAGCTCCAAAAA
A_72_P227478	1.67003e-11	1.07211	-4.00554	-2.10714		Rep: Laminin subunit alpha-5 precursor - Homo sapiens (Human), partial (4%) [TC630602]	CGAGTGACGGGGCTGCGGTGTGACTCGTGTGAGCCCGGCGCCTACAACTTCCCCCAAAAA
A_72_P027141	1.67038e-11	1.0855	-2.68674	-1.66414		Rep: NADH-ubiquinone oxidoreductase chain 2 - Bos taurus (Bovine), partial (51%) [TC558202]	ATCAGTTTTATCAATCCTAATTGGAGGCTGAGGGGGACTAAACCAAACACAACCCCGAAA
A_72_P094586	1.67453e-11	1.04486	-2.49241	-1.68099		AJ958948 KN404_2 Sus scrofa cDNA clone C0007752a14 3', mRNA sequence [AJ958948]	TTCTGCATGGTTATGGGGGAATACTCCACCTGGCATACAGCAGGTACTCAATAAATGACT
A_72_P442402	1.68804e-11	1.06466	-2.62444	-1.77029	OXT	Sus scrofa oxytocin/neurophysin I prepropeptide (OXT), mRNA [NM_001167589]	CGTAGTCACCCCGCCCCCGAAATTATGACTCTGAAATAAAGCACATGTTTTCCCTTGCAA
A_72_P343438	1.69233e-11	1.14409	-2.46551	-1.56695	GFAP	Sus scrofa glial fibrillary acidic protein (GFAP), mRNA [NM_001244397]	ACACGGGAGCTTGGTTCTCAGCACTTGGGGGAACTACAGTGTAATGGAGAGGGAAGGGGT
A_72_P223017	1.70007e-11	-1.03061	-2.85516	-1.70585			CGTGGGGACTATGACTAGAAATCTCTAAAGGTATACACATTTAAATTGTTTTCCAGTAAC
A_72_P003191	1.71201e-11	1.69968	2.0156	2.56905		PREDICTED: Sus scrofa toll-like receptor 2 (TLR2), transcript variant X4, mRNA [XM_005653578]	CAGCATTGTTGCATTTTTCTTTGAAAAGCCTTGTTTCTGATTCTAAAAAGGCTTCTTCCC
A_72_P288039	1.72701e-11	1.1006	-2.75592	-1.73156		MI-P-HO-ahx-h-06-1-UM.s1 MI-P-HO Sus scrofa cDNA clone MI-P-HO-ahx-h-06-1-UM 3', mRNA sequence [BQ602296]	AATCCAGACTCCTTTTACGCTAGAAGTGGGGGGTAACATCCCAGTTCCCCGAAGGGGTTC
A_72_P132256	1.75425e-11	1.18891	-2.51333	-1.66682			AGTTGGGGGCTGTTGCGAATAGCTTGAACCTGCGATCTGGGCACTCGAGGATCATACCCT
A_72_P229762	1.75551e-11	1.08875	-2.39089	-1.57467			TAAAAATGCTTGATTTTTTAACCCCAACTGGACGGGGGGATCCTCAAACTTACCCTGGGA
A_72_P510666	1.75551e-11	-1.04203	2.38715	2.06752		1535748 MARC 3PIG Sus scrofa cDNA 5', mRNA sequence [DY420106]	TTTTTGGGTCCTTTTGGTCATTCTCTCAAGGTGCATAAGTTCTTCTGTCCGCCATCTTTA
A_72_P442213	1.76291e-11	1.23743	-2.78718	-1.77154	AOC1	amine oxidase, copper containing 1 [Source:HGNC Symbol;Acc:HGNC:80] [ENSSSCT00000035849]	TAGCTTCCAGACCCTGCAGATGGAGCTAGAAAACATCACCAACCCCTGGAGCCCGAGACA
A_72_P173581	1.77554e-11	1.61422	2.42916	2.13191			ATCTAAAGCAAGTCTGTTTGCATTGGGCTTTACTGGGCCCAAAATTGTTATCAGCATGCG
A_72_P103336	1.77812e-11	1.06491	-2.41922	-1.52354		939186 MARC 4PIG Sus scrofa cDNA 5', mRNA sequence [CK467843]	TAAGCCTTAGCTTTCCTTTGTGGGGGATGTAAAGGCAGTTCATTTGCAGGCTTGACAGTT
A_72_P226367	1.82383e-11	1.0193	-4.97194	-2.32284			ACAAAAATATCACCCCCTTCTGGCATCCTGTAACAAGCAGCAAGTGGCCACTGAATATAA
A_72_P237127	1.84188e-11	1.03081	-2.76627	-1.90505			TGACCCAAACCAGGAAGGGGAGGGGGTGTAAAAAGTCCATTAATTTCAGGAAAAATAGGG
A_72_P067401	1.8442e-11	1.29945	1.90676	2.1816	CCDC88A	coiled-coil domain containing 88A [Source:HGNC Symbol;Acc:HGNC:25523] [ENSSSCT00000032254]	ACTTCTCAGCTGGAAAAGGATAAGAAACAACTGGAGAAGGAAAATAAGAGACTCCGACAG
A_72_P359033	1.85185e-11	1.05246	-3.75155	-2.05617			ATGAACCCATGACCTCCTTCCTGGCCAATGAACAATAAGATTTAGGTGAGGAATTCCGGA
A_72_P424929	1.85423e-11	1.08175	-3.98627	-2.01084			AATCACTTCGAGAGCGGCTATCACCTGACGCTGGTGTACCTGCCGCCCGAGGAATCGCAC
A_72_P393928	1.86857e-11	1.12415	-2.69818	-1.6323		Rep: Histidinol dehydrogenase - Burkholderia xenovorans (strain LB400), partial (30%) [TC600707]	TTGGTATATCCCCGGGGGGAAGTATCCCTTGGTGGCTTCGGGGCACATGAGTGTGCTGCC
A_72_P167441	1.88006e-11	1.10644	-3.36667	-1.924		UMC-pd0fol-007-e11 D0 ovarian follicle gilt standing estrus pd0fol Sus scrofa cDNA 3', mRNA sequence [CO993850]	GGGGGTTACTGAATGTTCTTTCCCCTCCTTAAAACCCTGAAAATAAAATCACAAAAAATA
A_72_P424504	1.88102e-11	1.73055	2.85012	1.81314			TTTACGCCTCCAAAGTTATTTTGTCTTCCACAGAATATAGCTTGTGATTGCCCGGAAAAA
A_72_P713975	1.88102e-11	-2.24762	-1.63421	-1.93165			TCCAGTTGAACGTGATAGTCGGTGCGTTGAGAGGAGACCCAGTCGGGTGTCGAGTCAGAA
A_72_P064476	1.90345e-11	1.08521	-2.62255	-1.65132	TUBB3		ACCGGCTTGTGTTTATATTTCGGGGGGATACTTAATAAATTTATGGCTGTCAGGCAAAAA
A_72_P319748	1.92817e-11	1.14952	-2.13912	-1.44592	TMEM237	Sus scrofa transmembrane protein 237 (TMEM237), mRNA [NM_001243665]	GGGAATAAGGAAGGACAGGGGGAAGACCTTTATTATTTATTTTTGTTGTCTCCTTACTGA
A_72_P029166	1.93213e-11	1.12205	-2.29512	-1.65213		951875 MARC 4PIG Sus scrofa cDNA 3', mRNA sequence [CN162490]	AGTATACATTCTGGATAACGCAATGGTACTGTTGGGGGGAAGAGTAGCACCTTAGAGACA
A_72_P476441	1.95362e-11	1.0922	-2.44623	-1.57536	LOC100512238	PREDICTED: Sus scrofa putative olfactory receptor 2W6 (LOC100512238), mRNA [XM_013977516]	ATCTATACCTTAAGGAATAAGGAGGTGAAAGGGGCACTGAAAAAGGTTTTGGGGAAGCAA
A_72_P225577	1.97567e-11	1.06666	-2.3466	-1.77327		879728 MARC 4PIG Sus scrofa cDNA 5', mRNA sequence [CF791530]	TTTGACCGGGAGGAGCAGGCTGCTTCTAGATGGGGGAAAATATCTTCCAAGATTTAAAAA
A_72_P203582	1.99722e-11	1.09026	-3.8799	-2.08516	RERG	RAS like estrogen regulated growth inhibitor [Source:HGNC Symbol;Acc:HGNC:15980] [ENSSSCT00000000647]	TGGAAACACTTTCTTGCCCTTTTGCCCTTTTTCACCCCCCAAATAAGAAAATATTCCATT
A_72_P085581	1.99959e-11	1.04433	-4.05663	-2.14525		Rep: Probable heme exporter protein B - Azoarcus sp. (strain BH72), partial (6%) [TC604812]	AAGCGCTTCTTCCCTCTTGCTTGTAGGAAGTCTTGCCCTGTCTGCAGGGGAGGACTTGCT
A_72_P141736	2.01649e-11	1.03027	-2.51883	-1.6914			GTTCATTGAGGGGATTGAGAAAGGGGGAGCATGGTCCAAGTAACAATTTTTTATGAAAAA
A_72_P369398	2.0184e-11	1.09745	-2.54587	-1.66871		UMC-peov3-011-d09 Oviduct from a gilt in estrus peov Sus scrofa cDNA 3', mRNA sequence [CO941911]	CCGCCAATAGAATGAAAAGGCAACTTACTCAGTGGGGGGAATATTTATAAATCATATATA
A_72_P306788	2.02291e-11	1.15909	-2.60711	-1.7128		Rep: Formin-like protein 2 (Formin homology 2 domain-containing protein 2). - Gallus gallus, partial (3%) [TC628969]	TAATAAAACGAGATGACACATGGGGGGCACATGGCTTATCACTCCCAATGCATTACTCCA
A_72_P412323	2.02622e-11	1.13284	2.25548	2.29998	PRKAB2	Sus scrofa protein kinase AMP-activated non-catalytic subunit beta 2 (PRKAB2), mRNA [NM_001243683]	CTGAACCATCTCTATGCATTGTCCATTAAGGATAGTGTGATGGTCTTTAGCGCAACTCAC
A_72_P087076	2.03053e-11	1.0752	-4.11781	-2.12912	TSPAN4	tetraspanin 4 [Source:HGNC Symbol;Acc:HGNC:11859] [ENSSSCT00000014033]	TTCTCTTTCTAGTCCTGGGATCTCTGCCCCCTTGTCACTCTTGATTTTGCAAATAAAGCC
A_72_P285189	2.03324e-11	2.3069	2.46224	-1.66212	TTC9	tetratricopeptide repeat domain 9 [Source:HGNC Symbol;Acc:HGNC:20267] [ENSSSCT00000023708]	GGATTCACATACCATTGAAGCCCACTCTCAGTGCCCTCTGATGACCACGCATACCATTCT
A_72_P037556	2.05903e-11	-1.20215	-3.6189	-2.0148		Rep: biliverdin reductase B (flavin reductase (NADPH)) - Mus musculus, partial (89%) [TC614574]	ACAGCATCCTGTGGCTACAGCAAAGGATGGGAACAATAAATCTCAAGCTAAGAGCTTCAG
A_72_P081261	2.09052e-11	1.05385	-2.57281	-1.64612		MI-P-CP1-nzb-e-04-0-UI.s1 MI-P-CP1 Sus scrofa cDNA clone MI-P-CP1-nzb-e-04-0-UI 3', mRNA sequence [BQ604211]	TTGGGGTGAGCACAGGGGAGTGGGGAGCATGGAGGGAAAAATATATTATCATTATTATTT
A_72_P206972	2.09494e-11	1.08568	-3.93656	-1.99895			TCGCCGAGCTCGTTGGAGCTTGAACCCATTGTCACCCCTCCGACTCACCGGCCCAAAAAA
A_72_P241457	2.10267e-11	1.08811	-2.49728	-1.70134		Rep: Cell death-inducing DNAation factor-like effector a - Sus scrofa (Pig), partial (28%) [TC576885]	GGGGCCTTCTGGGGTTAAAAGGAGGGTGTAAAGCAGAAAAGGGGATATTACCATGTTCTT
A_72_P301384	2.11942e-11	1.07921	-2.60105	-1.72765			TTAGTGGGGAAAGTAGGAGGAGCAGGTCTAATTGATGGTAGCTGACAAGCTGTACTACTT
A_72_P428729	2.12702e-11	1.97826	1.42525	3.15861	S100A8	Sus scrofa S100 calcium binding protein A8 (S100A8), mRNA [NM_001160271]	TGGACATCAACAAGGATGGTGCAGTTAACTTCGAGGAGTTCCTCATATGGTGATCAAGGT
A_72_P474845	2.12783e-11	2.1229	2.35523	2.032	ADAM15		TCTGACCTCTTCTGAGGTTCTGCTGCCTCCAACCTGGACTTAGGACTTCAACAGGCGGAC
A_72_P514309	2.14566e-11	1.11814	-5.49874	-2.31459			TTACCCTTAATTAAATGTCATCCCTCAGCACCCTGCTTTTTGGCCTCTTGAGCTGACTGA
A_72_P354873	2.14735e-11	1.34368	2.78394	2.03716		Rep: Protein SMG7 (SMG-7 homolog) (EST1-like protein C). - Canis familiaris, partial (27%) [TC600522]	AGTGTGCACGAAATGTCTGCAGTGCAACAAAAAGAAAAAACCATCAGGAACTCTCCGTCC
A_72_P224917	2.16423e-11	1.08167	-2.25848	-1.49104			AATTTCTCTCACCAAGTCACTACACCGGACAACAAAAGGGTGAGAGGGGGAAAGAAAAAC
A_72_P663402	2.19525e-11	-1.42927	-2.23157	-1.79666		rmed35c_m23.y1 med Sus scrofa cDNA 5', mRNA sequence [EW386285]	AACACTTTATTAACGGCAGATATGATGGGCCAAATGGTCGATCCAGATATCCAGGACCCA
A_72_P254097	2.20518e-11	1.10615	-2.48031	-1.69323		Rep: Membrane-bound lytic murein transglycosylase A - Escherichia coli (strain UTI89 / UPEC), partial (6%) [TC606629]	AAGAGAAGAATAATAGAATGGTGAGGGAAGAACGTAAAGAAAGAAGTGGGGATATGAGAT
A_72_P311543	2.22637e-11	1.03723	-2.40799	-1.62723		Rep: Endonuclease reverse transcriptase - Bos taurus (Bovine), partial (3%) [TC565568]	TGAAAGCCATCGGGGGAAGGCATGTTCATCAAGAGCAAAATAAAAGTTCTAGCAAATTAA
A_72_P353933	2.22637e-11	1.17264	-3.35828	-1.8182		rpfco0139_l2.y1 fco Sus scrofa cDNA 5', mRNA sequence [EW195565]	GGGGCCCTGCACTATGGTACTTCCTGAATTTGAAAGCAATTTTAAATTTTTTGAATTCAA
A_72_P388418	2.22637e-11	-1.02817	-2.62575	-1.74641		Rep: Calcineurin-binding protein Cabin 1 (Calcineurin inhibitor) (CAIN). - Canis familiaris, partial (12%) [TC587914]	TTTCTGGGGGAGAATAAATCCAAGAAAGGGGTAAAGCGGAAGAAGATTTCTGAGGAGAGT
A_72_P011851	2.23255e-11	1.16554	-2.66388	-1.65059			TTAAGACGGAAAAGAATTGCATTGGGGGAACGAACCACTTCTTCTAAACCCCTTCTCTGG
A_72_P257552	2.23644e-11	1.07735	-2.67874	-1.61421			CATAGGGGGAAATTAAACATTTTTGCAAGGGCACTAAAACATACGAGAATTCAATTTCAC
A_72_P185356	2.24915e-11	-1.39678	-4.44216	-3.0294			ATGCATGGCTTAATCTTTGAGACAAGCATATGCTACTGGCAGGATCAACCAGGTAGGAGA
A_72_P303424	2.29e-11	-1.5851	-3.21735	-1.6707			GCAGTAGAAGAAGAGCAAAATGGAGCTCTCTATGAAGCATCGAAGATGAAGATGAGGATG
A_72_P423069	2.29045e-11	-2.05068	-1.5765	-1.50524			GGCTGAGTTATACCCCTTTCCTGTAACATTTTAAGTAAAATAATATGCTTTGCTTTCCTG
A_72_P115961	2.31339e-11	1.06827	-2.38152	-1.66511		Rep: Retinitis pigmentosa 9 protein homolog - Mus musculus (Mouse), partial (8%) [TC558015]	ATCCTTAACCCACTGCGCCACAAGAGAACTCCCCTTTTTGATTTTTGATTTTATTGGCCC
A_72_P223612	2.32282e-11	1.10524	-4.08051	-2.13508	LHB	Sus scrofa luteinizing hormone beta polypeptide (LHB), mRNA [NM_214080]	ACCCTGGCTGCTGAGAATGAGGCTTGCCCTGTCTGCATCACCTTTACCACCAGCATCTGT
A_72_P253447	2.32538e-11	1.09813	-2.70433	-1.78041			GGGGGCTCCTTTCTGAGTCTGTGTCTGGCTAACATTATAAAGGTCTATCAAACATCCAAG
A_72_P339218	2.34658e-11	1.5254	2.16888	1.33771		Rep: Uncharacterized protein MAP3K5 - Homo sapiens (Human), partial (3%) [TC582183]	CTTGTTCTAAAGCTATCCATTGTGTCATATTTACTCAAAAAAGTAAAAGGACTCCCCGCA
A_72_P443180	2.355e-11	1.11695	-5.1761	-2.33179	NNMT	Sus scrofa nicotinamide N-methyltransferase (NNMT), mRNA [NM_001123146]	AATCCTTTTCAAGATATTTTGCCTAGATGGTGTGAAGGGGGACCTCCTGATTGACATCGG
A_72_P444572	2.3624e-11	1.46143	2.02261	2.1804	TLR4	Sus scrofa toll like receptor 4 (TLR4), transcript variant 1, mRNA [NM_001113039]	CATGTCTCCTCTATAAACCTGTATCATAAGGCTATTAGAAACATGCTGGAAATTTCCATA
A_72_P477943	2.36673e-11	2.42496	2.90985	-1.14373	EGLN3	egl-9 family hypoxia inducible factor 3 [Source:HGNC Symbol;Acc:HGNC:14661] [ENSSSCT00000002196]	ACACTTTGCCAGACGAACTCATTTACTAACTCCAGAAATACCTGCAGACAACCTAGCTGG
A_72_P365173	2.39032e-11	1.07712	-3.48184	-1.98694	MAT1A	Sus scrofa methionine adenosyltransferase 1A (MAT1A), mRNA [NM_001243187]	TCCCCACCACCTAGAGAAACAAGGTTTTTTGGGTCAACACTGTTTATATGAAACTAGGGT
A_72_P061636	2.41856e-11	2.00774	1.78912	1.75268		Rep: zinc finger protein 277 - Mus musculus, partial (6%) [TC556914]	ATTGGTTAGAATGTAAACTAGACCAGCCACTATGGAAAACATTATGGGGGTTCCTCGGAA
A_72_P152321	2.42712e-11	1.09213	-4.41978	-2.18948	ERBB2	Sus scrofa erb-b2 receptor tyrosine kinase 2 (ERBB2), mRNA [NM_001315613]	AGCCCCCCATCTGCACCATTGATGTCTACATGATCATGGTCAAATGTTGGATGATTGACT
A_72_P153491	2.42712e-11	2.08995	2.5684	2.26035			GTAATATGTATTGTTGTTCAGTGTACTGTACCTTGTTTGAAAGGATGAAGGAATGAACTC
A_72_P155761	2.43816e-11	2.28378	3.34961	1.98837		Rep: predicted gene, ENSMUSG00000074232 - Mus musculus, partial (12%) [TC625156]	TAATTTGCTATGGCTCAGTGTACCAAAGACCGATAAAGAGCATGGGTGAAAATCGTTTGT
A_72_P344163	2.43816e-11	1.09093	-3.54693	-1.94224			TGCTATAGGGTGGAGAACTGGCTCCACCACCCCAATAAATGTCTGACCAGGTTTAAAAAA
A_72_P353908	2.45879e-11	1.16	-2.66099	-1.72164		PREDICTED: Sus scrofa hypothetical LOC100524073 (LOC100524073), miscRNA [XR_115794]	AGGGGGACAATGGCCCTGAGCAACATATAAATATATACATACATATCTATGTATGCGATA
A_72_P773461	2.46605e-11	-2.49213	1.27694	-1.19721			GACGAGGCCGACTACTTCTGTACTCTGTATAAAAGTAGTGCTAATGCCACAGTGATGTAA
A_72_P423239	2.47651e-11	1.10486	-2.7381	-1.75862			AGCCCCCCAAAAATAAAACCTTTTTTTGGGGGGGGAAAAAAACCCCCCTTCCTTTTTTTT
A_72_P610399	2.50571e-11	1.05419	-2.75917	-1.6603		909026 MARC 4PIG Sus scrofa cDNA 5', mRNA sequence [CK453325]	TTAATAGTTCATGGGGGGAGTACACTATGGATCTACAGTTCTTGTCTCCTCATTGTTGAC
A_72_P128031	2.5169e-11	1.07224	-2.54625	-1.73462			GGAATCATTTTAGAGCGGGGGAAGATATTTAAGCTAATGTTGAACGAACTGTAAAAAAGG
A_72_P135346	2.53064e-11	1.19387	-2.42164	-1.60509			GAAAAAACCCCTAAAAACAAAGTAAGGGGGAAAACCCCCCGGTTCAATGGGGGCTAATAA
A_72_P478836	2.53191e-11	1.04304	-2.76682	-1.75023	SIPA1L1	signal induced proliferation associated 1 like 1 [Source:HGNC Symbol;Acc:HGNC:20284] [ENSSSCT00000002595]	CTAGGAAAATAAAGTTTTCAACTGTTTATTTGGGGAGGGGGATTTCCTTACCTTCATTCC
A_72_P178226	2.54094e-11	1.1545	-2.8055	-1.84956		Rep: ankyrin 2, brain - Mus musculus, partial (20%) [TC536270]	CCCTTCCTGAATCCCAAGCCTGCTGGTTTGTGAGCAAAATAAAAGATTATTTTAGAAAAA
A_72_P077351	2.55158e-11	2.02733	2.5631	-1.22638	SERPINE1	Sus scrofa serpin family E member 1 (SERPINE1), mRNA [NM_213910]	GTGGGGTCCAGCGTTCTTAAAATTGTGTTTTCTATGCTTTTTCACTTTTGATATAGAAGC
A_72_P694717	2.56366e-11	1.08993	2.54282	2.37605	HOMER2	PREDICTED: Sus scrofa homer 2 (LOC100156419), mRNA [XM_001927296]	AATCCAAATATGAATACCCTTTCCAGCTCCTTTTGAGTAGCGTCCAGAGTAGCGAACGTC
A_72_P091331	2.63506e-11	1.13246	-2.70885	-1.72605			AATATCTACCCCAAACCAAACTTCCCCAAAGGCATTTAAAGGTTAAACAGGGGGAAAAAA
A_72_P423314	2.66627e-11	1.10245	-2.92705	-1.73836		Rep: Mediator of RNA polymerase II transcription subunit 14 - Homo sapiens (Human), partial (8%) [TC609979]	ACTTATATCTGCTGATATGTGGGGGGCAAACATTGCTTCTGTGAATAATCATATTTCTGT
A_72_P374268	2.68708e-11	-1.05947	-2.25645	-1.63048	SORBS3	sorbin and SH3 domain containing 3 [Source:HGNC Symbol;Acc:HGNC:30907] [ENSSSCT00000010552]	ACTTTCCTTCCGAAAGGGGGAGCGCATCTGCCTGATCCGCAAGGTGAATGAGCACTGGTA
A_72_P696286	2.73058e-11	-1.16095	-2.97572	-1.80883		ring finger protein 10 [Source:HGNC Symbol;Acc:HGNC:10055] [ENSSSCT00000010860]	AAGATGAAAATAGCTTAGTTCCTCCTGCTCCTGTGGACAGTGATGGGGAGAGTGATAACT
A_72_P305719	2.74972e-11	1.08627	-2.07927	-1.56732		rfat0104_l1.y1 fat Sus scrofa cDNA 5', mRNA sequence [EW159471]	CACAGTGGAGGAGAAATGTTTGTTGCCTTAAATCAAAAGGGGGTTCCTGTAAGAGGGAAA
A_72_P087931	2.75218e-11	1.07029	-2.70045	-1.77777			TGTTGGCAAGGGGGAGCATTCTGTCCCTACTTGAAGTTCATTGGAAAATTCAATCCTCTG
A_72_P621816	2.77353e-11	1.80996	2.05143	2.48763	MUC19	Sus scrofa apomucin (LOC396897), mRNA [NM_001113286]	AGATGGCAAGATGTGTAGGGGAATGCAAAAAGACTGTCACGTATGATTATGACATCTTCC
A_72_P088071	2.8295e-11	1.0734	-5.25936	-2.43306	CLPS	Sus scrofa colipase (CLPS), mRNA [NM_214203]	TGGCACCTCCGTCTTCTCATTGGGTTCTTGGCAATTAAAGCCCCTCTTGCAAACCTTAAA
A_72_P016846	2.83978e-11	-1.14726	-2.21841	-1.90297		Rep: RNA-binding protein 6 - Homo sapiens (Human), partial (19%) [TC560042]	TCAGGGCCAGAGATCAGTCCCGTTCTGATTTTAGGAACAGAGATTTTCTCTCACCCAATA
A_72_P570969	2.83978e-11	1.01768	-2.01223	-1.48629	MAN1A1	Sus scrofa mannosidase alpha class 1A member 1 (MAN1A1), mRNA [NM_213885]	TGTTTGTTTGCCAAAGGAGCCGCTTGGGGGAGAAGACTCGAAGGGGAGTTGTTCCCCAAG
A_72_P379563	2.88152e-11	-1.08834	-2.99268	-2.15954		Rep: NADH-ubiquinone oxidoreductase chain 2 - Sus scrofa (Pig), partial (16%) [TC615974]	AGTGAGGAGGAGTAGGCTAGTCGTATGTAGCAATAACAGCACTGCTAAACCTCTATTTCC
A_72_P047616	2.88618e-11	1.14547	-3.70511	-1.9802		365725 MARC 2PIG Sus scrofa cDNA 5', mRNA sequence [BI340450]	ACCTGTACGCCTGCCTGGTGGACTTCTCTGGCTGCTCCCGATATATCAACTGTGACACTG
A_72_P163051	2.91461e-11	2.05503	2.9807	-1.17281		Rep: Toll-like receptor 2 - Mus musculus (Mouse), partial (3%) [TC520821]	TTTTAGTAAGAAAATGATTGGCTTCAAAGAAGGTCGAGTTCATCCTTAATGCTGAGGTTT
A_72_P320788	2.93297e-11	1.11649	-2.07126	-1.50402		Rep: Transmembrane protein 20 - Canis mesomelas (black-backed jackal), partial (93%) [TC602177]	GCTATTTCTTGTATTAATTGGGATATTTGGTTTGGGGGGTCAGGTGCTTCTCACAAAGCC
A_72_P253827	2.9794e-11	1.98921	2.19503	1.76611			AATCTCTGCTGATTTGCAATTTAAGGGGATATTTGGTTTCTCTACAGTTTTTATGCGGAA
A_72_P309203	2.98884e-11	1.04759	-2.34751	-1.56535			CTGGGGGTGAGCTAGAATATCAAAGGAATGTTAATCATAGTCTTTTAAAATATTGAGCGG
A_72_P326128	2.98884e-11	1.16875	-2.18761	-1.55711			ATACTAAAGCGGTTCCTATTTCATGACAGAGTGGGGGTATACCGCCTTCTAATGAAATAT
A_72_P489572	2.98884e-11	1.14559	-3.13361	-1.78756	GRID1	PREDICTED: Sus scrofa glutamate receptor, ionotropic, delta 1 (GRID1), mRNA [XM_013983389]	TGAAGACATTGCTCACAAGCAGATCTCCCCGGCGTCCATTGAGCTCTCAGCCCTGGAGAT
A_72_P067051	3.00145e-11	1.06328	-3.62795	-2.092			TGCAGCTTCCAGTTCCCCACCACCAGCTTCGGTCTTGCGTTCACGTTTTGCCCGGTCGAC
A_72_P127306	3.03477e-11	-1.47245	-2.79538	-2.19016			TATCCTTTCTGTTCCTTTCAAGATGCTTTCGAACAGCAACAGCTTTCTTTAATTAATGGT
A_72_P156506	3.03574e-11	1.1421	-2.61962	-1.69909	PAQR4	progestin and adipoQ receptor family member 4 [Source:HGNC Symbol;Acc:HGNC:26386] [ENSSSCT00000022821]	TCATGTGCCACAAAGGGGGCAGCCCTGTGTACACCCGGCTCCTTGCCCTGGATATGTGTG
A_72_P385378	3.04989e-11	1.09436	-5.25838	-2.33125		Rep: Branched-chain amino acid ABC transporter, permease protein - Pseudomonas fluorescens (strain Pf-5 / ATCC BAA-477), partial (38%) [TC609215]	TATCACTTGCCGCACATGTTCCAGATTCTGGTGACCCTGGGGATCGCCCTGATCATCCAG
A_72_P046681	3.04994e-11	1.0861	-3.16835	-1.73581		AJ957003 KN404_2 Sus scrofa cDNA clone C0007757m21 3', mRNA sequence [AJ957003]	CTACACAAAAGGAAGCTGACATACCCTGAGTGTGGCTGCAAACTCTTTAAGAGCCCTTAT
A_72_P048571	3.13639e-11	-1.10242	-4.32585	-2.36551			AACCAGGACTGGAAGGTGCCTTCCTGAGAGATGGCGGCAACACCGCCCCCACGAACTTTG
A_72_P709025	3.16991e-11	1.01848	-2.47693	-1.63299			CTAATCTATACCTTGAGAAACAAAGATGTAAAGGGGGCAGTTAAAAGATTAATGAGGTGG
A_72_P070746	3.17338e-11	-1.97485	-5.77644	-3.25964		solute carrier family 4 member 1 (Diego blood group) [Source:HGNC Symbol;Acc:HGNC:11027] [ENSSSCT00000018897]	GTCTGGATGCTGATGATGCGAAGCCCAACTTAAACGAGGAGCACGGTCGGGATGAATATG
A_72_P396983	3.1826e-11	1.40588	1.81823	3.00807	TCF7L2	Rep: Transcription factor 7-like 2 (HMG box transcription factor 4) (T- cell-specific transcription factor 4) (TCF-4) (hTCF-4). - Takifugu rubripes, partial (4%) [TC527729]	AAGCCGTGATGACAGTGATTTAGAGTTGAACTAACTGTGCAAATTGAATATGCAGTATTT
A_72_P279604	3.23879e-11	1.11721	-3.63105	-1.91021		PREDICTED: Sus scrofa protein odd-skipped-related 1-like (LOC100520131), miscRNA [XR_135177]	TTTGATTTTGCCAACCTGGCCTTGGCCGCCACACAAGAAGATCCCTCCAAGCTTGGCCGA
A_72_P059081	3.25012e-11	-1.00062	-2.67828	-1.64947		MI-P-CP1-nwp-e-01-0-UI.s1 MI-P-CP1 Sus scrofa cDNA clone MI-P-CP1-nwp-e-01-0-UI 3', mRNA sequence [BI403594]	TTGCTCACAAAAGGGGGAGGAATAATAGTTAATTGTTGACACTGTTGTTGAGTTGATTAA
A_72_P315193	3.27017e-11	1.19125	-4.19666	-2.00239		Rep: MHC class I antigen - Sus scrofa (Pig), partial (68%) [TC607699]	TGACTCTACTTGGGCCTAGGACACCCTGTCCTCCATGTTAGCAAACCAACCTCTATGCCT
A_72_P054411	3.30479e-11	1.0457	-2.61687	-1.67051			TGTGTACACAAAGGGGGAGAAAAGTCATTTGGAAATCATTCTTTGATAGCCTTTTGAAAT
A_72_P195727	3.3082e-11	1.00911	-2.28402	-1.63788		Rep: Predicted protein - Physcomitrella patens subsp. patens, partial (8%) [TC608550]	TCCCCCAGTGTGTTGGGTGGGGCACAGTTGAGGTTAGGGTGAGGGGTTAGGGTTTGGGAG
A_72_P675703	3.31196e-11	-1.52808	-2.08014	-1.94071	FBXW4	F-box and WD repeat domain containing 4 [Source:HGNC Symbol;Acc:HGNC:10847] [ENSSSCT00000011558]	CCAACCTCAGGCTAACTGTTGAGACATGCTACAATATTCATTTTCGTAAAAATAAAGCTT
A_72_P291374	3.31536e-11	1.11287	-3.33809	-1.92544	DLL4	Sus scrofa delta like canonical Notch ligand 4 (DLL4), mRNA [NM_001244418]	TCTGTGACCAAGATCTCAACTACTGTACCCACCACTCCCCGTGCAAGAATGGGGCCACGT
A_72_P315548	3.34348e-11	1.04296	-2.62438	-1.6077		Rep: Ranbp5 protein - Mus musculus (Mouse), partial (5%) [TC577985]	ATGTGTGTTACACAGACTGGGGGACAACCTAGTGTTCGTTCTGTAAATGGAGTGAGTCTA
A_72_P400583	3.35574e-11	1.11935	-2.30294	-1.57836			AAGGGGGTTTTTCTTTAGGGTGTAAATTGACATACCAGCGTGATAAGGATACCGTAAAAA
A_72_P276879	3.35968e-11	1.03165	-2.52648	-1.68775		Rep: SJCHGC05158 protein - Schistosoma japonicum (Blood fluke), partial (8%) [TC592136]	GACTTCAATAAAATAAATTTAAAAGACATAAAGACCAAAAGGGGGGAGGCTTCCATATGC
A_72_P185251	3.37993e-11	-1.05947	-4.56086	-2.3323	UPK2	Sus scrofa uroplakin 2 (UPK2), mRNA [NM_214012]	GGAAATTGGTTTCCTTCCATTTCAGCTCTTTAACCAACCCCTCCGGGAACAAGAATTCTC
A_72_P302884	3.38732e-11	-1.26371	-5.09208	-2.86643	AQP1	Sus scrofa aquaporin 1 (Colton blood group) (AQP1), mRNA [NM_214454]	GGAGGAGTATGACCTGGATGGCGACGACATCAACTCCAGGGTGGAGATGAAGCCCAAATA
A_72_P028271	3.45876e-11	-1.0277	-3.85505	-2.77093			ACTGCCTTACCTCCCTTCCACAAGAGACTCTGTTACTGTCATATACTGTTATCTTATGAC
A_72_P422729	3.48723e-11	1.97917	2.11715	2.53596		CES047334 Sus scrofa subtractive cDNA library from liver tissue (LIVa) Sus scrofa cDNA clone CCL067769, mRNA sequence [ES443142]	CATAGTCCTGCTACCACCACCAGTCATCAAAATACTACAGTTCATCCAACAAGCAACAGT
A_72_P447751	3.48876e-11	1.11967	-2.03018	-1.59757	LOC100152893	PREDICTED: Sus scrofa olfactory receptor 12D2 (LOC100152893), mRNA [XM_001929462]	ACTGATCTATACCTTGAGGAACAAAGAGGTAAAGGGGGCCTTGAAGAGGGTGTTCAGAAA
A_72_P490933	3.51281e-11	1.07777	-2.62783	-1.71142		Rep: cAMP and cAMP-inhibited cGMP 3',5'-cyclic phosphodiesterase 10A (EC 3.1.4.17). - Canis familiaris, partial (24%) [TC610140]	TTATTTTTGTGGGGGAACCTACACCTGGTAACTGGGATGCAAACCTCTTCAAGAAGGTAC
A_72_P282929	3.53965e-11	1.17415	-2.19332	-1.51778		Rep: nucleoporin 107 - Rattus norvegicus, partial (8%) [TC533186]	GTTGTCAGAAGTGAGTTAGGGGGAAAGAAGGGGATGATAAGTTATAAAACTGGTAGCTAC
A_72_P059281	3.54194e-11	1.0965	-2.51587	-1.75516		MI-P-CP1-nwu-e-09-0-UI.s1 MI-P-CP1 Sus scrofa cDNA clone MI-P-CP1-nwu-e-09-0-UI 3', mRNA sequence [BI403858]	TTCTTGGGGGCATGACTGTGTGGGGGGCATTTTCTCTTATTTTCCAGAAGTTAATTCAGG
A_72_P128086	3.56283e-11	1.12793	-2.2368	-1.53021	TINAGL1	tubulointerstitial nephritis antigen like 1 [Source:HGNC Symbol;Acc:HGNC:19168] [ENSSSCT00000003995]	ACCACCCCACCCTTGTACTCTTATTCTTCAAAGGTATTTATTTTTCTTTTCACTATTTTA
A_72_P515596	3.60267e-11	-1.34859	-2.44257	-1.91644	CD82	Sus scrofa CD82 molecule (CD82), mRNA [NM_001145218]	CCCTGTGCACAGTTCTGTAAAACAGGAATGACTGATTATTAAAGAGGATTTGTAACAAAA
A_72_P355503	3.62046e-11	1.08106	-5.74043	-2.46092			TATTCTCTGCCACTTTCCCTTGCCTCATGAGATGGGCACCTCGTGAACTAAATGATTCTT
A_72_P402023	3.64216e-11	1.09064	-2.66985	-1.66737			GCCTGTCTACTTTTCTGCAAAAATGAGATGTACAGATCCCTGTCCCCGCTGTGAAAGTAA
A_72_P187931	3.66176e-11	1.13062	-2.62457	-1.7192		Rep: Dissimilatory sulfite reductase alpha subunit - uncultured sulfate-reducing bacterium, partial (5%) [TC534911]	ATGGGGGTTCCCTGTATAAGCAAGAAATTTGGAGATGTTGACCTCAGTGTTATAGCCAGC
A_72_P400098	3.66832e-11	1.14982	-2.42897	-1.59326			CAACACTATGCTTGGTACCATCCTTTATCTAGAACAGAAAGGTATCGGGGGGTATTATTT
A_72_P018781	3.68685e-11	2.06035	2.94215	1.75236		rspl11_f6.y1 spl Sus scrofa cDNA 5', mRNA sequence [EW582207]	GCAAAGAGACTTGACATTTTCGTTAACCTGCACAATCTTATTGTCAATAAGGCACAATTT
A_72_P350598	3.72599e-11	1.10065	-2.33038	-1.61192	BACE1	Sus scrofa beta-secretase 1 (BACE1), mRNA [NM_001289854]	TGTACAAATAATTTGTACAAATGGGGGTGGTTAGACAAGAAGGAGAGGGGGTGCAAAGAC
A_72_P479357	3.79124e-11	1.14456	-2.83583	-1.82862	CCNK	cyclin K [Source:HGNC Symbol;Acc:HGNC:1596] [ENSSSCT00000002787]	AAAGAAGAGAACAAAACAGCAGAACCCCCACCACCTAAAATTGCCAAAATTGAGACCACC
A_72_P424934	3.83879e-11	1.16048	-2.42339	-1.6047			ATTCGACTTTCTGGCTGGTTGCGGGGGCAGGATTTGAACCTGCGACCTTCGGGTTATGAG
A_72_P182016	3.84345e-11	-1.01941	-2.90277	-2.15776			GATAGAATCCAGCTGCCCTATGAGGGGCCATCTCCCTCCCCAAAATTAGAATCAAATATT
A_72_P211717	3.84859e-11	1.11084	-2.38095	-1.53655		Rep: Cry4Aa - Bacillus thuringiensis, partial (12%) [TC589302]	TGAGACATAAATTTGAGGTCCCATTTAAAGCCATGAAATTTGCTGTATAGGGGGGAAAAA
A_72_P227807	3.85796e-11	-1.00044	-2.12178	-1.52337		Rep: Integral membrane protein GPR175 - Homo sapiens (Human), partial (29%) [TC601596]	TTCCCAAAGCCCACTTTGGTGGATGGGGTTAAGGGGGTATATTTTTGTGATTTATTTTTT
A_72_P368973	3.91184e-11	1.05136	-2.63837	-1.6589	GJB5	PREDICTED: Sus scrofa gap junction beta-5 protein-like, transcript variant 1 (LOC100514847), mRNA [XM_003127741]	CGCTGTGCAGGGGATGGGGGTGTTGATACAAGAGCAGATATGCAAGTGCCTTCAGTGTGG
A_72_P684439	3.94617e-11	1.61036	1.88983	2.28638	CAPN3	Sus scrofa calpain 3 (CAPN3), mRNA [NM_214171]	ATTCATCCTCCGGGTCTTCTCCGAAAAGAGGAACCTCTCTGAGGAAGTTGAAAATACCAT
A_72_P286139	3.97355e-11	1.04334	-2.48757	-1.71432		BX918173 Sus Scrofa library (scan) Sus scrofa cDNA clone scan0035.g.13 5prim, mRNA sequence [BX918173]	ATTTGAACTTCAGTGAAAGGGGGAGCGTTACCGGAATCTTTGACATTGCCTTGTAATGAG
A_72_P417399	3.97355e-11	1.05659	-2.53618	-1.58957		Rep: PE-PGRS family protein - Mycobacterium ulcerans (strain Agy99), partial (4%) [TC622700]	CAGCAGCGGTCGGGGGAGGGTGTTTCGACGTTTCTTCGTAGCCGCCAGGACAAGATGGCA
A_72_P178521	3.97551e-11	-1.08808	-2.58845	-2.4904	SLC7A5	Rep: Large neutral amino acids transporter small subunit 1 - Oryctolagus cuniculus (Rabbit), partial (46%) [TC536650]	CAAGTTCTCGTTTGAAGGCACCAAACTGGACGTGGGGAACATTGTGCTCGCGCTGTATAG
A_72_P091161	3.99423e-11	1.03388	-3.88234	-2.11267			AAACCGCCCCCTTTTCAATTTTTTGGGAACTTTTTTCCCCCAAAAAGGGTTTTCCAAAAA
A_72_P709972	4.03058e-11	-1.0919	-2.74739	-1.40282	CDKN3	Sus scrofa cyclin dependent kinase inhibitor 3 (CDKN3), mRNA [NM_214320]	TTCAGAATAATCGAAAAACCTTAATACACTGTTACGGAGGACTTGGGAGATCTTGTCTTG
A_72_P091261	4.04224e-11	1.1619	-2.46854	-1.50982			GGGCCAGGCAAATTTGGGCCATTTCGGGAACAACGGAGCCAAAGGGGGGAACGGAAAGCA
A_72_P079471	4.09203e-11	2.26623	4.04387	2.47909		Rep: Predicted protein - Physcomitrella patens subsp. patens, partial (8%) [TC549830]	GGAGAGTTGTTCCTATTCTGTTCATTGCTCTTTACTTACTACTTGTCACTTTCTGAAACT
A_72_P061776	4.1281e-11	1.05776	-3.04046	-1.96457		Rep: DNA polymerase, beta domain protein region - Roseiflexus sp. (strain RS-1), partial (20%) [TC557019]	ACACTCAAATTGCTTCCAGTTTTTTCAGGCTTCCCCCTGACATTCTAAAGAGAATTTATT
A_72_P192112	4.13898e-11	1.09708	-2.6192	-1.6303			TATTACTTCAGTATAGCACCAAATAAATTAGGTAATATCATTGGAGGGGGGAAGGAAAGT
A_72_P102481	4.15447e-11	1.07885	-3.69958	-2.25285	ZMIZ1	UNL-P-FN-bh-e-07-0-UNL.s1 UNL-P-FN Sus scrofa cDNA clone UNL-P-FN-bh-e-07-0-UNL 3', mRNA sequence [BI182288]	CCCCCCGACCTGCCGAGCAATAGTAACGATGACCTCCTGTCTCTCTTTGAGAACAACTGA
A_72_P580967	4.17117e-11	1.89023	2.57541	-1.74163	MYLK	Rep: MYLK protein - Homo sapiens (Human), partial (74%) [TC559512]	TTTAATCATTAGCGATGTCTGCGGTGATGATGATGCCAAGTACACCTGCAAGGCTGTCAA
A_72_P216677	4.45521e-11	-1.07757	-3.11415	-2.09305			TTTTTTGGGAACCTCCATATACTATGGCTGGTGTGGTCGTAAAACACAAAAAGACAAAAA
A_72_P548861	4.49567e-11	2.25909	1.80975	1.04225	LMNA	Sus scrofa lamin A/C (LMNA), mRNA [NM_001111257]	AAACCAAAGAGGGGAGCCAAGGGAAAGGATGCTTTTACAGAGCCTAGTTTCTGCTTTTCT
A_72_P252407	4.50337e-11	1.1417	-2.37565	-1.57791			AAGTACATAGGCTCCCAGCACTGTGGGGGCTTAAATTATGGAATAAAGAGGATGTGGGAT
A_72_P257267	4.51888e-11	1.08271	-2.51423	-1.69326			TATCTCATTAAAACTGGTGTGAGGGGGACATGTCATGTCGATGTACAAAAATGTCTCGTG
A_72_P193862	4.60027e-11	1.09894	-2.60049	-1.70587			CAGAAGTCAGAATTTCCTATATTAAACTAAATTGGGGAATTGGGGGTGGAGATATTTTGA
A_72_P260237	4.60583e-11	1.10202	-2.49139	-1.72457			TGTATCTTCAGGGCAAAGGGGGCAAACTTGTATTCTGATGGTTAGTTGAAAGAGCCTCAA
A_72_P071431	4.6747e-11	1.06388	-3.86505	-1.87151	RSPH9	PREDICTED: Sus scrofa radial spoke head protein 9 homolog (LOC100157153), mRNA [XM_001929514]	TGTCAATCGGACCTTTGAAGGACTGTCCTTATCTGAAGCCAAGAAGCTCAGTTCCTACTT
A_72_P222167	4.6747e-11	-1.02013	-5.17249	-2.43512			AACTCCTACAGCTCCGGTTGCAGTAGATCCTTGCAGCCGACCTCCGTGACTGCCCTGGGT
A_72_P479398	4.68349e-11	1.1117	-3.51413	-1.89975	ANKRD9	ankyrin repeat domain 9 [Source:HGNC Symbol;Acc:HGNC:20096] [ENSSSCT00000002806]	CTGGACGAGCTGCCGCTGCCACCCTTCCTGCAGCCGCTGGACCTCACTGGCAAGGGCTAG
A_72_P756625	4.69286e-11	2.07131	1.94635	1.97116	CD14	Sus scrofa CD14 molecule (CD14), mRNA [NM_001097445]	AAGAGTTCCTTTTAAAGAGCGCCAGCGCCAACCCGAAGCAGTACGCGGACATGCTCAAGG
A_72_P005301	4.69402e-11	1.06283	-2.08402	-1.63855		1098250 MARC 4PIG Sus scrofa cDNA 3', mRNA sequence [DN103153]	TAGTGATCATAGCTCTGAGAGCAATGAATGGAGGGGAGGGAGTTTAAACTGTTGTTTTGT
A_72_P234687	4.69619e-11	1.04332	-2.47764	-1.66648		Rep: MAP kinase phosphatase-1 - Bos Taurus, partial (26%) [TC559031]	TTTATTATAACGGGGGACACGGGGATATTATCCCGTGGTTAAGTGTATGATGCACTGATC
A_72_P329318	4.72544e-11	1.30082	-3.48814	-1.82514		891973 MARC 4PIG Sus scrofa cDNA 3', mRNA sequence [CF795781]	TGATAACGCTGAATTTCCTGGTTTATGGTTCCTTTCCTTGCACCTAATTTTTTAAGATCA
A_72_P382748	4.72544e-11	1.9621	2.18883	1.71457		Rep: UDP-N-acetyl-alpha-D-galactosamine:(N-acetylneuraminyl)- galactosylglucosylceramide N-acetylgalactosaminyltransferase - Bos taurus (Bovine), complete [TC605099]	AATTGTAGTGTGTCTCTGCAATGCTGTGGGCATGGAGGAAGGGGCACCAGGGGTCCATGT
A_72_P424914	4.81878e-11	1.0511	-4.58761	-2.41061		UMC-pblivv4-003-a05 Blastocycst-(invivo) pblivv Sus scrofa cDNA 3', mRNA sequence [CN030225]	GAGAATGCACAGTTGAGGAATATGCATTAACTGACCTCCTGCAGCATAGACTGTACATGG
A_72_P670021	4.825e-11	-1.07435	-3.74108	-2.22375	CRAT	Sus scrofa carnitine O-acetyltransferase (CRAT), mRNA [NM_001113047]	AGCTGAGCAGCAAGGTGTGCTGGTGGAAAAGCCTGCCCTGCATCACAGCGCCCTCTCTGT
A_72_P273094	4.83632e-11	3.15908	4.09036	2.29261			TCTTTTCTGACTCTTGAATTTTCCTGAAAGATCAGTAGAGGGCAAGACTCTGGGAGACGA
A_72_P705037	4.87283e-11	1.14548	-2.54894	-1.53985	MAPK4		CTTGCCTCTGCCATGGCTGTGACCAATAACTCAAGGCTCTACAAGAGGGGGGTGGATTAA
A_72_P319618	4.87661e-11	1.08472	-5.64608	-2.23404			AAATTTTCAATTACCAAAATTGGGGATTTTGCACCCTGGACCCTTTTCCCAAACAAAAAA
A_72_P146291	4.89499e-11	1.12924	-2.78133	-1.72417	PTGFR	Sus scrofa prostaglandin F receptor (PTGFR), mRNA [NM_214059]	GGGGGCACTTTTGTCAGATGTGACTTTTGAAATTTTTAAATAATCTGCGTAATTGCACAT
A_72_P232442	4.90485e-11	1.89375	2.14287	1.37813	LOC396700	Sus scrofa tryptase (LOC396700), mRNA [NM_213794]	TGTACATCCGAGTGATGAGCTATGTGTCCTGGATCTACCAGTATGTCCCTCGGTCCCCGG
A_72_P075401	4.93853e-11	-1.02887	-2.14799	-1.51833	KLF16	Sus scrofa Kruppel-like factor 16 (KLF16), mRNA [NM_001164009]	TGAATGCAGGCTTATTTATTTTCCTGTCTCTGCTGGGGTGGGGGCTGCACTGCCCCCTCT
A_72_P378318	4.96103e-11	1.03036	-2.89676	-1.81424		Rep: Protein BEX1 - Macaca fascicularis (Crab eating macaque) (Cynomolgus monkey), complete [TC588920]	ATTTCTGGGGGGACTCAACTATCACTTCTAGTTTGATGGGTTTTTGACCAGTCTGTAGAT
A_72_P490356	5.02545e-11	1.04894	-4.7559	-2.32142	HABP2	Sus scrofa hyaluronan binding protein 2 (HABP2), mRNA [NM_001243690]	ATAGGATGTTTGCTTCCCTTTGCACACCTGTACCTTCTAGAAAATCAGTGTTCACAGACT
A_72_P293259	5.15641e-11	1.07445	-2.6898	-1.76261			GGGGGCACAACAATGTAAATCTACTTAATGCCACAGAGCTGTAAGCTTAAAAATGGTTAA
A_72_P051571	5.17614e-11	1.07844	-2.8471	-1.68336			GGGGGTGGGGCAAAAGAAGACCTTCTGATATAAAATCTGTGGCTTAAATTATGGGGAGTA
A_72_P504757	5.28825e-11	1.00167	-3.94428	-1.84627	RSPH9	PREDICTED: Sus scrofa radial spoke head protein 9 homolog (LOC100157153), mRNA [XM_001929514]	CACCCCCGGGAGTGAGAATGTAGAGCCTCTAAAGTATCTTCATAAAGTCCGGCGAACTGG
A_72_P168831	5.34811e-11	1.10359	-2.73294	-1.71877			GGGGGCCAAATTTTTCTTTGAGAAACTTTAACAAGTGTTTCTTTCTGGGAACCCTTTTTG
A_72_P115941	5.38728e-11	1.10325	-2.27134	-1.5986	FABP6	Sus scrofa fatty acid binding protein 6 (FABP6), mRNA [NM_214215]	GCTAGTGGGCAGGGCTCTGAGGGGGCCACAAAGCCACAAATAAACCTGGTGTAACAGTAG
A_72_P329698	5.41656e-11	1.07091	-2.53228	-1.76231		BX667461 Sus Scrofa library (scag) Sus scrofa cDNA clone scag0001.d.05 3prim, mRNA sequence [BX667461]	GGGGGTTCGTTTCTTCCATGCCTTGAAAGATGTGGGTTTGTGGTTATTATGTAATCATTT
A_72_P431649	5.43624e-11	1.11429	-2.18968	-1.57358			AGGGGGAAGGGAAATAAAATTTTTGGTGTTTAATCAGCCACCTGCAATGGTTTTCATTAA
A_72_P108761	5.44844e-11	1.16879	2.68221	2.46075			TAAGTTTAGAGCATAAACTGCTTTTTATGTTGCACACCCATTCTCATTTTCCCTGGAAAT
A_72_P400733	5.4579e-11	1.07949	-2.56302	-1.78337			TTTCAAAAAGCGGGGGAAGGGCTAGCTGGACAAGTCAAAAAAGTACCCTGGACCAAAAAA
A_72_P024991	5.46745e-11	-1.05046	-2.97427	-2.01061		Rep: FYVE, RhoGEF and PH domain-containing protein 5 (Zinc finger FYVE domain-containing protein 23). - Canis familiaris, partial (18%) [TC589877]	CAGCCTAGACGACCACAGGATCAAGAGGAAGGACGACAACCTCTCCCTGCCCTGCAAAAA
A_72_P487239	5.49127e-11	1.05832	-2.39936	-1.68975	CYYR1	Rep: Cysteine and tyrosine-rich protein 1 precursor (Proline-rich domain- containing protein). - Canis familiaris, partial (98%) [TC560903]	ATGGGGGTCATTGCTGGAATTGCTATATGTATCTGCATGTGCATGAAAAACAACCGTGGG
A_72_P319663	5.49622e-11	1.11919	-2.57023	-1.66406		MI-P-AY1-nro-a-02-0-UI.s1 MI-P-AY1 Sus scrofa cDNA clone MI-P-AY1-nro-a-02-0-UI 3', mRNA sequence [BI399158]	ACGGGTTGGGGGAATTGCTGAAAATACGCCTGTTAATTACTGTGAATCCAATTTATTTTT
A_72_P341738	5.60378e-11	1.07285	-2.69096	-1.64485	NFIX	PREDICTED: Sus scrofa nuclear factor I [XM_003123333]	TGAAAAGAGGTTCCTCAAACGGGGGGAGAAGAAATTTTGAGACGTGGAAAAATCACCCAG
A_72_P140911	5.72682e-11	-1.15968	-4.02027	-2.98316		Rep: Pregnancy-associated glycoprotein - Felis silvestris catus (Cat), partial (18%) [TC566688]	GCCTTTGCTGCTCAGCAAAGCAATGTTCTCAGTGAAGAATAAAGGATTGCCTTTGCAACC
A_72_P276004	5.72682e-11	1.05759	-5.62874	-2.49843	SUSD2	sushi domain containing 2 [Source:HGNC Symbol;Acc:HGNC:30667] [ENSSSCT00000023162]	ATCTCCTGAAACACCCCTTCTTGCCTGTAGGGGGAGCAAACAAGCATTTTGTGCCCCTAA
A_72_P282239	5.72682e-11	-1.13351	-2.86733	-2.69498		Rep: Bladder cancer-associated protein - Homo sapiens (Human), complete [TC585714]	TGTTTCTGACTCCGTCTCCACTTCGGCCTTCAAAGTTCTCGTTTGAATATTTGCTCTCGA
A_72_P299619	5.72682e-11	1.0219	-4.34416	-2.16319		Rep: Chromosome 12 SCAF14999, whole genome shotgun sequence - Tetraodon nigroviridis (Green puffer), partial (4%) [TC563225]	CGCAAACAGCGGTTCCCGCTTTTGAAAGCGGTTGCACACATCCCCCAAGGCCGTCAAAAA
A_72_P017306	5.73761e-11	1.07478	-2.46887	-1.64612		Rep: Exodeoxyribonuclease VII, small subunit precursor - Ralstonia pickettii 12D, partial (44%) [TC595494]	TTAGGTAGAGGCATAAAGAGTGGCGGGGAAGGAAACAAAGTAGAACGTGATCTGAGTTTT
A_72_P242862	5.78957e-11	1.16084	-2.19964	-1.47921		PREDICTED: Sus scrofa protein FAM71F1-like (LOC100519990), mRNA [XM_003134706]	GGGGCCAGAAATGAATTCCAGCCAAAGGCCTCTCCTTAAATGTGCCTTTTTTGCCAAAAA
A_72_P398938	5.78957e-11	1.0647	-2.62302	-1.50321		AJ957643 KN404_2 Sus scrofa cDNA clone C0007760k24 3', mRNA sequence [AJ957643]	CATACCAAGGGGGTTGTGTATGAAATCAACCAGTATTTACTCAGAAATTTGTAGTACTGG
A_72_P704101	5.84069e-11	1.0955	-2.53401	-1.66278		collagen type IV alpha 4 chain [Source:HGNC Symbol;Acc:HGNC:2206] [ENSSSCT00000017688]	TATGAAGGAGAAATGGATATTATTTCGAAAAGGGGGCAACCTGGGGAAACTGGACTGCCT
A_72_P312218	5.96229e-11	1.07934	-5.31434	-2.33912		AJ961573 KN404_2 Sus scrofa cDNA clone C0007750i10 3', mRNA sequence [AJ961573]	AATGTTTTTCTAATTCATACCTATACCCTGACCTCACTTCCACATTAGGCATAATCTACT
A_72_P637182	5.98456e-11	-1.04023	-3.68922	-2.45181	GPX3	Sus scrofa glutathione peroxidase 3 (GPX3), mRNA [NM_001115155]	AGAAGTTCTACACGTTCCTGAAAACGCCTGTCCTCCTACTTCGGAGCTCCTGGGCTCACC
A_72_P146296	6.05259e-11	1.10303	-2.5174	-1.69154	APCS	Sus scrofa amyloid P component, serum (APCS), mRNA [NM_213887]	AGGGGGCACAAGCGACACTTACAAGCTACTATTATTCACTGTATTAACAATTCAAAATTG
A_72_P005761	6.11827e-11	1.10707	-4.98468	-2.2414	ANKS1A	Sus scrofa ankyrin repeat and sterile alpha motif domain containing 1A (ANKS1A), mRNA [NM_001246264]	TGGTGAAGATGCTCCTCAATGCGCACCCCAACCTCCTGAGCTGCAACACCAAGAAGCACA
A_72_P326403	6.1259e-11	1.07321	-2.01959	-1.59056			TGGGATCGATTTCTTGGAGAGAGTTTTTGAATATGGGGGCTGCATAATTTCCTTTTACTA
A_72_P245672	6.27145e-11	-1.47261	-3.38715	-2.0663		945948 MARC 4PIG Sus scrofa cDNA 5', mRNA sequence [CN157264]	GTTGTGTATCCTGGTGCTATTACTATGGCAACTACCACACCATCACCTCAGATGACATCT
A_72_P144861	6.30295e-11	2.82782	2.95084	4.79379	LOC110259710	BX916472 Sus Scrofa library (scan) Sus scrofa cDNA clone scan0030.k.13 5prim, mRNA sequence [BX916472]	CTTTAAAAAACGTCTGTCCAAGCACATGCGTCCTGAACTTCATTCCATTCAACCTGGGAG
A_72_P045136	6.34045e-11	1.1221	-2.82824	-1.66623	LOC106509759	PREDICTED: Sus scrofa uncharacterized LOC106509759 (LOC106509759), transcript variant X1, ncRNA [XR_001307587]	GAATTTTAATTAACACACAAACTCATAATGCCAGATTTGGGAGAGACAGGGGGGAAAAAA
A_72_P366118	6.43042e-11	1.10513	-2.50085	-1.671			AAGGAACTCATCCCGGGGGTGGTGCTAAAACTAAAGAGGCTGGAGGGCCAATGGGGGGCC
A_72_P498068	6.43042e-11	2.71407	6.19918	3.47662	MAP1A	PREDICTED: Sus scrofa microtubule-associated protein 1A-like (LOC100520470), miscRNA [XR_130292]	TTCCCAGCTGCTGTAAGGGAGCTGCCTCCAACTCTTAACAATAAATCAAGTTCATTACAG
A_72_P096556	6.51442e-11	1.09555	-5.45198	-2.45893		rpbfe0118_i2.y1 bfe Sus scrofa cDNA 5', mRNA sequence [EV875892]	TCAATGCACTGGTGCTTTGCATCCTGACCTCTATTATAATAACACTAAACCTGCAAAAAA
A_72_P387158	6.53871e-11	2.18206	2.57803	-1.28507		1513548 MARC 3PIG Sus scrofa cDNA 3', mRNA sequence [DY409746]	TGGCATCCCTGGGGATTCAAGGCCTTTATCACCATCCCGAAATAAACCTAAAGCACAAAA
A_72_P731693	6.74804e-11	-2.39432	-1.24534	-1.07669	STMN1	Sus scrofa stathmin 1 (STMN1), mRNA [NM_001009582]	TGGAGGAAATTCAGAAGAAATTAGAAGCTGCAGAAGAAAGACGCAAGTCCCATGAAGCTG
A_72_P168771	6.89339e-11	1.03975	-2.18338	-1.54659		Rep: Chromatin modification-related protein EAF7 - Saccharomyces cerevisiae (Baker's yeast), partial (4%) [TC539488]	TTATCAATTAAAAAGGGGAGAACAGAGGAGGGAGGGAGACACTTAGTACCTTAGGGAAAT
A_72_P115886	6.93191e-11	1.10871	-2.68723	-1.75928			TTCAGTGCCTCTCACAACTGCTTTTGCGGGGGAAGATGAAACAAAAGACAGGTTAAAACA
A_72_P297424	7.00487e-11	1.05506	-2.52045	-1.63249		Rep: AGAP006579-PA - Anopheles gambiae str. PEST, partial (7%) [TC562489]	CAAGATTTGCTATTGGAATTACTTTTCTTAGTTGGGGGCAGGGCGGGGCGGAAAATACAT
A_72_P272209	7.01446e-11	1.08379	-2.61945	-1.65373			AGAGACTATGTCAAGTTCTTTAACAAAAATTCTAGAATGGGGGAATGGGGGCAGAAGTGC
A_72_P657796	7.02648e-11	2.57982	1.15356	3.73915	LTF	Sus scrofa lactotransferrin (LTF), mRNA [NM_214362]	TTGTCAACCAGACAGGCTCCTGCAAATTTGACGAATTCTTTAGTCAAAGCTGTGCTCCTG
A_72_P491390	7.07769e-11	1.05687	-2.55328	-1.65644		trace amine associated receptor 8 [Source:HGNC Symbol;Acc:HGNC:14964] [ENSSSCT00000004625]	GAAAGCCATAAAAGTTATTTTAAGTGGGGGTCTTTTTCAGAATAGTTCATCAACCATGAG
A_72_P181711	7.08891e-11	1.15284	-2.55063	-1.6794		MI-P-CP1-nwf-d-09-0-UI.s1 MI-P-CP1 Sus scrofa cDNA clone MI-P-CP1-nwf-d-09-0-UI 3', mRNA sequence [BI402984]	TGAGAAATTATTTAAACTTTTTGCTTAAATTTTCAAAGTGGGGGGAGGTGATCGTGAGCT
A_72_P235867	7.10623e-11	1.16732	-2.53679	-1.61357			TAAAACTGTATATTTTCTCCATATGATAAACTTTATGGCTGGGGGGAAATGCTATCATAA
A_72_P173646	7.27476e-11	1.11027	-2.66397	-1.75883			GTAATGGGGGTATGAATACCTTACTTCCCACAACCAAACTTTCACTTAGGGAATACACAG
A_72_P705384	7.35771e-11	1.09369	-2.23753	-1.69395			GGGGAGCTGGGGCTGCTCTTCTGTTTCCTTCTTCTGGTGAAAGCTTCTGTCTCCTCTGCT
A_72_P146191	7.39876e-11	1.18753	-3.61071	-2.21729	NR0B2	nuclear receptor subfamily 0 group B member 2 [Source:HGNC Symbol;Acc:HGNC:7961] [ENSSSCT00000003959]	ATACGCCTACCTGAAAGGGACCATTCTCTTCAACCCTGATGTTCCAGGCCTCTATGCCTC
A_72_P488254	7.39876e-11	1.40178	2.05726	1.37827	SDS	serine dehydratase [Source:HGNC Symbol;Acc:HGNC:10691] [ENSSSCT00000010819]	TCTGGAAGGGCTGGAGTTTTATCCAGAGCCTCACTGTAAATACTCTTCTTGTATCTGCTG
A_72_P255157	7.46186e-11	-1.64497	-3.24492	-1.98833	TMCC2	transmembrane and coiled-coil domain family 2 [Source:HGNC Symbol;Acc:HGNC:24239] [ENSSSCT00000016658]	GCCCCCAGCCTCAGCCCAAGCCCTTAAGGTTCTATTTATTTTATTTATTTATTTATTCGT
A_72_P039086	7.49896e-11	1.44858	2.05121	1.33725	SDS	serine dehydratase [Source:HGNC Symbol;Acc:HGNC:10691] [ENSSSCT00000010819]	GACAACACTGGGTATCCCCTTTTCTAATGTGTAAACGTTTTCATTGAAGAAAAACATCTA
A_72_P501620	7.58504e-11	1.09271	-2.30392	-1.59038		Rep: tRNA pseudouridine synthase A - Hydrogenivirga sp. 128-5-R1-1, partial (9%) [TC588979]	GGGGGCTGATTGGCACCATTGTATTTTTCCAAGTCTAATTTCAGTATTAAACTTATTCTT
A_72_P048986	7.68361e-11	1.1449	-2.36858	-1.56454			TTTAGTATGAATAGATTGATGTAACCACCCCCCAAAATCAGGCTACAGAACAGCCCCATT
A_72_P032446	7.68401e-11	1.86011	2.58298	-1.09238	SYNGR1	933567 MARC 4PIG Sus scrofa cDNA 5', mRNA sequence [CK462749]	CACCACCTATTCACTCATTGCCTCCTTTGTGTCCGTTCATTCAGTAAACATTTATTGAGC
A_72_P203982	7.73842e-11	1.04552	-2.04597	-1.50802	RNF41	322414 MARC 1PIG Sus scrofa cDNA 5', mRNA sequence [BG608938]	TTTCCAGGGGGATGTTGATGAAGACCTTATTTGTCCTATTTGCAGTGGAGTCTTGGAGGA
A_72_P148106	7.83721e-11	1.05012	-2.12287	-1.57126	KLHDC3	Rep: Kelch domain containing 3 - Sus scrofa (Pig), complete [TC543178]	TGAGCTGTTGCTGCACCCTGACGCTCTCAGCCGGCTCGGATTTTATAAAAATGAATTAAA
A_72_P288804	7.86494e-11	2.62831	3.12508	3.27232	DGAT2	Sus scrofa diacylglycerol O-acyltransferase 2 (DGAT2), mRNA [NM_001160080]	TTCAAAGAATGGGAGTGGCAATGCCATCATCATCGTGGTGGGTGGTGCAGCCGAGTCCCT
A_72_P335958	7.86925e-11	-1.1488	-2.05342	-1.47052		EST-AO215C08 Porcine Testis from PRRSV-infected pig Sus scrofa cDNA clone AO215C08, mRNA sequence [ES446295]	TTTCATGGTAAAAATTTGATACTGGGGTAGATATTCCCTGTACCTTATAGTACCATTCCT
A_72_P077231	7.98236e-11	-1.22532	-2.50052	-2.25482			TGATAAGAGGCCAAAGCAGTTTCTTTTCCTCCGCTGACTAATATGCTTAAATTCAGCGGG
A_72_P216579	8.03261e-11	1.1739	-2.0066	-1.59535		Rep: Chromosome undetermined SCAF10300, whole genome shotgun sequence - Tetraodon nigroviridis (Green puffer), partial (5%) [TC608042]	AGCCACAGCCACTGTAGAAGCAACGCCGAGTAGTTATGTTGTGAGCCACACGGGAAGTCC
A_72_P126431	8.05572e-11	1.16488	-2.10529	-1.56395		Rep: Probable copper resistance protein B precursor - Thiobacillus denitrificans (strain ATCC 25259), partial (6%) [TC534618]	CCTGAGCCACTTGGGGGAGAACACAGCATTGTTTTCAGTGATTTTATTTAAATAAACCTT
A_72_P101676	8.0924e-11	2.95174	5.03444	3.34862	ZFHX2	Rep: Zinc finger homeobox protein 2 (Zinc finger homeodomain protein 2) (ZFH-2). - Canis familiaris, partial (3%) [TC594795]	TGTCTAGAGCACCATACCGCTCACAGACTCTTTACAAATACCCATTTGGCTCCTAAGGTT
A_72_P606018	8.11802e-11	-1.03114	-4.17859	-1.82022	RSPH9	PREDICTED: Sus scrofa radial spoke head protein 9 homolog (LOC100157153), mRNA [XM_001929514]	TGTCAATCGGACCTTTGAAGGACTGTCCTTATCTGAAGCCAAGAAGCTCAGTTCCTACTT
A_72_P084206	8.2228e-11	1.15069	-2.34822	-1.57364		Rep: Transporter, major facilitator family - Synechococcus sp. (strain JA-2-3B'a(2-13)) (Cyanobacteria bacteriumYellowstone B-Prime), partial (4%) [TC569169]	ACAGGGGCAGGAGCAGTGGATATGACTAACAAAATCTTTGCTCTGATAGAACTTACATTC
A_72_P661793	8.23288e-11	1.72415	2.48036	1.16831	CDK2	Sus scrofa cyclin dependent kinase 2 (CDK2), mRNA [NM_001285465]	AGATTTTAGCAAAGTTGTGCCTCCCCTGGATGAAGATGGACGGAGCTTGTTATCGCAAAT
A_72_P058346	8.32571e-11	1.12019	-3.1422	-1.84182		1144276 MARC 4PIG Sus scrofa cDNA 3', mRNA sequence [DN130013]	TGGGGGCCCTCGGTATAAAGCTAAATTAGAGATTATGTTTAAAAAATGGACATAATCTGA
A_72_P531333	8.36273e-11	1.05175	-3.11862	-1.90428		rjej24b_k5.y1 jej Sus scrofa cDNA 5', mRNA sequence [EW286118]	TCTTATCTTTCTATGGCTTGTTGAACTTTTACCTCTACACCCTGGCCTTTGTGTACTCGC
A_72_P284554	8.40463e-11	1.15503	-2.55977	-1.6064			GGGGGACTCAGTAAATCAACAAAATCCATAATCTGAAGGAAAAGAACATAACTTACAAGT
A_72_P049411	8.44911e-11	1.67086	2.21137	1.12851	F11R	F11 receptor [Source:HGNC Symbol;Acc:HGNC:14685] [ENSSSCT00000006979]	AAACTTTCCAGATGGAGGTAATATCTAATTAGGCAATAAAAGTAGAGACTGTGACACGGT
A_72_P108361	8.50399e-11	2.14171	2.92584	1.7666	FNDC3B	Rep: von Willebrand factor, type A - Mycobacterium vanbaalenii (strain DSM 7251 / PYR-1), partial (4%) [TC529423]	AAAGAGAGGGAGCAGACAGACCCGGAAGAAAAGGAATCTGCTCTGGAATAACACTTTTTT
A_72_P575409	8.51042e-11	1.74628	2.11127	-1.18886	FHL1	Sus scrofa four and a half LIM domains 1 (FHL1), mRNA [NM_214375]	TTTGGAGACTTGCATGAGAATGTTTTCGCCCCCTCAACGTTCCTGCGGTTTTGCAATTTA
A_72_P040481	8.67853e-11	1.86113	2.391	-1.13536		805776 MARC 3PIG Sus scrofa cDNA 5', mRNA sequence [CF177312]	TCTTTTTGGTACTGTACTCACTCTTCCCTATGTGCTGTGCATAAGTGATCTTTCTTTGAA
A_72_P367638	8.68758e-11	1.11946	-2.50571	-1.67146		PDUts1018B06 Porcine testis cDNA library I Sus scrofa cDNA clone PDUts1018B06 5' similar to homologue to ref [CV865451]	TTCCAGGAGACCAAGGACCAGCTCACCACTGAGAACATCATTCTGGGGGGAAAGCTGGCA
A_72_P028986	8.69996e-11	-1.714	-4.4605	-2.50606		PDUts1130D06 Porcine testis cDNA library I Sus scrofa cDNA clone PDUts1130D06 5' similar to homologue to ref [CV874715]	CCAGAAATCAATAGGAAAGATATTCATTTCTATCACAGGGCACCCATGAAGACTAGCTGC
A_72_P191901	8.76812e-11	1.05689	-2.54057	-1.71359			TTGCCCTTTTAAAATTAAAAAACCAATGCTTTATTAAGGGGCAGGGGGAAGTTTACCACC
A_72_P377838	8.82907e-11	2.27048	2.59507	1.49377	CUEDC1	Sus scrofa CUE domain containing 1 (CUEDC1), mRNA [NM_001243919]	AAAGGAAGAGAACAATAGCCCTACTACGAACCCGACCCAACACCAAGCACTGCCAATGGG
A_72_P372628	8.98876e-11	2.68964	2.06107	1.19002	CCL5	C-C motif chemokine ligand 5 [Source:HGNC Symbol;Acc:HGNC:10632] [ENSSSCT00000035687]	GAAATAGAGAGGTGAGGTCAGAGGTTAAGGCCCTAGTTGTCATCAAGTATGTTTAAAAAA
A_72_P188966	9.0467e-11	2.38859	2.65766	-1.10548		microtubule associated protein 1B [Source:HGNC Symbol;Acc:HGNC:6836] [ENSSSCT00000018484]	TAGTGCTTTTATGATATTTGTGTGCAATATCCCCTCTTCCCATTGAGGATATTTGATGTA
A_72_P091141	9.06507e-11	1.11335	-2.83446	-1.71571			GGGCCCGGCCTTTTTCTTGAACCACCCCCCAAATTTTAAAAAGGGGGACCAAGGCAAACC
A_72_P153846	9.06507e-11	-1.01117	-2.19949	-1.6833	STOML1	stomatin like 1 [Source:HGNC Symbol;Acc:HGNC:14560] [ENSSSCT00000002142]	TTCCTGTCTGAGGCCCTGGTCAGCCATGTTGGGGCCTGCTACCAGTTCAATGTCATCCTT
A_72_P382348	9.16521e-11	1.04595	-2.46719	-1.6559		Rep: Transposase, IS111A/IS1328/IS1533 - Desulfatibacillum alkenivorans AK-01, partial (6%) [TC586913]	GTGGAACTTACGGTCTAGGGGGAAAGAGATATTAATCAAATAATCACATACACAAAAAGG
A_72_P503667	9.49602e-11	1.02617	-2.48198	-1.58476		Rep: Chromodomain-helicase-DNA-binding protein 2 - Homo sapiens (Human), partial (5%) [TC520996]	ATAAAGGACGGCTTGGAATGAAGGGGAGAGCAAGAGTTGTTAAGCACCTGGATGTTTTTG
A_72_P346778	9.53076e-11	-1.54976	-3.41232	-2.46472		rnbm07b_d6.y1 nbm Sus scrofa cDNA 5', mRNA sequence [EW416188]	CAAAGCAACATGGTAGCCACTGGTGATATGACAAGAAAAATAATTAAAAACTTGTCCGTA
A_72_P086091	9.7e-11	1.11211	-5.19706	-2.30943	NFATC4	nuclear factor of activated T-cells 4 [Source:HGNC Symbol;Acc:HGNC:7778] [ENSSSCT00000002222]	ATGAAACTCCCTATGTGTCAGAAGGCTTCAGCTATGGCACGCCCCCTCTGTACCCCCAGA
A_72_P200962	9.77031e-11	-1.01575	-2.81665	-2.0709			ATATTCTCAAAATTTTGGTGGGCATCCGCACCGGTCCCTTTTCTTTGAGGTTCTTCTCCT
A_72_P319818	9.80492e-11	1.14277	-2.36381	-1.70687			CAAAGGGGGACATTGGGGGCTCAATGGTTTGGTTCCACACCAAAGGCCCCTGTACTTTGC
A_72_P013801	9.90859e-11	1.11238	-2.5613	-1.63872		Rep: Protein FAM65B - Bos taurus (Bovine), partial (56%) [TC543876]	ATCCGGGGGTATGAACACCTATGTAAACGAAAACGTTCGTTCTTTGCGCTAGTGGAACAA
A_72_P034921	1.00583e-10	1.91622	2.48599	1.80358		Rep: Cation ABC transporter, permease protein - Campylobacter concisus (strain 13826), partial (10%) [TC560719]	AAGTGAATTCACACGTCCTCAGCACTTATGACCATCCAGTGGGACTTCCTAGCTCAAAAT
A_72_P139856	1.00583e-10	1.08801	-2.60591	-1.80689			GTTTAAGTCAATTTTCACCGGGCGGGGGAACCACTCCCTGGCCTTGGGGATTTTGCGTTC
A_72_P440256	1.00693e-10	-1.14051	-2.93735	-2.26926	AURKB	Sus scrofa aurora kinase B (AURKB), mRNA [NM_213919]	TCCCGCACCTGCCTTCTCCCTCCTTTTTATTTAATAAAGGCGGAAGCGTTTTGTAAAAAA
A_72_P030766	1.01059e-10	2.04059	2.74346	1.90631		Rep: PREDICTED: diacylglycerol kinase, eta isoform 2 - Pan troglodytes, partial (24%) [TC535727]	CTTTTGAAGATGTTAGCGGCACTCCTGTTACGAGCACGAGGGAATTTGCAATTTCATCTT
A_72_P394363	1.03882e-10	2.46212	2.30999	1.30086	OLIG1	Rep: Predicted protein - Coccidioides immitis, partial (5%) [TC576542]	TTGGAGGGTTTTGGTTGTTGGTAGTAGCCGAATTTAACTGGCATTTTATTTTATTTTCTC
A_72_P607048	1.04246e-10	1.2818	2.57774	2.00419	STAB1	stabilin 1 [Source:HGNC Symbol;Acc:HGNC:18628] [ENSSSCT00000012523]	AAGACACTCTTCGTCCCTGTCAACGAAGGCTTTGTGGACAACATGACGCTGAGCGGCCCA
A_72_P078051	1.04967e-10	1.10507	-3.55968	-2.05476	FAAH	Sus scrofa fatty acid amide hydrolase (FAAH), mRNA [NM_213914]	ATACTTTCTGGCAGTCGTTGTTAGGGCAGTGGGGGTTGGAGACCTGACCTTCTGGAACCC
A_72_P674232	1.05299e-10	-1.51533	-3.94186	-2.05628	NCOA4	Sus scrofa nuclear receptor coactivator 4 (NCOA4), mRNA [NM_001243122]	TTGGCTTGTCCAGAACCGTCAAGACCCATATAAAGTAGAGGAGGTCTGCAAAGCTAATGA
A_72_P288719	1.05601e-10	1.10211	-2.40919	-1.60133			TGAAATCTAATGGCATTTGAGAAGGGGGCAGTGGAATTTTCCTGCCAGCTTCATGAAGAG
A_72_P049351	1.06115e-10	2.16561	1.86711	-1.58896		1103830 MARC 4PIG Sus scrofa cDNA 5', mRNA sequence [DN106449]	CTGTTCAGAAGCACAAAACTCTCTCCTGAAAGAGAGAAACAGAGACATTCCCTAAACTAA
A_72_P335423	1.07636e-10	2.08472	3.00477	1.313			CAAGTGAAAATGAGCACTGCGTACAGACCATGATAGTCTGAATTTTCTAAGAAATATACT
A_72_P402393	1.07636e-10	-2.15422	-1.36679	-1.26346	GAR1	Rep: NAD(P)H dehydrogenase, subunit NdhF3 family - Acaryochloris marina MBIC11017, partial (3%) [TC580849]	CTTGGTTGGAACTGTGATTTCACTGAGCTCCATTGTGAAAGATACTTTGATTATTCACAT
A_72_P376308	1.07769e-10	1.05527	-2.61627	-1.72494			TATCTGGTCCGTGCCTTAATTAGGAACCCCCTCCCTTGTATACGCGTTATATTCTTACTC
A_72_P300709	1.08983e-10	1.18218	-2.38102	-1.60565		PDUts1170G07 Porcine testis cDNA library I Sus scrofa cDNA clone PDUts1170G07 5', mRNA sequence [CV877908]	ACAAAAGGCAGGAGACTTGGTTTGGAAGAAGGCCAGCCTGGGACTCCGCCATCTCCTCAT
A_72_P338418	1.09144e-10	1.17682	-3.2716	-1.7643		Rep: Envelope polyprotein - Macaca nemestrina (Pig-tailed macaque), partial (21%) [TC608126]	CAGCAACAGTTTGTCTCAATTAGCCAACCAAAAAAGAATGTGCACCCCGACCTGACCAAT
A_72_P035451	1.10098e-10	1.38186	2.09106	2.5688	CLEC5A	Sus scrofa C-type lectin domain family 5, member A (CLEC5A), mRNA [NM_213990]	TAACAAAGACATTTGATGCTGCATCATGTGACGTCAACTACCGCTCGATCTGCGAGAAGA
A_72_P321638	1.10368e-10	1.12987	-3.2985	-1.97049	TMEM108	transmembrane protein 108 [Source:HGNC Symbol;Acc:HGNC:28451] [ENSSSCT00000012734]	AGCCCTCGCTTTGCTGGTCCCGACTTTTCGTCTCTAAATTATCAATATACAAATATATGT
A_72_P210297	1.11211e-10	1.12792	-2.10087	-1.50403		51037 MARC 2PIG Sus scrofa cDNA 5', mRNA sequence [AW416039]	GAGCTCGAGGCTGTGACTGGAAGGAGATTTTTAGTTTTAAATAACTTCTGGGGGAAAAAA
A_72_P219357	1.11418e-10	1.03967	-3.84308	-1.91764		362463 MARC 1PIG Sus scrofa cDNA 5', mRNA sequence [BI338624]	TTGTATTTAGTTTTGTAGTTTCTTGGCTTTTATAATCCCCCTTTTGCCCTGCCCCCTGGG
A_72_P452712	1.11418e-10	1.15043	-1.95951	-2.20173	KCNRG	potassium channel regulator [Source:HGNC Symbol;Acc:HGNC:18893] [ENSSSCT00000010287]	AACAAAACACTGAAACCAGGGACTATCCTCATGCCACAGCAATCTGAGAAAAAGAAATGA
A_72_P285524	1.11882e-10	1.09603	-2.51505	-1.73041		PREDICTED: Sus scrofa hypothetical protein LOC100517320 (LOC100517320), mRNA [XM_003121690]	ATGACAGCCTTGGGGGGTGTCATAGCTTGATAGTTTAAAGATTAGCTTCAAGTCATTAAA
A_72_P289624	1.11882e-10	1.11531	-2.29692	-1.59591		DB800056 full-length enriched swine cDNA library, adult immature dendritic cell Sus scrofa cDNA clone DCI010118F11 5', mRNA sequence [DB800056]	TATTGTGGGGGAAAAACTGAGGAACAGTGAAATTAAATAACTGCCCACAGTCACCCAGCT
A_72_P259407	1.13616e-10	1.04008	-2.30847	-1.7411		POZ/BTB and AT hook containing zinc finger 1 [Source:HGNC Symbol;Acc:HGNC:13071] [ENSSSCT00000032032]	TTTGGGTTCTGTAGCTGAGAGATTTTTATTCGTTTTTAACTCCCCCTCCAGCCCTGTCAC
A_72_P084881	1.14278e-10	1.12904	-2.93165	-1.81798		elastase, neutrophil expressed [Source:HGNC Symbol;Acc:HGNC:3309] [ENSSSCT00000027015]	GATCAACTCCATTATCCGACGCTATGGTGATAATGACAGCCCGCCTCTCCACCCCAGGAT
A_72_P104166	1.15106e-10	1.19125	-2.26559	-1.62185	FAM161B	family with sequence similarity 161 member B [Source:HGNC Symbol;Acc:HGNC:19854] [ENSSSCT00000002617]	ACAGTTTCTTCCAAGACAAAGGCAGGGGGAAGCCACAGGTGCACCACCCCTCATCTCCAA
A_72_P133646	1.15425e-10	1.08845	-2.12712	-1.51043			AATTTCAAATAAACTAAGGGGAGGGACAAATTATAAGTTGGGGATTGGGAGTTCCCGTCG
A_72_P165836	1.16814e-10	1.17049	-2.13884	-1.43408	CALCB	Sus scrofa calcitonin-related polypeptide beta (CALCB), mRNA [NM_001102473]	GGGGACACATGTAAGGTGATGCTGTGCTTTGTCTAAGAACATGATTGTATAATTTGTTTA
A_72_P300029	1.16938e-10	2.1439	2.39445	1.498	SRGAP3	Rep: Brain stress early protein - Mus musculus (Mouse), partial (10%) [TC570361]	TCATTTTCTTTGGTTTCCTTCCTCCCCAAACTGTGTCAGGAAAAACAAATTGAAACCACC
A_72_P069771	1.17117e-10	1.08338	-2.56441	-1.71919			TTTAGGGGAGGGGCATCAACTTTGCGGATTTTGTTGCCAACAAGATGGGATTCAATAAGG
A_72_P067956	1.17184e-10	1.11415	-2.14906	-1.52693			TTATAAAATGTTAAAACAAATTAGAATGTGCTGGGGGTGGGAGCTGGGCGTGTTTTCCAG
A_72_P336173	1.18352e-10	1.04267	-2.4068	-1.60634	ITGA2	Sus scrofa integrin subunit alpha 2 (ITGA2), mRNA [NM_001244272]	AGGGGTGGTGGTGGGGAACCATTTAAAATGATTGTTTTTAAACAATGAAAGTGAAGTAGA
A_72_P410513	1.18352e-10	1.01479	-3.14345	-1.88204			GATTTGGCATAATTTAACCCCGTCCGTTGTCTCAGCTCCTTTACCTTTTACCTTTTAAAA
A_72_P386443	1.19734e-10	1.08078	-2.16638	-1.56167			GGCCAGCCGCTGACAACTTACAATAAATCACCATGAATCACTAAGGGGGAACTAGAAGAA
A_72_P232562	1.20101e-10	1.15679	-2.57339	-1.68414	CEND1	Sus scrofa cell cycle exit and neuronal differentiation 1 (CEND1), mRNA [NM_213866]	TTGCTTGGAGCCCTGGGCCTGAGTGGAGGCTGCGTCTGAAATAAACTCCTCTGTTACCTG
A_72_P032041	1.20847e-10	-2.00484	-1.10089	-1.05419		Rep: Surfeit locus protein 2 (Surf-2). - Bos Taurus, partial (93%) [TC616288]	GGCTCACACTGCATACAACAAATGCCATTATTTATTATTTTGTCGTGTCTCCAAAAATCA
A_72_P350558	1.21048e-10	1.67338	2.95161	1.25461	CDK2	Sus scrofa cyclin dependent kinase 2 (CDK2), mRNA [NM_001285465]	TACCCAGTACTGCCATTCGAGAGATCTCTCTGCTTAAGGAGCTTAACCACCCTAATATTG
A_72_P008631	1.21436e-10	2.0289	2.46942	1.9876		Rep: Serine-type D-Ala-D-Ala carboxypeptidase - Roseiflexus castenholzii DSM 13941, partial (5%) [TC565030]	AAATGAACAGCTTTAGAAAAGCCAAACCTTTGGCCCTAAATCGTGTTTGAGTGTCCCGGC
A_72_P349653	1.21608e-10	1.14358	-2.09442	-1.5226	CRYBB3	crystallin beta B3 [Source:HGNC Symbol;Acc:HGNC:2400] [ENSSSCT00000010909]	TGTTTGAGAACCCAGCTTTTGGGGGCCGCAAGATGGAGATAGTGGACGATGACGTGCCCA
A_72_P038331	1.22232e-10	2.18076	2.93565	2.18232		Rep: tRNA-dihydrouridine synthase 2-like - Mus musculus (Mouse), partial (9%) [TC570561]	ATGGGCACATAGAAGCTCACATTCTTACAATTGTATGTGAATCTCCAGTGTCTCAAAATA
A_72_P362318	1.22275e-10	1.06831	-5.03929	-2.17959	USP3	Rep: Usp3 protein - Rattus norvegicus (Rat), partial (7%) [TC550897]	CTGCGGGGCGCGCTCTGGGGCCCTTCGCTACCTGCCTGGGCCCCCCATGCACCCGCGACC
A_72_P196282	1.25936e-10	-1.72256	-2.37723	-2.97738			TGTGGCATCACAGTGTCCCAGGTATCAAACTGGTTTGGAAATAAGCGAATCCGGCAAAAA
A_72_P037936	1.2611e-10	1.08737	-2.8893	-1.7449		latent transforming growth factor beta binding protein 2 [Source:HGNC Symbol;Acc:HGNC:6715] [ENSSSCT00000002632]	ACATCTGTTGGAAAAAAGTCACCAATTATGTGTGCAGCCACCCCCTGCACGGGCGCCGCA
A_72_P094406	1.26517e-10	1.04929	-2.38273	-1.64598		AJ959175 KN404_2 Sus scrofa cDNA clone C0007750j07 3', mRNA sequence [AJ959175]	TAAGTTCATATGGGGGAACTGACTTGCTCTGGAGGCAGCATGGTGTAGTTTAAAAGTTCA
A_72_P036826	1.26824e-10	-1.06049	-2.12243	-1.50191		Rep: UPF0351 protein C9orf32 homolog. - Bos Taurus, complete [TC568783]	TTCGGGAGTGTTGAGCGGGGTCACTAAATATACCTGTCTGCCGTCTACTGCCCCCAAAAA
A_72_P301479	1.28569e-10	1.18474	-2.36038	-1.56466		1102039 MARC 4PIG Sus scrofa cDNA 3', mRNA sequence [DN105725]	GACATTCATTGGGGGAAATGAAATACAGGCAAATAAATATGCCCATTATAAGCCATCATT
A_72_P213407	1.28976e-10	1.11781	-2.11792	-1.46145	PRICKLE1	Rep: PRICKLE1 protein - Bos taurus (Bovine), partial (35%) [TC569807]	GGTGGGGCTATGTAAATACTCTTTAAAACTATGGCCCTAGTAATCTTACAAGTGTTATTT
A_72_P417959	1.29549e-10	1.12588	-4.83326	-1.94354	LOC100524940		ATGCTACTTCAAGTTTCCAAGAAGAAAACCTCATCTGTAGCACCCTGGACCTCTTCGTTG
A_72_P222402	1.3087e-10	-1.11734	-4.00391	-1.15967	LOC100525237	PREDICTED: Sus scrofa hypothetical protein LOC100525237 (LOC100525237), mRNA [XM_003129172]	GTGGGCACACTTGTCTGTGTATCAGAACTTGGCACAACTTAAATTTGGTAAATGGTTAAA
A_72_P286362	1.32771e-10	2.09686	2.48582	1.69142	CYTH4	Sus scrofa cytohesin 4 (CYTH4), mRNA [NM_001144121]	TGAGCACAAACTGCTGAGCCCTGATGTCCAGGACATCGCCCAGTTCCTGTACAAGGGTGA
A_72_P410928	1.33678e-10	-2.0182	1.06405	-1.07878	SFT2D2	Sus scrofa SFT2 domain containing 2 (SFT2D2), mRNA [NM_001243648]	GTGCCTTTGATCTTGCAGCAATGTGTTGCTTGCATTCTGAACATTTGAGGGTTGCTTTTG
A_72_P190486	1.34582e-10	1.11084	-2.99646	-2.05251			TAAGTGACTTACTTTAATAATGCTATACTATACCTGCACCCTCACTCCTTTGGGGCGTGT
A_72_P442415	1.36893e-10	-1.01833	-2.42	-1.64651		Rep: Targeting protein for Xklp2 (Restricted expression proliferation- associated protein 100) (p100) (Differentially expressed in cancerous and noncancerous lung cells 2) (DIL-2) (Protein fls353) (Hepatocellular carcinoma-associated antigen 519). - Canis familiaris, partial (69%) [TC526692]	TTTGATGAGACAGCTTCTACATATGTTCCCCTTGCACAGCAGGTCGAAGCCTTTCATAAG
A_72_P066551	1.37643e-10	2.04729	2.58924	1.73903	CKAP4	Sus scrofa cytoskeleton associated protein 4 (CKAP4), mRNA [NM_001244631]	TAACAGAAGCAGATTAACCTCAAAAACCCTGCCTGGCCGGCAGATTTCAAGTTTAAAAAA
A_72_P124571	1.38451e-10	1.10675	-2.43014	-1.64953			CCAGGCCGGGGGTCAAAAGTGCAGAATTTTATTTTCTTAATAGGCACTATATTTAAATAA
A_72_P148166	1.38469e-10	1.08809	-2.63756	-1.71321		Rep: Lmo1107 protein - Listeria monocytogenes, partial (10%) [TC616769]	AAACCGGTTTCTTTTTTATTTTTGGGGGGAAAATTTCGCTGCACAAAGTACATGCCGTTT
A_72_P073101	1.39687e-10	2.34802	2.11925	1.48694	PLAU	Sus scrofa plasminogen activator, urokinase (PLAU), mRNA [NM_213945]	GAGTGAGGTGAGGACCACTCCTGTACACTGAGTATTTAATAATTATGTTCTACTATTTTT
A_72_P677846	1.39933e-10	1.08377	-2.29348	-1.59266	ID4	inhibitor of DNA binding 4, HLH protein [Source:HGNC Symbol;Acc:HGNC:5363] [ENSSSCT00000027574]	ATAGATGATTATAAGGGGGCAGGACACTTTCTTTTCCCTGCAAGATGTTACATATTGTAT
A_72_P011351	1.42732e-10	1.73685	2.0364	1.88465	VPS26B	Sus scrofa vacuolar protein sorting 26 homolog B (S. pombe) (VPS26B), mRNA [NM_001137634]	AACTTTCCCAAAACCTTAAACCTGTCCTCTGAGGGAACTAGAGAGAATCTGGTCCTCACA
A_72_P119426	1.45172e-10	1.01841	-2.27359	-1.74794			GTGCCCTATTCTGTTCCCCTTCATTTTGCAGTTGTATAATTCCTGATTATACAACTGACA
A_72_P440141	1.45176e-10	1.83384	2.76761	2.00974	ADIPOR2	Sus scrofa adiponectin receptor 2 (ADIPOR2), mRNA [NM_001007192]	TTTCTACTGTAACCCGCAACCTTGCTTCATCTACTTGATTGTCATCTGTGTGCTGGGCAT
A_72_P381758	1.46188e-10	1.53548	2.07808	1.0577			AGGTGCCCTTTTGTAAGACGCACTTTTCCCAAATAAAACAATGTCAAAAACCAGCGGCCG
A_72_P024541	1.46417e-10	1.8137	2.88718	1.97462		Rep: Tyrosine kinase ZAK1 - Dictyostelium discoideum (Slime mold), partial (3%) [TC589634]	AGCTGAAAAAGATATGTAGCTGTGCCACCAATGGACAGGAAGTAGTAGGTACCTCCAACA
A_72_P442126	1.47181e-10	1.10993	-2.41739	-1.57084	RNF39	Sus scrofa ring finger protein 39 (RNF39), mRNA [NM_001128446]	CAAAAATATGCTTCACAGACTGACAGCTGACCTGACCCTGGACCCTGGCACCGCACATCG
A_72_P321243	1.47969e-10	1.81605	1.76317	2.77907			GGACTGGGCCATTTTCTTGCAAGATCACATCCACCCTGGAGGGATCACTTTTACTGGAAC
A_72_P074106	1.5001e-10	1.17199	-3.49211	-1.73835			TATATAGCCATATATGTACATTAATCCTGAATTCCTAATTTACCCTGGCCACCCCCCTTT
A_72_P563939	1.53401e-10	2.57755	5.99538	3.36396	MAP1A	PREDICTED: Sus scrofa microtubule-associated protein 1A-like (LOC100520470), miscRNA [XR_130292]	TGAAGCTGAGCTAAGGCTTAACTCCTACTGAGTGAGAGGAAAACAGGCCAAAAATACCAC
A_72_P322188	1.54033e-10	-2.04354	-1.47277	-1.40129		951576 MARC 4PIG Sus scrofa cDNA 5', mRNA sequence [CN162210]	GAGAAAAAAGTACAGCATGAGTTCTGTTAGGAAGAAAGAATGAAACTATTGTATCTCACC
A_72_P067968	1.54624e-10	-1.36976	-2.73688	-1.93467		AJ647831 CSEQRAN19 Sus scrofa cDNA clone C0003260_N02, mRNA sequence [AJ647831]	TCATGAGGAGAAGATGGTGTATGTCCAAACAAGGACTGCTCTGTGTCCTCACAGAAGAAT
A_72_P144531	1.54688e-10	1.06159	-3.35416	-2.03252		830214 MARC 3PIG Sus scrofa cDNA 3', mRNA sequence [CF362531]	TCATAAATGCCTCTTTATCAAGAAAGCTCAGTTAACTACAACACCCTGCCCTCAATTGCT
A_72_P012956	1.55604e-10	1.04793	-2.42256	-1.66708		PREDICTED: Sus scrofa uncharacterized LOC102166787 (LOC102166787), transcript variant X1, ncRNA [XR_299193]	CAACCGCAGATCCCAATCTATTAGGGGGTTGTAAAATTAGAAGTGTAACTAACTATTTTA
A_72_P364438	1.56006e-10	1.29053	2.47187	2.11134			GGAGTCAGTTGCCATGACACTAAAGAAACCAAGGTCCAGTACCTCTGTACAATGCAAAAA
A_72_P075626	1.57242e-10	1.13041	-2.45556	-1.57543		Rep: Guanylate cyclase soluble subunit beta-2 (EC 4.6.1.2) (GCS-beta-2). - Canis familiaris, partial (44%) [TC610973]	GGCTTTGGATTGAAGAGAGAACTTTCTGCAATGCTTTCCCCTTCCACCTTGTGTTTGATG
A_72_P154176	1.57804e-10	1.1676	-3.97292	-1.81844			GCCACACCTGACCTCCAGTCCATTCTCAGTGCCTGAAATAATAAATCCCCTTTCTAGCTG
A_72_P334608	1.58593e-10	1.63818	2.18837	1.16381		nudix hydrolase 14 [Source:HGNC Symbol;Acc:HGNC:20141] [ENSSSCT00000002842]	TGACCCAGATGTTCCCAAGACCCTCGGAGTCATCTTTGGCATCTCGTGGTTCCTCAGCTG
A_72_P226627	1.61527e-10	2.07778	3.33634	1.43222			GCTCAACTAACCTCAGGCACTGACATCACAAAACCAAACTCTCAGTTTCTTCTTGTGAAA
A_72_P064006	1.62358e-10	1.08552	-2.91148	-1.84393		1107620 MARC 4PIG Sus scrofa cDNA 5', mRNA sequence [DN109981]	TTTCATAATGGGCCATACTGTCAATTAATCAGAGAGCAGCACCCTCTCCCTCACTCATAG
A_72_P029451	1.62361e-10	1.08188	-2.51809	-1.72643			GACGAACAACTCAGCAACAAATAAGGATGCTTTTAATCTTGGAGTCCTGGGGGGAAAAAA
A_72_P560634	1.64461e-10	1.04581	-2.09736	-1.44751	RNF41	322414 MARC 1PIG Sus scrofa cDNA 5', mRNA sequence [BG608938]	TTTCCAGGGGGATGTTGATGAAGACCTTATTTGTCCTATTTGCAGTGGAGTCTTGGAGGA
A_72_P022121	1.65384e-10	1.79431	2.59145	1.7733		Rep: Endonuclease/reverse transcriptase - Sus scrofa (Pig), partial (5%) [TC566722]	CATACCCTGGTCAAATTGTTCAAAGCTAGAGGCAAAGAGAAGATCTTAAAAGCAGGAGGG
A_72_P421739	1.67392e-10	2.0452	2.43242	1.69284			GTTGACCTGGCTCTGATTTTCACTGCTCCAAGTAAATGGTTCCTCTACTCTGGGAAAAAA
A_72_P544072	1.67876e-10	1.79315	1.72522	2.00002	BAG3	BCL2 associated athanogene 3 [Source:HGNC Symbol;Acc:HGNC:939] [ENSSSCT00000011687]	CATAAAATGTGTATGGAGCCATAGGAATATATCTGTATGTTGGATGACTTTAGTGCTACT
A_72_P212017	1.71696e-10	1.05598	-2.99494	-1.68404			GAAATGCTGTGCCATGTTTCTTGACCCTGCCTAGGTGCCATGGTGTATAAAGAAAGACAA
A_72_P026606	1.76272e-10	1.08192	-2.93878	-1.74961	TMEM182	transmembrane protein 182 [Source:HGNC Symbol;Acc:HGNC:26391] [ENSSSCT00000008927]	AAGCTACAAAAACATGAGAATGAAAGACTGCTTGGATTTCACCCCTTCTGTGCTGTATGG
A_72_P266152	1.76947e-10	-1.06191	-2.47153	-1.57458		Rep: RING finger protein 10 - Homo sapiens (Human), partial (8%) [TC597994]	ACAGTGTATTTTCCAGCTTCCTGTCTTTACACCAAAATAAAGTATTGACACGCCCAAAAA
A_72_P498393	1.78502e-10	1.12341	2.18497	1.67947		family with sequence similarity 129 member B [Source:HGNC Symbol;Acc:HGNC:25282] [ENSSSCT00000006173]	CAGTCATCCCTCCCAGATATTGTATTGAAAATATGATGCAAACTGTTTAAGCTTCTACTA
A_72_P413643	1.79165e-10	1.02145	-2.41062	-1.81984	ATP2A3	GB	CGAAGTCTTTGAGTCACGCTTCCCCACGACCATGGCCTTATCTGTTCTTGTGACCATCGA
A_72_P085566	1.79603e-10	2.01943	2.75807	1.87361	LPCAT2		CTTTATTCTGTTTTAGGTAATGAAGTGCCTTGGGCCCTCTCTATTGAGTTCATTAAAAAA
A_72_P185121	1.8478e-10	1.01327	-2.22582	-1.39393	CDKN3	Sus scrofa cyclin dependent kinase inhibitor 3 (CDKN3), mRNA [NM_214320]	CGGGACAAATTAGCTGCACATCTATCATCAAGAGAGTCACTATCAAGATCTGTATCTAGA
A_72_P646236	1.85462e-10	-1.33083	-2.02992	-1.53774	CYB5A	Sus scrofa cytochrome b5 type A (microsomal) (CYB5A), mRNA [NM_001001770]	GTGTGGCTCCAGTGGACTGACTCATCATCTGTCTTCATTTTTCTCAGCCTCATGTTTTTT
A_72_P228227	1.86236e-10	-2.11532	-1.82378	-1.43606		Rep: Lymphoid enhancer binding factor 1 - Mustela vison (American mink) (Neovison vison), partial (65%) [TC534889]	CTACATATGCAGCTTCTATCAGGCTGGTCTGCAAGAGACAATTATGATAGGAAAAAAGAG
A_72_P409933	1.86487e-10	1.54294	1.90152	2.09154	VCAN	Sus scrofa versican (VCAN), mRNA [NM_001206429]	GGGTTGCTGTGCTCCCAAAACATTTTAAAGTGAAAGTATTGGCATTCAAAAACAAAGAAA
A_72_P489955	1.87052e-10	1.03959	-4.34999	-2.38564	OPALIN	Sus scrofa oligodendrocytic myelin paranodal and inner loop protein (OPALIN), mRNA [NM_214210]	TTCTCGGTGACTGGCCTCCTGATCTTTTTTCACACCCATTTTCTCAAAAGAGCCATCAGA
A_72_P084916	1.88964e-10	1.10243	-2.65121	-1.66508		997289 MARC 4PIG Sus scrofa cDNA 5', mRNA sequence [DN133439]	GGGGGAGGTGCACTTAAGTACCATCGTAAAATAATAATAGTTAGCATTTATTAAATACGC
A_72_P716913	1.90179e-10	-2.42324	1.25084	-1.18356		Rep: IGL@ protein - Homo sapiens (Human), partial (77%) [TC534584]	ACTACTTCTGTGCTCTGTATAAGGGAAGTGGTACCTACACTTATATTTTCGGCGGTGGGA
A_72_P711268	1.91335e-10	-2.00993	-2.03762	-1.63041	ABLIM1		TAAAGAACCGAGCCCTAAGTTTGTACCTACTAATGAAACTCTGTTTGGCTTGTAGAACTT
A_72_P027256	1.94044e-10	1.12575	-2.06812	-1.41685		Rep: Mitochondrial 2-oxoglutarate/malate carrier protein (OGCP) (Solute carrier family 25 member 11). - Canis familiaris, partial (10%) [TC558273]	GTTCCAGGGGGCATTGGTAGATCTGGAACACCTGGCACTTGACTCCACCCCTTTCTTTCC
A_72_P599953	1.98454e-10	2.48292	2.7639	1.9236			GGTCTCTTGGGCCCAGGAGGACTCTCTATCTTTTTTAGTTTTATATTCATAAACTTTTTT
A_72_P084031	2.00069e-10	-1.02783	-2.03496	-1.51502		PDUts2060B10 Porcine testis cDNA library II Sus scrofa cDNA clone PDUts2060B10 5' similar to homologue to ref [CX061721]	CCACCACCTGAGTAGGGCTTGGGGCAGCTCAGGGAGGGGAAATAAATAGTATTTAGTGCT
A_72_P254567	2.01236e-10	1.05104	-3.9887	-1.9196	PIH1D3	PIH1 domain containing 3 [Source:HGNC Symbol;Acc:HGNC:28570] [ENSSSCT00000033177]	GGACATACTTATTTTTATGAATTATGCCAATGTACCCTACCTCCTCTGTATTGTATTGCA
A_72_P232147	2.01318e-10	1.04884	-2.07646	-1.52478			TCCCTAGAAGGAAGTCGAGGTCAGGGGTTGGCAGTTTTTGAGAATCTTAGAAGATTCAGA
A_72_P126201	2.02924e-10	1.1224	-2.54615	-1.72508			TGTCGGGGGCATGATGTGATGGGAATATCACCCTTTCTTCCAAAATACTCATCTTTTTCT
A_72_P005046	2.0616e-10	1.07145	-3.47627	-1.9879	C1QTNF12	C1q and TNF related 12 [Source:HGNC Symbol;Acc:HGNC:32308] [ENSSSCT00000003700]	TCACAGATGCCCACATGACATGGCTGAACTTTGTCCGGCGTCCTGACGACGGGGCATCGA
A_72_P050411	2.06586e-10	2.2497	3.46066	2.23183			TGCACCCGGAATCTGTCTTTTCCTCTGCCAGAAACCAGCAAACATTTCCTTCTTAAAAAA
A_72_P223637	2.09532e-10	1.07485	-2.76258	-1.74706	ATP1B4	Sus scrofa ATPase Na+/K+ transporting family member beta 4 (ATP1B4), mRNA [NM_214132]	CAGGGGGCCACTCCTACAAGTTCTGTTTCTGTTTTATTTCATGTTACCTGAATTCTTTTT
A_72_P309568	2.10492e-10	2.62597	3.20275	1.6797		AJ953056 KN404_1 Sus scrofa cDNA clone C0007744g05 3', mRNA sequence [AJ953056]	AGCAAGTCGTGACAGACTCCTAACTACCAAACTTACCAACTGGATTTCTTGAAAGGATTT
A_72_P507566	2.11891e-10	1.09457	-2.38415	-1.67191		HECT, UBA and WWE domain containing 1, E3 ubiquitin protein ligase [Source:HGNC Symbol;Acc:HGNC:30892] [ENSSSCT00000035055]	TTCAGGCTTCAATGGGTTTACTCCCCTGGTCACCCTTCTCTTAAGACATATCATTGAGGA
A_72_P050716	2.14363e-10	1.82993	2.15936	1.34951		reye1638b_e18.y1 eye Sus scrofa cDNA 5', mRNA sequence [EW156750]	CCCCTGTCTGCAACCTGATTTTACCCTGGAGAATACAGTGCAATATCTCTCCGTGAAAAA
A_72_P183606	2.17333e-10	1.09937	-2.1471	-1.54282			CGTGGGGATTGACATTGGCTACGTTTTGTTGTTTTTGCTATTTATTTGCATGTTGCCCAA
A_72_P662891	2.17333e-10	-1.41952	-5.76119	-3.35603		Rep: AP1G2 protein - Bos taurus (Bovine), partial (9%) [TC600309]	ATTCCAATTACAGGGCCTCGAAAGAGTCCTGTATTGTTATTTTTCGTCACTACCTCCCCC
A_72_P217357	2.1738e-10	2.68193	3.91435	1.87461	PKIG	Sus scrofa cAMP-dependent protein kinase inhibitor gamma (PKIG), mRNA [NM_214371]	TTAGTCAACGGTGGAAAATCTGAAGCGATGCGAGCAGGAAAAAGAAACTAAACCAGGCCT
A_72_P284869	2.21369e-10	-2.02963	-1.60216	-1.52252		Rep: procollagen-proline, 2-oxoglutarate 4-dioxygenase (proline 4-hydroxylase), alpha II polypeptide - Mus musculus, partial (12%) [TC571107]	TGGCACATGGTAGGCTCATTCACTTATATGTGATCTATGACTGCCTTCATTCCGTAAAAA
A_72_P208097	2.2158e-10	1.11918	-1.12589	-2.52396	ACKR1	Sus scrofa atypical chemokine receptor 1 (Duffy blood group) (ACKR1), mRNA [NM_001244095]	AGTTGGGAAATTTTGCGGTATATCCACGCTGCTGCTTGTCTTGCCATCTTTGTCTTGTTG
A_72_P332588	2.23552e-10	-1.08651	-2.77361	-2.35483	MOB1B	MOB kinase activator 1B [Source:HGNC Symbol;Acc:HGNC:29801] [ENSSSCT00000009794]	CAGGAATTCAACCTTATTGATAGAAGAGAACTTGCACCCCTCCAAGAACTGATTGAAAAA
A_72_P284629	2.24427e-10	-1.00996	-2.47061	-1.64621			TGTCAAACATTGCTCTCAAGGGGGTTGGATAGTTCTGGTTTCTCCTTTAACCTTGTGCAT
A_72_P099426	2.25587e-10	1.0677	-2.77751	-1.68981			GGGGGAACCGTAAGTATTCTTCTTATATTCTAAATTTGAGACTAAACTTGACCCACAATA
A_72_P004116	2.32197e-10	1.11873	1.4576	2.00791		Rep: Oxygen-independent coproporphyrinogen III oxidase - Bradyrhizobium japonicum, partial (4%) [TC593049]	ATGCCTCTGACAATAAGACACATTCAGAACAGAGTTTTTAAAATGGCTTTTCATATGGCA
A_72_P641109	2.32715e-10	1.63769	2.01108	1.60993	GRN	Sus scrofa granulin precursor (GRN), mRNA [NM_001044578]	TCAAGAAGAAGTGCTTCTCCAAGGAGAATGAAGCCATAGACTTCTTCACCAAGTTGCCAG
A_72_P774281	2.33222e-10	1.02824	-2.22898	-1.55175			TAGTGGGGGCAAGACAACCGGCTTTGCAAGAATTATAAATCCTTGGAAATAGCCAAAAAA
A_72_P210377	2.33514e-10	1.98966	2.30631	2.15317	GPAT3	glycerol-3-phosphate acyltransferase 3 [Source:HGNC Symbol;Acc:HGNC:28157] [ENSSSCT00000010112]	CCTTTTATAATGACAACAGATTATCCCGACTCAAGCGGGAGTAAGAACAAGGGAGTGAGG
A_72_P316118	2.37198e-10	1.56569	2.23674	1.55676		PREDICTED: Sus scrofa uncharacterized LOC102161797 (LOC102161797), transcript variant X1, ncRNA [XR_001298969]	GGACAGCAGTGCTGGTATTAGTCTGCTGATAAAGGCTCAATAAAGCTTCCGTTTGTTCAA
A_72_P151161	2.37839e-10	1.34261	1.70243	2.13941		Rep: Endonuclease reverse transcriptase - Bos taurus (Bovine), partial (3%) [TC524028]	CCTTGGCTATTGAAAATAATGCTGCTTTGAACATTGGGGTGCATTTTTCTCAGCCAAAAA
A_72_P331763	2.38338e-10	1.51778	1.68446	2.53422			ATAAACGGGCACATTTTCCCACACCAAAAGATTAGGAGTTGAGTTATATACATTAGCTGC
A_72_P512718	2.39009e-10	-2.10994	-1.84114	-1.58622			AGACCAGTGTTTCCCCAATTGTGGGTTGTAGTTATCCATCCACAGAAATCAATAACCGGC
A_72_P501740	2.43387e-10	1.93838	2.6109	1.15517	SORT1		CAGTACCTCCTACACTCCCTGTGGCTCCGACTTGGGGAAATAAATTCCCATTGCAAGGGA
A_72_P141856	2.46717e-10	1.15063	-2.08574	-1.47806		rgul0110_n13.y1 gul Sus scrofa cDNA 5', mRNA sequence [EW221235]	TGTCCCAGATGGTAAAGCAAAATTGGGGGCTAAGAATGATTCTGACCCATATTTTTTAAT
A_72_P361778	2.47647e-10	-1.07507	-3.68432	-2.40035			GGTTTTAAGCAAACCATATTCACTTGCTTTGAAAACACATCCAGTAGTAGTACTATTGCA
A_72_P587191	2.49155e-10	1.0826	-2.66642	-1.67796	PEA15	rspc029_e13.y1 spc Sus scrofa cDNA 5', mRNA sequence [EW572650]	GGCAAAATAATCTAAAAAGACTAACCTGCCACCCACCCCTTGTACTGCTGTGAAATTGCC
A_72_P151631	2.49835e-10	1.10392	-2.3239	-1.6424			GGGGCAATAGTGCATGTACTGTATTTTTTAGCCTCCTCTTGAGTTTGAAGAATCACTTAC
A_72_P345633	2.53328e-10	-1.14496	-3.15021	-1.90287			TAGTGATAAGACGCTATGCCATGCTGATCCTGTGAGATGTTTCCCTGATGCATGTAGACA
A_72_P248687	2.53872e-10	-2.12307	-1.72135	-1.65846	F8	Sus scrofa coagulation factor VIII (F8), mRNA [NM_214167]	GGTTAGAGGTTAATGACAGAAATCAGTAAGTTGTTTTGCTTTATAGCCTCCGAGAGAAGT
A_72_P074101	2.57481e-10	1.01507	-2.26374	-1.7169		UMC-p4mm3-008-e02 4mm ovarian follicle p4mm Sus scrofa cDNA 3', mRNA sequence [CO944716]	AATGTGTGCTTGGTTGCATGTACCTCCCCCTTCACCAAAATCACCTATATACTGACCTTA
A_72_P413348	2.57502e-10	1.14982	-2.27605	-1.62001			ATAATACACACACACAGAGGATGTGAAGGGGGACTCTCTCTGACTTAGCACTTAAAATGT
A_72_P185296	2.59596e-10	1.69165	2.46986	-1.45604	CLU	Sus scrofa clusterin (CLU), mRNA [NM_213971]	CATGGATGCCCACCTTCATAGAATTCCCTATCACTTCCCTGAGGCGGGAGTCCCAGAAAA
A_72_P025246	2.60553e-10	1.09016	-2.97161	-1.71689		Rep: 26S protease regulatory subunit 8 - Homo sapiens (Human), partial (64%) [TC518847]	AACATTCAAGTATCATGCCTATAAGTGGATCTGATCGGCGTCCCCGGTCTCAGAATATTC
A_72_P174061	2.6881e-10	1.76017	2.21591	1.63519			ACTTTTTGTAGATACATTCTGATGGATTCATTGTTGGCATCCTGCCTGAGCTTGACTTTG
A_72_P196602	2.71757e-10	1.04371	-2.07374	-1.47874		Rep: MscS Mechanosensitive ion channel - Ralstonia eutropha (strain JMP134) (Alcaligenes eutrophus), partial (3%) [TC526846]	GAGGGGTGGGAGAGGACTTTATTGGGACAACTGGAGAAAATTGAATAAAGGTTGATATTA
A_72_P385788	2.72283e-10	1.09416	-3.56973	-1.78452			TCATTGCACAAGCTCTTTTGCTTTTAGAATTACCGTTCATTTGCCTCTCTAAATCCTGGC
A_72_P295724	2.76336e-10	1.16	-2.85933	-1.63418	PEA15	rspc029_e13.y1 spc Sus scrofa cDNA 5', mRNA sequence [EW572650]	TAAGGCAAAATAATCTAAAAAGACTAACCTGCCCACCCACCCCTTGTACTGCTGTGAAAT
A_72_P069746	2.82817e-10	1.09968	-2.46939	-1.52977		AJ942231 CSEQRAN17 Sus scrofa cDNA clone C0007320d22 3', mRNA sequence [AJ942231]	AATTTCCCGTATTTGGGGGCAAATGAGACCCTCCCACAGGAGAATACTAGTTATACCTAG
A_72_P293029	2.88409e-10	1.10562	-2.65631	-1.48361		943580 MARC 4PIG Sus scrofa cDNA 5', mRNA sequence [CN156206]	GGTGACTCCTGGGAGCCCTGACCCCTCCCCAGCTGGAGCAAATAAAGTCTGCAAAGAGGC
A_72_P294799	2.89126e-10	1.10747	-2.43999	-1.56811		855440 MARC 4PIG Sus scrofa cDNA 5', mRNA sequence [CF787532]	GGGGGCTTTATCTATTGAATAAAAGCTAGAATTTCACTTACAAGAGTTCTTAAAGTGCTC
A_72_P186391	2.89446e-10	-1.93297	-2.28304	-1.90497	CD247	Sus scrofa CD247 molecule (CD247), mRNA [NM_214155]	AGGTCTATAACGAACTCAATATCGGACGAAGAGAGGAGTATGCGGTCTTGGATAGAAGAG
A_72_P413798	2.97795e-10	1.1196	-2.7329	-1.56688	TPO	PREDICTED: Sus scrofa thyroid peroxidase (LOC100515541), mRNA [XM_005662792]	CAGTGGGAGGGACGATCAGGGCATCCGGACAAGCTGGTGGAATAAACCCTGCCTCCTTGC
A_72_P449757	2.98809e-10	1.07802	-2.67212	-1.71525	TP53INP2	tumor protein p53 inducible nuclear protein 2 [Source:HGNC Symbol;Acc:HGNC:16104] [ENSSSCT00000025489]	TTTATGTTACTGGCAGCACCATAGTGCTGGAGCCTGGACCTCCTTCCCCACACCCTGATG
A_72_P564094	3.07094e-10	-2.07105	-1.39795	-1.41098	SCD	Sus scrofa stearoyl-CoA desaturase (SCD), mRNA [NM_213781]	GGGATTTTTTCCCCTTTTATGTGGGATAGTAGTTATTTGTGGCCTAAGAATAATTTTGGA
A_72_P209387	3.13347e-10	1.13657	-2.54778	-1.6173		Rep: Mitochondrial NADH:ubiquinone oxidoreductase 19 kDa subunit-like protein - Maconellicoccus hirsutus (hibiscus mealybug), partial (7%) [TC581800]	GTGGGGGTGGGTGAAAATTTTCTTAATATATGACTCTCTTTGCTTTTAGCTCTGGGATTA
A_72_P019856	3.16166e-10	1.11475	-2.17204	-1.59995		Rep: Chromosome 5 SCAF14581, whole genome shotgun sequence - Tetraodon nigroviridis (Green puffer), partial (5%) [TC621225]	CCTCCTCCGGAGCCTCACTCCAGCACTTTGGGGGTGGGACTCCAGGCCGGGCTCCCTCCG
A_72_P671255	3.23955e-10	1.63032	2.23811	1.03828	RBP1	Sus scrofa retinol binding protein 1 (RBP1), mRNA [NM_001031789]	GAATCTGTCACTTGCCCTTTTCTTGAAACAAAGCCATCCTAATAAAAGTGGTCTCTGCTC
A_72_P216162	3.26111e-10	1.07566	-2.47315	-1.46991			AGAGGGGAAATGGTTTGTGGCATTAGACAAGCAGAAGAGTAGGGGTTTCTTTTAAGGACA
A_72_P379183	3.26111e-10	1.12466	-2.6	-1.64441			CTTTTTCGGGGGGACATTTACTACAGCTTTCACAATGCCATTGTGCGGAAGAGAGTGAAA
A_72_P297809	3.27608e-10	1.76948	2.56012	1.15512		synaptogyrin 1 [Source:HGNC Symbol;Acc:HGNC:11498] [ENSSSCT00000024540]	AACCAAGTGAAGGTGGTGACTTCTGGTGACATAGTAATAAAGTGAAGACTCAATCCCACC
A_72_P267836	3.29787e-10	1.04119	-2.76514	-1.68362			TTCCCAGACTAGAAGACGGGTTCAAAGCTTCGTTTCCCTTGCATCCTTCTTGAACAAAGA
A_72_P002851	3.46162e-10	-1.11618	-2.76904	-1.93381	TRIM31	Sus scrofa tripartite motif containing 31 (TRIM31), mRNA [NM_001206402]	AGTCCCCCTTTCCCCCCAACATGCCTAGGTTGAAAAGAAAGTTTCAAATACACGACAAAA
A_72_P397423	3.47214e-10	1.05517	-2.08759	-1.66344			CCGTGCCCTGGCGCTGGTCATTTCTGATTGGGTTGTCAGCCTCCCAAAACACGGACAAGC
A_72_P443508	3.47366e-10	1.18567	2.09315	1.8724	ARNT	Sus scrofa aryl hydrocarbon receptor nuclear translocator (ARNT), mRNA [NM_001315687]	GAGCAACAGTTACAACAATGAAGAATTTCCTGATCTAACTATGTTTCCCTCTTTTTCAGA
A_72_P230547	3.51023e-10	1.05378	-2.29894	-1.80418	AKNA	Rep: AT-hook-containing transcription factor. - Bos Taurus, partial (16%) [TC548112]	AGCCCCACCCATTGCACGTGAACTTGGATCTGAGCGCTACCAGCAATGAGGTAGAGGACA
A_72_P614619	3.51671e-10	1.11898	-2.10736	-1.44069	SLC29A1	solute carrier family 29 member 1 (Augustine blood group) [Source:HGNC Symbol;Acc:HGNC:11003] [ENSSSCT00000001899]	GTGGTGGGGGCCATACCACTGGGTCCCTGTCTCAAAAATGACTCCCTGGAGTTCCTGTTA
A_72_P172701	3.51778e-10	-1.01294	-2.33898	-1.81534			TTGGGGTCACTGTGGGGCTTAAATGAGATGCTACATGTGAAACTCTGGACAACTATAATC
A_72_P134106	3.54294e-10	1.25441	2.13683	1.95535	NPL		TATTGGACAGGCCCTGGAAAAAGGAAGGAGGACTCCTGGTCAACTGGAGTGATTAAAAAA
A_72_P052691	3.60228e-10	1.89656	2.16069	1.84615	ADAM15		TCTGACCTCTTCTGAGGTTCTGCTGCCTCCAACCTGGACTTAGGACTTCAACAGGCGGAC
A_72_P267716	3.61029e-10	1.46728	2.3589	1.78621			GGAAGATTTTCCTAATCCAGTACGTCTGGATAATACCCCTCTTACTATCAAAACCCCAAA
A_72_P052901	3.63903e-10	-2.00457	-1.04077	-1.05849		Rep: Transferase hexapeptide repeat containing protein - Chlorobium phaeobacteroides (strain DSM 266), partial (5%) [TC613388]	TTTGAGCCCTGAACAGTTAATCTCAGGCAAGATCGTGTAGCAAATAATTAACTTTATTGA
A_72_P079411	3.71448e-10	1.79357	2.08026	1.77821		Rep: Transcription regulator - Streptococcus gordonii str. Challis substr. CH1, partial (5%) [TC549779]	AGCCCTGTATGATGCTGTTGCCTTATCAATAAAGTGCATTTGTCTTTGTAGCGTCAAAAA
A_72_P667554	3.73036e-10	2.03609	2.50082	3.17244	HP	Sus scrofa haptoglobin (HP), mRNA [NM_214000]	AAGGGTGACCTCCATCCTGGACTGGATTCAGACAACCATAGCTGACAACTGAGGCCGCAG
A_72_P139656	3.7378e-10	-1.02242	-2.36641	-1.64195			GGGGGCTCTTTCTGTGTGATCTCTTGTAATTGTGTGAAGATCTACAGTCACATCAAAATA
A_72_P246342	3.74005e-10	1.06355	-2.22281	-1.55688		AJ942010 CSEQRAN17 Sus scrofa cDNA clone C0007320i05 3', mRNA sequence [AJ942010]	TGGGGGCATCTGTTAGAAGGAGGGCAATGCTTTTGCATTTAGACTATGCTTCTTTCACCT
A_72_P564739	3.75219e-10	1.09539	-3.53317	-2.19817	RHBG	Sus scrofa Rh family, B glycoprotein (RHBG), mRNA [NM_213996]	ACCATCTTCCTATGGATCTTCTGGCCTAGTTTCAACTCTGCACCCACTCCGCTGGGGGAC
A_72_P250502	3.77667e-10	2.47257	2.53929	2.04059			ACAGAAACATTTTAGAAGGCATCTTCCACATTCCTCTTATCGTCTTCTATTTACAGACTC
A_72_P429194	3.84726e-10	1.11582	-2.27554	-1.56824		BX923134 Sus Scrofa library (scan) Sus scrofa cDNA clone scan0024.i.17 5prim, mRNA sequence [BX923134]	GACCTAGCCACTGCTGGGGGTTTCCTTCTATAACGTTGTCCTTTGTGAAAACTTGTGAAA
A_72_P612198	3.85934e-10	2.58222	2.5536	3.11912	ANKRD22	ankyrin repeat domain 22 [Source:HGNC Symbol;Acc:HGNC:28321] [ENSSSCT00000011430]	CTTCAACACAGTACCAGTTTACCTTTGATGTGATGTCAGCGTTTTGCAAAATAACCATAC
A_72_P005786	3.99306e-10	1.8122	2.01825	1.39213	TRIB1	PREDICTED: Sus scrofa tribbles pseudokinase 1 (TRIB1), mRNA [XM_013996485]	GTATTTTACATAACGACGGGGAGGTCAGGCTGAGGACATACCGAAGTTAGCACATGTATA
A_72_P412073	3.99881e-10	1.02359	-2.36026	-1.62197		AJ946523 KN404_1 Sus scrofa cDNA clone C0007747l07 3', mRNA sequence [AJ946523]	CACTCTCGATATTGTATGTTCTGGGGGTTTGGACAAAAATATAGTGACATTTCAATCATT
A_72_P267906	4.00773e-10	1.1235	-2.43948	-1.6612			GGTGGGGGTGGGAAGAATGACGATATCAAGCTAGCTTTAATGTGACAGCCCTTTAAGAAA
A_72_P003941	4.03476e-10	1.41617	1.87181	2.26404			AGGCTTGTGTAAGTCTCTGCCTCAGCGCCAATAAACGTGTTGCTTAATGATGAACAAAAA
A_72_P121851	4.1013e-10	1.25859	1.81503	2.07231		Rep: PREDICTED: ecotropic viral integration site 5 isoform 1 - Pan troglodytes, partial (18%) [TC520698]	CATTTGCAAAATGACTGCCTTCAGCATTCTAACAGGACTTCTGTAAATAATAGAGTCAAA
A_72_P193132	4.15445e-10	1.58853	2.05859	-1.2316	ANK1	ankyrin 1 [Source:HGNC Symbol;Acc:HGNC:492] [ENSSSCT00000007691]	GGAACAGAGACTTCGAGGCTCCCAAGAATGGATGCCAGAGGCTGACAGCACCTTCTCCTT
A_72_P281854	4.23533e-10	1.04247	2.37417	1.70779		Rep: Carbonic anhydrase 13 - Homo sapiens (Human), partial (6%) [TC531603]	GGCGAAGGGAGCAATTTGTGTAACACTGCTGTCATATTTGACTACATATTAAAAACAATA
A_72_P558354	4.25856e-10	1.7	2.1674	-1.15138	FHL1	Sus scrofa four and a half LIM domains 1 (FHL1), mRNA [NM_214375]	AATAGCAGCATAGTTTATGGGTTTGGAGACTTGCATGAGAATGTTTTCGCCCCCTCAGAC
A_72_P317703	4.26922e-10	1.11636	-2.39277	-1.70703		Rep: COG1322: Uncharacterized protein conserved in bacteria - Yersinia bercovieri ATCC 43970, partial (8%) [TC522760]	AGTCAGTAGGGGGTATTTTTAATTGCTTTAGTTCACACACGCCATTATGTTTTCCATTTA
A_72_P585911	4.37479e-10	1.77192	2.02227	1.76096	TNNI2	Sus scrofa troponin I type 2 (skeletal, fast) (TNNI2), mRNA [NM_001032359]	ACATGAACCAGAAGCTGTTCGACCTGAGAGGCAAGTTCAAGAGGCCCCCGTGAGAAGGGT
A_72_P745528	4.48076e-10	1.93108	2.19436	1.40365	C3	Sus scrofa complement C3 (C3), mRNA [NM_214009]	ATGCTAAACAAACTCTGCCACAAAGAAATGTGTCGCTGTGCTGAGGAGAACTGCTTCATG
A_72_P298504	4.498e-10	-1.10039	-2.7834	-1.94217			GGGGGAAGGGCCTTTTTATCACCTTCAAATTTGAGAAAGTACATTTCTTGGAATAAAAAT
A_72_P308033	4.51146e-10	-3.125	-1.47231	-1.23637			AAAGTAAAAGTGGCCAAGACTTTTTTCTTTTGTCCCATTTTTCTGTTGTGGTTTCTCTTC
A_72_P122192	4.53172e-10	1.00843	-2.83509	-1.7912		PREDICTED: Sus scrofa solute carrier family 41 member 3-like (LOC100154393), mRNA [XM_001927543]	TTCTTGTCCACTGGCTGCTGGTGGGCACCTTGGAGCCAGTGTCTGGAGCTTCCTAGTATA
A_72_P297264	4.54828e-10	-1.03021	-2.19113	-1.58486		Rep: polymerase (DNA directed), mu - Bos taurus, partial (35%) [TC562370]	CACCCCTCCTCCCCCCACACCGTGTTCAAGATGAAATGAAATGAGCATATGGTCCAAAAA
A_72_P288899	4.6468e-10	-1.05427	-3.08143	-1.71305	LGALS7	rton1236b_g7.y1 ton Sus scrofa cDNA 5', mRNA sequence [EW653995]	GCGCGTGGTGGGTGGGCGCAGGGCTCTTGGCCGCCAATAAAGTCTTCGTCCGTCAAAAAA
A_72_P475490	4.67141e-10	1.03691	-2.19427	-1.59024		PREDICTED: Sus scrofa monocarboxylate transporter 1-like (LOC100156854), mRNA [XM_001928377]	GGTGGTAGGGGATTTGGAAAAGATGACAGAAGGAAATAGGTTTTATTTGAAGTCATATTT
A_72_P406428	4.76926e-10	1.09902	-2.8611	-1.90501	SERINC2	Sus scrofa serine incorporator 2 (SERINC2), mRNA [NM_001244148]	TCTGTGCCTTACTGAGTCTCTAAGACTCTGCCAATAAAGAAGCCAGTGCGCGTGCCTCCC
A_72_P153346	4.84802e-10	1.20331	-2.1855	-1.57681		Rep: Pias4 protein - Rattus norvegicus (Rat), partial (8%) [TC547469]	ACAGTGTTGGGCGGGGTGCTTCTCACACCTGCCTCCTGCATCTGTCCCTCCATCCTACAC
A_72_P705967	4.8758e-10	1.16451	-2.97226	-1.72873			TGATCCCTATGGGACAAGACGGGCGCCTCTCTGGTCTGGGATTGCCTTTGAAGCTGCCCC
A_72_P324108	4.92519e-10	1.14295	-2.38296	-1.63051		Rep: Angiopoietin-like protein 3 - Sus scrofa (Pig), partial (52%) [TC604930]	GGGGGTTTAGAAGCAGTCTGTGACAGATATCAGCACAACACTGTAAATAAACTATCTTTT
A_72_P668499	4.94275e-10	1.92113	2.02461	-1.2653	SERPINE1	Sus scrofa serpin family E member 1 (SERPINE1), mRNA [NM_213910]	ATAGAACTCCCACCATCCACCATGCCCTTCAGTGAAAAATGTTCGTTCCTGGCATTTTTT
A_72_P088621	4.95459e-10	1.97744	2.25654	1.68748	CD58	Sus scrofa CD58 molecule (CD58), mRNA [NM_213795]	AGAAGACATCTGATTTACCATCCGAGTGTTACCTTATTACCGATGCCTCCAGTCGTTCAC
A_72_P404673	5.11731e-10	1.06242	-2.21197	-1.68692		Rep: Mitogen-activated protein kinase 15 (EC 2.7.11.24) (Extracellular signal-regulated kinase 8). - Canis familiaris, partial (20%) [TC543221]	GCCTCCCCGGGAGGCCCAGCCTGAGCCCCGGCCCGGCCGCAGGATGTTCAGCGCGGCCGC
A_72_P312243	5.17449e-10	1.08354	-3.44473	-1.85511		AJ961542 KN404_2 Sus scrofa cDNA clone C0007751k22 3', mRNA sequence [AJ961542]	AACCAAACTTTTTCAGCAATGACCTCCGTTTATGCCAGACACCTCACTTCTACATGATTG
A_72_P362858	5.2289e-10	-1.05765	-3.33052	-2.28324	NUDT4		TCTGAATTTGCCATGCAGGTTTTCAAACAATTTGCATGCTTTTCAGATGCTTTCAAATCT
A_72_P235462	5.23983e-10	-1.12336	-2.41473	-1.6117	KAT2B	lysine acetyltransferase 2B [Source:HGNC Symbol;Acc:HGNC:8638] [ENSSSCT00000024917]	TGATAGAAAGGAAACAAGCCCAGATCCGGAAAGTCTACCCTGGACTTGCCTGTTTTAAAG
A_72_P093756	5.2585e-10	1.14193	-2.28718	-1.64527		AJ960507 KN404_2 Sus scrofa cDNA clone C0007759m10 3', mRNA sequence [AJ960507]	AACAAAACAAAGCCTCCTGGAATTTACCTTCTGTGGGGGAAAGACCATAAACAATAGTTC
A_72_P306173	5.29655e-10	3.17923	3.65331	6.72263			AATCCCAATAACACAGTCAATAACCTTGGCTTCTCTCTTTGCACATTCAATAAAGTATCA
A_72_P089951	5.33118e-10	1.02506	-2.37878	-1.61251		POSM0100010_B06F porcine skeletal muscle cDNA library (PoSM) Sus scrofa cDNA 5', mRNA sequence [BM190393]	AAGAAGAGGTAAAGATCAGCCTTGCCCTTTTCTCCTCACCCCAATAAAAGCAGTTCCAAC
A_72_P626069	5.34375e-10	3.30214	3.87077	6.8884			CACAGTCAATAACCTTGGCTTCTCTCTTTGCACATTCAATAAAGTATCAGCATTATACAA
A_72_P705339	5.35457e-10	2.10861	2.36712	1.27727			TCAGACTGTGCCTTCGTTACCCTCTCTTTCTTCATCCAGGTGAAAGCTTCTCAATACTAA
A_72_P310918	5.37268e-10	1.02886	-2.40278	-1.48163		Rep: Scmh1_predicted protein - Rattus norvegicus (Rat), partial (4%) [TC565154]	AGGGGGAGATTGGTAATTGATTTAATCTTTAATGAGGAACTCGGTGATGTTTTGTGGTCT
A_72_P507178	5.37865e-10	1.10281	-2.12875	-1.49682	KCNIP2	potassium voltage-gated channel interacting protein 2 [Source:HGNC Symbol;Acc:HGNC:15522] [ENSSSCT00000011562]	GTATTTGAACCCAGTGTGGGGGCATTTATTAGAATCTTTGATCTACCCAGGCTCTATTCC
A_72_P001841	5.38312e-10	1.11064	-3.47463	-1.85384		Rep: Nucleoside permease - Leuconostoc mesenteroides subsp. mesenteroides (strain ATCC 8293 /NCDO 523), partial (5%) [TC532229]	TGTTAGAAAGGCAAATTTAGGGGTCCCACCCTGACCCAATATTGAATCAGAAATCTCTGG
A_72_P165916	5.39301e-10	2.24368	2.12569	2.03185	PPP1R3B	protein phosphatase 1 regulatory subunit 3B [Source:HGNC Symbol;Acc:HGNC:14942] [ENSSSCT00000026451]	ACCTCACCAAGTTCTCGGATTTTATTTTCACTTTGCCAACTCTGAAATATCAGAGATTAA
A_72_P266122	5.4981e-10	1.01639	-2.80534	-1.76983			CTGATAACTGTTGGAGGCAAGGCTCTTCCGCCCACTTCCGAACTCGACCTTCTGGAACAT
A_72_P079706	5.5632e-10	1.0511	-2.507	-1.68322		Rep: UmuD-like protein - Acinetobacter baumannii, partial (7%) [TC549973]	GCTAGGGGGTTTGAAGAGTTTTCTTTGATATCTCTTTCCTTTGAATTATTCCCTTTGCTT
A_72_P035571	5.59091e-10	-1.8438	-3.40055	-1.82591	DHRS4	Sus scrofa dehydrogenase/reductase (SDR family) member 4 (DHRS4), mRNA [NM_214019]	AAAGGAGTACATGAAAGAAAGCTTGCGAATCAGAAGGTTAGGCAATCCAGAGGACTGTGC
A_72_P102901	5.67415e-10	-1.02762	-2.28277	-1.49812	PPRC1	peroxisome proliferator-activated receptor gamma, coactivator-related 1 [Source:HGNC Symbol;Acc:HGNC:30025] [ENSSSCT00000023991]	ATGTGCCTTGGGTGCCTCCTCCTGCCACAGTTCCACCTTATAGCTCCAGCTGTACCTATG
A_72_P551986	5.76993e-10	1.11957	-2.09809	-1.53955	LIPE	Sus scrofa lipase E, hormone sensitive type (LIPE), mRNA [NM_214315]	TTACAAACGCAATGAAACAGGCCTCAGTGTGACAGCCACCTCCCTCTTCACCAGTGGCCG
A_72_P245697	5.81328e-10	1.79484	2.40412	1.27752		protein kinase C alpha [Source:HGNC Symbol;Acc:HGNC:9393] [ENSSSCT00000018798]	TAAAACCTTCAGATAAAGACCGACGACTGTCTGTAGAAATCTGGGACTGGGACCGAACAA
A_72_P638255	6.0466e-10	-1.58198	-2.21165	-1.52805			TTGAAAGTGATGTTCAAGAACCAGCTGAACCAGAGGATGACCTTGACATTATGCTTGGAA
A_72_P230757	6.09837e-10	1.10921	-2.57112	-1.68936		Rep: At1g16610 - Arabidopsis thaliana (Mouse-ear cress), partial (5%) [TC543669]	GGGGGATAAGTTTTCTTTCAAATGATAGGAAAGCATTTTGATAAATAAAAGCTGGGTTCG
A_72_P070766	6.17573e-10	-1.0859	-2.95666	-1.82378		Rep: Zgc:113271 - Danio rerio (Zebrafish) (Brachydanio rerio), partial (7%) [TC614445]	AATTGCTGCTCCAAGGCCTGCTCTATCTGCCTATCTCTTATTCGACTTACTGTTAAATGG
A_72_P477678	6.23508e-10	1.08407	-2.51526	-1.80503	MESP1	mesoderm posterior bHLH transcription factor 1 [Source:HGNC Symbol;Acc:HGNC:29658] [ENSSSCT00000002070]	GTACTGGCCCTGCTGGAGACCTGGATGCCCCTCTCGCCACTGGAGTGGCCGCCGGCCTGA
A_72_P294389	6.30134e-10	1.50655	2.15214	1.6439			CTGTGTGGACATGTAGTCACTGAATCGCTTTGTTGTCCAGCAGAAACGATCACCAAAAAA
A_72_P386478	6.46282e-10	1.107	-2.39604	-1.78217		1535106 MARC 3PIG Sus scrofa cDNA 5', mRNA sequence [DY419528]	GGGGGGTCTAATTGTATCGGCTTTTTTAAACGTACATGACTAGAAAATTAAACAACAGTA
A_72_P706296	6.46699e-10	-1.04014	-2.63286	-1.74313		rfat0107_b14.y1 fat Sus scrofa cDNA 5', mRNA sequence [EW164214]	TTAATGTTACATGTTGTCACACATTTTTAGGTTTGTATATTTCGGGGTAGGGGGGTGAGA
A_72_P255877	6.57561e-10	-2.28965	-1.88791	-1.61181			GGAAGCTGGTTTTACCCTTAAAAAGCATGTCTCTGGCACAACATTGTAAGTCAGCTATAC
A_72_P023531	6.62636e-10	1.117	-2.51856	-1.71883	NRM	nurim (nuclear envelope membrane protein) [Source:HGNC Symbol;Acc:HGNC:8003] [ENSSSCT00000028555]	ATCTTTCTCCTCATAGTTTAGGGCTTGACCCTCCGTTTACAACCTCCTTACAAGGAGAAG
A_72_P007361	6.68037e-10	-1.00715	-2.38615	-1.55382	P3H1	Rep: LOC539976 protein - Bos taurus (Bovine), partial (28%) [TC538704]	AGGCTTTCTTCTCGTGAAAGATCCCCGCCAGCTGCTGGTTGGGAGCAGCTGGAGATGAAA
A_72_P385088	6.72876e-10	2.04354	2.2354	2.04669			CCCAGCTTTTCAACTCTTGTAAGCACCTAATTTGCCTGTATTAAATTCTCATCAACTTAA
A_72_P156241	6.72963e-10	-1.71195	-3.06596	-1.90327	DHRS4	Sus scrofa dehydrogenase/reductase (SDR family) member 4 (DHRS4), mRNA [NM_214019]	CCAGCGTCCTTGTCCTCTGCTGTCAAGCTGTGGTCTAATGAGGATTTTCCCTGTTGCTGT
A_72_P647153	6.78924e-10	-2.82905	-1.40249	-1.42777	SCD	Sus scrofa stearoyl-CoA desaturase (SCD), mRNA [NM_213781]	ACAGAATCTGAGAATGCATAAACTCATTGCCATGGAAACATACACAGGTACCTTTTCCTT
A_72_P029376	6.95771e-10	1.65893	2.44266	1.59751		951397 MARC 4PIG Sus scrofa cDNA 5', mRNA sequence [CN162050]	ATGGTCTCTGTCCACTCTTTTAAAACAGTTTGTGCCGAAAGAAATTCTGGGAACTTCCAC
A_72_P078061	6.99706e-10	-1.74966	-4.57283	-2.27207	RHCE	Sus scrofa Rh blood group CcEe antigens (RHCE), mRNA [NM_214378]	GTCTCCTTATGTACAATGAAACAAGGTCAGAGACAGATTGATGTGAGAAATAAAAGACTA
A_72_P044616	7.02398e-10	1.10444	-2.23397	-1.56907	FZD6	Sus scrofa frizzled class receptor 6 (FZD6), mRNA [NM_001315750]	TTAAGACTTCTGGGGGACAAGGCTATAAGTTTCTTGGAATTGACCAGTGTGCACCTCCAT
A_72_P275864	7.05492e-10	1.05754	-2.51381	-1.60369	FIBIN	Rep: Fin bud initiation factor - Homo sapiens (Human), partial (33%) [TC570653]	GGAAGCTTGTACTTCGAGTAGGGGGAATTCTATTTCTCATAACTCCTTAACTGATTTTTA
A_72_P553981	7.16516e-10	1.626	1.73938	-2.21517	NQO1	Sus scrofa NAD(P)H quinone dehydrogenase 1 (NQO1), mRNA [NM_001159613]	TATGCCATGAACTTCAATCCCGTCATCTCCAGAAAGGACATCACAGGTAAACTGAAGGAC
A_72_P054141	7.17495e-10	1.18772	-4.50799	-2.10013			GAGGTTCCTTGCACCCTGCTGCCTGTACATATATTTTCTTTTATCCCATAATTTATTAAA
A_72_P520748	7.18496e-10	1.13361	-2.02692	-1.50237			CAAAGACAGATGACCCACCCGGCTCTTAAAAGGGGGCACAACTTTGTAACTTTTATTTGA
A_72_P366603	7.1884e-10	1.02773	-2.23387	-1.68541		Rep: Cytochrome b - Sus scrofa (Pig), partial (21%) [TC626941]	ATATTATGCTTCGTTGTTGGGATGGGGGTAAAATGGGCATTAAAATTAGGATTAGGAGGG
A_72_P290089	7.1957e-10	2.1559	2.63198	2.08441	HSPB2	Rep: Heat shock protein beta-2 - Homo sapiens (Human), complete [TC536020]	GACGTGTCATAGCGTTTTTTCGTTTAGTTTAGGGTGGAGCTGAATAAACCCAAATCTCAG
A_72_P309008	7.24096e-10	1.01454	-2.42123	-1.66948			GTGAGTTTAGTCTAACTTCTATGATGGGGGAAAACTCTTCCATTTGAAAGACTATATTCA
A_72_P334838	7.24096e-10	1.00729	-2.27183	-1.71253		Rep: Neurotrypsin precursor - Hylobates leucogenys (White-cheeked gibbon), partial (37%) [TC587383]	GTGAGATTATCCATACATTGGGGTGTAGAGTGGGGAATAAAATCTTAAAGGGGTCAAAAA
A_72_P274819	7.28388e-10	-1.09734	-2.79081	-2.3861			TTCCTGGCTACAGGTTTATTCAACACAAAACAATCTCTTCCACTTTACGGAGGAGGCCGA
A_72_P157711	7.31878e-10	1.53783	2.12055	1.82791	TGFBI	BX918654 Sus Scrofa library (scan) Sus scrofa cDNA clone scan0037.d.05 5prim, mRNA sequence [BX918654]	AAGCAGTTATCACACTTCAATGTACATGGGCCACATCATAATGAGATCGGAGCCTTGGGT
A_72_P209107	7.33392e-10	1.0431	-2.18841	-1.6162			AAACCTCACCCCCCAAAAGATCTTGTTGCTTGGAGGTATGAATGAATCTTAGAAGGGTAG
A_72_P453110	7.45152e-10	1.89064	2.22939	-1.51754		citrate lyase beta like [Source:HGNC Symbol;Acc:HGNC:18355] [ENSSSCT00000010437]	AGTCATTTTTGGAGGAGAAGACTTTCGAGCCAGCATAGGTGCAACAAGTCGTAAGGAAAC
A_72_P102306	7.49392e-10	-1.39739	-3.69924	-1.6158		solute carrier family 25 member 21 [Source:HGNC Symbol;Acc:HGNC:14411] [ENSSSCT00000002174]	TATCAGGAAGAAGGGATTTCAGCTTTGTATAAAGGCCTGCTTCCCAAGATTATGAGGCTT
A_72_P232317	7.52032e-10	1.12724	-2.49648	-1.59339	CYP19A1	Sus scrofa cytochrome P450 19A1 (CYP19A1), mRNA [NM_214429]	TTCCCCAATGTCTCAATTTATGCCTCAACCAGACCATATCTCTGCTATGGGGGGAAAAAA
A_72_P047506	7.53651e-10	1.04975	-2.06724	-1.5637			CAAAGAATAAGAGTTTCTGGATCTTCCCCCCTGCTTCCGTCATCATCATCTCATCATTTG
A_72_P227082	7.5895e-10	1.05567	-2.50704	-1.71672		Rep: DNA topoisomerase 1 - Homo sapiens (Human), partial (16%) [TC627822]	TTATTTCATTCCTAAGTCTTACTGTGGTTCTTCCCCACCCAGATTGATGCCAAGAAGGAA
A_72_P390553	7.94576e-10	1.99759	2.43098	2.32219		UMC-pd10en3-010-f05 Endometrium gilt D10 of estrous cycle pd10en Sus scrofa cDNA 3', mRNA sequence [CO987016]	AAATATCTATCTGAAAACCTGTTCTGCCAGTTTTCCCAGGACACAGAACACCTCACTTCT
A_72_P286714	8.00944e-10	1.71946	2.46279	1.47962			GCAGCCTGTACTTCTCTGGTCTTGCTTTTCACAATGTAGCTTTGGTAACTTCACTCCCTT
A_72_P122196	8.08761e-10	-1.57318	-2.22861	-2.08074	NPR2	Sus scrofa natriuretic peptide receptor B/guanylate cyclase B (atrionatriuretic peptide receptor B) (NPR2), mRNA [NM_001244322]	CCTCCCTACCCTCTGTAAATATCTGTATCTAAACCAGAATATTTTGGCCAAATATAAAAC
A_72_P478018	8.14888e-10	2.04241	1.92809	1.6749	ADCY4	adenylate cyclase 4 [Source:HGNC Symbol;Acc:HGNC:235] [ENSSSCT00000002224]	AAGGTCAAAGGCAAAGGACAGCTCTGCACCTACTTCCTGAACACAGATTTAACACGAACT
A_72_P078631	8.34913e-10	1.09584	-2.48164	-1.7579			GGGGGAATGACTGGGGCAGAAGGGGAACAAAATTTATTACCCTTGCATTGATTATATATA
A_72_P102046	8.36968e-10	1.02518	-2.39608	-1.64732			TGTGTGGGGGCTAAGAATTTTGGTAGAAATAGCCAGATTTCTACGACCATACACCATTGT
A_72_P315653	8.44321e-10	1.11743	-3.23461	-1.85531	GPHN	Sus scrofa gephyrin (GPHN), mRNA [NM_001243302]	AAAGTAAAGGAAGTGCATGATGAACTTGAAGATTTACCTTCCCCACCACCACCTCTTTCT
A_72_P142511	8.53659e-10	1.13099	2.01148	1.78507	ST7	Sus scrofa suppression of tumorigenicity 7 (ST7), mRNA [NM_001123198]	ATGAAGTCTCAGTTTACCCAAAAAAGGAGCTTCCCTTCTTTATTCTCTTTACTGCCGGAA
A_72_P143081	8.53659e-10	1.12344	-2.088	-1.47541			ACTGCATTAAAAGATGGGGGCTTTTCTCCACTTTTTCTGTCTCCCCATTTGCGGCATACA
A_72_P101926	8.80744e-10	1.06806	-2.65215	-1.72699			CCCCTTTAAAAATAAGGGGGCCTTTTTAAAATCCCCACCGGTTACCAAAAATTTTAAAAT
A_72_P311828	9.10673e-10	1.08309	-2.40652	-1.62383			ATCCATTTCCAGGGGGTGTCCTTGTCCAAAAGGATCTTCCCTAAAAATTGGGGGAAAAAA
A_72_P234292	9.15296e-10	1.79028	2.48853	1.88124		Rep: Phosphate-binding protein - Psychromonas sp. CNPT3, partial (6%) [TC555096]	GTGGACTTGGAAACCATTTTATGGGATTTATTTTTCTCCCACTGGACTTTTTATCCTGTA
A_72_P506080	9.51425e-10	1.71221	2.07748	1.42775	GPAT4	glycerol-3-phosphate acyltransferase 4 [Source:HGNC Symbol;Acc:HGNC:20880] [ENSSSCT00000007682]	TTCTTTTCTGCTAAGCCCGTTGGAGGAATGCCATTAAAGCCCTCCGCACCGCGCAGTGCA
A_72_P099881	9.767e-10	-1.52243	-3.92137	-1.59734			TTGGCATCCAGATACCTTTGTTCAGAACTCTTACCGATGCCCTTCTGGAAAATGGTGTTT
A_72_P050561	9.89692e-10	-1.53895	-2.94562	-2.42056	C1H9orf40	chromosome 9 open reading frame 40 [Source:HGNC Symbol;Acc:HGNC:23433] [ENSSSCT00000030719]	ATGGGAACCATTCAAATATCCCTATTGTTGCACCAAAAAGTTAGTTTGTGGTACATGAAA
A_72_P326628	1.04375e-09	1.01468	-2.47233	-1.64682			CCCCCCCCTCCACAAATTTCTCTTCTTCTCTCCCCTCCCTCCTCATCTCCTCTCTCTCTA
A_72_P178006	1.05304e-09	1.92208	2.34457	3.0361	HP	Sus scrofa haptoglobin (HP), mRNA [NM_214000]	ATCTGAAGTATGTCATGCTGCCGGTGGCTGACCAAGAAAAATGTGTACAGTACTACGAAG
A_72_P301884	1.0605e-09	1.13312	-3.14302	-1.80659		Rep: CTRB1 protein - Bos taurus (Bovine), partial (75%) [TC539335]	GTCCAACCCCAGCACCCATCTGTGCAAAACTCAAATAAACCTCCTTGCATCTGCAAAAAA
A_72_P217502	1.06421e-09	1.0344	-2.58873	-1.6904		Rep: Microvascular endothelial differentiation gene 2 - Rattus norvegicus (Rat), partial (11%) [TC537489]	ATGTTAGATTATTGAGCATGACTAAAGCAGAAATAAAATATTTAAACCACCCCTCCCCCC
A_72_P108596	1.07098e-09	1.1216	-3.46466	-1.90667			TTAGTCTCAGATAGTCATTGAACTCTTGCACTCTGCTAGGTAAGGTTGTAAATCAAGAGT
A_72_P269419	1.08667e-09	1.01588	-2.23501	-1.64004		Rep: PREDICTED: SLIT and NTRK-like family, member 2 - Pan troglodytes, partial (14%) [TC587167]	TTCTTTTGTTTTTCCAGTGGGGGAATGGGAAGAGGAGATTATAGTGAATGAAGAAAGAGT
A_72_P504952	1.08774e-09	1.07974	-2.02933	-1.27165		PREDICTED: Sus scrofa hypothetical LOC100157008 (LOC100157008), miscRNA [XR_131400]	AGGCTGTGGGCATCCAAAGAAAGAGTGCTGTCCATCCTCCTCCTGCCTACTGATCTCCCA
A_72_P056801	1.10908e-09	2.07598	2.96523	2.01978		Rep: LIM domain kinase 2 - Rattus norvegicus (Rat), partial (10%) [TC583929]	TTCTGTCTGTAAATCCAACACTCACCTGAAAGCTGTGAAGAGGATAAAAGCCTGGATTCT
A_72_P167991	1.11503e-09	1.06916	-2.27048	-1.63061		UMC-pd3ov3-008-g05 Oviduct gilt D3 of estrous cycle pd3ov Sus scrofa cDNA 3', mRNA sequence [CO990871]	AAGGGGGTTAAGTTCGGGTTTTGGATTTAGAACTCTCCTTCCTCTGTGAATCTTTCTTTG
A_72_P003481	1.11517e-09	1.33465	2.37623	1.33487	CROT	Sus scrofa carnitine O-octanoyltransferase (CROT), mRNA [NM_001243217]	GAATTAGGTTGTAGTTAGGAGGTTTATATCCTCTGACACACACAAAAAACCCTAACAAAA
A_72_P155061	1.11579e-09	1.04978	-2.01868	-1.5862		Rep: Uncharacterized protein C10orf88 homolog - Rattus norvegicus (Rat), partial (6%) [TC526563]	TTTTCTCATGTAGTTAGTAAGGGGCGGGTAGTTTCTTCATATCCAGTGCAATTGAGTGGG
A_72_P303329	1.11903e-09	1.30682	1.58586	2.26902	CXCL16	Sus scrofa C-X-C motif chemokine ligand 16 (CXCL16), mRNA [NM_213811]	CCTCAGCTTCATTATGTTCCTGTGGCATCAAATATCAACACCTGAGCTAAGGATGAAAGC
A_72_P091686	1.12544e-09	1.16473	-2.22871	-1.64817			ACCCCCCAAAAATTTCTTCAAAAAACACAACACGGTGAAAAGGAGGTTTGGGGGAAAAAA
A_72_P382968	1.13049e-09	1.13902	-2.13818	-1.5475			TAAAAGAGGTGAGCAGAAAGGGGCAGGTTGAGGTTTTAAAAGCAGCTCTCTGCTGAATTC
A_72_P748030	1.16422e-09	-2.24164	-1.11955	-1.03878	STMN1	Sus scrofa stathmin 1 (STMN1), mRNA [NM_001009582]	AAATTAGAAGCTGCAGAAGAAAGACGCAAGTCCATGAAGCTGAGGTCTTGAAGCAGCTTG
A_72_P272169	1.19225e-09	1.04148	-2.03287	-1.50488	LOC100626250	armadillo repeat containing 5 [Source:HGNC Symbol;Acc:HGNC:25781] [ENSSSCT00000031066]	TGTGGTGATGGGGGTAGACTTGGGGGGCAAGGGTCCCAGCCTAGACTCTTGATGTCCCCT
A_72_P154421	1.20182e-09	1.69313	2.1741	1.59564			GTCTCTGTCTCGTGTGTAACTCTGTCTTCTATTTAAAGAAAAAGCAAAACTTCAATCTGT
A_72_P454958	1.20182e-09	2.04327	1.98888	-1.1419	PDE3A	Sus scrofa phosphodiesterase 3A (PDE3A), mRNA [NM_213736]	AATAACTCAGCACCTCCTGCAGAACCACAAGATGTGGAAGAAAGTCATTGAGGAGGAACA
A_72_P509577	1.23149e-09	-2.08081	-5.00804	-2.05514		hemogen [Source:HGNC Symbol;Acc:HGNC:17509] [ENSSSCT00000005911]	CTTGTCATTCTGGGACTCCTTCAAAGATATTTTGGAGTGATGAATGTTGTTTATTTGTGT
A_72_P351433	1.2496e-09	1.18521	-3.38767	-1.71835			TTCATCACCGACTTGGTGATACTGACCTCCACTTCTGGGGGATCACCTTTTAAAAATGGA
A_72_P346678	1.25087e-09	2.02165	1.97345	-1.07725	CLEC1B	Sus scrofa C-type lectin domain family 1 member B (CLEC1B), mRNA [NM_001315794]	GTTGCTATGGATTCTTCAGGCACAACTTGACCTGGGAAGAGAGTAAGAAGACTGTATCGA
A_72_P444744	1.2586e-09	-2.18346	-2.25271	-1.48461	LEF1	Sus scrofa lymphoid enhancer binding factor 1 (LEF1), mRNA [NM_001129967]	CTCACCCTCTTGTTGTAAAAAGCCCAGCACTTGAATTGTTATTACTTTAAATGTTCTGTA
A_72_P081946	1.25948e-09	1.13861	-3.5992	-1.90821			GATCTCAATAGCTACCCTCTTGCCTTCCTATTAGCATGGGGAATACAGCTTAATTTTTAC
A_72_P177421	1.26122e-09	-2.17419	-2.14517	-2.15957	GATA3	Sus scrofa GATA binding protein 3 (GATA3), mRNA [NM_001044567]	TTTGTGAATAAGCCATTCAGACTCATCTTCCCTAAGGAACAGTGTCTCTCTAGTGCTGTG
A_72_P307303	1.26616e-09	-1.02904	-2.52884	-1.7763			TATTTTTGGGGGAGATAAATTTTATAGGACTGTTCTTTGCTGTTGTTGGTCTCGGGCTAA
A_72_P376788	1.27287e-09	1.44223	1.45145	2.02589	ABHD17C	abhydrolase domain containing 17C [Source:HGNC Symbol;Acc:HGNC:26925] [ENSSSCT00000001997]	ATAACCATCAGAAATGTAAGATGCTTAAAACTGCTACACTACTTGTATCGGTTGGGGGTT
A_72_P152056	1.28044e-09	1.50078	2.08737	1.65715		Rep: Mitochondrial import inner membrane translocase subunit Tim8 B - Mus musculus (Mouse), partial (35%) [TC524764]	CATTTTTCCGTAGATTAGATCCATAACCTTTATCGGATTCTCAAATATGTCCATGAGCCC
A_72_P304669	1.28512e-09	1.08287	-2.45056	-1.51795		Rep: ORFII - Homo sapiens (Human), partial (20%) [TC525498]	GGGGATATGACCAATAAGGGGGTTAATATCCAAAATATATTAATGGCTCATTCAATTCAC
A_72_P443556	1.29095e-09	1.53154	2.61368	1.83028	LRRC8C	leucine rich repeat containing 8 family member C [Source:HGNC Symbol;Acc:HGNC:25075] [ENSSSCT00000007575]	TTGCTGTTCCTTTCCTATTTAGACGTGAAAGGCAATCACTTTGAAATCCTGCCTCCGGAG
A_72_P371118	1.29534e-09	1.09745	-2.3371	-1.39135		Rep: GNAS complex locus - Sus scrofa (Pig), partial (69%) [TC579551]	GCCTGCTCTTCTATCTGTGACTCTGTTCTACAAGTAAAACTTAAGTATTAACAAATGTGA
A_72_P339733	1.29989e-09	1.50167	2.45216	1.8402		POSM0605004_L07R porcine skeletal muscle cDNA library (PoSM) Sus scrofa cDNA 3', mRNA sequence [DV896745]	CAAAAGTAAAATGAAGGGATTGTGCACTTGGTACATAATAAAACTGGAACGAGAGGATGC
A_72_P065846	1.3025e-09	1.99673	2.30024	-1.15403		Rep: Alanyl-tRNA synthetase domain containing 1 - Mus musculus (Mouse), complete [TC556303]	AAGTAATTAACTTTCTGTCACAGCAGAACCGGAGAGGAAGCTGTGGCTGTCTTCTAGTCA
A_72_P430629	1.30511e-09	-1.23636	-2.14007	-1.53731		PREDICTED: Sus scrofa ATP-binding cassette, sub-family A (ABC1), member 13 (ABCA13), partial mRNA [XM_013977957]	TTTCCTAAGAAGTTACCGTTAAGGGTTCTATGATTTTTCCCCCAGTCCACACTGTCTCGT
A_72_P221837	1.32373e-09	1.74124	2.33417	-1.34454		938351 MARC 4PIG Sus scrofa cDNA 5', mRNA sequence [CK467080]	TCCCAACAAATTCTATAGAGCTTGGCACATGGTTGCTGCTAAATAAAAGCTTAACTGTGA
A_72_P060356	1.33235e-09	1.06693	-3.34332	-1.76734			TTAATTATGTGTGCATAAGACACTTTGTCTCACCACCCCAAAAACTCTCTGAATCACCAA
A_72_P030291	1.3407e-09	1.09047	-3.4576	-1.79105	ZFYVE19	zinc finger FYVE-type containing 19 [Source:HGNC Symbol;Acc:HGNC:20758] [ENSSSCT00000005260]	TAAAGAGCACCAGACATCTGCCTACCACCCCTTGCACAAAGGGCGAGAGCACTGAGGGAA
A_72_P109576	1.35604e-09	1.08618	-2.28319	-1.56765			TCATGGGGGATTGCTAAACCCATACAACTCAAGTGGCTTGTTTCGAACATTTTCTTTGCC
A_72_P032651	1.38747e-09	1.98289	2.73867	1.96371			TTGAGGAAAGAGTGACAGTTTGAGCCCTTGTAAACATGCACAGTATGAGCCACTAAAAAA
A_72_P144036	1.39268e-09	1.04813	-2.30318	-1.62268		Rep: Undifferentiated embryonic cell transcription factor 1 - Homo sapiens (Human), partial (28%) [TC599898]	CCCCCGGCCCTGACTCCTCTTGCGGCCCTTCCCCACCCCAAACTTAGGTCCCTTCAATAA
A_72_P647599	1.40007e-09	-1.00526	-2.01918	-1.63794	CTSV	Sus scrofa cathepsin V (CTSV), mRNA [NM_213892]	ATTTTGGATTGTCAAGAACAGTTGGGGTCCAGAATGGGGCTGAACGGCTACGTAAAAATG
A_72_P119481	1.41939e-09	1.55063	2.01759	-1.00317			CAACACCCCTTCCTATAACCTGATGGTAATAAATGTTCAACATTTGTATGCCTGTAAAAA
A_72_P743367	1.44012e-09	-2.26669	-1.36828	-1.16204	STMN1	Sus scrofa stathmin 1 (STMN1), mRNA [NM_001009582]	AATTTCAGTAAATGGCGGAGGAGAAGCTGACCCACAAAATGGAAGCCAACAAAGAGAACC
A_72_P796074	1.44933e-09	1.0901	-3.43703	-1.97724			ACAGCGAAAGTTAATGCAGAAGATGTTGCTGTGACCTGCACGGTGTTCCTCATTAACCTT
A_72_P178256	1.46397e-09	1.0686	-2.30381	-1.57258			TTTAAAGGTCTGCAAGTTCTTGTTTGAGGGGGGTTTAGAAATGCTTATTTTACCCAAAGT
A_72_P517420	1.46747e-09	1.8508	2.32406	-1.16168	FHL1	Sus scrofa four and a half LIM domains 1 (FHL1), mRNA [NM_214375]	CCAAAAAGCTGTAAAGTGACAGGGGCTCCTGTCCTGTAAAATGGAATTTGAGTCTTGTTC
A_72_P230377	1.48644e-09	1.015	-2.15936	-1.5576			ATGATTTAAATAAAATTCCCAAGCCCCTCCCCTGCACCCTAGAATTCAAGTCTGTTATGG
A_72_P080661	1.48773e-09	1.13867	-2.22453	-1.5815	RAP1GAP	Rep: PREDICTED: RAP1, GTPase activating protein 1 - Macaca mulatta, partial (5%) [TC559176]	AGACCCATTTTGGAAGCCCTCCCCTCCACCGTGGCCGTGTGTATGTCGGTAACAATTGTA
A_72_P267352	1.51104e-09	1.08304	-2.42234	-1.68916			ATTGTTAGAGTATCTTAAGCTTCCTGTGCCTCTCTGGTTTGGGAGGCTGTGAACAATCAC
A_72_P168076	1.52256e-09	1.10254	-2.25624	-1.55075			GGGGGTGAACAGTTTGGGGAAAAAACTAAAATTGGTTGCGCCAAAAATTTCGGGGAAAAA
A_72_P454155	1.57039e-09	-2.02043	-1.6196	-1.40383		PREDICTED: Sus scrofa thymocyte expressed, positive selection associated 1 (TESPA1), transcript variant X2, mRNA [XM_013997590]	TAGAGGAACCTAATTCCCACCTCTTCTTGCAGAAAGTTGTTCAGCCTCCAATATCTGGCT
A_72_P112696	1.58455e-09	1.06827	-2.42178	-1.56257			GGGGGATGGAAATTCAATTCCAGAAACCCACTAACTTCATCATCAACCAAAGTGTCACAG
A_72_P226002	1.59081e-09	1.50958	1.73077	2.38069		Rep: C1 inhibitor - Sus scrofa (Pig), partial (54%) [TC518697]	CAGCTTCCTCTGGTACAAATACAGCAGACTCTACAAATAAAACCTGGCAGTCCTCGAAAA
A_72_P415778	1.59784e-09	1.12214	-2.11164	-1.51382		MI-P-E6-ahq-h-02-1-UM.s1 MI-P-E6 Sus scrofa cDNA clone MI-P-E6-ahq-h-02-1-UM 3', mRNA sequence [BQ600013]	ATCTTGGTGCCTTTACCAGGGGGCATTTTCTGTTAATTCTGTTTGCAAGAACATGAAGAA
A_72_P669854	1.60159e-09	2.19206	2.47414	1.26085	MINDY1	MINDY lysine 48 deubiquitinase 1 [Source:HGNC Symbol;Acc:HGNC:25648] [ENSSSCT00000007278]	TGATTAAGCACAAGAGTCACTTGTACCTACTGGTCACTGACCAGTGCTTTCTACAGGAGA
A_72_P083986	1.60414e-09	1.04227	-2.13136	-1.67542		PDUts2101D03 Porcine testis cDNA library II Sus scrofa cDNA clone PDUts2101D03 5' similar to homologue to emb [CX065504]	TCTGGTTGGTCCACCCCTCCCCCACCCTCGATGAAAATAAAAGCTAAAATGAAAAAGAAA
A_72_P732133	1.62728e-09	1.09082	2.03811	1.9843	NT5DC1	5'-nucleotidase domain containing 1 [Source:HGNC Symbol;Acc:HGNC:21556] [ENSSSCT00000035653]	GGTCTCCTTTCAATAGAGATCATCTTGATACCCAACAACTCCCATTAATTAAAATCTCAT
A_72_P094561	1.69864e-09	1.0806	-2.48758	-1.63091		AJ958988 KN404_2 Sus scrofa cDNA clone C0007750b09 3', mRNA sequence [AJ958988]	TACCCTCATATACCCCTTGGATTCTCGAAAAATACTCTCAACTCCTGAAAAGGGGGGAAA
A_72_P094826	1.70124e-09	1.99892	2.2711	1.57529		Rep: Predicted protein - Nematostella vectensis (Starlet sea anemone), partial (3%) [TC554091]	GGCTAAGAATCCACCGTCTTTTCATCACTAGATTCCCCCGACATTTTCACTGTACATTGA
A_72_P006761	1.70448e-09	1.05166	-2.79165	-1.64862		Rep: Histone H1A subtype - Rattus sp, partial (30%) [TC594191]	TTCCAAAGGGGGGCCCCCACACCCTATAAAATTTCCTGACCCAGGGACTGATTTTGACCA
A_72_P154306	1.73303e-09	-1.18	-2.73834	-2.11787		Rep: Protein NDRG1 - Bos taurus (Bovine), partial (28%) [TC601003]	AAGAGCACAATCTTTGGGGAAAGTAATGGGTGGGCATCACTTAATAAAGACGATCTGACG
A_72_P176971	1.73951e-09	1.01719	-2.47847	-1.62168		DB807387 full-length enriched swine cDNA library, adult lung Sus scrofa cDNA 3', mRNA sequence [DB807387]	GCACAGGGCGGGACGACAGGCATCGGGGCCCAGAGGTGACAGGGTGACGGGAGGTGGGGG
A_72_P010806	1.75454e-09	-1.61512	-2.14535	-1.70018	FBXW4	F-box and WD repeat domain containing 4 [Source:HGNC Symbol;Acc:HGNC:10847] [ENSSSCT00000011558]	CTCAGGCTAGCTGTTGAGACATGCTACAATATTCATTTTCGTAAAAATAAAGCTTAACTG
A_72_P332948	1.76765e-09	2.10699	2.6297	2.44155		PREDICTED: Sus scrofa phosphatidylinositol 3,4,5-trisphosphate-dependent Rac exchanger 1 protein (LOC102158770), mRNA [XM_005654250]	ACTATCACCGACTGAGCAGCTGCCACAACAGAAATTTATTTTCTCCCAGTTCTAGAGGCA
A_72_P277944	1.777e-09	-2.00204	1.447	1.42038	THOC3	THO complex 3 [Source:HGNC Symbol;Acc:HGNC:19072] [ENSSSCT00000015360]	TGCTTTTGGGCATACAATGGACTTTTGTTGGGCTTGCTTCTACTTCGACAGGACCTAGTT
A_72_P223832	1.77819e-09	1.06877	-3.80077	-2.21582	PTGDS	Sus scrofa prostaglandin D2 synthase (PTGDS), mRNA [NM_214228]	AACCTGACCTCCACCTTCCTCAGGAAAGACCAGTGTGTGACCCGAACTCTGATGCTGCGT
A_72_P289294	1.78262e-09	1.42594	1.94807	2.18611		DB804805 full-length enriched swine cDNA library, adult skin Sus scrofa cDNA clone SKNB10079D09 5', mRNA sequence [DB804805]	TCAAACATGCTAAAGAAAAATCCTGTCATTCCTTGGCTGGCCTCAGTGCATCTGATTAAA
A_72_P390148	1.79229e-09	1.97155	2.02451	1.04481	SEMA6D	Rep: Sema domain, transmembrane domain (TM), and cytoplasmic domain, (Semaphorin) 6D - Mus musculus (Mouse), partial (4%) [TC552574]	GTCTTCCCATTAAATGTGAACATTTTAATATGTATGCATTCACCTTGCCTCTTGCACAAA
A_72_P302714	1.81575e-09	1.18645	2.77652	2.90435	PCD1B	Sus scrofa CD1B antigen (PCD1B), mRNA [NM_001097491]	ATATCATTGAGACACTCCTCTCAGAAACCTGTCCTCGATATCTCTTGGGTGTCCTTGATG
A_72_P400058	1.82481e-09	1.05524	-2.23759	-1.55775			AGCATGCTGACCACCCCCCTCCTACCTCCAGAATAAAAACTCAACCTGGCGGGGAAAAAA
A_72_P022906	1.84506e-09	1.86705	2.23842	1.94715	CYBRD1	Sus scrofa cytochrome b reductase 1 (CYBRD1), mRNA [NM_001128452]	TTTTTTGGATAGTCACCAGACCGCAATGGAAACGTCCTAGGAACCAAATTCTGTCCTTCT
A_72_P398673	1.86159e-09	1.15798	-2.12325	-1.47369			ATCTACATCAGCTTTCCTGATTTGTGAGAAGTAAGAAGGACTTTGGGGGGAGTTCTCTGG
A_72_P100301	1.8789e-09	2.2201	2.78203	1.6568	CPT1C	Rep: Carnitine O-palmitoyltransferase I, brain isoform - Homo sapiens (Human), partial (29%) [TC576445]	GCAGGTTCGATTCCCATGCCTGGTATTGCATAGGTCCCAACTGAGGCTTGGATCTGATCC
A_72_P306868	1.88384e-09	1.0903	-2.18417	-1.5436		Rep: Prosaposin - Rattus norvegicus (Rat), partial (35%) [TC629013]	TTTGACTTAATAAGTAGGAGCCCCCTTTTGTCTTCCCCCATCTCCTGTACCTTACTATAG
A_72_P499278	1.88825e-09	1.38642	1.4791	2.00435	CXCL16	Sus scrofa C-X-C motif chemokine ligand 16 (CXCL16), mRNA [NM_213811]	GAGTCCTACTTTACGTGATGTGCAAGAAGAGGCAGGAGCAGTCACGTCAGTACCCTCCAG
A_72_P443075	1.92835e-09	1.88475	2.56088	-1.38222		galectin like [Source:HGNC Symbol;Acc:HGNC:25012] [ENSSSCT00000029202]	ACCTCCAGATCACTAAACTTGGCTGATGTTTAAACCACATCCGTTTCACATAGCATCAGG
A_72_P080471	1.95409e-09	1.15665	-2.13394	-1.52535			TTCATCTGTTACCCCCTCCATGCATATTCATGGGGGTCTATGTTCTCAATAACAGCAGCT
A_72_P318838	1.97912e-09	1.11478	-2.41218	-1.52241			CTTGCAGAAAACACTTAGTGATTACTTTACCCAAAAACGGGGGCACTGAAAATATTTAAA
A_72_P690061	1.98586e-09	1.92325	2.3862	-1.04586		Rep: PREDICTED: coronin, actin binding protein, 1C - Pan troglodytes, partial (69%) [TC520331]	TCCAGTAAGAACTCAATTCGTCTCCCAAATTTGCAAAACAAAATGTGATTTAAAAGCCGA
A_72_P266622	1.99091e-09	1.57211	2.03261	1.61609		Rep: Uncharacterized protein AKAP13 - Homo sapiens (Human), partial (5%) [TC549998]	GATATTTTTGCAACAAGTTTTCGTGGGCTGACACACTGATCTTGGGCAGTGTTCACTGAG
A_72_P238857	1.99815e-09	1.07728	-2.17178	-1.58873		Rep: Eukaryotic translation initiation factor 4 gamma, 3 variant - Homo sapiens (Human), partial (6%) [TC567620]	CACCCCTCCCCCCAATCCGTTGTATTTGTGTAAATCAATAAATAATCATTGGATGGTAAA
A_72_P025551	2.05631e-09	1.00404	-2.09886	-1.57964		embryonal Fyn-associated substrate [Source:HGNC Symbol;Acc:HGNC:16898] [ENSSSCT00000033257]	GAGGTCTATGATGTGCCCCCCACTGCCCTCCGAATTCCTTCCAATGGCCCCTATGACTCC
A_72_P284264	2.0741e-09	1.15484	-2.3527	-1.52403			AATTTTTCCCAGGCATTAAATTAGGGGGAATCTTCCCTTTCACATAAGGGCCATCTCCCC
A_72_P637276	2.08598e-09	1.78568	2.36574	-1.24013	FHL1	Sus scrofa four and a half LIM domains 1 (FHL1), mRNA [NM_214375]	CCCTCTGTTCTTTTGTGCTTTCACCCACTAATACGGATTTCCAGAAAACTAACATTTGAA
A_72_P705295	2.09126e-09	-1.01168	-2.26642	-1.64186		PREDICTED: Sus scrofa pyruvate kinase PKLR (LOC100625071), mRNA [XM_013992273]	ATCGAAAGCGGAAAACTCCGTGGCTTCCTCCGTTTGGGGGACCTGGTGATTGTGGTGACA
A_72_P517362	2.09796e-09	1.09255	-2.1948	-2.0695		Rep: Actin, gamma 1 - Pan troglodytes verus, partial (10%) [TC622976]	TTTTAACTGCAGCAACTTTAATATACGCTATTGGAGCTGGAATTACGCGGCTGCTGGCAC
A_72_P386278	2.13516e-09	-1.01951	-2.14768	-1.54962		cullin 7 [Source:HGNC Symbol;Acc:HGNC:21024] [ENSSSCT00000001847]	AGGCTCAGGGCTGGGTCCGGCTGGGGGCTTTCTACAGAATAAAATGCAGAAGTTCGACAC
A_72_P298509	2.14728e-09	1.79252	2.73828	-1.01557	NRGN	Rep: Neurogranin - Bos taurus (Bovine), complete [TC544936]	TTATCTCCGCGTGTGCATGTGACTGTGCTGGGTTGGAATGTGAACAATAAAGAGGAATGT
A_72_P223877	2.23018e-09	-1.14882	-2.46509	-2.72725	HBE1	Sus scrofa hemoglobin subunit epsilon 1 (HBE1), mRNA [NM_214447]	ATTCTGGCTTCTCACTTTGGCGGAGAGTTCACCCCTGAAGTGCAGGCTGCATGGCAGAAG
A_72_P405033	2.2339e-09	1.85625	2.12423	-1.21442	FHL1	Sus scrofa four and a half LIM domains 1 (FHL1), mRNA [NM_214375]	TATTACTGCGTGGATTGCTACAAGAACTTTGTGGCCAAGAAGTGTGCTGGATGCAAGAAC
A_72_P214962	2.28147e-09	1.00504	-2.5831	-1.93213		rnmm22c_m17.y1 nmm Sus scrofa cDNA 5', mRNA sequence [EW461356]	TGGAGGGCGTTGTGCTGTCTTCCTCGGTCCCTAAATAAAGAGCAAATTTCACTCAAAAAA
A_72_P274514	2.28982e-09	1.19193	-2.4722	-1.61506			TTTATCTTGTGTGCACATCCCTCCCCAACATCTCCATTCTATTAACGGTCAGGAGCATAT
A_72_P024591	2.32953e-09	1.54784	2.43653	1.80806	N4BP1	NEDD4 binding protein 1 [Source:HGNC Symbol;Acc:HGNC:29850] [ENSSSCT00000003142]	TATTTCCCATGGCACCTAGCACAGTGCCTTGCACTTCATAGGTGCTTAATAAAGTCTGCT
A_72_P088346	2.32993e-09	1.39713	2.03277	-1.04987	PPP1R14A	Sus scrofa protein phosphatase 1 regulatory inhibitor subunit 14A (PPP1R14A), mRNA [NM_214337]	CGGCCCTCAACACGGCCCGGCTTGTTTATACGTTGTATTTAATGGTTCTGTAACAATAAC
A_72_P109451	2.36622e-09	1.86491	2.16895	2.02267			ACTCAGAGCCAAAACCTACAAACAACACTTCTGTGCCAACAGATCTGTTTTGATAATAAT
A_72_P003856	2.37161e-09	1.05168	-2.57504	-1.99089		Rep: PREDICTED: homeobox D3 - Pan troglodytes, partial (45%) [TC629514]	CAGCCCTCGCCACTAGACACAGTTTATTGATTCAAATTGTCTGGTACTATTTGAACAAAT
A_72_P070326	2.3887e-09	-1.28968	-2.2909	-1.87338			TGGGAGCAGGTTATTCTGCCATTTTTCTAGATCTTTGAGTTGCACATCAAACCTTGGACT
A_72_P376073	2.40444e-09	1.09111	-2.22497	-1.51845			TTTCCAATTATACCAGTTTGGAGGGTCAGAATTTCACCCAGGCCCCCCACTTCAGAAAAA
A_72_P319693	2.45108e-09	1.11122	-2.10495	-1.51845			AAGAAATTGGTTGTTGCCTGCCCCACCCTTGTAAAACCCGGAGTGGATGGGGGGCCTGTT
A_72_P630053	2.51523e-09	-2.09634	-1.85956	-1.51199	LEF1	Sus scrofa lymphoid enhancer binding factor 1 (LEF1), mRNA [NM_001129967]	TTCATCTCCTGCAAGAGCCAAGTTCCACAATAAAGCATAAAAGGTTCTCGAAAGAAAAAA
A_72_P264967	2.52754e-09	-1.28457	-2.49383	-1.70578		Rep: Trafficking kinesin-binding protein 2 - Homo sapiens (Human), partial (33%) [TC578741]	AAGAAGTAGGTCCATTTGTTCAAGAGATGTTTGCTAAGCACTGCCCTCGTACTGGGCATT
A_72_P045216	2.56815e-09	1.03599	-2.41923	-1.55975			TCATATCACTGCCTACCCTATGGGGGTGTTTTGAGATTAAATACGTTGATGTATCTTAAA
A_72_P444260	2.58871e-09	1.15112	2.06125	1.6238	ATP2A2	Sus scrofa ATPase sarcoplasmic/endoplasmic reticulum Ca2+ transporting 2 (ATP2A2), mRNA [NM_213865]	CCGCTGGTGATCTGGGTCTATAGCACAGACACTAACTTTAGTGATATGTTCTGGTCTTGA
A_72_P056501	2.6188e-09	1.07771	-2.2286	-1.57657			CCTCTGTTAATGAGCAAAAGATCCTTCAGCTCTTTAACTTAGTAGGTGTGGGGGCAAAAA
A_72_P509930	2.62024e-09	1.01083	2.83778	2.26375	LOC102161654	PREDICTED: Sus scrofa tyrosine-protein phosphatase non-receptor type substrate 1-like (LOC102161654), transcript variant X3, mRNA [XM_013985184]	AATCATGACCAAAAGATAGCTTGTCCTCTCCTAGTAACTCTTGTCCTAGTGCTGAAGGCC
A_72_P636363	2.62679e-09	1.60159	2.41638	1.67095	ETS2	Rep: 4Fe-4S ferredoxin, iron-sulfur binding domain protein - Thermofilum pendens (strain Hrk 5), partial (6%) [TC602857]	ACCGTATCAATAAACTTGCCTATGATTGCAATAAATTACGTTGATCCGTTTTGCCCTTTG
A_72_P041106	2.65981e-09	1.71869	2.7028	1.72824			GCCTTCAACTGTTTGCCTCCAAAATTTCCTTAACACTACCTTACTATTAAAAGGAGAAAA
A_72_P529970	2.7102e-09	1.88422	2.14906	-1.12034	FHL1	Sus scrofa four and a half LIM domains 1 (FHL1), mRNA [NM_214375]	TTGTTTTCCATCAGGAGCAAGTGTATTGCCCCGACTGTGCCAAAAAGCTGTAAAGTGACA
A_72_P037206	2.77595e-09	1.64096	2.14229	1.33956		Rep: UL7 - Meleagrid herpesvirus 1 (Turkey herpesvirus), partial (8%) [TC614365]	GGATGCGGCCAAGATTTTGAGATGTGTTCAAACGCCAAAAGCTTTTAAAACACAAAGTGT
A_72_P003071	2.83206e-09	1.10378	-2.13107	-1.60875		Rep: Superoxide dismutase [Cu-Zn] - Trifolium pratense (Red clover), partial (9%) [TC554709]	ACTTAAAATTCACTTCCTTTGTTTTGTGGGGGTTGCTAGGGGGCTTAGTGTAGGTACCTG
A_72_P330668	2.86247e-09	-1.25802	-2.43131	-2.12902		protein phosphatase 2 phosphatase activator [Source:HGNC Symbol;Acc:HGNC:9308] [ENSSSCT00000006235]	TGGGTCCCCCTCAGCCCCTGGCGTCTTCTTTGCTGTTCAGATTAAAGCCTCTGTTTTGCA
A_72_P590559	2.87754e-09	-1.26947	-2.58456	-2.31822		protein phosphatase 2 phosphatase activator [Source:HGNC Symbol;Acc:HGNC:9308] [ENSSSCT00000006235]	AACAGCAGTCTGCTCCCTTGTCCTGCTACCTCCCCAAACTCGCCTGCTGGCGTTCCAGGA
A_72_P389823	2.98206e-09	-2.02826	-1.52495	-1.20204			TCAAAACCAAAAAGGAAGAGAAAGGAGCTCTCTGACCTGAGGAAGGGAATCACAGAAAAC
A_72_P050406	3.02298e-09	-1.02661	-2.19928	-1.56223	NCDN	Rep: Os08g0254900 protein - Oryza sativa subsp. japonica (Rice), partial (5%) [TC622615]	TAAGCTTTCGTGTCGTGTTGCAGCAGAGTGACAATGGGGGTTGGGGGGTTATTTATTTTT
A_72_P362793	3.02298e-09	-1.2021	-2.03198	-1.52804		Rep: Methionine aminopeptidase 2 - Bos taurus (Bovine), partial (19%) [TC559539]	CCAAAATGATTGGGACCAGTGGTTGGTTAATCAAAAAAGTATGTTAAAAATGGGTATCAC
A_72_P023416	3.06281e-09	1.02032	-2.28595	-1.52872	AQP9	aquaporin 9 [Source:HGNC Symbol;Acc:HGNC:643] [ENSSSCT00000005078]	TGGGGTTTTGGGGTTGGGGTTGTTTTGGAGTTTTTATAAGTATTAGGACTCCTAAGTACA
A_72_P083496	3.10473e-09	2.07461	2.28806	1.42895			AGAATTTTCTTCCAAGCAGCTGGTGAATTCAGGTGGGACGATTTTTGACTTCTCGAAAGG
A_72_P121576	3.1175e-09	2.09725	1.94681	2.07038	PPP1R3B	protein phosphatase 1 regulatory subunit 3B [Source:HGNC Symbol;Acc:HGNC:14942] [ENSSSCT00000026451]	CAATCACAAGAATGGCTGTCTTTTGTGTGGTATAAGAATGGTTTGTTTGGATATCTTACT
A_72_P443210	3.1482e-09	1.06168	-2.61435	-1.64629	TNFSF18	TNF superfamily member 18 [Source:HGNC Symbol;Acc:HGNC:11932] [ENSSSCT00000016871]	CTAAAAAATAATACATACTGGGGGATCTTTCTGCTAGCAAATCCCCAATTCATCTCCTAG
A_72_P721178	3.15153e-09	1.11232	-2.9604	-1.78245	MBP	Sus scrofa myelin basic protein (MBP), mRNA [NM_001001546]	AGTGCATTTCTTCAAGAACATCGTGACGCCTCGCACACCTCCCCCATCTCAAGGGAAGGG
A_72_P067456	3.17996e-09	1.68068	2.60352	1.85333			TGCTCTGTAAATATGATCAGGAGGAAAAGGCCTTTCAGAGTGTTTGTCGCTGTGTACAAA
A_72_P504314	3.19217e-09	-2.20521	-1.41109	-1.1584	NKRF	NFKB repressing factor [Source:HGNC Symbol;Acc:HGNC:19374] [ENSSSCT00000036344]	ACTGTCTGTTCTTGGTGCCTTGCAGAGAGACTCACAGCAACTCTCCATTATAGCTTTTAC
A_72_P297154	3.23189e-09	1.146	-2.25156	-1.64322		Rep: Protein rogdi homolog - Bos taurus (Bovine), partial (89%) [TC580112]	TGGGAGAGAATAAGGACAGAAGCCCCCCACCACAAGCTATAATGTCCTTGACTGCATTCA
A_72_P207757	3.25303e-09	2.107	2.68147	1.86483	LIMK2	LIM domain kinase 2 [Source:HGNC Symbol;Acc:HGNC:6614] [ENSSSCT00000010982]	TTCTCAGTGTCTGTGGAGAGTGCCTGCTCCAACTACGCCACCACTGTGCAAGTAAAGGAG
A_72_P162336	3.32916e-09	1.39588	2.23774	1.84342		Rep: Olfactory receptor Olfr1313 - Mus musculus (Mouse), partial (5%) [TC604199]	GTTTCCTGACATTTCTGTGTATAGGAGCATCAAATAGCAAGTGAAGACGAAATACTTTAA
A_72_P431514	3.35161e-09	1.58823	1.71972	-2.13607		Rep: Rho GTPase activating protein 10 - Canis familiaris, partial (24%) [TC536587]	TGTATAACCTTTGCCTTGAACTGGAAGATGTTGACAATGCCAGGCTTCCTAAGGAGGACA
A_72_P239392	3.36618e-09	2.33432	2.34828	1.47432		Rep: Chitinase - Beta vulgaris subsp. vulgaris, partial (5%) [TC596686]	AGAGCCGCTTCCATTTTCTATACTCGAACCAAACAGCAATAAAGCAGTAACCAAGGACCC
A_72_P043486	3.40562e-09	1.09527	-2.0274	-1.51628		Rep: HHSL751 - Homo sapiens (Human), partial (9%) [TC545135]	ATTTGCAAACCCCTCCCCCCTGTATTTCATACATAATGATCACAAAAACGGGGACCTTTT
A_72_P226022	3.47003e-09	1.95051	1.93337	2.37076		943875 MARC 4PIG Sus scrofa cDNA 5', mRNA sequence [CN156473]	AAACCAAGAGATGCATTTCTCTGGAGAAGAGTTTATCTCCTGGATAAATAAAATCATGCT
A_72_P358998	3.51142e-09	1.68853	2.21616	1.97586	ASAP3	Rep: Sulfate transporter - Aedes aegypti (Yellowfever mosquito), partial (4%) [TC551694]	CCCTAGTGTCTGGTTTTGTTAATCTCGGACTTGTTCATTCATTCATCTCTAATAAAAGAT
A_72_P075001	3.51341e-09	1.0061	-2.67982	-1.75237	TNFSF18	TNF superfamily member 18 [Source:HGNC Symbol;Acc:HGNC:11932] [ENSSSCT00000032689]	TACATACTGGGGGATCTTTCTGCTAGCAAATCCCCAATTCATCTCCTAGAGACTCAGTTA
A_72_P074121	3.73888e-09	-1.09648	-2.1231	-1.45865			CTGAGTTCACCACATTTGGGGGTTGGTATTTTTAGCATAAGCTTTAGTTCTTCTATAAAA
A_72_P177946	3.82966e-09	1.12252	-2.08828	-1.50877	PALMD	Sus scrofa palmdelphin (PALMD), mRNA [NM_001038645]	GAGGGGGAGACCAACGTATTTTTATCGTATTGATACCAAAGCATTTCTAATAAGAGCTTG
A_72_P506520	3.87528e-09	1.06442	-2.10902	-1.57654	SERPINB5	serpin family B member 5 [Source:HGNC Symbol;Acc:HGNC:8949] [ENSSSCT00000005400]	TTACAACATGCTTTTGGTGGGGGTGGATTGATGTAGAATAAAGAGGAATAAGAATGATGA
A_72_P099451	3.96635e-09	1.05714	-2.37699	-1.5728			TTTTCGAATTTCTAGTCCAAGTCGATCTTTATACCACCCCGCCCATTTTTGTAGCCTTTT
A_72_P653002	4.0119e-09	1.48998	2.08626	1.81939	MICAL1	microtubule associated monooxygenase, calponin and LIM domain containing 1 [Source:HGNC Symbol;Acc:HGNC:20619] [ENSSSCT00000004875]	AGGTCCTGCAAGTCAGGACCTTCCCACACCAGGGGAGAATAACATCCATCAGGACCCTCA
A_72_P581127	4.01719e-09	1.93543	2.28961	2.9382	HP	Sus scrofa haptoglobin (HP), mRNA [NM_214000]	ATTGAAGTATGTCATGCTGCCGGTGGCTGACCAAGAAAAATGTGTACAGTACTACGAAGG
A_72_P023541	4.03784e-09	1.15974	-4.10888	-1.99569		PREDICTED: Sus scrofa translation initiation factor IF-2 (LOC100516424), mRNA [XM_013995073]	CTGGCGGACCTCGCGGACTGCACGCCCTCCGCACCCCTGGCCGGCGATGGTTGCGGCAGC
A_72_P373278	4.04443e-09	1.85375	2.1107	1.55021		Rep: Sodium:solute symporter - Leptospira interrogans serogroup Icterohaemorrhagiae serovarcopenhageni, partial (4%) [TC593418]	GGAAAAGAAGGGGATGTTGTTGAAAAGCAGTAGCTTGGTCCCAAAATGTAATTAGGAAAG
A_72_P114781	4.21105e-09	1.34331	-3.60742	-2.01642			TGGTACACGGCTCATGCCGTACGCCTCACCACCGCTCCGACGCAGCTTTGCTATGTGTTG
A_72_P655579	4.21949e-09	1.90752	2.48493	-1.27269	FHL1	Sus scrofa four and a half LIM domains 1 (FHL1), mRNA [NM_214375]	CTCTGTTCTTTCGTGCTTCACACCACTAATACGGATTTCCAGAAAACTAACATTTGAATT
A_72_P132056	4.27411e-09	1.03736	-3.78714	-2.08803		Rep: Competence/damage-inducible protein CinA protein, truncation - Psychroflexus torquis ATCC 700755, partial (9%) [TC561447]	CCCTCCACATTTTCTTTCCCTCATTTCAACCTTGATGGTGCTGAAACTTCAGTTAGCTAG
A_72_P266192	4.34336e-09	-1.89925	-2.70238	-1.48799	MINPP1	multiple inositol-polyphosphate phosphatase 1 [Source:HGNC Symbol;Acc:HGNC:7102] [ENSSSCT00000011420]	GTAGTTCATGAATGACTCTTGGAATTTGGACCGTGTTCTGCCAAATTTAAGCTGAAAATA
A_72_P511680	4.39165e-09	1.25429	-2.31305	-1.36376			CGGGCGGCGGCGGCCCGCTGTATATATCTCCGCGCACCCCGCCAGGTCGCGCACAGCGCC
A_72_P366558	4.46494e-09	-1.04651	-2.35035	-1.78017	LOC102163982	Rep: Translation initiation factor IF-2 - Rhodococcus sp. (strain RHA1), partial (4%) [TC631729]	GGGAGGCGGTCGCCCTACCCCGCCCGGTAGGCCAACGGGCTCCCGGCCCACAGGCGGAAT
A_72_P300554	4.47421e-09	-2.06212	-1.61303	-1.39845		Rep: Cleavage and polyadenylation specificity factor subunit 2 - Homo sapiens (Human), partial (44%) [TC553605]	CAATCATTCTAACTTACAGAACTACTCCTGGGACTTTAGCACGTTTCCTCATTGATAATC
A_72_P441419	4.50225e-09	1.18514	-2.19708	-1.52437	NTN1	Sus scrofa netrin-1 (UNC-6), mRNA [NM_001044548]	TACTTCCGCGACCTGGGCAAGCCCATCACCCACCGCAAGGCCTGCAAAGCCTGTGATTGT
A_72_P142621	4.50261e-09	1.13701	-2.52123	-1.54115			AAATGTCCATTTAAAAATTTTCCCTTGATGAAAGGTTTTCCCCACTTGCTGGGGGGCCCC
A_72_P140011	4.59187e-09	2.03517	2.39302	1.29287			AGAGACTAAGAGAAAGGTGAGTTACTGGTTGAGGATTTAAAGGAGCTGGGTGGAAACACT
A_72_P024011	4.62617e-09	1.09123	-2.10135	-1.56286		Rep: LINE-1 element ORF2 - Canis familiaris (Dog), partial (6%) [TC614194]	CCCATCAAGAAAGAGAAAAGACAACCCACAGAAAGGGGGATAATATTTGTAAATCATGTA
A_72_P661376	4.66045e-09	-1.85581	-4.63371	-2.55489	LOC100153915	carbonic anhydrase 1 [Source:HGNC Symbol;Acc:HGNC:1368] [ENSSSCT00000006735]	ATGGGCACAGAAAGAAATGTATCCTCCCCTGAGAACACAAATCTGCTTCTGACATAATCC
A_72_P013781	4.85929e-09	1.18103	-2.01669	-1.55401	TAP2	Sus scrofa transporter 2, ATP-binding cassette, sub-family B (MDR/TAP) (TAP2), mRNA [NM_001206441]	AGCAGCTTTTCTCCTCCCTCCTGCACCAGGACCTGGCTTTCTTCCAGGAGACTAAGACAG
A_72_P314458	4.95726e-09	1.13878	-2.28479	-1.32286		Rep: Paired mesoderm homeobox protein 2B - Homo sapiens (Human), partial (6%) [TC607244]	GACTCCTGGGAGCCCTGACCCCTCCCCAGCTGGAGCAAATAAAGTCTGCAAACAGAAAAA
A_72_P511005	4.96776e-09	-1.34362	-2.41734	-2.08432		protein phosphatase 2 phosphatase activator [Source:HGNC Symbol;Acc:HGNC:9308] [ENSSSCT00000006235]	AGCCCCTGGCGTCTTCTTTGCTGTTCAGATTAAAGCCTCTGTTTTGCACCTGTCACCAGC
A_72_P420094	5.02253e-09	1.07536	-2.18896	-1.50937			CTGGGGGAGGATTTGTAATTGAGAAAGCAGTGTTTACTTTTCTTAGTCATTCACTTGAAG
A_72_P154396	5.05885e-09	1.2178	-2.08909	-1.54057		Rep: Olfactory receptor MOR101-2 - Mus musculus (Mouse), partial (7%) [TC601121]	GGGGACACAGCCTCCCATGTAGAAATATTCAATAAATCTTTGATGAACAAATGCATTTAA
A_72_P055736	5.17714e-09	1.10848	-2.54447	-1.45667		Rep: Forkhead box protein N3 - Sus scrofa (Pig), partial (21%) [TC527993]	TGGCTTCAATCTCCTTTAAACATAAAATTCTTAAGGGTCCAAAACAAAGGAGGGGGGCAA
A_72_P285059	5.18238e-09	-1.04805	2.11506	1.93356	WDR73	WD repeat domain 73 [Source:HGNC Symbol;Acc:HGNC:25928] [ENSSSCT00000029910]	CCTCAAGTTTTACCCCTGTCTGTATTCACAATATCATACAATCTAAAGAGTTAGTGAATG
A_72_P619984	5.29652e-09	-1.03057	-2.06103	-1.60803	KLF2	Sus scrofa Kruppel like factor 2 (KLF2), mRNA [NM_001134351]	CGGGGCCCGCGCTGCACGGTCGCTTTCTGCTAGCGCCGCCGGGCCGCCTGGTTAAGGCCG
A_72_P197717	5.3026e-09	1.70274	2.5059	1.68075		Rep: Alpha-fetoprotein enhancer-binding protein (AT motif-binding factor) (AT-binding transcription factor 1). - Canis familiaris, partial (5%) [TC544143]	ATAGCTTTTCTGCTGAAGCCAATTTCAAGGGGAAAAGTTAAGCACTCCCACTTTCTCGAA
A_72_P307953	5.41959e-09	1.81019	2.56211	1.81742		Rep: Similarity - Yarrowia lipolytica (Candida lipolytica), partial (7%) [TC533987]	ACACCCACAATTTTTCCCATTTAATTGGCCTGACAACATCTGCTTATGCAGTCTTATCCA
A_72_P631762	5.43886e-09	-2.02275	-1.4171	-1.14097	NOP58	Rep: LOC507155 protein - Bos taurus (Bovine), partial (10%) [TC595817]	CACTAGCATTTCATGCTTGTTTGTGTCTTGACACCACTTCAACTGTTAATTTTATGTCAT
A_72_P200002	5.44716e-09	1.09626	-2.56369	-1.6899		PDUts2024G05 Porcine testis cDNA library II Sus scrofa cDNA clone PDUts2024G05 5' similar to homologue to gb [CX058470]	ATTCAAAAACCACTGTGTAGCCTGGCTCTTCCCTGACCTCTTTGGAAAAGTTCTTCAGAG
A_72_P489104	5.52508e-09	-2.28287	-1.5466	-1.36813	FAM89A	family with sequence similarity 89 member A [Source:HGNC Symbol;Acc:HGNC:25057] [ENSSSCT00000031203]	AGCAGTAACTTTCTTCCAGATTGGGTCGCCTCCAGTTTGCAGTGTATTAGAGCTGATACT
A_72_P028431	5.61133e-09	1.11685	-2.12384	-1.57693		Rep: ATH1, acid trehalase-like 1 - Bos Taurus, partial (16%) [TC594805]	GGACACCAGTACCCCCGGCCTTGACCCTTGGGGAAGGGGAGGAGAATGGGACATGGGAGT
A_72_P102211	5.73423e-09	1.0238	-2.27237	-1.53507			GGGGTTTACAGTTTTTTTGGTAAAATTTTAAAAGACTTTGAGGATGCCTTTTAAAAAAAA
A_72_P013531	5.75842e-09	1.04071	-2.66599	-1.57765		PDUts1175D05 Porcine testis cDNA library I Sus scrofa cDNA clone PDUts1175D05 5' similar to homologue to ref [CV878273]	GGGGTTTACTAATTTTTCATCATTTGCACCCAGTGTGAATTTCAGTCCTTTGTTTCCTTC
A_72_P441659	5.8607e-09	-2.15396	-2.22039	-2.15675	GATA3	Sus scrofa GATA binding protein 3 (GATA3), mRNA [NM_001044567]	GAAAAATGTCTAGCAAATCCAAAAAGTGCAAAAAGGTGCACGACACGCTGGAGGACTTCC
A_72_P207487	5.96299e-09	1.42066	2.81841	1.64127			AGCCTAATTTATATCCTCGGAAAAATGCTGCCATTAGGAGGAACTTCCTACAAGTGCTAA
A_72_P087561	6.31493e-09	2.33734	3.19243	1.11199		Rep: Transforming growth factor beta-1-induced transcript 1 protein - Bos taurus (Bovine), complete [TC557678]	GACCCCTCACTGTTCTGTGCACTTTTTTCTACCTACATAAATACACATTCCCCGCCAAAA
A_72_P632481	6.36982e-09	-1.75633	-2.88378	-1.50282	CAT	Sus scrofa catalase (CAT), mRNA [NM_214301]	TTCCTAGGGGTAAGTGAAGGTTAGGGCTGAACAGTCATTTAAAGGGAATGTGTATTTGCC
A_72_P371108	6.37456e-09	1.22335	3.13811	2.81627	SOAT1	sterol O-acyltransferase 1 [Source:HGNC Symbol;Acc:HGNC:11177] [ENSSSCT00000023854]	GTCATGGAATAACCTCCAAATAAGACTGCTTTAATACAGCTCATTGTTTCTAGCACTTTT
A_72_P244647	6.38673e-09	1.01644	-2.99387	-1.66935		AJ964208 KN404_2 Sus scrofa cDNA clone C0007750a10 3', mRNA sequence [AJ964208]	ACTATTGTTTCATGAATAGTACCTGGGAGGTTTCTGTCTCTGCGTCTCTGTCTGTCTCTC
A_72_P416243	6.45069e-09	1.04331	-2.50329	-1.65035			TTGTTTTTTGGGGGAATGAGAATTTTGCATTTGGTAGTATTGAATAGTTGAAGTGGCGTT
A_72_P441519	6.45555e-09	1.83575	3.20541	-1.04051	PCSK2	Sus scrofa proprotein convertase subtilisin/kexin type 2 (PCSK2), mRNA [NM_001004044]	TACATCGACCAGGTGGTGAGGGATTACCAGTCCAAGCTGGCCATGTCCAAGAAGGAGGAG
A_72_P173916	6.55683e-09	1.75601	2.80382	1.18279	BCHE	butyrylcholinesterase [Source:HGNC Symbol;Acc:HGNC:983] [ENSSSCT00000026297]	TCAGTGCTTCTGTAAATGGACATTTTGCTTTATAGTTCTTCCCTCATCCTGAGATGAATA
A_72_P037371	6.57144e-09	1.65872	2.17986	1.48202	IQGAP1	Rep: Ras GTPase-activating-like protein IQGAP1 (p195). - Canis familiaris, partial (6%) [TC551011]	TGCTCCTACGGCTCTTTAAGACAGCACTACAGGAGGAAATCAAGTACGAACAGAGTTCTA
A_72_P291709	6.75564e-09	1.10139	-2.11599	-1.72189		BX923608 Sus Scrofa library (scan) Sus scrofa cDNA clone scan0014.m.01 5prim, mRNA sequence [BX923608]	AGGTCATAGCCTACAACTGAGCCTGGCACAGGCCCTCTCCCCATCTCAGTCCAATAAAGA
A_72_P341278	7.00642e-09	1.85819	1.93006	2.32782	SOD2	superoxide dismutase 2, mitochondrial [Source:HGNC Symbol;Acc:HGNC:11180] [ENSSSCT00000031745]	GGATATGCATGGTACATGCTAAAAATCCTATAAGGTCCTGGAGAGCTTTCATTTAATTAT
A_72_P436844	7.01667e-09	-1.02566	-2.53076	-1.7412			GTTTGTGTAATTGTAATTTTTGTTTTTGGGGGGAAAGACTTTTTGCTTCCTATCCTGCAA
A_72_P597185	7.0712e-09	1.338	2.04862	-1.05665	ETV3	ETS variant 3 [Source:HGNC Symbol;Acc:HGNC:3492] [ENSSSCT00000031985]	AATTTAACTTCAACAAGCTGGTGATGCCCAACTACCCATTCATCAACATTCGGTCAAATG
A_72_P147446	7.08543e-09	1.13512	-2.59325	-1.51822		rcst02_c8.y1 cst Sus scrofa cDNA 5', mRNA sequence [EW030444]	GGGGGAAGAAAATCAGTAAACTTAAGATACTTGTTTGCAAGATAGTACATCGCAGAACAT
A_72_P033601	7.47421e-09	-1.0006	-3.14678	-1.98885			GTTCCTGGCCTACCATGAAACAATTATGTTTGTTGTTTTAAGATGCTAAATTTGGCATCT
A_72_P159136	7.6427e-09	1.93585	2.24756	2.19177		MI-P-HO-ahv-g-11-1-UM.s1 MI-P-HO Sus scrofa cDNA clone MI-P-HO-ahv-g-11-1-UM 3', mRNA sequence [BQ602158]	ATGGCTGTCCACTACTACCACCGTTGAAACCAAAAGTAAGTGTTGAAAAATGCACCTTTT
A_72_P079976	7.6533e-09	1.76342	2.13837	1.66049		PREDICTED: Sus scrofa hypothetical protein LOC100517375 (LOC100517375), mRNA [XM_003132810]	GGTAGGAATGTAGAATGATGCAGTCTTTATGGAAAACACGTGTGAAGATTCCTCAAAAAA
A_72_P161911	7.66246e-09	2.20208	3.15006	2.57971		Rep: Tyrosine-protein kinase Tec - Homo sapiens (Human), partial (3%) [TC522378]	CAAAAAACCCAAATCACTGTACTGTACACCTGAAACTAAACACAAGACTGTAAATCAAGT
A_72_P509736	7.69976e-09	-2.42754	-1.49153	-1.50222		PREDICTED: Sus scrofa aldehyde dehydrogenase 6 family, member A1 (ALDH6A1), transcript variant X2, mRNA [XM_013989156]	CTCTGAAGTGGCCTCATTTGGAATTTCTCAGATTTTACGTTGTGCTAATTGATTATGTAA
A_72_P332788	8.0299e-09	1.12638	-2.13521	-1.94342		Rep: Chromosome undetermined scaffold_104, whole genome shotgun sequence - Paramecium tetraurelia, partial (11%) [TC546366]	TTGACATGGAACATATAAGAGCTTTTGAGATTCGGCACGCCCACGTTGCTGAGAATGACT
A_72_P531943	8.10229e-09	-1.13747	-2.12029	-1.80158			AATAACAGATGATAAACCCTTCTCCTGCCCTCATATACTGATCCCGCATGGCGGTAAACT
A_72_P668484	8.22911e-09	1.67948	2.20021	1.8047	ATP1B1	Sus scrofa ATPase, Na+/K+ transporting, beta 1 polypeptide (ATP1B1), mRNA [NM_001001542]	ATTGCACTGCAAGCGTGACGAAGATAAGGAGAAAGTTGGAACCATGGAGTATTTTGGCCT
A_72_P035726	8.25241e-09	1.13274	-3.53345	-1.67313	ACR	Sus scrofa acrosin (ACR), mRNA [NM_214033]	TGATTTGACCTCATTTTCACCTGATTTGGACCCATTGCACACCTCATCCCTGAGAAAAAA
A_72_P382418	8.37678e-09	2.07161	2.61734	2.04096	DIXDC1	DIX domain containing 1 [Source:HGNC Symbol;Acc:HGNC:23695] [ENSSSCT00000022796]	GCTTCTGATTATCAAATCGATAACCAGTTTTTTAACTGCCTGTATGTACCAGATTTGTGA
A_72_P078596	8.46637e-09	1.05952	-2.10475	-1.54948		Rep: SD03158p - Drosophila melanogaster (Fruit fly), partial (6%) [TC583651]	GCAGTCTGGTTAGATGTGGGAGGGAGAGAGAAGTAGGACATTTTGAGATATCGTTAAAAA
A_72_P386338	8.47103e-09	-1.08458	1.73935	2.03789	TBCK	Rep: TBC domain-containing protein kinase-like protein - Homo sapiens (Human), partial (12%) [TC546167]	GAAAAGTGAAAAAGCTATTCACAATACATTCCTTCTGAGTAAATGCCACATTGACAACTC
A_72_P078726	8.48415e-09	1.09731	-2.37852	-1.60757		Rep: DNA recombination-dependent growth factor - Methylibium petroleiphilum (strain PM1), partial (6%) [TC583741]	TAAGGGGGATCTAACATTCCTTGTAAAGGACTTATTCATTTACTCAGCTTAATGCCCCAA
A_72_P080846	8.59738e-09	2.15721	2.8936	2.02453	KLC4		TAATGGGAAAGGACCACTTGTAGCAACACATTCAAAGCATATGCCAGGAGTTCCTGTTCC
A_72_P197517	8.61197e-09	1.23926	2.05124	1.75021		PREDICTED: Sus scrofa kelch-like protein 13 (LOC100519459), mRNA [XM_013986393]	AGCTACACCTGGTGAGCTGCTTTTGCTCAGTGAATTCAACTTCCATGTTTTATCTTTTTT
A_72_P110096	8.61729e-09	-2.10198	-2.05163	-1.5537	LEF1	Sus scrofa lymphoid enhancer binding factor 1 (LEF1), mRNA [NM_001129967]	GGGAACTTGTGGAAGAGTCCTCTCCGTTTCTGTCTGCATTTCTCTTTCTCAAGCTTTATT
A_72_P198177	8.69648e-09	1.62517	2.06836	1.96283	IFNGR1	Sus scrofa interferon gamma receptor 1 (IFNGR1), mRNA [NM_001177907]	AGTCAAAATATATATCACCCATCACCTACCAGCCAATTGCCCTAGAAAACGAACAGCTGT
A_72_P404543	8.69648e-09	1.56058	1.62595	2.19392		Rep: Histamine N-methyltransferase - Homo sapiens (Human), partial (96%) [TC543158]	TGAGTGGGTGGATGCCTCTCAATTCTCTTACTATCCATTTAAATTCATTTTCCTTCTCCG
A_72_P073681	8.80361e-09	-1.54083	-2.33068	-1.3702	MINPP1	multiple inositol-polyphosphate phosphatase 1 [Source:HGNC Symbol;Acc:HGNC:7102] [ENSSSCT00000011420]	TCATAAAATAGGTGATTAGCTGGGAAATACTGTTGATGCATCCATACACTGATGATTGTT
A_72_P223572	8.88181e-09	1.95221	2.67869	-1.05778	COX8H	Sus scrofa COX8H protein (COX8H), mRNA [NM_001097500]	CGCCGTCACTGCTCCAGGCAGACTGGAGACGGGATTAAAGCTTCCTTACTCCTCAAAAAA
A_72_P666205	9.15779e-09	-2.02093	-4.40332	-1.85184	LOC100154873	carbonic anhydrase 2 [Source:HGNC Symbol;Acc:HGNC:1373] [ENSSSCT00000006733]	ATAAGATGGTCCTAGAGACAGCGTCCAGCGAAGAATCTTTGGCTTTCCCTTAGCACAAAT
A_72_P393483	9.50213e-09	1.95815	2.70432	-1.04042	COX8H	Sus scrofa COX8H protein (COX8H), mRNA [NM_001097500]	ATGAAGGCTCCGCCGTCACTGCTCCAGGCAGACTGGAGACGGGATTAAAGCTTCCTTACT
A_72_P717738	9.53512e-09	1.87634	2.23107	1.76246	TGFA		ACTCTGTCAAGAACTCTGTCTGCTTGGGTTTATGCAGTGTGACCTGGAGAAGAAATCAGT
A_72_P183616	9.66958e-09	1.78274	2.23325	1.76873		Rep: DNA repair protein RadC - Sphingomonas wittichii (strain RW1 / DSM 6014 / JCM 10273), partial (6%) [TC579669]	GGGTCGGAATTCTATCAAACTCTGGAGAGTTGTGTGTTGTAAGAAAATGATCTAATAAAT
A_72_P316748	9.81758e-09	1.15895	2.0435	1.96991		1000226 MARC 4PIG Sus scrofa cDNA 5', mRNA sequence [DN100836]	CATCTGTAGTCTTCTCAGTTGTCTCTTTTCCAGTCAACATTAAAGATCTCTCTGCCCCAA
A_72_P440486	9.89229e-09	-1.00736	1.24118	-2.20936	GATM	Sus scrofa glycine amidinotransferase (GATM), mRNA [NM_001128442]	GTTCCCACTCCTAAATTTTGATGTTCAGTATCTAATAGATACATTGCATCTTTGGTCATC
A_72_P503136	1.02413e-08	1.85426	1.91832	2.3491	SOD2	superoxide dismutase 2, mitochondrial [Source:HGNC Symbol;Acc:HGNC:11180] [ENSSSCT00000031745]	GGATATGCATGGTACATGCTAAAAATCCTATAAGGTCCTGGAGAGCTTTCATTTAATTAT
A_72_P090326	1.02788e-08	1.16666	-2.6669	-1.54229			ATTAGAAGACTAGAAGGATTCATGCAACCCTCTTGCTACTGGGACACCATTGTGTCACTC
A_72_P425389	1.02791e-08	1.17231	-3.50895	-2.14331			GTTTTCATGCCTACCGTGAAAAGCACTCTGCACATTTCAGGAAACAAGGTGGAAAAGGGA
A_72_P330843	1.02843e-08	1.7816	2.04978	1.49995	LIMK2	LIM domain kinase 2 [Source:HGNC Symbol;Acc:HGNC:6614] [ENSSSCT00000010982]	AAGAGCTATGATGAGACGGTGGATGTCTTCTCTTTTGGGATCGTGCTCTGTGAGATCATT
A_72_P681668	1.04812e-08	1.05194	-2.75277	-1.54965	FAAH	Sus scrofa fatty acid amide hydrolase (FAAH), mRNA [NM_213914]	TATGACTGCAGTAACCCCCTCTTTGGCCAGACCACGAACCCATGGATGTCGTCCAAGAGC
A_72_P474030	1.0921e-08	-2.0411	-1.4983	-1.268	RRS1	ribosome biogenesis regulator homolog [Source:HGNC Symbol;Acc:HGNC:17083] [ENSSSCT00000006810]	TTTGCAGCTGAGAAGAAGAGCCAGTTGGAGATGTTGCGAGTAATGAACAGCAAAAAGCCT
A_72_P495640	1.09762e-08	1.028	-2.97162	-1.86931	PTGES	Sus scrofa prostaglandin E synthase (PTGES), mRNA [NM_001038631]	ATGCACTTCCTGATCTTCTTCCTGGGCCGCATGGTACACACCATAGCCTACCTGGGGAAG
A_72_P635404	1.09879e-08	-2.27899	-1.16457	-1.08461	BCKDHB	Sus scrofa branched chain keto acid dehydrogenase E1 subunit beta (BCKDHB), mRNA [NM_001123219]	TTCTATATCCCAGACAAATGGAAATGCTATGATGCCCTTCGCAAAATGATCAACTATGAC
A_72_P442984	1.10934e-08	1.25349	1.9048	2.20452		wntless Wnt ligand secretion mediator [Source:HGNC Symbol;Acc:HGNC:30238] [ENSSSCT00000004200]	TCCAAGATGGGCTGGTGTCATAGTCTTCTCACTCCTAGTCTATGACATGACCACTTTTTT
A_72_P315183	1.12175e-08	1.04076	-2.64334	-1.67441		Rep: Red chlorophyll catabolite reductase - Oryza sativa subsp. japonica (Rice), partial (6%) [TC607644]	CGGGAACCCCCCTTTGGGGGTTTCCCGGGAAACCCCCAAAATTTTTGGGGGGTGAAAAAA
A_72_P088186	1.12684e-08	-1.34251	-2.54325	-1.77348	OPRL1	Sus scrofa opioid related nociceptin receptor 1 (OPRL1), mRNA [NM_214176]	TCCACAGACACGATGAGCCCTCTCGCCCAGAGGTGGTGTGTTCATGGGGGTTGCATGGCT
A_72_P080111	1.12745e-08	-2.07724	1.00584	1.27039			GAACAGAAGCAGTAATCCAAGATCCCATCATTGAGGACTTTCCCAACTTGGAAGAAAAAA
A_72_P515581	1.14264e-08	-1.40037	-2.43613	-1.23374	GHITM	Sus scrofa growth hormone inducible transmembrane protein (GHITM), transcript variant 1, mRNA [NM_001244382]	CAGAGCTTTCCTTCTCTATCCATAGACCATTATTTTGCCATTTGTAAGTTTTTGATACAG
A_72_P625710	1.18603e-08	-1.278	2.16034	1.94869	OXCT1	Sus scrofa 3-oxoacid CoA-transferase 1 (OXCT1), mRNA [NM_213938]	TCTTATGCTTTATACAGCCATATAGACTTTGTTCTCCAGATGTACTCTGACATTTCAAGG
A_72_P326373	1.1861e-08	1.09384	-3.10676	-1.80588		AJ958671 KN404_2 Sus scrofa cDNA clone C0007759g23 3', mRNA sequence [AJ958671]	TGGCTTGATAAGACCTCACTTTACTCTGCATGCCTCCTTCAGCATCAGAATAGTCTGACT
A_72_P334618	1.1864e-08	1.62286	2.15552	1.62839	AAGAB	alpha- and gamma-adaptin binding protein [Source:HGNC Symbol;Acc:HGNC:25662] [ENSSSCT00000005463]	ATGTACATGCCACCACAAATTATTATGGACTGTCCATCTGGGATTTAAAATAAGAGACTC
A_72_P066046	1.1905e-08	1.73865	1.84776	2.25442			CTGTCTTTTTGTATCTGAAGTCTTCCTAATGTACTGCACAAACCATGGATTGTACATATT
A_72_P494044	1.21891e-08	1.5139	2.30105	2.41914	DHRS7	Sus scrofa dehydrogenase/reductase 7 (DHRS7), mRNA [NM_001244160]	CAGATACAACTTTGCTTTCAACATGTAATAAGTAACAAAAGACCATCAGAGCCTTGCAAT
A_72_P308563	1.21978e-08	-1.70417	-2.44934	-1.66083			CCTCAATCATCAAATATTGATAATGCTTCTGCTTGGCTAATGTCACAGGACTTCAGGGAT
A_72_P576934	1.2372e-08	-1.69354	-2.53968	-1.33716	CAT	Sus scrofa catalase (CAT), mRNA [NM_214301]	GGGTCTTTTGAAAATAATTCAGTACCATCATGACTTAATGTTTAATCCTGCTTGGAACTG
A_72_P078026	1.27703e-08	2.19763	2.47433	1.90558	SOCS2	Sus scrofa suppressor of cytokine signaling 2 (SOCS2), mRNA [NM_001097461]	GAATATAAATTCCAGGTGTAAGTGTTTCTCGTTTGCTAAACACGCCTCCTGTAGCGTCTC
A_72_P536084	1.28398e-08	2.78242	2.88518	1.55282	LY6G6F	Sus scrofa lymphocyte antigen 6 complex, locus G6F (LY6G6F), mRNA [NM_001195347]	TGTGTTTTAAAGGCCCAAGGGCTGAAGGACAGGAGAAGCATTATTCGGTGATGTAAAAAA
A_72_P198322	1.29253e-08	1.11531	-2.38143	-1.56179			CTAGGGGTGGGTACTTTGAGGTTTTTTAAACTATTCTCTATCCTTTTGTGTATGTTTGAA
A_72_P402718	1.32892e-08	-1.50689	-2.05242	-1.8495	CALR	Sus scrofa calreticulin (CALR), mRNA [NM_001174133]	AGACAACCCTGAGTACTCCCCTGATAGCAACATCTATGCCTATGAAAACTTTGCTGTGCT
A_72_P419044	1.34687e-08	-2.24061	-2.00616	-1.54151			AGGCCATTCTATCAGAAATGTCCTTGATCGGTTGGTTCAAAAACTGATTTAGAAATTCTT
A_72_P752325	1.36525e-08	-2.06013	-1.37322	-1.22707	HSPE1	Sus scrofa heat shock protein family E (Hsp10) member 1 (HSPE1), mRNA [NM_214307]	TCAAAGTTGAGATAAAGTTCTTCTGCCAGAATATGGAGGCACCAGAGTAGTTCTGGATGA
A_72_P333643	1.38202e-08	1.65667	2.31118	1.71956		Rep: Binding-protein-dependent transport systems inner membrane component precursor - Petrotoga mobilis SJ95, partial (7%) [TC570621]	ATACCTTCAGATAAAGATAAACATACCTTCAGAGGAGTATCATTTGGCCATCTTAATGCT
A_72_P132556	1.38643e-08	1.63835	2.09726	2.91585			ATTGCACTTGTTTTCCCTCTCAGCTTGGAATGCTCTTTCTCCAGGTCTTTCTACAACTTC
A_72_P109876	1.39574e-08	-1.09376	-2.24485	-1.67702	KPNA5	Rep: Karyopherin alpha 5 - Homo sapiens (Human), complete [TC605655]	CAGATAACTCCCCTTCCTTGTGATATCAGTGGGAATATTTGATTGATTTTTTGTCGTTTT
A_72_P092191	1.39788e-08	1.93445	2.521	1.56703		Rep: Nucleosome assembly protein-like protein - Leishmania infantum, partial (4%) [TC556093]	AGGAGTCAGATAGTGTGAGAAAAAGAATGTGTGTATATATATGTGCATGTGCGCATGACT
A_72_P354758	1.42658e-08	1.08545	-2.4894	-1.5193		PREDICTED: Sus scrofa uncharacterized LOC100737471 (LOC100737471), ncRNA [XR_297442]	ATCTCTCCCCTTGCTAATATTTGTATAGAATAGCATTTGTGTAGACTAGTAACCCGTTGA
A_72_P444789	1.42658e-08	1.86691	2.39095	1.57487	TCTEX1D4	Sus scrofa Tctex1 domain containing 4 (TCTEX1D4), mRNA [NM_001032356]	CTGGGGCTCCCAGCCCAATAAATAAATGTCTGTCAATAAATAAAAGTGGTCCATAAATAA
A_72_P558849	1.49251e-08	1.5816	2.71793	1.80547	TUFT1	tuftelin 1 [Source:HGNC Symbol;Acc:HGNC:12422] [ENSSSCT00000007254]	ATATTTGCCCTGAGGCATCAGGGTTCTGAGTATGTGCTGTTTGAAAGGGACTGACTTCTT
A_72_P206627	1.50876e-08	1.41686	2.18165	2.04874		BP158787 full-length enriched swine cDNA library, adult spleen Sus scrofa cDNA clone SPL010037G03 5', mRNA sequence [BP158787]	ATGCAGTTGCTGAACTCCTTCCATATCATAAGAACCTTAAAATTAACTTAGGGAAATGAG
A_72_P657000	1.57777e-08	1.81454	2.21758	2.71049	HP	Sus scrofa haptoglobin (HP), mRNA [NM_214000]	TAATGAGAGGGTGATGCCCATTTGCCTCCCTTCTAAAGATTATGTGAATGTGGGGCTTGT
A_72_P514844	1.5802e-08	-1.56202	-2.51155	-1.86746	RPS3A	WJ317 wujin pig muscle full-length cDNA library Sus scrofa cDNA, mRNA sequence [GH228991]	ACGACCCTTGAGGCCATCAGATGCAATTTTGGTTCCTTGAGTTCTTGTGACCAGTGTTTT
A_72_P669424	1.60799e-08	1.98195	2.09197	2.32768	SOD2	superoxide dismutase 2, mitochondrial [Source:HGNC Symbol;Acc:HGNC:11180] [ENSSSCT00000031745]	GTCTTTTAGGATATGCATGGTACATGCTAAAAATCCTATAAGGTCCTGTAGACTTTCATT
A_72_P125641	1.61089e-08	1.07088	-3.06202	-1.82614		PREDICTED: Sus scrofa hypothetical protein LOC100519152 (LOC100519152), mRNA [XM_003126983]	CCCCCCTTGCATGTGTTTTGTTTTTTAATTCGACTCCAGAGCATTTTAATTTGAAATCAA
A_72_P303939	1.64325e-08	1.01647	2.25084	1.57419		Rep: LigA - Methylobacterium sp. 4-46, partial (4%) [TC532441]	GGACTGTCCGTCATTTCTCTGATCGCTTCCTCATAAAGGCACTTTAACACCTGGGAAAAA
A_72_P274049	1.64449e-08	-1.03293	-2.33437	-2.67519		1540322 MARC 3PIG Sus scrofa cDNA 3', mRNA sequence [DY421992]	CCTATACTAGAGTGAGCTGCTGTCCAGAACTTTGCTTTTACAGACAATGTGTTTTCTGCT
A_72_P298334	1.69663e-08	1.84896	2.29619	1.78499	REEP2	receptor accessory protein 2 [Source:HGNC Symbol;Acc:HGNC:17975] [ENSSSCT00000015662]	TATCGTGCTCTCTTGGTTTCCCTTCTACTTTGAGCTGAAGATCGCCTTTGTGATATGGCT
A_72_P025001	1.77002e-08	1.58754	2.0356	1.62532			GCTGAGCAAAGAGCTGTTGTTTCAGCAGTGGGTCTTAGATGCAAAAAACAAAACCAAAAA
A_72_P134026	1.77411e-08	-2.04058	1.24214	1.22334	NUP43	nucleoporin 43 [Source:HGNC Symbol;Acc:HGNC:21182] [ENSSSCT00000004540]	GCATTAGCCCTTGTTAGTCTTTATTCCTTTTACTGCACATGTTTTCTGCAGTTCCTCCAC
A_72_P708895	1.77755e-08	1.95374	2.28552	1.13925		sortilin 1 [Source:HGNC Symbol;Acc:HGNC:11186] [ENSSSCT00000007482]	TAAAGATATCCTTGAAAGGAACTGTGAAGAGAAGGACTACACCGTATGGCTGGCTCACTC
A_72_P419084	1.80894e-08	1.65057	2.28647	1.55876			CAGAAGCACAGGTTTAATCCTGGGCCCAGAAACTTATATAAGCCACAGGTGTGACCATTT
A_72_P241617	1.83757e-08	1.25385	1.98363	2.05398		Rep: SJCHGC02642 protein - Schistosoma japonicum (Blood fluke), partial (9%) [TC555305]	CTGTGAAATGCAGTTTCATCTACTCGGCTCTTAAATGGTTATATTAAAGGTGACTAAATG
A_72_P001711	1.90546e-08	1.62822	2.15792	1.5524		Rep: Signal recognition particle subunit SRP72 - Saccharomyces cerevisiae (Baker's yeast), partial (3%) [TC534654]	ACCATCTACCAAGGAAGTGACATATTAATGACTCAAAGATGGCCCCCAAAAAGGGTTAAG
A_72_P374318	1.9208e-08	1.817	2.52889	1.61826			TAAAAATAGGGATGTTTTAGGCAATGCCAAAATGCGTATCAGCCTAATTCAAGGAAGAAA
A_72_P102906	1.9835e-08	1.50091	2.09106	1.46985		140981 MARC 1PIG Sus scrofa cDNA 5', mRNA sequence [BE234211]	GCAGGCTTATGAGTATGATGCCTTAAAAGATGTATCACCCACTTCTGTAATAGTTAAAAA
A_72_P172956	2.06885e-08	1.03761	-2.36758	-1.89851	CYP2A19	Sus scrofa cytochrome P450 2A19 (CYP2A19), mRNA [NM_214417]	GACCCCACCTACTTCCTCAGCCGAACGGTTTCCAATGTCATCAGCTCCATTGTCTTCGGA
A_72_P318313	2.12061e-08	1.66617	1.83962	2.48762		Rep: Wolframin. - Canis familiaris, partial (29%) [TC530216]	AATGCCAGAAAGCAGAAAGTCAAGGCCCTGAAGCAGCTGAAATAAAAACCTTTGAAGTCC
A_72_P428974	2.14334e-08	1.74229	2.28007	-1.01379	C2H11orf96	Rep: LOC387763 protein - Homo sapiens (Human), partial (93%) [TC534206]	TACCTGATATGTCTGTGAGGCTCCCGAACGGAGACAAATAAAGTCAATATATTTGCACAG
A_72_P375133	2.15675e-08	1.14964	2.01567	2.35577	CDADC1	cytidine and dCMP deaminase domain containing 1 [Source:HGNC Symbol;Acc:HGNC:20299] [ENSSSCT00000023584]	ACTGCCAAAGCCTTTTATTTGGCTTTTCTATGGATTTCTCTTCCTCAGTTACTTATTGAG
A_72_P248572	2.16507e-08	1.13953	-3.33836	-1.70314		MI-P-CP1-nzc-n-12-0-UI.s1 MI-P-CP1 Sus scrofa cDNA clone MI-P-CP1-nzc-n-12-0-UI 3', mRNA sequence [BQ604761]	TTGGAAATCTGACTATATATGTCATTTCCTTTTTCTTTTTTGGCCGCCCACGGCATGTGA
A_72_P198037	2.18868e-08	-1.08778	-2.03361	-1.78449		Rep: Krueppel-like factor 1 (Erythroid krueppel-like transcription factor) (EKLF) (Erythroid transcription factor). - Canis familiaris, partial (16%) [TC531762]	ATGGTTATGGGTCCTGTAAAAATGCCCCTCCCAGATAAAGCTTCAGTGTTTGTCAAAAAA
A_72_P558284	2.20358e-08	1.09952	-2.89883	-1.7498	VSIG4	Sus scrofa V-set and immunoglobulin domain containing 4 (VSIG4), mRNA [NM_001244102]	CAGCACTCTGCATGACCCCTTTTCCTAATATTTTTTCTTCCTGGATTGTCCAATGTATCT
A_72_P303114	2.20429e-08	-2.27653	-1.05638	-1.10143	SIRT5	Sus scrofa sirtuin 5 (SIRT5), mRNA [NM_001105308]	TTCTGGAAATCCATGGTAGTTTGTTTAAAACCCGGTGTACCTCTTGTGGAGCTGTAGCTG
A_72_P087651	2.21652e-08	2.28119	2.98481	2.82438			GAAGTTTTAAACCTGTGGAACGTCATACGTTTCAAATTTTGGAATAACTTCAGGTTTACC
A_72_P163266	2.23146e-08	1.73979	2.66421	1.69061	ETS2		CGTATCAATAAACTTGCCTATGATTGCAATAAATTACGTTGATCCGTCTTGCACTTTGAA
A_72_P178546	2.23559e-08	1.23458	-2.38132	-1.47346	RASGEF1B	Rep: Extracellular solute-binding protein family 3 precursor - Serratia proteamaculans (strain 568), partial (5%) [TC536438]	AAGTCTCTTCTACCCGTTTCTCTGGACAAGTGTCGCTTTGTTTCGAGTGTTTCTCATCCT
A_72_P472438	2.29104e-08	-1.13087	-1.74689	-2.08499	DNAJB2	DnaJ heat shock protein family (Hsp40) member B2 [Source:HGNC Symbol;Acc:HGNC:5228] [ENSSSCT00000017658]	AAATCCATCACAATCAACGGTATCCCGGATGACCTGGCACTGGGCTTGGAGCTGAGCCGT
A_72_P121021	2.34808e-08	1.18572	2.35923	1.90416			TACAAAGGTCCTGACTCTGCATTCCGGTATTCAAGCCTTCAGCTGAACTGTGAATATCGT
A_72_P659478	2.36762e-08	-1.06246	-2.56454	-1.63906	UROS	Sus scrofa uroporphyrinogen III synthase (UROS), transcript variant 2, mRNA [NM_001244366]	AAGGAGAAAACTGTGGAAACGCAGAAAAGCTTGCAGAATACATTTGTTCCCGGGAGTCGT
A_72_P266702	2.37438e-08	1.8746	2.64426	1.67334		Rep: Chromosome undetermined SCAF1866, whole genome shotgun sequence - Tetraodon nigroviridis (Green puffer), partial (10%) [TC565841]	TCAGATGCTTGCCAGGTCACTGGAAAGCTTGCTTCTTAAAGAAATATTTTTGTAAACTTA
A_72_P241037	2.39266e-08	-1.38545	-4.16911	-1.60657		PREDICTED: Sus scrofa uncharacterized LOC106505983 (LOC106505983), ncRNA [XR_001300933]	GTCTTTTTCCCCAGAATTGATTGGCCTGAATTTATCTACCCATCTGTATTTTTAGTTCCG
A_72_P379008	2.49584e-08	1.16195	-2.15587	-1.37823			TAAATGAGACCTACTTACCCAACTTCCAACCAACAATGGTCTTTTCTTTGTTTTTCATTC
A_72_P473823	2.73208e-08	-1.61767	-3.78755	-2.41336	LOC100153915	carbonic anhydrase 1 [Source:HGNC Symbol;Acc:HGNC:1368] [ENSSSCT00000006735]	GCTATGTATCTCTTCCCATGTTATTCAGTTTAATGGAACCAATAAAATAGTCGTATCCCT
A_72_P282739	2.73251e-08	-1.03736	-2.25157	-1.33906		Rep: Mesoderm induction early response 1 homolog (Xenopus laevis) (Mesoderm induction early response 1 homolog (Xenopus laevis), isoform CRA_d) - Homo sapiens (Human), partial (5%) [TC533072]	GCTCCTAGGCGGCAGTGTTTCCTTCCTTGACCTAATACATCCTTTTCTAATCCTCAAAAA
A_72_P204972	2.74496e-08	1.67232	2.15701	1.45716			TTCTCTGAATGTGGTGAGACAGGGGATTCCAAGAAACTCAACTACGAGAGCAAAACTGCA
A_72_P097581	2.77588e-08	2.37279	3.01267	2.04386	MEDAG	mesenteric estrogen dependent adipogenesis [Source:HGNC Symbol;Acc:HGNC:25926] [ENSSSCT00000010225]	AATGGCATGTACCCTAGTTGTGCGATTACACTTTTTCCTTCACATTCAATATAGAATTGA
A_72_P034181	2.8473e-08	-2.03473	-1.49094	-1.44088	NUP160	Rep: Nucleoporin 160kDa - Homo sapiens (Human), partial (13%) [TC523001]	GTCCAGAACTGACATGTATTTTCTGTATTGCAAACAGAGGCTAATGATTTTGCATACTCT
A_72_P102036	2.86783e-08	-1.90695	-2.83997	-1.71261		Rep: Uncharacterized protein SOX6 - Homo sapiens (Human), partial (16%) [TC603080]	TCAAGGCCATACCTAATAGCAATAAATAGGTCTAGCCAAGACATTGTTGTCTCTGTCATT
A_72_P369768	3.0729e-08	1.45473	1.93826	2.30304		CJ008057 full-length enriched swine cDNA library, adult mesenteric lymph node Sus scrofa cDNA clone MLN01C080005 5', mRNA sequence [CJ008057]	TGAATAAAAAGGATAAGCCTTAAGGGCTGTTGCTTTTGGCAGATGAGTGGCTGCAGATGG
A_72_P011466	3.12609e-08	1.59099	1.80022	2.37414	SERPING1	Sus scrofa serpin family G member 1 (SERPING1), mRNA [NM_001123194]	ATGGAGAAATTGGAATTCTTTGACTTTACCTACGACCTCAACCTGTGTGGGCTGACAGAG
A_72_P444026	3.17698e-08	2.40555	2.95646	1.80543		Rep: Myosin-IXb (Unconventional myosin-9b). - Canis familiaris, partial (5%) [TC624174]	AATCTCATGGCATAACATCGACTACACAGACAACGTTGGCTGCATCCATCTGATCAGCAA
A_72_P758583	3.18406e-08	1.47957	2.01424	1.57759	CYP1A2	Rep: Transcriptional regulator, Fur family - Synechococcus sp. (strain JA-3-3Ab) (Cyanobacteria bacteriumYellowstone A-Prime), partial (8%) [TC617331]	AAGTGACTCTTGCATAGTTGGTACTGATACCTCTGAGGTAGCTAGATGAGGCTAGTTCAG
A_72_P517565	3.22275e-08	-2.11483	-1.59766	-1.44728	SLN	Sus scrofa sarcolipin (SLN), mRNA [NM_001044566]	AAGGAAATCGTCATCAGCCCCTATAGCTGTCATGTGAATAAAGTTGTCAACCGCAAAAAA
A_72_P538703	3.29021e-08	-1.13025	-2.22012	-1.6674	MYBL2	Sus scrofa MYB proto-oncogene like 2 (MYBL2), mRNA [NM_001244469]	AAAGTGGACACGGGAGGCTTCCTGAGTGAGTCCAGAGACTGCAAACCCCCCATGTACTTG
A_72_P599233	3.50667e-08	-2.01042	-4.1373	-1.82383	LOC100154873	carbonic anhydrase 2 [Source:HGNC Symbol;Acc:HGNC:1373] [ENSSSCT00000006733]	AGAAATATGCTGCAGAGCTACACTTGGTTCATTGGAACACCAAATACAAGGACTTTGGAG
A_72_P316993	3.55778e-08	1.54259	2.22595	2.14846			GATTAAAAAGACATGCTTAAGAAGTTCGCTAGTGGCCTAGTAGGTAAGGGTCTGGCATCG
A_72_P030301	3.66502e-08	1.58097	2.10625	1.62315		Rep: Endonuclease reverse transcriptase - Bos taurus (Bovine), partial (21%) [TC540023]	TCAGCATCAGTGTGCTGATGCTTTTGTGATCTATCCCAAAAATCAGTATTTGTAAGAATT
A_72_P387428	3.66989e-08	-1.06971	-2.00204	-1.47419	COL7A1	collagen type VII alpha 1 chain [Source:HGNC Symbol;Acc:HGNC:2214] [ENSSSCT00000012432]	TGACCCAAGCTTGTGATGACATGGTGCTGATTCTGGGGGGTATTAAAGATGCTGTTTTTT
A_72_P399113	3.68714e-08	1.26963	-2.14693	-1.23292		AJ957473 KN404_2 Sus scrofa cDNA clone C0007749p11 3', mRNA sequence [AJ957473]	CAAAATGTTCATCTTACTGTGTCACGTCTCTTAAAAACCCTGGACCTGCCTGTGCTCTCT
A_72_P005751	3.71162e-08	-1.611	-3.81506	-2.28383	LOC100153915	carbonic anhydrase 1 [Source:HGNC Symbol;Acc:HGNC:1368] [ENSSSCT00000006735]	GCTATGTATCTCTTCCCATGTTATTCAGTTTAATGGAACCAATAAAATAGTCGTATCCCT
A_72_P123796	3.71681e-08	-1.05996	-2.41802	-1.67814		Rep: NFX1-type zinc finger-containing protein 1. - Gallus gallus, partial (3%) [TC575687]	TCCTAGTCAGATTGTTTCTGCTGTGCCACGACAGGAACTACCAAAGTGAATTTGGAAAAA
A_72_P564909	3.81897e-08	2.19629	2.03477	2.20948	DGAT2	Sus scrofa diacylglycerol O-acyltransferase 2 (DGAT2), mRNA [NM_001160080]	ATCCAGCTGGTGAAGACACACAACCTGCTCACCACCCGGAACTACATCTTTGGGTACCAC
A_72_P333408	3.92613e-08	1.8087	2.39201	1.52362		AJ951757 KN404_1 Sus scrofa cDNA clone C0007745l19 5', mRNA sequence [AJ951757]	ACTGTTCAGAAGAAGATGCTAGAGAAGAACAAAGTTACTTGGAAGAACGTTCTTCTATTA
A_72_P298259	3.93032e-08	1.08423	-2.20573	-1.61106			AACTGTCCTGCTGCATCTCTGCGCAGCATCCATCTGTGTTTCAAGGGGGAGAAATGGACT
A_72_P521398	3.95009e-08	2.79976	2.32933	1.77843		outer dense fiber of sperm tails 2 [Source:HGNC Symbol;Acc:HGNC:8114] [ENSSSCT00000006213]	CTCCCAACAACGTTCTATTTTTCTTTGTAAAATACTGTATGACAAAAAGCCCAGAGTGTT
A_72_P735023	3.95727e-08	-1.95398	-2.0779	-1.72411	ABLIM1		TTGTATGACCTATTAACATGTGTAGCAAAGGGCTTTGGCCAGGTGAAGGGAAGAGACTAG
A_72_P151886	4.19992e-08	1.99311	2.60133	1.93233		Rep: Non-phototropic hypocotyl 3-like - Oryza sativa subsp. japonica (Rice), partial (8%) [TC615491]	ATAATCTCACCAGATTGTATACAGCTGCAGTTCTCCAGAGCTCTGGAGTTTGGGGTAATT
A_72_P245782	4.22802e-08	-1.05467	-3.28478	-1.54013		ADP-ribosyltransferase 5 [Source:HGNC Symbol;Acc:HGNC:24049] [ENSSSCT00000016149]	ATGGTCTACACCAACTCCTCCAACACCTTGTACCGGGAGCTGAACCAGGCCGTGCGCACG
A_72_P103796	4.26555e-08	2.15921	2.32459	2.37137		Rep: Asp-tRNAAsn/Glu-tRNAGln amidotransferase A subunit - Methanopyrus kandleri, partial (7%) [TC566906]	TAACATGGTGAGCTCTGGCGTGGTGACTGACTCTGGAATAAAGGATCTCAAAGGTGAAAT
A_72_P428104	4.27957e-08	1.93312	2.45148	1.66039			AGGCCAAGCTTTGATGTTAATTGCCAAAAGCTATCAGTGTTATTTCATGAGTGAATGAAC
A_72_P131251	4.33957e-08	1.10388	-2.75297	-1.70878		Rep: LRRGT00085 - Rattus norvegicus (Rat), partial (5%) [TC588409]	TGAAAGTTTTTATCCCTTTACTAACTTTCTCTATTTCCCCCACCACCTAGTCCTGAAAAA
A_72_P121106	4.38721e-08	1.44055	1.9738	2.36028			CCTCACTTATGAAGCATTGACTCTAGAAGCCTTAGGAGACAGAAGAAGAAAACATTAGTT
A_72_P289774	4.42061e-08	1.29247	2.18484	2.67833		serpin family B member 8 [Source:HGNC Symbol;Acc:HGNC:8952] [ENSSSCT00000005394]	CTGGCACAATAAATATTGTGATAAAAAATGAGCATTTTGGTTTTCAGCCCCATAAGCACT
A_72_P665904	4.45513e-08	1.67027	2.18864	1.57879	C14H8orf58	Rep: Uncharacterized protein C8orf58 - Homo sapiens (Human), partial (14%) [TC615868]	ATATGTATATATCTGTGGGACTGCAGTGTTGTGAACTGGCTGGATCCAACTGGATCCAAC
A_72_P021921	4.50025e-08	2.16027	1.80425	1.33495		rche14_h18.y1 che Sus scrofa cDNA 5', mRNA sequence [EV935736]	GGAACATTGGCTCACACACTGTGAGATTTTTGTTTTTATACTTGGAAGTGGTGAATTATT
A_72_P158061	4.55252e-08	-1.08337	-3.02638	-1.95419		923409 MARC 4PIG Sus scrofa cDNA 5', mRNA sequence [CK458966]	CCTCTTATCGGGGGTGGGGAAACTTGTTTCTAGCTTAAATAATTTCTTTTGCACAAAATT
A_72_P151621	4.57525e-08	2.08497	2.44988	1.30483	LHFPL2	lipoma HMGIC fusion partner-like 2 [Source:HGNC Symbol;Acc:HGNC:6588] [ENSSSCT00000027783]	ACATTGTTTGTCTAGCATTGATTAGGTTCCTGTGCATATGTATTTTCACCACATGCTCCC
A_72_P116571	4.70063e-08	-1.02134	-2.26657	-1.78811	PYY	peptide YY [Source:HGNC Symbol;Acc:HGNC:9748] [ENSSSCT00000030078]	ATATGCTAATACACCGATCTCATTTGCATGTTTGCTCGCGATCCCAGAACCAGGATTCCT
A_72_P333903	4.75333e-08	1.80956	2.49206	1.82716			TTTACATAGTAGAAAAATGGGCTGCCCTGCAGTATTGGTAGTCTTTGTTTATTAGTTGTG
A_72_P157586	4.76041e-08	-1.30088	-2.0653	-1.66915		AJ962962 KN404_2 Sus scrofa cDNA clone C0007752h21 5', mRNA sequence [AJ962962]	ATCGTTAATACAGATGACCCAGACCTGATACCAGATCTTCATGATCAGAAGTAATTAAAT
A_72_P303309	4.76244e-08	1.71608	2.86619	1.02921	ITGA2B	Sus scrofa integrin subunit alpha 2b (ITGA2B), mRNA [NM_213998]	ACACATCTCTGTTCCTGCAGAAAGGCTGCATGTGGTGACTGCCCTGTCCCTCTTCTCCAG
A_72_P182091	4.85969e-08	1.02773	-2.18255	-1.53463			CCGGAGTGTGGATGTGGTTGGGGACTGTGCGTTTTTTATAAGAACTGAAACAGGAAAAAA
A_72_P394788	4.97769e-08	-2.08007	-2.24482	-1.71388		AJ957027 KN404_2 Sus scrofa cDNA clone C0007754n07 3', mRNA sequence [AJ957027]	TGTGCCTCCGAAAACAGGAAGGAAATCAACAGTGGATATACTCTTTTAAAAAGTTAATGG
A_72_P355103	5.01734e-08	2.05216	1.54573	1.11127			TGAGGAGGTGCTTTATTTAAGGTGGCCTTTTGTTGTAGTTGTTAACAAGAAAATGGATTT
A_72_P079871	5.17654e-08	1.40697	2.17793	1.46277			GAATATCTCAGGAGCAAGTAAAATTAGGTGTAACTTTGCCTTGTCTGCTTTGTTTTATGT
A_72_P295249	5.25178e-08	-2.03422	-1.39665	-1.53147		CBFA2/RUNX1 translocation partner 3 [Source:HGNC Symbol;Acc:HGNC:1537] [ENSSSCT00000002938]	ATACTGTGAATGTACATAGTCCCTGCAGAGTCGGAGGAGGAGGACAAAGAGATGTTTGCC
A_72_P580757	5.31691e-08	-1.57645	-3.15284	-2.40015	FAM213A	Sus scrofa family with sequence similarity 213 member A (FAM213A), transcript variant 1, mRNA [NM_001244373]	TTTTTGTGGTGGGACCAGGAAAGCAGGGCATTCTTCTTGAGCACCGAGAAAAAGAATTTG
A_72_P384908	5.34721e-08	1.38643	2.1055	2.18106		Rep: Uncharacterized protein ENSP00000364338 - Homo sapiens (Human), partial (7%) [TC569766]	GTTAGTGACAGTTTGGAAATCCTTAGAGCATTAAAACTGTGGGTAACTAATAAAGTCCAA
A_72_P313953	5.37913e-08	1.16331	-2.15234	-1.46848			TTAAGTAGCCTGGCCACAGTTCAGAGAGCAACCTGCCCTCCTGCAAGAGGTGAGGGTTGT
A_72_P303349	5.38847e-08	1.50063	2.26835	1.64966	UBE2D1	Sus scrofa UB2D1 (LOC780419), mRNA [NM_001078674]	GACCCCTTAGTACCAGATATTGCACAAATCTACAAATCAGACAAAGAAAAATACAACAGA
A_72_P273589	5.46954e-08	1.29635	2.22983	1.8651		1532686 MARC 3PIG Sus scrofa cDNA 5', mRNA sequence [DY417637]	CCAATTAGTTAGAAACTGTCATAGACGTCATGACATCTTGTCTAATGGCAAGAGAGCGGC
A_72_P340268	5.55421e-08	2.12476	2.86418	1.8934			CCTTCCATTAAAATAAACAACACACAGGGAGAGCTCTCCCAAAGGCTTAATTAAAATAAA
A_72_P174846	5.80961e-08	1.28095	2.16031	1.40765		Rep: Chromosome undetermined SCAF2552, whole genome shotgun sequence - Tetraodon nigroviridis (Green puffer), partial (5%) [TC575427]	GTTCATAAGTTCAAGGAAAGCAGTTTTGGAAAAGGAGGGTTAAACGCCATAGGGCTTTAG
A_72_P029441	5.86716e-08	2.32479	1.7837	-1.0274	TFPI	Sus scrofa tissue factor pathway inhibitor (TFPI), mRNA [NM_001135258]	GAATAATGACTCCTTGACTCTCCAGCCTACCAAAGCACCCAGCTTCTTTGAATTTTACGG
A_72_P430439	5.91152e-08	1.0321	-2.0627	-1.55121			TCCTAAATTCCAACCAAGAACAAATCTCTCCATTTTCCCACCCTTTTTGGAAAGTAATTG
A_72_P316948	6.02956e-08	1.91048	2.36515	1.82312			TTGTCCACAGCCATCCCACATCCCTTGAGTAGCTGTGAAGGCCTAATCTTAAAATGAAAA
A_72_P178161	6.22953e-08	-1.03944	-2.04246	-1.20139	IGFBP2	Sus scrofa insulin like growth factor binding protein 2 (IGFBP2), mRNA [NM_214003]	GGAGGGGGGAAAAAAGAAATTTTTATTTTTGAACCCCTGTGTCTCTTTTGCTTAAGATTA
A_72_P440406	6.22953e-08	1.7501	2.98014	1.32573	GP1BB	Sus scrofa glycoprotein Ib platelet beta subunit (GP1BB), mRNA [NM_001141985]	AGGTGGGCGCTAATCACACCACTGGCAGCTGAGCCCGCGACAACCGAGCAGAGCTACTGA
A_72_P359968	6.26914e-08	1.85479	2.4625	1.39455			TCCCGTGTCTGCCATAAATCATACGTTTTCATCCTCAGAAGCAGGTACGGAAGCTTATCT
A_72_P428609	6.28757e-08	2.72061	2.34063	1.62397	DOCK6	Rep: Dedicator of cytokinesis protein 6. - Canis familiaris, partial (11%) [TC528623]	GTTCCTCTGTCCTCATCTGTGTGCACTGATGCTCCTTACCTTTTCTAATTTAAAATGGTT
A_72_P157726	6.47268e-08	2.01679	2.24909	1.08825	ZYX	BW975440 full-length enriched swine cDNA library, adult periphral blood mononuclear cell Sus scrofa cDNA clone PBL010105F03 5', mRNA sequence [BW975440]	TGAAGTGCTACAAGTGTGAGGACTGTGGGAAGCCGCTGTCCATTGAGGCGGATGACAACG
A_72_P021646	6.53962e-08	-1.0376	-2.10679	-1.42568			GTGTCCCCTTCTGCCTGGCAAAGCAATAAAGCTATTCTTTTCTATTTTACCCGTGAAAAA
A_72_P198477	6.61928e-08	2.32888	2.3843	1.65294			ATTATGGATCTGGCACAAAGGAGACAGAAATGAGTCAGTTCTTCCCTCCAACTTCCTTCC
A_72_P434984	6.62833e-08	1.03542	-2.32481	-1.65163	ADAD2		GGAGGGGTGGGGCTGCGGCACGTTGGGCCTGGAATAAAGAAGCTCTTTCTGGTGAAAAAA
A_72_P404753	6.64343e-08	2.08227	2.5736	1.64655			GGAGAGGTCCAAGGATAGAATGTACAACCTGGGATGAATTTGCAATTAGGAGTCTAAAAA
A_72_P037071	6.7243e-08	-1.82573	-4.13902	-2.13807	NCOA4	Sus scrofa nuclear receptor coactivator 4 (NCOA4), mRNA [NM_001243122]	TAGAATTGCTGATTCCTTCCAAATCATCAAGAACAGTCCCTTGTCAGAGTGGCTTATCAC
A_72_P544217	6.73439e-08	-2.08825	-1.52315	-1.22332	CD40	Sus scrofa CD40 molecule (CD40), mRNA [NM_214194]	TTTGCCGTCCTGTTGGTATTTCTCTGTATCAGAAAGGTGACCAAGGAGCAGGAGACTAAA
A_72_P296449	6.8048e-08	1.80744	2.64537	1.68134			CCCTAAAAATGAGAGAAGAATGTCGGCACTGAAGTCTATCTTTGAAATCATTGACAAAGG
A_72_P030596	7.31804e-08	1.08737	-2.73762	-1.68223			AAACTCTGCACCCACCCCTTTGTAGGGGAAAATTTTATCATCTCGTTCTGACGACTCGTT
A_72_P144681	7.4199e-08	-1.0321	-2.37036	-1.7092		1553094 MARC 3PIG Sus scrofa cDNA 5', mRNA sequence [DY428688]	AGAAGGGGAGTCGTTGCCTGGAGGTGACTGTACAGTGAGGAGGCACAGCAGTTTCTTCCT
A_72_P442054	7.47808e-08	2.6601	1.82323	1.3842	LOC396867	Sus scrofa stefin A8 (LOC396867), mRNA [NM_213860]	GGTGGTAATAGCTACGTTCACATAATAGTATTTCAAAATCTTCCTCAACTAAATGAGCCT
A_72_P504124	7.57421e-08	1.04412	1.52716	2.43783		PREDICTED: Sus scrofa transcription factor 7-like 2 (T-cell specific, HMG-box) (TCF7L2), transcript variant X1, mRNA [XM_005657462]	TGTACAGTATCTGTAGCATGCCGTTCTGGATTAATAAAAGCAACTTAGTATGTGCAGATA
A_72_P560074	7.57514e-08	-1.59586	-3.08331	-2.54026	FAM213A	Sus scrofa family with sequence similarity 213 member A (FAM213A), transcript variant 1, mRNA [NM_001244373]	AGAAAAAGAATTTGGAGACAAAGTAAATCCAGTTTCTGTTCTGGAAGCTGTCAGGAAGAT
A_72_P638424	7.57796e-08	-1.8454	-4.11666	-1.64193	LOC100154873	carbonic anhydrase 2 [Source:HGNC Symbol;Acc:HGNC:1373] [ENSSSCT00000006733]	TCATAGCACGTGGATAATGAGCACTCACAATTGTTCACTGAAATGCCATTTTTAAACAGT
A_72_P160981	7.61267e-08	2.95804	3.45965	3.17897	MEGF9	multiple EGF like domains 9 [Source:HGNC Symbol;Acc:HGNC:3234] [ENSSSCT00000006055]	CTAGAAATATTTTAGTTCCAAAAGAAAAGCCATCATATCACTTGGCATCCCCTGCAAAAA
A_72_P112401	7.68336e-08	1.64431	2.05507	-1.14002		rfhi4004b_o18.y1 fhi Sus scrofa cDNA 5', mRNA sequence [EW205740]	AACCTCCTCTGTACCCACCACCTTCACTTTTCAAATAAAGGCAGAATGTTTCTCAAAAAA
A_72_P040641	7.85087e-08	1.82651	2.01667	1.71171		946703 MARC 4PIG Sus scrofa cDNA 5', mRNA sequence [CN157954]	CGGAGGCAGGCTCCCTTGGGAACGCTCATGTACAGACCAAGGTGTAAATAAACACTTTGC
A_72_P068216	8.19812e-08	1.02042	-2.23254	-1.72603		Rep: NADH dehydrogenase subunit 2 - Daphnia lumholtzi, partial (5%) [TC610726]	TGGGGGCCATAATATTTACAATAGCACAGCATGAAACCGTAATGAGCTAAATGAGATTAA
A_72_P418159	8.36888e-08	-1.50023	-2.3599	-1.71502		TNF superfamily member 10 [Source:HGNC Symbol;Acc:HGNC:11925] [ENSSSCT00000025711]	GGTTCGTTAATCACTCAGCCACAACAGGAACTCCGTGTGAGTCAACTATAATTTAAAAAA
A_72_P103666	8.37858e-08	1.53851	2.80333	2.10852			GAACCCAAAATGTTATACCTATATTTCTCTGAGGTTAAAAGCCCAAATGGCTTTATCACT
A_72_P442693	8.71047e-08	1.13153	-2.12362	-1.65451	KCNA5	Sus scrofa potassium voltage-gated channel subfamily A member 5 (KCNA5), mRNA [NM_001006593]	CGCCTCTCCTGCCCAGGACCCTGGCGGACCCCTTCTTCATCGTGGAGACCACGTGTGTCG
A_72_P034796	8.7853e-08	1.7802	1.99028	2.06403	TPI1	DB782331 full-length enriched swine cDNA library, adult adrenal gland Sus scrofa cDNA clone ADR010009E12 5', mRNA sequence [DB782331]	CAGATTTCGATTCCTCTCTGCCCTGGATTCTCTCTGAGACAGTTTTTCTCTTTGCCACTA
A_72_P296209	8.90831e-08	1.70234	2.19557	1.62694	FCHSD1	FCH and double SH3 domains 1 [Source:HGNC Symbol;Acc:HGNC:25463] [ENSSSCT00000028864]	ATCACTGTCCCTACAGTGACGCTGGTGGCCCTATCTCCGTGCCATCAGAGACACCCTCCC
A_72_P098146	8.92206e-08	-1.3748	-2.02093	-1.49413	AKAP2	Sus scrofa A kinase (PRKA) anchor protein 2 (AKAP2), mRNA [NM_001204181]	TGAAAACTATATTTAGCGGGCAACAACTATTTTTGTGATGGGATGGGGGAATATATCCAT
A_72_P162026	9.23007e-08	1.44792	2.65286	2.1427			TAAAGGATCCTGCATTACTGCAGCTGCAGTGTAAATCTCTCCTGTGGCTTGGATTCAATC
A_72_P140996	9.46343e-08	-2.03623	-2.21491	-1.75039	ABCA3	PREDICTED: Sus scrofa ATP-binding cassette, sub-family A (ABC1), member 3 (ABCA3), transcript variant X1, mRNA [XM_013987836]	TCCCTGGATGGTGCACCCAACGTGTGGCAACTGTCTGGAAAATAAAGGCTGGGAGGGAAC
A_72_P360823	9.55035e-08	1.21816	2.0274	1.89533			CAACCTCCTAAACCTTGCCTTAAGCATTCCTTTTAGATTCTGAGTAAACTACTAAAATGA
A_72_P340903	9.82344e-08	-1.36132	-2.28679	-1.49994		Rep: Transcriptional regulator, TetR family - Aeromonas salmonicida (strain A449), partial (9%) [TC568508]	CCCTTGTTAGAATTGCTGAGGCTGTCACCATTCCACTGTATCGCCTTCCATTTTTTCTTT
A_72_P124971	1.00412e-07	1.81269	2.20944	1.78497		Rep: Conserved domain protein - Myxococcus xanthus (strain DK 1622), partial (3%) [TC622054]	AAGAACTCTGTCTCATTGTTGCTGCCTAGGTACCTCGTGCTTTGTACATGGTGGTAATTT
A_72_P202287	1.02221e-07	1.46195	2.04405	1.61827		Rep: TDE2L protein - Bos taurus (Bovine), partial (68%) [TC523295]	CCCTAAATGGTTGCGCCCCTTGAACCTGTGCAATATGAGGCCAAATACATTTCTGAAAAA
A_72_P268209	1.03042e-07	1.41449	2.07795	1.25679			ACTTCATGGATGTGCTTGTGACTAATCGTCTTCACTAGATTAACAAGACTGCAAGCTTCT
A_72_P576059	1.03063e-07	1.34619	2.36898	1.8115	ATP2A2	Sus scrofa ATPase sarcoplasmic/endoplasmic reticulum Ca2+ transporting 2 (ATP2A2), mRNA [NM_213865]	TGGCTGATGGTGCTGAAAATCTCCTTGCCTGTGATTCTAATGGATGAGACCCTCAAGTTT
A_72_P391323	1.06853e-07	-2.31522	-1.42848	-1.44208		DExD-box helicase 21 [Source:HGNC Symbol;Acc:HGNC:2744] [ENSSSCT00000011217]	CCAAAAAAGTAATAAAAAATGAAGAGCCTTCTGTGGAAGAAATAGATGCTCCTAAGCCCT
A_72_P301314	1.0861e-07	1.47856	2.33371	1.72433	CACUL1	PREDICTED: Sus scrofa CDK2-associated, cullin domain 1 (CACUL1), mRNA [XM_003483565]	TTTCCATTCCCTCTGTCACCTAACATGATCTCAACAGCTGCTGTAGTTTGGCATCATGCT
A_72_P370363	1.13798e-07	1.70888	2.74581	1.25579		Rep: Glycoprotein Ib beta - Homo sapiens (Human), partial (46%) [TC566629]	GCCTAGACCTGCTGAGCCACCTATGCCATCTTCAGTGCGAATAAACCCTGCTCCCCTCTG
A_72_P255302	1.18335e-07	-2.0072	-3.95379	-1.89689	LOC100154873	carbonic anhydrase 2 [Source:HGNC Symbol;Acc:HGNC:1373] [ENSSSCT00000006733]	GCTTTGCTTATGGTAGTAGCTTTTCTCTAATGGAGAATATAATATATGGAGTAGGAGAGA
A_72_P495175	1.19643e-07	2.16975	2.42613	2.43069	MEGF9	multiple EGF like domains 9 [Source:HGNC Symbol;Acc:HGNC:3234] [ENSSSCT00000006055]	CCCAAGCAATTGGGGAGTGTTTCTGAAACATTAAGCTTGTATTTATGTCACTAAAATTCT
A_72_P700248	1.20199e-07	1.37842	-1.76467	-2.09676	SEC62	Sus scrofa SEC62 homolog, preprotein translocation factor (SEC62), mRNA [NM_001105305]	TGGAACTCCCAAAAAGAAGGAAACTAAGAAAAAATTCAAGCTTGAGCCACATGATGATCA
A_72_P372568	1.24023e-07	-1.0555	2.3583	1.8623	DCBLD1	discoidin, CUB and LCCL domain containing 1 [Source:HGNC Symbol;Acc:HGNC:21479] [ENSSSCT00000004702]	TGTGGTTATTGTGGAAGATAAACCATTTACCTTGTGAGTTTACCTGGTTTTCTATGCATA
A_72_P757703	1.25652e-07	-3.26633	-1.56933	-1.41857	STMN1	Sus scrofa stathmin 1 (STMN1), mRNA [NM_001009582]	AGAAGAAATTGAAGCTGCAGAAGAAAGACGCAAGTCCCATGAAGCTGAGGTCTTGAAGCA
A_72_P045731	1.27825e-07	2.48471	1.87264	-1.53412		932337 MARC 4PIG Sus scrofa cDNA 3', mRNA sequence [CK461598]	GTATATGTTTCACCAGGCATCTGGAGGCTTCATCAATGTTTATATTTTCCTTTGCTGATG
A_72_P485456	1.2856e-07	-1.06268	-2.62131	-1.69707	SEMA3B	semaphorin 3B [Source:HGNC Symbol;Acc:HGNC:10724] [ENSSSCT00000012478]	AAGAATTCCTTGCGAATGTGTCGTCCACAACCCGCGCCGCGCCCACTGCCTCCTGAATCG
A_72_P385108	1.30234e-07	1.3421	2.39433	1.83072			ATGTTGTCAAACTCACAAATGCTTCCCGAAAAAGCTTACAGTTTCCCAGACCGCCAAAAA
A_72_P360908	1.32584e-07	2.05484	2.22028	2.26751	PTEN	Sus scrofa phosphatase and tensin homolog (PTEN), mRNA [NM_001143696]	CTCTGATCCAGAAAATGAACCTTTTGATGAAGATCAGCATACACAAATTACAAAAGTCTG
A_72_P303524	1.32758e-07	1.14845	2.07911	2.0161		Rep: Uncharacterized protein MXAN_7263 - Myxococcus xanthus (strain DK 1622), partial (4%) [TC532224]	TTGAGACATTTGCTTAGTGCTGGATTGCCTCTGTTAATTGGAAAATAGACCGACCCCAGG
A_72_P088286	1.34145e-07	1.45177	2.17595	1.42807	ADM5	Sus scrofa adrenomedullin 5 (putative) (ADM5), mRNA [NM_001099939]	TCAGTTTACCCGTCTGTGTATTGAGGCTGTGACCTCAAGTTTCTTTTGCCCTAACTCCAT
A_72_P392473	1.41597e-07	1.35363	2.00257	1.94352		Rep: Achaete-scute complex-like 2 - Sus scrofa (Pig), complete [TC545063]	TCTATTTTTTACTCATGGACTTGAACTGCCCAGGGACACTGGCAATATGAAGACTTATTT
A_72_P428209	1.47402e-07	1.17856	1.99517	2.41103			CTGTTCCTCTGTTACCATCACATCAAATTCAGTGTCTCTAAAATAAAGGCCTAATCAAAA
A_72_P380383	1.49221e-07	-1.24137	-2.08292	-1.51898	NARF	nuclear prelamin A recognition factor [Source:HGNC Symbol;Acc:HGNC:29916] [ENSSSCT00000018644]	TGCCTCTGGGTCTCTATCCGCTACAGTAACTGATGATGGAATAAACACTTGAGTGTCTGA
A_72_P145411	1.53431e-07	1.73754	2.26389	1.46593		Rep: MGC151700 protein - Bos taurus (Bovine), partial (7%) [TC605468]	GCATTTAGAACTTGCTTCAAATGTATGTAACTCTTGAGTCAGCTACTTGTTCCTGTGCCC
A_72_P603616	1.60049e-07	1.73376	2.75149	-1.02505	CKM	Sus scrofa creatine kinase, M-type (CKM), mRNA [NM_001129949]	ATGACCGAGCAGGAGCAGCAACAGCTCATGACGACCACTTCCTGTTTGACAAGCCCGTGT
A_72_P063976	1.64012e-07	2.11163	2.71193	1.16995	CDC42BPA	CDC42 binding protein kinase alpha [Source:HGNC Symbol;Acc:HGNC:1737] [ENSSSCT00000011884]	GACTGTCACCAATACTTTATGTTGGTATCACTTAATATTAACCAGACTCTGATGTATTGC
A_72_P268809	1.6595e-07	1.67366	2.26032	1.47323	KBTBD7	Rep: KBTBD7 protein - Homo sapiens (Human), partial (34%) [TC560819]	CTCTTAAACGCAGTGACTTCCAGGAGGCCTGTGTCTTCAATGATGAGATCTATTGTATCT
A_72_P342648	1.73048e-07	1.62641	2.07948	1.25499			AGCATAAAGTGGAGGAACAATTACCTTAGGACACGTCTTGCTTACAGATGCCAAGGAGAA
A_72_P333498	1.78088e-07	-1.08019	-3.07979	-1.87287		Rep: Collagen protein 55 - Caenorhabditis elegans, partial (7%) [TC570544]	CCAAATATATTAACATCTGCTGTCTTCCCTGCACTCTGCTAATTTTGTAATTCCCTTAAA
A_72_P615191	1.80109e-07	1.74443	2.4427	-1.08704	FHL1	Sus scrofa four and a half LIM domains 1 (FHL1), mRNA [NM_214375]	CCACTAATACGGATTTCCAGAAAACTAACATTTGAATTTAGCTGTAATTCTAACCGACCT
[truncated: 254 more rows]
