# Supplementary material for: Whole blood gene expression within days after total-body irradiation predicts long term survival in Gottingen minipigs
Source: Sci Rep. 2021 Aug 5;11:15873. doi: 10.1038/s41598-021-95120-5 (PMC8342483; doi:10.1038/s41598-021-95120-5)
Supplement: Supplementary file 10 — Supplementary Information 10. [file 41598_2021_95120_MOESM10_ESM.xlsx]

## Sheet: Sheet1
ProbeName	GeneSymbol	Description	Sequence	p (Corr) ( [NS-D0] vs [NS-D1] vs [NS-D3] vs [NS-D7] )	p ( [NS-D0] vs [NS-D1] vs [NS-D3] vs [NS-D7] )	FC ([NS-D1] vs [NS-D0])	FC ([NS-D3] vs [NS-D0])	FC ([NS-D7] vs [NS-D0])	Status in Survivors
A_72_P369878		Rep: Protein Q300 - Mus musculus (Mouse), partial (17%) [TC577255]	GAAATAATGCCCCAGCATGTTTACAATTTGTCTTTGGCACTATTCAATGTTTTTCACAGT	1.96645e-05	4.00346e-08	2.97623	11.018	24.5152	A
A_72_P442926	C1QB	Sus scrofa complement C1q B chain (C1QB), mRNA [NM_001244283]	TACTACTTCACCTATCATGCCAGCTCTCGAGGGAACCTGTGCGTGAACCTCATGCGTGGC	0.00147787	0.000138469	4.97622	4.2708	12.0202	A
A_72_P626069			CACAGTCAATAACCTTGGCTTCTCTCTTTGCACATTCAATAAAGTATCAGCATTATACAA	0.000120395	3.19305e-06	3.27103	6.3535	12.0174	P
A_72_P306173			AATCCCAATAACACAGTCAATAACCTTGGCTTCTCTCTTTGCACATTCAATAAAGTATCA	0.000179083	6.77578e-06	3.0351	5.46632	10.8922	P
A_72_P303134	SPARC	Sus scrofa secreted protein, acidic, cysteine-rich (osteonectin) (SPARC), mRNA [NM_001031794]	TTCCACATTTGGATACCTATTATGAGGGATCTTTCCTTTGCTTTCTAGCATGTTCCTCCA	0.00343485	0.000419845	3.00121	7.3374	10.7689	A
A_72_P444699	SPARC	Sus scrofa secreted protein, acidic, cysteine-rich (osteonectin) (SPARC), mRNA [NM_001031794]	CACATTTGGATACCTATTATGAGGGATCTTTCCTTTGCTTTCTAGCATGTTCCCCCACCC	0.00364962	0.000453957	2.96681	7.1939	10.3719	A
A_72_P606893			GTATAGCACAGGAGAAGCTATGCAGGCTCTCTTTGTCGCATCAGACTATTACCAAAATGA	0.000428848	2.56348e-05	2.70699	4.95156	9.67614	A
A_72_P581727	MUC19	Sus scrofa apomucin (LOC396897), mRNA [NM_001113286]	ATTGTTCTTGACTGTCCGATGGTAGTACATTACCTTACAGATACAGGCACATCACCGCGT	1.33742e-05	1.76301e-08	3.59883	6.16294	8.5438	P
A_72_P403423	DAB2	PREDICTED: Sus scrofa Dab, mitogen-responsive phosphoprotein, homolog 2 (Drosophila) (DAB2), transcript variant X1, mRNA [XM_003133906]	GCCACACAATTGTTTTGTACATACTTTTCTTGTGCACTTTTCTGTATGCAAAGAAAGCTA	3.44354e-05	1.65619e-07	2.49724	8.42969	8.41219	P
A_72_P144861	LOC110259710	BX916472 Sus Scrofa library (scan) Sus scrofa cDNA clone scan0030.k.13 5prim, mRNA sequence [BX916472]	CTTTAAAAAACGTCTGTCCAAGCACATGCGTCCTGAACTTCATTCCATTCAACCTGGGAG	0.00111628	9.61171e-05	2.739	3.948	7.85939	P
A_72_P165561	C1QA	Sus scrofa complement C1q A chain (C1QA), mRNA [NM_001003924]	TAAGGGCCGCATTTACCAGGGTTCAGAAGCGGACAGCGTCTTCAGCGGCTTCCTCATCTT	0.00250635	0.000279663	2.95955	2.63063	7.58692	A
A_72_P501690		Rep: SERPINB11g. - Canis familiaris, complete [TC530294]	CTTGAATAAGTGACCACTTTACCTTCTGAAAACCAATTTAAGGGTTTCAACTTTGAATGG	4.55538e-05	2.84916e-07	2.92408	9.28227	6.56566	A
A_72_P584656	C4BPA	Sus scrofa complement component 4 binding protein, alpha (C4BPA), mRNA [NM_213942]	ACTCTGGCTATGGTTTGGTTGGTCCCAAAATTATACTTGCACAGAAGACAGAACCTGGCA	4.0135e-06	2.41161e-09	2.6458	4.65069	6.41794	P
A_72_P556035	C4BPA	Sus scrofa complement component 4 binding protein, alpha (C4BPA), mRNA [NM_213942]	TTGTCCAGTGTGGCTTGGCTATGGTTTGGTTGGTCCCAAAATTATCACTTGCACAGAAGA	4.81737e-06	3.53058e-09	2.60472	4.67636	6.33074	P
A_72_P536919	MUC19	Sus scrofa apomucin (LOC396897), mRNA [NM_001113286]	CAACAATCTATGACCTAATAATAACTAGATTACTTTTCCAGTTGTACCAGGCCAGGTATT	1.759e-05	3.102e-08	2.64529	3.93975	6.11666	P
A_72_P029476		994201 MARC 4PIG Sus scrofa cDNA 5', mRNA sequence [CN164083]	TCTCTCACTGTCCATTAGTGTAATTTTGTTTATTCTGACACCATTTCCAATTAAAAGGGC	0.00500109	0.000684788	2.59052	3.2118	6.10963	A
A_72_P025526			TTTCCCTCTGCTACATACAATAGGTCCTGTCACCTGTCTATTTTATGTATAGTAGAGTGT	8.77999e-05	1.49935e-06	2.69449	7.23392	5.8245	A
A_72_P165326	CAV1	Sus scrofa caveolin 1 (CAV1), transcript variant 3, mRNA [NM_214438]	GTCCCTTGTGCAAATCAAGTGCTGGTCCAAAAGATTGCTGAAATTTTATATGCTTACTGA	0.00729847	0.00112361	1.98169	3.63029	5.76516	A
A_72_P157831	FN1	Rep: Fibronectin - Bos taurus (Bovine), partial (29%) [TC559465]	GCCAAAGCTTTACTACTGTGGAAAGACAACTGTTTAGTAAAAGATTTACATTCCCCAAAA	1.64807e-05	2.64383e-08	2.78192	3.9525	5.7115	P
A_72_P146481	CD70	Sus scrofa CD70 molecule (CD70), mRNA [NM_001044531]	CTGCTGCCTTCCAGAAATGCTGATGAGACCTTTTTTGGAGTTCAGCTGGTGCGCCCTTGA	1.14306e-05	1.3522e-08	3.49723	5.18624	5.56852	P
A_72_P512658		Rep: DSPP600 - Sus scrofa (Pig), partial (4%) [TC536027]	CCATTTACTTCGTTTCTGTTGATGGCTGAATAATCCATTGTATGGATGTACCATGTTTTA	0.000133169	3.98932e-06	2.46758	5.58729	5.53578	A
A_72_P340983	FN1	fibronectin 1 [Source:HGNC Symbol;Acc:HGNC:3778] [ENSSSCT00000017610]	TACGTGCCAAAGCTTTACTACTGTGGAAAGACAACTGTTTAGTAAAAGATTTACATTCCA	1.33742e-05	1.85564e-08	2.88129	3.78543	5.52418	A
A_72_P253007		Rep: Vesicle transport through interaction with t-SNAREs homolog 1B - Bos taurus (Bovine), partial (5%) [TC541539]	GGTAAGTTGATCTCTCAGCTCATTCCTTAGCTTTTAAATTCAACTAATTCACCTGGTATA	0.000514999	3.32261e-05	3.87057	6.36406	5.49118	A
A_72_P124141			CCCTATCTATCTATCTTCTATCTATATCAGCAGGTTAATGTAAACATCTTAAAGGCAGCT	0.00273795	0.000315045	1.82817	2.98486	5.32307	P
A_72_P170001	CD163	Sus scrofa CD163 molecule (CD163), mRNA [NM_213976]	ACATGGAAGATGCCCATGTTTTATGCCAGCAGCTTAAATGTGGAGTTGCCCTTTCTATCC	6.6276e-05	6.87608e-07	1.69842	5.78206	5.31502	A
A_72_P358358	ATP9A	Sus scrofa ATPase phospholipid transporting 9A (putative) (ATP9A), mRNA [NM_001114672]	CAGTTGTTGATATATACTTCTTAGGAAAGATTTCCATTTACTCTGTCCATTCCATCTTGG	0.000946276	7.67e-05	1.07512	1.29235	5.28894	A
A_72_P075026	CHIT1	chitinase 1 [Source:HGNC Symbol;Acc:HGNC:1936] [ENSSSCT00000016860]	ATAGTTGTGCAGAGGGGAGGCTGTTCCAGCAAAGCTGCCCAAAGAGCCTGGTGTTCAGCT	1.11484e-05	1.27664e-08	2.57729	2.08028	5.2484	P
A_72_P288804	DGAT2	Sus scrofa diacylglycerol O-acyltransferase 2 (DGAT2), mRNA [NM_001160080]	TTCAAAGAATGGGAGTGGCAATGCCATCATCATCGTGGTGGGTGGTGCAGCCGAGTCCCT	1.96645e-05	4.05466e-08	3.04334	6.03827	5.23121	P
A_72_P378353		Rep: Diacylglycerol O-acyltransferase 2 - Mus musculus (Mouse), partial (87%) [TC609772]	AGAAGTTTCCCGAACCCAAGCCTCAGGCTCGTGTATTTGTGCCTCTCTGAGGGTATGGGG	7.1037e-05	8.24858e-07	2.91998	4.81698	5.21195	P
A_72_P543078	CASP3	Rep: Caspase-3 precursor (EC 3.4.22.56) (CASP-3) [Contains: Caspase-3 subunit p17; Caspase-3 subunit p12] - Sus scrofa (Pig), complete [TC525938]	CAGGAAGCTCCAAAAAAGTAAACCAAATCAAACTTCTGAAATGGCAATTTCCCAAAGATA	0.00167543	0.000163963	2.15686	4.38083	5.11559	A
A_72_P232887	IL18	Sus scrofa interleukin 18 (IL18), mRNA [NM_213997]	GGACATGATGATAAGATACAGTTTGAGTCTTCATTGTACAAAGGATACTTTCTAGCTTGT	2.22021e-05	6.09618e-08	3.02543	4.63334	5.07334	A
A_72_P655932	SOD2	superoxide dismutase 2, mitochondrial [Source:HGNC Symbol;Acc:HGNC:11180] [ENSSSCT00000031745]	GAGCAACCCACATAGGTTTTACCTTCTATTGGAATATTTTCTCTGTATAGGTTTTAGTCT	0.00203878	0.000213343	1.9856	4.27547	5.07213	A
A_72_P504309	PSAT1	Rep: Chromosome undetermined scaffold_14, whole genome shotgun sequence - Paramecium tetraurelia, partial (5%) [TC563183]	CTGAAGACTCTTTTTCCCTATTGTATATCCCTTGTGTTTTATGTTGAACATGTAAAGGAC	0.000204806	8.49001e-06	1.22092	4.07343	5.05191	A
A_72_P646511	ANKRD22	ankyrin repeat domain 22 [Source:HGNC Symbol;Acc:HGNC:28321] [ENSSSCT00000011430]	AGTAATATTTATTGAACTGTGCACAGAGCCTTAAGGCACATATTTGGGAGGGAAGTAGCA	0.000303903	1.58693e-05	2.64364	4.60664	5.03601	P
A_72_P065751			TATTTCGCCCACTGAGAAACTCCCAACGTGTACTGTTTATGCAGACAGCCACTTTTTGCT	0.00164544	0.00016035	3.04805	6.02713	5.00726	P
A_72_P035676	TGFBR1	Sus scrofa transforming growth factor beta receptor 1 (TGFBR1), mRNA [NM_001038639]	CCTTTTACAGCAATGTAACAAGGTCAATTAAAAACTTCCCAGGATTTCTTTGGACCCAGG	0.000158532	5.46371e-06	1.87629	4.41817	4.94911	A
A_72_P440301	TOP2A	Sus scrofa topoisomerase (DNA) II alpha (TOP2A), mRNA [NM_213884]	GCATTTTGACCTAAAAGTTTCTACTCTGCCTACATTCAGTAAATATGAGATTAGGCATGA	6.7866e-05	7.31616e-07	-2.52534	2.70104	4.93847	A
A_72_P562404	C4BPA	Sus scrofa complement component 4 binding protein, alpha (C4BPA), mRNA [NM_213942]	AATATATTGAGTCTGAAAACGTCATTGTCCAGTGTGGCTCTGGCTATGGTTGGGTTGGTC	4.86464e-06	3.76114e-09	2.3147	4.05067	4.93538	P
A_72_P612198	ANKRD22	ankyrin repeat domain 22 [Source:HGNC Symbol;Acc:HGNC:28321] [ENSSSCT00000011430]	CTTCAACACAGTACCAGTTTACCTTTGATGTGATGTCAGCGTTTTGCAAAATAACCATAC	7.81319e-05	1.11227e-06	2.90807	3.75578	4.92367	P
A_72_P113491			GACATTGCTTCTGAAACCAAATGCTTTATAGTATTCCTACTAGGATTCAGAAGCATAGTA	0.00273055	0.000313778	2.15724	2.9259	4.8381	A
A_72_P420259		Rep: Predicted protein - Nematostella vectensis (Starlet sea anemone), partial (16%) [TC577215]	TGAGCATTCATTTTCTATAAATCAGATGTATTACTGACTTTTCCAGTGAGTTGTAGGGCC	0.000136386	4.14502e-06	1.25511	3.75729	4.80401	A
A_72_P588056	MUC19	Sus scrofa apomucin (LOC396897), mRNA [NM_001113286]	GATTACGAGTTCAGAGATATTGTTTTGACTGTCCTGATGGTAGTACATTACCTTACAGAT	1.42846e-05	2.0938e-08	2.24514	3.42772	4.79715	P
A_72_P288134	MUC19	Sus scrofa apomucin (LOC396897), mRNA [NM_001113286]	GTCATCATTAGGCATTTTGTTCTTCTGGTGACTGGATCTGACTAAATACCACTTGCAAGC	9.29408e-07	1.9222e-10	2.44452	3.15888	4.75862	P
A_72_P008856		AJ953452 KN404_1 Sus scrofa cDNA clone C0007746h22 5', mRNA sequence [AJ953452]	CCGAGTCTTAGATTCCTCACTCACAAAATGTAAACAATAAACTACCGTATGTTAATCTAC	0.00121956	0.000107368	2.81312	3.08336	4.73057	A
A_72_P624895	CD163	Sus scrofa CD163 molecule (CD163), mRNA [NM_213976]	TGCCAACAAAATAAGACTTCAAGAAGGAAACACTAATTGTTCTGGACGTGTGGAGATCTG	8.77999e-05	1.50211e-06	1.58349	4.6447	4.70216	P
A_72_P245187		MPL384-7_x13_F06 MPL Sus scrofa cDNA clone pSPORT1 5', mRNA sequence [CA780552]	CTTCTTATATCTGTTTGCTTAAGCCAGATAGCTGTATTGACTCAAACACATTCTGAGAAA	0.000292378	1.5028e-05	1.49821	6.25192	4.69276	A
A_72_P134926			GATGACATCATACTGGTCTTGTCCTGTGTGATAAAATAAGAGCCAGCCAGCAGTTGAGCA	0.000123594	3.38544e-06	1.92496	6.08362	4.69105	A
A_72_P387878		Rep: Growth-arrest-specific protein 7 (GAS-7). - Canis familiaris, partial (45%) [TC587611]	GCGACTCTGTGGATGACCCTCAAAAGCACTTTGCTCAGTGAACAAAGCGAGATACAAAAA	0.000227158	1.00617e-05	2.9257	4.42162	4.68022	P
A_72_P311368	CTTNBP2NL	CTTNBP2 N-terminal like [Source:HGNC Symbol;Acc:HGNC:25330] [ENSSSCT00000007427]	GTAAAGCCAAATGTTTCCTGCAGAAGTCTTCATCCATTTTATAGCAGACTACATTAAAAC	0.000701976	5.066e-05	1.87897	3.62924	4.67698	P
A_72_P444413	SOD2	superoxide dismutase 2, mitochondrial [Source:HGNC Symbol;Acc:HGNC:11180] [ENSSSCT00000031745]	GAAGGAGATGGTAGTACCTCTGAATTTTTCTGTAGAGAGAAAATAAAGACTCTTGTGAAA	0.000160808	5.58299e-06	2.87492	4.0489	4.65848	A
A_72_P636792	BTG3	Sus scrofa BTG anti-proliferation factor 3 (BTG3), mRNA [NM_001097517]	AAAGCCTGTGAGAACAGCTGCATCTTATACAGTGATCTGGGCTTGCCAAAGGAACTTACT	0.000927469	7.4579e-05	2.39084	2.87121	4.65516	A
A_72_P099511		AJ963968 KN404_2 Sus scrofa cDNA clone C0007760p03 3', mRNA sequence [AJ963968]	GAGACAGTTGCTATCAACTAGTTTTTCTCCCTTATACAGGTCATATTTTCCTATTTCGCT	4.95046e-05	3.5076e-07	1.47466	6.00492	4.58733	A
A_72_P440501	MUC19	Sus scrofa apomucin (LOC396897), mRNA [NM_001113286]	CAGTTGTACCAGGCCAGGTATTTATTTTATAAGCGAACAAAAACAATCACTAGTGAGATT	2.1992e-05	5.47662e-08	2.418	2.91272	4.57597	P
A_72_P071296	CD70	rebs32c_o4.y1 ebs Sus scrofa cDNA 5', mRNA sequence [EW081246]	ACCTTTTTTGGAGTTCAGCTGGTGCGCCCTTGACCATTGCACCTCTGGGCCAAATTTTTT	2.85385e-05	1.05114e-07	3.24181	4.28495	4.57439	P
A_72_P191021		Rep: MGC138945 protein - Bos taurus (Bovine), partial (26%) [TC553228]	GTTATCTGTTACAGTACTTTAACTGACTATATAGATTTTCCTATGCCACATATGTGCCAC	0.0019679	0.000203316	-1.05948	2.68551	4.56557	A
A_72_P709130	TGM1	transglutaminase 1 [Source:HGNC Symbol;Acc:HGNC:11777] [ENSSSCT00000035836]	GGCACCTGGGGAGGAGCCAATCCCACGTGCACGGATGCTAATAAACTGTTTTTTAATGAA	6.7866e-05	7.24507e-07	2.49564	3.64775	4.53029	P
A_72_P719118	ARG2	arginase 2 [Source:HGNC Symbol;Acc:HGNC:664] [ENSSSCT00000002555]	AACAAAGGCCAATCCATCTGAGTTTTGATATTGATGCATTTGACCCTACCCTGGCTCCAG	3.10798e-06	1.42362e-09	2.13683	2.82065	4.502	P
A_72_P198027	PBK	Sus scrofa PDZ binding kinase (PBK), mRNA [NM_001123156]	GGCTCTACCCAGATCTTTGGTTTTTGCTCTATTAAATGTATTTTCTGTACTGATAGCTTT	5.14928e-05	4.10112e-07	-1.64248	2.89818	4.47986	A
A_72_P256122	SLC38A6	Sus scrofa solute carrier family 38 member 6 (SLC38A6), mRNA [NM_001267849]	TTACCACTGGTAATATTCCATTGTGTGGATGTCCCAGTTTATTTTTCCATCACCCGCTAA	0.000172339	6.31525e-06	1.02584	3.09858	4.47944	A
A_72_P250132		rsag035_m14.y1 sag Sus scrofa cDNA 5', mRNA sequence [EW541758]	CCCCCAAGTGCTTATATATCTTCTCATTTTGATCCTATGTTTGCAACAATGTATACATGA	0.00721098	0.00110502	2.68692	3.50883	4.47284	A
A_72_P177981	CD163	Sus scrofa CD163 molecule (CD163), mRNA [NM_213976]	GGAAAATGGGAATTATAACCTGGTGAGTTCAGCCTTTAAGATACCTTGATGAAGACCTGG	4.95046e-05	3.50547e-07	1.55908	3.31782	4.45983	P
A_72_P652365	IL18	Sus scrofa interleukin 18 (IL18), mRNA [NM_213997]	CATCTCTGTGCAGTGTAAGAAAATGTCTACTCTCTCCTGTAAGAACAAAACTCTTTCCTT	0.000105236	2.32824e-06	2.392	4.19572	4.45295	A
A_72_P336143			TCAGCGAGCTCAGCTTGTCTGAGCAGTTGGAAATGACATCCACGTATGGAACTTGATTTT	0.000615583	4.20699e-05	1.58546	5.44725	4.35763	A
A_72_P656100	CD163	Sus scrofa CD163 molecule (CD163), mRNA [NM_213976]	CTCAGTTTTCTCAGGAGGAGAGAATTCTGTCCATCAAATTCAATACCGGGAGATGAATTC	5.20384e-05	4.26225e-07	1.34188	3.44476	4.29356	P
A_72_P648498	SOD2	superoxide dismutase 2, mitochondrial [Source:HGNC Symbol;Acc:HGNC:11180] [ENSSSCT00000031745]	GAAGGATTTTTTGACTGAATCGGCAGTGCCTGTTCTAGTTACAGATGCGCTGCAAACACT	0.000952183	7.74386e-05	1.88671	2.96389	4.28636	A
A_72_P657796	LTF	Sus scrofa lactotransferrin (LTF), mRNA [NM_214362]	TTGTCAACCAGACAGGCTCCTGCAAATTTGACGAATTCTTTAGTCAAAGCTGTGCTCCTG	0.00168802	0.000165852	3.65812	1.65759	4.27925	P
A_72_P026516	LOC110258710		TCCAATTGCTATTTCGCTTTTCATGACAGCAAGACATGGGCTCAGAGTGAAAGGAATTGC	0.000254204	1.20636e-05	1.5766	5.91542	4.24876	A
A_72_P296734		Rep: Phenylalanyl-tRNA synthetase beta chain - Phaeodactylum tricornutum, partial (3%) [TC526069]	AGCCATTACCAAAATGATATTCTTACTTTTCCTCCCATTACCAGTCAGGGAGAATTTTTT	0.000337993	1.84002e-05	1.0702	4.04202	4.24118	A
A_72_P441085	S100A12	Sus scrofa S100 calcium binding protein A12 (S100A12), mRNA [NM_001160272]	AAGACGAACAGGTCAGCTTTAAAGAATTCGTGGTCCTGGTGACTGATGTGCTGATAACTG	0.00011567	2.91415e-06	2.25758	1.62774	4.22884	A
A_72_P195572	ALDH1L2	aldehyde dehydrogenase 1 family member L2 [Source:HGNC Symbol;Acc:HGNC:26777] [ENSSSCT00000000913]	CCCTCATATAATATACACAGGTTTTAACCTCTGAACGAGGCATATAGGGTTATTAAAAAG	1.56574e-05	2.36674e-08	2.1009	4.34987	4.18352	A
A_72_P478646		Rep: multiple C2 domains, transmembrane 2 - Canis familiaris, partial (12%) [TC605630]	AATAATGAGCTACTCGACTTCCTCTCCAGGGTACCATCTGATGTTCAAAAGGTGCAGTAC	0.000216621	9.36181e-06	2.55546	4.4754	4.15737	A
A_72_P428729	S100A8	Sus scrofa S100 calcium binding protein A8 (S100A8), mRNA [NM_001160271]	TGGACATCAACAAGGATGGTGCAGTTAACTTCGAGGAGTTCCTCATATGGTGATCAAGGT	5.16043e-05	4.20748e-07	2.48367	1.61447	4.15525	P
A_72_P613087	SOD2	superoxide dismutase 2, mitochondrial [Source:HGNC Symbol;Acc:HGNC:11180] [ENSSSCT00000031745]	GAAAACAACCGTTTCTTCTGGAAAGAGCAGGGATGGTTCACCCAGGAAGGATTTTTGTGA	0.0014221	0.000131942	1.85855	2.72922	4.14726	A
A_72_P026511	MCMBP	Sus scrofa minichromosome maintenance complex binding protein (MCMBP), mRNA [NM_001243591]	AGAGAACATGAACCACTTGAAATTCATTCCCCACAAAGACTACACAGCCAATCGCTTGGT	0.00345472	0.000423463	1.08511	3.15644	4.12616	A
A_72_P272859	PLAC9	Sus scrofa placenta specific 9 (PLAC9), mRNA [NM_001190209]	TTCCTCAGCTTTGTGCAAAAGGAAAGCTATTCCTTTGTCCCCTGTGTCTGCTGACAATGA	0.000455559	2.8014e-05	1.12103	3.53448	4.11186	A
A_72_P170411			GAGTGAGTGAACAACTAGCAGTGTTGAAATCCCTTCATCACAGGAAAGCACTTTTGCCTC	0.00447923	0.000592539	1.91864	4.85443	4.11144	A
A_72_P368263	TGM1	transglutaminase 1 [Source:HGNC Symbol;Acc:HGNC:11777] [ENSSSCT00000035836]	ACCTGGGGAGGAGCCAATCCCACGTGCACGGATGCTAATAAACTGTTTTTTAATGAAAAA	0.000206833	8.6214e-06	2.39325	3.31389	4.10695	P
A_72_P290629	PSAT1	Rep: MGC166278 protein - Bos taurus (Bovine), partial (40%) [TC561393]	GTTTAGGAGTTCTAGACTAAAGGGCAAACTGGAGATTTCTTTATACTGTTATTCTCATGA	0.00487697	0.000662468	1.37785	2.59631	4.03413	A
A_72_P511561	MEDAG	mesenteric estrogen dependent adipogenesis [Source:HGNC Symbol;Acc:HGNC:25926] [ENSSSCT00000010225]	GGCATGTACCCTAGTTGTGCGATTACACTTTTTCCTTCACATTCAATATAGAATTGATTA	0.00320974	0.000385127	2.5929	4.4224	4.03001	P
A_72_P287119			TTTTTAAGGGATTTTCTTTTGGATTCCCCAGTCACAGGACAAGCAACAGCATCTGGGTGT	0.000260044	1.2501e-05	1.73384	2.9359	3.98122	P
A_72_P296444		Rep: Neuregulin 1 - Homo sapiens (Human), partial (65%) [TC525635]	GAGGCTCCGATGTTTCTGAAATTGATCTTGAATAATGTGATACAAAATGAGAGCCTATAT	9.97962e-05	2.0319e-06	1.92658	2.06798	3.97159	P
A_72_P293839			TGCTGTGGTAACAGATTCCCATCCTTGAATACATATCATTTTTTACTAGAGAGAACCGGG	0.000311876	1.6507e-05	1.29378	4.10269	3.90572	A
A_72_P137861	S100A9	Sus scrofa S100 calcium binding protein A9 (S100A9), mRNA [NM_001177906]	AAGAAGCAGAAGAGGGATGAGAAAGCCATAAACCACATCCTGGAAGACCTGGACACTAAT	0.000166742	6.00323e-06	2.32993	1.72505	3.87952	A
A_72_P598703		1138605 MARC 4PIG Sus scrofa cDNA 5', mRNA sequence [DN124805]	GTGAAACACTAGCTGATGGCACTTTATTTTATTGCTCTCCAATATTCAGTGGTATTCATT	0.00201255	0.00020963	1.63576	3.33659	3.8762	A
A_72_P043281		995541 MARC 4PIG Sus scrofa cDNA 5', mRNA sequence [CN165139]	TGTTCTATATTACATTGGCTGTGTCTTTTATTGCAGATGTGTTGGATGCTCTGACAGATT	0.00209861	0.000221238	-1.21279	3.1663	3.87143	A
A_72_P512212	C14H8orf58	Rep: Uncharacterized protein C8orf58 - Homo sapiens (Human), partial (14%) [TC615868]	TTGTGAACTGGCTGGATCCAACTGGATCCAACCATCTTTCTGGAATCATGCACTCAAAGA	0.00126273	0.00011273	1.98831	4.4238	3.86452	A
A_72_P178006	HP	Sus scrofa haptoglobin (HP), mRNA [NM_214000]	ATCTGAAGTATGTCATGCTGCCGGTGGCTGACCAAGAAAAATGTGTACAGTACTACGAAG	0.00753675	0.00117186	1.85372	2.75155	3.85162	P
A_72_P209407	SERPING1	Sus scrofa serpin family G member 1 (SERPING1), mRNA [NM_001123194]	AGGGAGATATTTCCAAGATTGTATCCATTCAACCCACCAAGAGCTCTTCCATCTTCCCAA	0.00310681	0.000370714	1.68841	3.41506	3.84008	P
A_72_P581127	HP	Sus scrofa haptoglobin (HP), mRNA [NM_214000]	ATTGAAGTATGTCATGCTGCCGGTGGCTGACCAAGAAAAATGTGTACAGTACTACGAAGG	0.00857138	0.001387	1.9459	2.85619	3.83336	P
A_72_P304849		Rep: Scavenger receptor cysteine-rich type 1 protein M130 precursor (CD163 antigen) [Contains: Soluble CD163 (sCD163)] - Sus scrofa (Pig), partial (23%) [TC525588]	TTTAGGTCCAAGTCATGAGGTTAGAAGGAAATGTTCAGAGAATAGCCCATTCCCTCAGCC	0.00250984	0.000280168	1.7966	3.27603	3.82972	P
A_72_P311328		Rep: neuregulin 1 - Bos Taurus, partial (78%) [TC551901]	CAAGACCCTATTGCTGTATAAAACCTAAATCCACCCATAGATTCACCTGTAAAACTTTAT	2.36724e-05	6.94177e-08	1.65082	2.0654	3.81895	P
A_72_P394883	AIF1	Sus scrofa allograft inflammatory factor 1 (AIF1), mRNA [NM_001129950]	TGGAAAAAGAAGGCCAACTTGTGAGCCAGAGCCAATCTAATTTAAATAAATCATCTTCCG	0.000165263	5.93104e-06	1.62622	2.98338	3.81892	P
A_72_P402183	CPT1A	Sus scrofa carnitine palmitoyltransferase 1A (liver) (CPT1A), mRNA [NM_001129805]	TGCATTTGTCCCATCTTTCGTTTTCCTGCAAGTCTTCAAAAGCCAGTGCCTTAAACCCAG	0.00249713	0.000278177	-1.0717	3.70593	3.81114	A
A_72_P088736	LTF	Sus scrofa lactotransferrin (LTF), mRNA [NM_214362]	TTTTCACAATTCCCTGCTGGCCTCTTAGCAAGAAATAAAATTAGAAATTCTGCCGAATTC	0.000912372	7.29053e-05	3.04461	1.30608	3.80098	P
A_72_P443267	ACSL1	Sus scrofa acyl-CoA synthetase long-chain family member 1 (ACSL1), mRNA [NM_001167629]	TTAAGACTTTGCTATTTCTGAGACGTCTGCTGCTTGCTGCAAATTCTGCAGCTGTCTGCT	0.000906485	7.21771e-05	1.60932	4.4102	3.79858	A
A_72_P013486		PDUts2001D08 Porcine testis cDNA library II Sus scrofa cDNA clone PDUts2001D08 5', mRNA sequence [CX056323]	TTTGCCTTCTGATAAAATAAATGGAGCTGGACAGTTGAATTCTTCAGCATTTACCCCAAA	0.00141057	0.000130504	2.44711	4.54221	3.78998	P
A_72_P752824		peptidase M20 domain containing 2 [Source:HGNC Symbol;Acc:HGNC:21408] [ENSSSCT00000004769]	GCTTATGTTGAAAACGGAAAAAAGCTGGGCATAGACTTCATTTCAGAAGATGCAGTGTTC	0.000293337	1.51361e-05	1.95935	5.15419	3.76957	A
A_72_P097581	MEDAG	mesenteric estrogen dependent adipogenesis [Source:HGNC Symbol;Acc:HGNC:25926] [ENSSSCT00000010225]	AATGGCATGTACCCTAGTTGTGCGATTACACTTTTTCCTTCACATTCAATATAGAATTGA	0.000604083	4.0961e-05	2.61857	3.92436	3.76242	P
A_72_P657000	HP	Sus scrofa haptoglobin (HP), mRNA [NM_214000]	TAATGAGAGGGTGATGCCCATTTGCCTCCCTTCTAAAGATTATGTGAATGTGGGGCTTGT	0.00256191	0.000288993	1.91021	3.0168	3.72936	P
A_72_P016591	UBTD1	ubiquitin domain containing 1 [Source:HGNC Symbol;Acc:HGNC:25683] [ENSSSCT00000011511]	TACGATGAGCTGGGCAATCGCTACCAGCTACCCATCTACTGCCTAATCGCCGCCTGTGAA	0.00277377	0.000320557	2.22721	3.82163	3.71838	A
A_72_P189371		Rep: Isoform 2 of Q14DK5 - Mus musculus (Mouse), partial (3%) [TC611133]	AGTTCAAAAGAACCCAGGGAATACATACCCTATTTCACTCTCAGCTGGCCCCATGACTTT	0.000565999	3.76313e-05	2.1557	5.69706	3.71674	A
A_72_P505302			CGTTGCCTTTTCTGTCATTAAACTCTGGTACAAATTGGCATAACATATAAAGATCTATGG	0.00665145	0.000997192	1.3277	2.99529	3.71411	A
A_72_P313483	PDE2A		TGTATATGGTCCCGTGGGCTGACCGCTTTGTACATGAGAATAAATCTATTTCTTTCTACC	0.000155519	5.26791e-06	2.24182	4.60659	3.69821	P
A_72_P583626	PPP1R3C		CTGACCAAAAAACCTGCGCTATCATCAATGGCCCAACACTTGTAGGAACTCAATGTTATG	4.61372e-05	3.09922e-07	1.87772	6.00009	3.66544	A
A_72_P120071		Rep: latent transforming growth factor beta binding protein 4 isoform b - Canis familiaris, partial (34%) [TC541115]	CCTTCGCGTTCCTGCTCCATTTTATAAAAATTTTCCATTAAAGCCTACCTATTTTGCAAA	0.00170871	0.00016859	2.07684	3.5296	3.65283	A
A_72_P298589	SLCO4C1	solute carrier organic anion transporter family member 4C1 [Source:HGNC Symbol;Acc:HGNC:23612] [ENSSSCT00000015494]	CTCCATTTGTAAGAATGTATATTGTTGCTGGAACAGTAACTACCCAATATGGACAATCAT	0.00296873	0.00035043	-1.03261	2.53264	3.64476	P
A_72_P475308		notch 2 [Source:HGNC Symbol;Acc:HGNC:7882] [ENSSSCT00000007349]	TATGTATCAGATTCCAGAAATGGCTCGTTTGCCCAGTATGGCTTTTCCCACTGGCATGAT	0.000259572	1.24724e-05	1.29925	7.76727	3.64227	A
A_72_P178991	SOAT1	sterol O-acyltransferase 1 [Source:HGNC Symbol;Acc:HGNC:11177] [ENSSSCT00000023854]	GGCTTAGAAATTTTTTCATTACACTGTTGAAATGTATGCTAATGAACCATTCAGCTGGGA	0.000107827	2.48088e-06	1.42831	3.74095	3.64194	A
A_72_P349918	MELK	maternal embryonic leucine zipper kinase [Source:HGNC Symbol;Acc:HGNC:16870] [ENSSSCT00000005883]	ACCATTGACTTTCTTAGATTCACTTCCATACATGAATGTAAGCTCTTAACTGTTTCTCCT	1.33742e-05	1.85235e-08	-2.02081	3.05542	3.63988	A
A_72_P365765	IL15	interleukin 15 [Source:HGNC Symbol;Acc:HGNC:5977] [ENSSSCT00000032937]	GTGCATAAAATACTGCCCAATGGCTCATGTATCTCATCATTCTAGTCAATGTATGTTTTA	0.000102523	2.18053e-06	1.78788	4.64948	3.63287	A
A_72_P495175	MEGF9	multiple EGF like domains 9 [Source:HGNC Symbol;Acc:HGNC:3234] [ENSSSCT00000006055]	CCCAAGCAATTGGGGAGTGTTTCTGAAACATTAAGCTTGTATTTATGTCACTAAAATTCT	0.00047894	3.00347e-05	2.20109	2.97497	3.6247	P
A_72_P046246	ACVR1B	activin A receptor type 1B [Source:HGNC Symbol;Acc:HGNC:172] [ENSSSCT00000000252]	GACTGTAAAATAGCCACTTAGACACTTTACCTCTTCAGTATGCAAGTGTAAATAAGTTGT	0.000727979	5.33692e-05	1.47073	2.08751	3.62112	A
A_72_P177496	RETN	Sus scrofa resistin (RETN), mRNA [NM_213783]	AATGAGAAGATCCGGGATGTCGCCAGTTTCCTAATTCCTCAGGTAATTAGGAACATTGGC	0.000652434	4.55746e-05	3.19495	2.15287	3.61599	P
A_72_P028311			AAGGAGAAAACACAACTTTCTATAGGATTTGAAACTGATACTACCTCCCAATGGCTGCTT	0.000177792	6.68608e-06	1.13501	5.10302	3.58555	A
A_72_P350988		Rep: MKIAA0439 protein - Mus musculus (Mouse), partial (6%) [TC594959]	TGTCCTACGACTGTATCTTGGCTCTCTGCTGTATTAAATACCATCCTAAGAACTTGTTCC	0.000120007	3.158e-06	1.10082	3.38082	3.583	A
A_72_P241737		PREDICTED: Sus scrofa immediate early response gene 5-like protein-like (LOC100620589), miscRNA [XR_130357]	CCCTCATTCGTATTTTTGTGCATATTGAATTGTATATCACCGGGTAAAACTGTTCAGATT	0.00433828	0.000568302	1.12484	2.80689	3.56549	A
A_72_P247982		Rep: otopetrin 1 - Danio rerio, partial (4%) [TC574560]	TCTACTCTGTGCCTAATGTATTAACTACAGTTGACACAAATGCATACAATTTACATGCCA	0.000540944	3.54328e-05	2.2772	3.29909	3.56268	P
A_72_P003746		ubiquitin like with PHD and ring finger domains 1 [Source:HGNC Symbol;Acc:HGNC:12556] [ENSSSCT00000014764]	CTGACCTTGAAATTGAATTTTCAACTCGCCAATTGAGAACGACAAGAGGGAAACTTTTTT	0.000141759	4.42519e-06	-1.17921	4.30901	3.54809	A
A_72_P371108	SOAT1	sterol O-acyltransferase 1 [Source:HGNC Symbol;Acc:HGNC:11177] [ENSSSCT00000023854]	GTCATGGAATAACCTCCAAATAAGACTGCTTTAATACAGCTCATTGTTTCTAGCACTTTT	0.00422266	0.000546892	1.81465	3.75073	3.54466	P
A_72_P028091			CGCAGACATACCTCAGAGATATTGGAGTTCAGCTCCAGATCACCACAAAATAAATATCTC	0.00148453	0.000139297	2.07317	3.13164	3.53992	A
A_72_P329798	ANKRD22	ankyrin repeat domain 22 [Source:HGNC Symbol;Acc:HGNC:28321] [ENSSSCT00000011430]	ATGGTGAGAGTTCCCTGGATATTGCACGGAGATTAAAATTTTCCCAGATTGAATTAATGC	0.00043866	2.65629e-05	2.188	3.76855	3.5365	P
A_72_P398003			CTCTTGTAGCCAGTGTAGATCACAATTCAACTATGATTTGAAAAACGGAGTTTCCTCCTA	0.000499508	3.18263e-05	1.33382	3.38236	3.52691	A
A_72_P166396		387095 MARC 2PIG Sus scrofa cDNA 5', mRNA sequence [BI360260]	GTCCAAATTTTCCATTTTAATGTGATATTCATTCCAAGTAAACAGCAGAGGCTGGAATAG	2.77119e-05	9.45668e-08	2.01538	5.40232	3.52359	P
A_72_P341278	SOD2	superoxide dismutase 2, mitochondrial [Source:HGNC Symbol;Acc:HGNC:11180] [ENSSSCT00000031745]	GGATATGCATGGTACATGCTAAAAATCCTATAAGGTCCTGGAGAGCTTTCATTTAATTAT	9.34784e-05	1.70432e-06	1.98703	2.63654	3.52146	A
A_72_P503136	SOD2	superoxide dismutase 2, mitochondrial [Source:HGNC Symbol;Acc:HGNC:11180] [ENSSSCT00000031745]	GGATATGCATGGTACATGCTAAAAATCCTATAAGGTCCTGGAGAGCTTTCATTTAATTAT	9.89279e-05	2.00063e-06	1.92785	2.63911	3.51386	A
A_72_P669424	SOD2	superoxide dismutase 2, mitochondrial [Source:HGNC Symbol;Acc:HGNC:11180] [ENSSSCT00000031745]	GTCTTTTAGGATATGCATGGTACATGCTAAAAATCCTATAAGGTCCTGTAGACTTTCATT	0.000438907	2.6608e-05	2.04498	2.70114	3.50746	A
A_72_P272934			GTTAAGTCCTCCCTATCTTTGATAGCCAACTGAAGCAACATGTGCCTTACTTTCCAGGGA	0.00185876	0.000188971	2.02003	4.83497	3.50528	P
A_72_P265902			AGCAACGCCTGATAGCTTCTTTGGCCTTATGTTAAATAAAAAGACCTGTTTGGGATTTAT	7.1332e-05	8.77435e-07	1.86783	4.79396	3.50268	A
A_72_P706687			CCTTGAATTTATCTTGGTGCTTTCCTACTTCCTGTTGCAGGGATTACCCCTCATTATTTT	0.000194553	7.78659e-06	1.9265	5.64895	3.4976	P
A_72_P331103	ACKR3	PREDICTED: Sus scrofa chemokine (C-X-C motif) receptor 7 (CXCR7), mRNA [XM_003133759]	GTAACTCTGTGCACAAGACACACAGTTGTATTTCAGAGAGTTCTTTCAATTTGTAAGTTA	0.000780056	5.89021e-05	1.13444	2.20097	3.48131	A
A_72_P332423		AJ963070 KN404_2 Sus scrofa cDNA clone C0007751e18 5', mRNA sequence [AJ963070]	TGGCTGAATCACTTCATTGTGTAACAGAAATGACCACAACACTGTAAATCAATGGAACAT	0.00808717	0.00128465	1.05299	5.08879	3.4744	A
A_72_P503026	VSIG4	Sus scrofa V-set and immunoglobulin domain containing 4 (VSIG4), mRNA [NM_001244102]	CTGCACTGTGAGTCTAGTGTTCTCATACCCTTTTGATGCTCAATAAATATCTAAACATAA	0.000152358	5.03872e-06	2.04378	2.90199	3.45993	P
A_72_P355783		Rep: Adenylate cyclase - Haemophilus influenzae 22.4-21, partial (16%) [TC530752]	AATGTTAAACACACGCAAGCTTTGCAGGGATGCTCCCACATATAAATAGCCTTCTGAGGC	0.00393425	0.000498911	1.79396	3.78882	3.45465	A
A_72_P066281			CTACCATTGTGTCTTGTATGTAGTTGGCACTCACATTTTTGTTGCGTGCATAAATAAATT	0.000323482	1.73832e-05	1.3585	2.70328	3.44616	A
A_72_P396928		Rep: Trak1 protein - Mus musculus (Mouse), partial (20%) [TC559984]	AGGGATGGCTCATCCTTTCTTTAATTGTTTATTCAGTTGTAAGCTTGGTGATTGTTTTCT	0.00181367	0.00018285	1.85782	4.30057	3.43649	A
A_72_P595834	FAM212B	Rep: Uncharacterized protein C1orf183 homolog - Bos taurus (Bovine), complete [TC575319]	TATTAACACAGCTGTTTGGGTCTGAATCCTAGAGTCAGAAAGTGGACTGAACCCCAAAGG	8.49883e-07	1.55717e-10	11.6478	7.03792	3.43069	A
A_72_P004386	IL15	interleukin 15 [Source:HGNC Symbol;Acc:HGNC:5977] [ENSSSCT00000009912]	AATTTGAAGCTCAGTTCTACCACTTGGGAGCATTGTATCAAACCTCAGGCTAGCTGCTGA	0.00214871	0.000228464	1.6974	3.68693	3.42176	A
A_72_P336258		Rep: Predicted protein - Physcomitrella patens subsp. patens, partial (8%) [TC576067]	ATGGTTCTCTGGCTGTCTTCCTGTGTTCCATGTAGATTTGTCGAGCAGCATGTATTCTCA	0.000566212	3.76584e-05	1.37669	3.92058	3.42103	P
A_72_P066046			CTGTCTTTTTGTATCTGAAGTCTTCCTAATGTACTGCACAAACCATGGATTGTACATATT	2.22021e-05	6.0197e-08	1.99419	2.8646	3.41896	A
A_72_P035816	RND3	Sus scrofa Rho family GTPase 3 (RND3), mRNA [NM_214296]	CAAATAAAAACGTTAAGCGGAACAAATCGCAGAGGGCAACAAAGCGGATTTCACACATGC	0.00254256	0.000285996	1.17397	1.83458	3.4163	A
A_72_P002416		Rep: Ankrd11 protein - Mus musculus (Mouse), partial (4%) [TC530449]	CTCTGGAAACAACCAGTTTGTTCTCTGTATCTATGAGCTTGTTTCTCTTTTGTTAGCTTT	0.000155598	5.27416e-06	1.75512	2.73912	3.39502	A
A_72_P621816	MUC19	Sus scrofa apomucin (LOC396897), mRNA [NM_001113286]	AGATGGCAAGATGTGTAGGGGAATGCAAAAAGACTGTCACGTATGATTATGACATCTTCC	5.20384e-05	4.26671e-07	1.95454	2.54139	3.39013	P
A_72_P108761			TAAGTTTAGAGCATAAACTGCTTTTTATGTTGCACACCCATTCTCATTTTCCCTGGAAAT	0.000261284	1.25786e-05	1.22834	2.83048	3.38686	P
A_72_P093131		PREDICTED: Sus scrofa disks large homolog 5-like (LOC100523285), miscRNA [XR_131073]	CGACAGACTGGGATTTTCTGTACTAAAACCTTCCTTTGTATCAAAAGTTAAACAGACTTT	0.000228475	1.02038e-05	2.43748	4.29029	3.36993	A
A_72_P272274		Rep: COG2109: ATP:corrinoid adenosyltransferase - Nostoc punctiforme PCC 73102, partial (10%) [TC630183]	CTAAGATTTATGTTTTAGTTTTGTTGGCTAGCAAATAGCATTTGTAGTACTTTCCCCTCC	0.00476088	0.000642228	1.89776	4.036	3.3697	A
A_72_P092556			AGGCTCCTAAGAGTTTGATTTGCTCCATGTTTTTCCTAAAATAAATACTGTCTCGCCCAA	0.00237568	0.00026073	1.0679	2.47604	3.36956	A
A_72_P286839	UTP11	Rep: MGC138956 protein - Bos taurus (Bovine), partial (9%) [TC526889]	TATCACATACGCTTTTTGTTTCTGTCTCACCATGTAGTGTTGGTGTTTTTCATCCCCGTT	0.00128797	0.000115756	1.03173	3.58216	3.36909	A
A_72_P505565	RETN	Sus scrofa resistin (RETN), mRNA [NM_213783]	TAGCTAGAAGAATCTAAGTTTGCATCTGCGCATCACTGGGCTTGGAGGCGTGGCCAGGCC	0.000790576	6.01492e-05	3.42675	2.18616	3.36657	P
A_72_P177931	ACSL4	Sus scrofa acyl-CoA synthetase long-chain family member 4 (ACSL4), mRNA [NM_001038694]	TGTGGCAAATGCTTCTGAAATAACAAGATGAGAACAGATAAAGGATTGTGTAGTATTTGG	0.000526061	3.4229e-05	2.27741	2.85022	3.36394	A
A_72_P603338	LYPLA1	Rep: Acyl-protein thioesterase 1 - Bos taurus (Bovine), complete [TC550135]	TGCCTTCTTGGTTTAACATTATTGGGCTTTCGCCAGATTCACTGGAAGATGAAACTGGAA	0.00180695	0.000181912	1.29453	2.40505	3.36118	P
A_72_P079471		Rep: Predicted protein - Physcomitrella patens subsp. patens, partial (8%) [TC549830]	GGAGAGTTGTTCCTATTCTGTTCATTGCTCTTTACTTACTACTTGTCACTTTCTGAAACT	0.000524072	3.40691e-05	2.35832	3.82219	3.36097	P
A_72_P442529	MRC1	Sus scrofa mannose receptor C-type 1 (MRC1), mRNA [NM_001255969]	TGATATCAGAGGCATACAGATGATAAGGCCAACCACCCTCAGCTTCCTGACATTGTGTAA	0.00739561	0.00114331	1.0773	1.9501	3.3599	A
A_72_P165281	BTG3	Sus scrofa BTG anti-proliferation factor 3 (BTG3), mRNA [NM_001097517]	GTTCTAGCACCTTTGAGCATTTACTCTATGGAGAGTATGTAAGTTATTTATACACAAGGA	0.00240354	0.000264944	2.39023	1.89787	3.348	P
A_72_P283144	TP53INP1	tumor protein p53 inducible nuclear protein 1 [Source:HGNC Symbol;Acc:HGNC:18022] [ENSSSCT00000027714]	TGATGAATGGATTCTCGTTGACTTCATAGACACTTGCACTGGCTTCTCAGCAGCAGAAGA	0.000996229	8.22757e-05	1.36737	4.02878	3.3412	A
A_72_P025326	GAS7	PREDICTED: Sus scrofa growth arrest-specific 7 (GAS7), mRNA [XM_013981322]	GTGGATTTTCTGACATTCGAAGCCGACAGCCTTGTTGTTTAACACGGATATTTTGAGTGT	1.41479e-05	2.04136e-08	2.37727	2.64358	3.33048	P
A_72_P435009		Rep: Chromosome undetermined scaffold_114, whole genome shotgun sequence - Vitis vinifera (Grape), partial (3%) [TC565191]	GATTACGTGTGGAAACAATTTTAAGAGCTGACACACAGTGAGTGCCCTCCAAATGGGAAG	0.00337229	0.000410424	2.12643	2.91913	3.32755	A
A_72_P255742		Rep: Phosducin-like protein - Bos taurus (Bovine), partial (74%) [TC523525]	ATCGACAAAGAGCCGAAGGGCACCCTCATCATGGTCCATATATACGAGGACGGCATCCCG	0.00661546	0.000990116	1.35079	3.52612	3.31484	A
A_72_P681420		metallothionein 3 [Source:HGNC Symbol;Acc:HGNC:7408] [ENSSSCT00000027420]	TGCAAATGTGTGTAAATAGTGCTGGGTGGCCTAGTGCCACCTGTCCCCATGGTGAGGCTC	8.67216e-06	8.7391e-09	-1.71693	3.37274	3.31406	P
A_72_P444577	TLR4	Sus scrofa toll like receptor 4 (TLR4), transcript variant 1, mRNA [NM_001113039]	CAAAAAATATGGCAGAGGTGAAAGCACCTATGACGCCTTTGTTATCTACTCCAGCCAGGA	0.00541833	0.000760076	1.21471	2.99694	3.30902	P
A_72_P377843		BX914903 Sus Scrofa library (scan) Sus scrofa cDNA clone scan0030.d.07 5prim, mRNA sequence [BX914903]	CCCCAATTTACCTTTTTCTTGGTCAATGGATAAGCAATAAAGCCTGTTTTCTGTTCCTCC	0.00400767	0.000510883	1.46075	3.76145	3.28899	A
A_72_P173581			ATCTAAAGCAAGTCTGTTTGCATTGGGCTTTACTGGGCCCAAAATTGTTATCAGCATGCG	8.66842e-05	1.41155e-06	1.43854	2.70314	3.27955	P
A_72_P494044	DHRS7	Sus scrofa dehydrogenase/reductase 7 (DHRS7), mRNA [NM_001244160]	CAGATACAACTTTGCTTTCAACATGTAATAAGTAACAAAAGACCATCAGAGCCTTGCAAT	0.00246735	0.000274237	1.87873	2.67069	3.27107	P
A_72_P547391	TLR4	Sus scrofa toll like receptor 4 (TLR4), transcript variant 1, mRNA [NM_001113039]	ATTGTCGTGGTGTCCCAGCACTTCATACAGAGCCGATGGTGTATCTTTGAGTATGAGATT	0.0010708	9.08304e-05	1.39268	2.81686	3.26646	A
A_72_P048286			TTAACCTATATTTCAACGCTCAGGCCTTATTTCCCTTTTTTGTAACTTGTGTGTGTGATG	0.000635153	4.40184e-05	-1.01405	3.57973	3.26133	A
A_72_P197137	NAGS	N-acetylglutamate synthase [Source:HGNC Symbol;Acc:HGNC:17996] [ENSSSCT00000025040]	AATTCCTTCAGGTCTTGCAACTTCTCAGGAGGCCTTGATTAAAATGCAAATTCTTGTCTG	9.84888e-05	1.93084e-06	2.08647	3.39454	3.25845	A
A_72_P153491			GTAATATGTATTGTTGTTCAGTGTACTGTACCTTGTTTGAAAGGATGAAGGAATGAACTC	2.06351e-05	4.51323e-08	2.17749	3.33307	3.25628	P
A_72_P240452		Rep: Glycoside hydrolase, family 17; X8 - Medicago truncatula (Barrel medic), partial (4%) [TC602155]	CCCGTGGTTTAAGGAAAAGCTAAAAAACACATAGGTAATTTCAGAAGGGCACAATCGCAG	0.00018109	6.90137e-06	1.75629	4.90283	3.25142	P
A_72_P165431	TLR4	Sus scrofa toll like receptor 4 (TLR4), transcript variant 1, mRNA [NM_001113039]	TTCAGAAAGCAACCAGCATGATACAACAGCCTTCACTTAAGGAGGGAAAACTCCCAACGT	0.000215893	9.2848e-06	1.36368	2.92472	3.22978	A
A_72_P321243			GGACTGGGCCATTTTCTTGCAAGATCACATCCACCCTGGAGGGATCACTTTTACTGGAAC	0.00147787	0.000138448	1.96906	2.092	3.22247	P
A_72_P427169	ETV1	ETS variant 1 [Source:HGNC Symbol;Acc:HGNC:3490] [ENSSSCT00000029225]	ATGGATGGATTTTATGACCAGCAAGTGCCTTACATGGTCACCAATAATCAGCGTGGGAGA	0.000117695	3.04552e-06	1.76348	3.27503	3.21574	A
A_72_P311568	TMEM119	Rep: Conserved proline, glycine, valine-rich secreted protein - Mycobacterium ulcerans (strain Agy99), partial (7%) [TC562574]	CACAACTCTCCAGGTGCTGAGATATAACAAACCAGCACAATAAACCTTTATTCTGGCCTG	0.000451721	2.76435e-05	1.98394	4.16425	3.21239	A
A_72_P344208	SGPL1	sphingosine-1-phosphate lyase 1 [Source:HGNC Symbol;Acc:HGNC:10817] [ENSSSCT00000011246]	TTTGACATCTTCCGACTATTTAACCTGATGACTGCCAAGGGGTGGAACTTGAACCAACTG	0.0017556	0.000174704	1.44036	3.47579	3.21099	A
A_72_P441878	ASCL2	Sus scrofa achaete-scute complex homolog 2 (Drosophila) (ASCL2), mRNA [NM_001122991]	GATCTTGGGATGACACAGATTATCTATTTTTTACTCATGGACTTGAACTGCCCAGGGACA	0.000149151	4.86092e-06	1.46569	3.49508	3.19669	P
A_72_P291424		Rep: RT1 class I, CE7 - Rattus norvegicus, partial (5%) [TC538577]	TAGAGGAACTCACATACACATAGCTGACCTGACCAGTACTTCAGATCTCAGACTGCTCTT	0.000244228	1.13095e-05	2.0554	2.38341	3.19597	P
A_72_P315373		Rep: Predicted protein - Monosiga brevicollis MX1, partial (6%) [TC557231]	CTCTGTAAACAAAATGACAATGGACTTCTTCATCCTTCCTTGTAGGTACTGCTATTTAAT	1.759e-05	3.03757e-08	1.67169	3.32883	3.18714	A
A_72_P152791		248450 MARC 2PIG Sus scrofa cDNA 5', mRNA sequence [BF198572]	GACCATACCCTTTACATCTGTGACTACTAAGGAAACCTATTTCTTTCATAGAGGAAAAAA	0.00110201	9.4334e-05	1.1349	4.04436	3.1839	A
A_72_P367743			TGTTTGGATATGCCGTAATTTACCTAGTCCCCTTTCATGAACATTTAGGTTGCTTCAGCC	5.10149e-06	4.47288e-09	1.13475	2.63233	3.18354	P
A_72_P044116			GCTGGAGTAACACACACACATCAGTTACCTTTACTTTGTAGTAAACTCAAGTGTACATAT	0.00388683	0.000491384	1.63106	4.98891	3.18124	A
A_72_P329338		893598 MARC 4PIG Sus scrofa cDNA 5', mRNA sequence [CK449988]	TCTGGCAGCATATCCAATTTTTAATGCAAACTGCTTGAAGAATTAGAGTCAGTAAGAGAG	0.00254099	0.000285647	2.16067	4.32014	3.17283	A
A_72_P205627	KIF4A	1109896 MARC 4PIG Sus scrofa cDNA 5', mRNA sequence [DN110827]	AATCTAGTTCTTTCTTATTCATGAGCAGTTAGAGCTATCTCCCAATGGGGACCAGGCCAA	2.30448e-05	6.65012e-08	-1.3782	3.14449	3.17249	P
A_72_P740764	GPM6B	glycoprotein M6B [Source:HGNC Symbol;Acc:HGNC:4461] [ENSSSCT00000033327]	CGTGCCAAGGGCTTCCTGTAGTTCTATTCAAGTGTTACAATAAATATTTGTAGATAATAG	0.0045476	0.000605541	1.27219	1.66039	3.17217	A
A_72_P262542	FLVCR2	Sus scrofa feline leukemia virus subgroup C cellular receptor family member 2 (FLVCR2), mRNA [NM_001142840]	GTGTTTACTCTTTTAGCCCCTTAAAATGTGTAAACAAAATGTTTACTGAGCCCATTGCTT	0.00150274	0.000141659	1.09202	2.13543	3.16896	P
A_72_P406443	SORD	Sus scrofa sorbitol dehydrogenase (SORD), mRNA [NM_001244162]	AATTCTAACTTCTGCTACAAGCTTCCTGACAATGTCACCTTTGAGGAAGGGGCCCTGATT	0.00403583	0.000515305	1.42203	2.9001	3.15954	A
A_72_P402003	CHST3	carbohydrate sulfotransferase 3 [Source:HGNC Symbol;Acc:HGNC:1971] [ENSSSCT00000030579]	GATCTGCTTTGCAGAACAGAATGTGAACCCATCACTTTGATGGCTTACTTGATTTATTTA	0.000259262	1.24397e-05	-1.00809	2.95052	3.15657	A
A_72_P264657		Rep: inositol polyphosphate-5-phosphatase F - Bos Taurus, partial (20%) [TC578500]	AAACTGAAACGTGTCTCTGAACTATTTATTCTCTACCTTCTCCAGGTTGATGACCGATTT	0.00114995	9.97643e-05	1.90753	3.93957	3.14481	A
A_72_P360798		Rep: bruno-like 5, RNA binding protein - Canis familiaris, partial (21%) [TC571446]	CTTGTAGCTTCCATTCTTGCTATCTTGGAACCCTTGGGATTGCCAAAGACAAGTTCAGGT	0.00172255	0.000170665	1.80945	3.77007	3.14112	A
A_72_P432794	CTTNBP2NL	CTTNBP2 N-terminal like [Source:HGNC Symbol;Acc:HGNC:25330] [ENSSSCT00000007427]	TTAGACTGCCATATGAATGTGATTCTGCAGCAAAAACACAAAATGCATCATTTAACTGCA	0.00205878	0.000216001	1.59382	2.68075	3.1369	A
A_72_P715630	TGFA		TGCAGTAATGATGTATGTATTGCTGGCTGGAAAGTTATACTGATTAGAAATGCCTGGGAG	4.21476e-05	2.41906e-07	2.39417	4.05962	3.13647	A
A_72_P428209			CTGTTCCTCTGTTACCATCACATCAAATTCAGTGTCTCTAAAATAAAGGCCTAATCAAAA	0.00717019	0.0010968	1.49315	2.22847	3.12209	P
A_72_P705902	LTB4R	leukotriene B4 receptor [Source:HGNC Symbol;Acc:HGNC:6713] [ENSSSCT00000029696]	ATGTACCCCAGCGAAGGACATAGGGCCTTCCATCTCTTCTTCGAGGTCATCACCGGCTTC	0.00719033	0.00110087	3.16425	3.96596	3.11978	A
A_72_P159361		Rep: DSPP600 - Sus scrofa (Pig), partial (3%) [TC572246]	ACATAAATTCCTTATCTCATTGCAAGACTAGACATATCAGACTTTGAGAAACATTGCTGC	0.0025381	0.000285178	1.43759	4.1174	3.10773	A
A_72_P444572	TLR4	Sus scrofa toll like receptor 4 (TLR4), transcript variant 1, mRNA [NM_001113039]	CATGTCTCCTCTATAAACCTGTATCATAAGGCTATTAGAAACATGCTGGAAATTTCCATA	1.96645e-05	4.09836e-08	1.46275	2.67085	3.10769	A
A_72_P514959	GPM6B	glycoprotein M6B [Source:HGNC Symbol;Acc:HGNC:4461] [ENSSSCT00000033327]	CTATCAGTGCCAAGGGCTTCCTGTAGTTCTATTCAAGTGTTACAATAAATATTTGTAGAT	0.00626576	0.000920426	1.15726	1.67117	3.10602	A
A_72_P441439	ERO1A	Sus scrofa endoplasmic reticulum oxidoreductase 1 alpha (ERO1A), mRNA [NM_001137627]	CCAGAAAGTGGGCCCAGTTATGAATTCCATCTAACAAGACAAGAAATAGTATCATTATTT	0.00449912	0.000596149	-1.08229	2.5973	3.10304	A
A_72_P276789	FFAR2	Sus scrofa free fatty acid receptor 2 (FFAR2), mRNA [NM_001278758]	TGTTCATCGTTCAGTACTTGAACTCAACCCAGAAGGCCGAAGGTATGAACGTCATTACCT	0.00239923	0.000264303	1.78851	3.50359	3.10091	A
A_72_P016561			AGTTCCTGTTGTGACTGAACAGGTTAAGAACCTGACTAATCTACATGAGAATGCAGATTC	0.00188386	0.000192394	2.9798	5.24118	3.09992	P
A_72_P300109	PLD2	phospholipase D2 [Source:HGNC Symbol;Acc:HGNC:9068] [ENSSSCT00000019494]	AGAGCAATGCCAATATCTATGAGCAGATCTTCCGCTGCCTGCCATCCAACGCCACACGCT	0.00242081	0.000267514	1.70173	2.54967	3.09356	A
A_72_P440916	CDK1	Sus scrofa cyclin dependent kinase 1 (CDK1), mRNA [NM_001159304]	GCGAATTTCTGGCAAAATGGCACTGAATCATCCATATTTTAATGATTTGGACAATCAAGT	0.000737867	5.44003e-05	-1.18834	2.57999	3.08955	A
A_72_P199107		MI-P-H1-afl-c-03-1-UM.s1 MI-P-H1 Sus scrofa cDNA clone MI-P-H1-afl-c-03-1-UM 3', mRNA sequence [BQ601036]	ATTTCCTCCTCAGGGATCAAACATACAGTTCAAACTGAGCTCTGTCTTGGAAACGGTGCT	0.00211887	0.000224392	2.21573	5.15825	3.08934	A
A_72_P404278			TTTACTCTATTGGTGAGAGACAGCATGGTATATAATCTGTAAACAACCACCTGTGTGAAT	0.00168643	0.000165585	1.37237	2.28637	3.08449	A
A_72_P382418	DIXDC1	DIX domain containing 1 [Source:HGNC Symbol;Acc:HGNC:23695] [ENSSSCT00000022796]	GCTTCTGATTATCAAATCGATAACCAGTTTTTTAACTGCCTGTATGTACCAGATTTGTGA	0.00230371	0.000249561	2.04557	3.33557	3.0829	P
A_72_P060256		PREDICTED: Sus scrofa protein SPT2 homolog (LOC100524607), miscRNA [XR_135131]	TACTTTCCAGGGTGCAATCTGTAATGCGATGATATAACGCCCAGTGAGTGCTCTTACGAA	0.000140954	4.3807e-06	1.08734	2.88864	3.07131	A
A_72_P444933	HFE	rmas934b_p9.y1 mas Sus scrofa cDNA 5', mRNA sequence [EW368242]	ATTGCTGTTTGTGTCATCATCTTTACTGGAATTTTGTTCAGAATCTTAAGGAGAAGGCAG	0.000338139	1.84159e-05	1.61799	3.95379	3.07016	A
A_72_P043021			CAGAGTGATCGGCCCATAAACAATGTCTGCATTTCACATGGGCTCCTTAACAAATCACAG	0.00415099	0.000534667	1.56685	6.60893	3.06647	A
A_72_P165916	PPP1R3B	protein phosphatase 1 regulatory subunit 3B [Source:HGNC Symbol;Acc:HGNC:14942] [ENSSSCT00000026451]	ACCTCACCAAGTTCTCGGATTTTATTTTCACTTTGCCAACTCTGAAATATCAGAGATTAA	4.55538e-05	2.88409e-07	2.71713	2.91895	3.0656	P
A_72_P362458			CCCTATACTGTTGGCTATTACTAGCGATAAATAATAAATGTGTTCAGTACCACTAAAACG	0.00206239	0.000216427	2.05681	2.56857	3.0572	P
A_72_P157436		CMD19_A02_06 UMNMPM3 Sus scrofa cDNA clone PPSUBLIB_05A02 5', mRNA sequence [CB285507]	GTGTTGGAGAGAACTTTGTCGTCAGTACCACATCATTATGAGAGTACAAAGAACGGATCA	0.000177177	6.64674e-06	2.08056	5.76244	3.05695	A
A_72_P228412		Rep: Nuclear orphan receptor LXR-alpha - Sus scrofa (Pig), complete [TC546081]	CATTTCCTCGAAATGGACTCCATTACCATGCCGAATTAAAATCTGTTTTAGTAACCTAAA	0.00168402	0.000165151	1.30085	2.38963	3.05691	A
A_72_P053211			GGAAGACAGAAGTACTATCTTTCTCAATGATTACATCTCAGAGCCGGCTCCCAGATCCTT	2.32598e-05	6.76543e-08	2.2058	2.94724	3.05234	P
A_72_P303329	CXCL16	Sus scrofa C-X-C motif chemokine ligand 16 (CXCL16), mRNA [NM_213811]	CCTCAGCTTCATTATGTTCCTGTGGCATCAAATATCAACACCTGAGCTAAGGATGAAAGC	0.00125932	0.00011231	1.47204	2.02764	3.04958	P
A_72_P027221			AATCATTTTCTCATAGAAGCCAAATCCGAATACCTCATTGCCACTAGTTTCCTCTGCATG	0.00125667	0.000111987	1.74148	3.40233	3.04433	P
A_72_P084821			GGCAAATAAAGGTTCAGTGACATTCTAGGTTGAAGTCATGATTTAATTAACTGGGATAAC	0.000170463	6.19357e-06	1.58441	1.52763	3.04297	A
A_72_P180746		Rep: Toll-like receptor 4 - Sus scrofa (Pig), complete [TC518112]	CATTAAAATAATTTGGTTGAAAGTGGCACTTCTTGGAATAAAGGGAGACAAGTCCACAAA	3.50542e-06	1.68596e-09	1.67928	2.57499	3.03666	P
A_72_P260247			TGTTGAAACTCCTCGTGGCTGCAGCCAAGTCCCAGTACTGTGCTAAAATCATAGTTCTAT	0.00168402	0.000165119	-1.17031	2.08012	3.0277	A
A_72_P512152			ATCCAAACCCCAAATGAAATCCGCATGAGCCCATTCGGGAATGTTCTTATGGTAGATGAG	0.000549516	3.62333e-05	1.43728	4.00201	3.01945	A
A_72_P035451	CLEC5A	Sus scrofa C-type lectin domain family 5, member A (CLEC5A), mRNA [NM_213990]	TAACAAAGACATTTGATGCTGCATCATGTGACGTCAACTACCGCTCGATCTGCGAGAAGA	0.00290905	0.000341563	1.4591	1.98093	3.01619	P
A_72_P689579	PDXK	Sus scrofa pyridoxal kinase (PDXK), mRNA [NM_213943]	CCGTCCTTGTGAAAAATGTAACATTTCCCTTAGAGCTGTGACCGAAACTTGATATTTTTT	0.000216401	9.3176e-06	2.04324	2.96615	3.00132	P
A_72_P121576	PPP1R3B	protein phosphatase 1 regulatory subunit 3B [Source:HGNC Symbol;Acc:HGNC:14942] [ENSSSCT00000026451]	CAATCACAAGAATGGCTGTCTTTTGTGTGGTATAAGAATGGTTTGTTTGGATATCTTACT	0.000168472	6.10024e-06	2.35913	2.54197	2.99615	A
A_72_P128521			CCTATGAGAGTGACTCTGTTCTTACCTATTTTATGTGTAGGAAATCTGCTTGAGATTTTG	0.000774121	5.82944e-05	1.64116	5.86024	2.99582	A
A_72_P540103	LCLAT1	Sus scrofa lysocardiolipin acyltransferase 1 (LCLAT1), mRNA [NM_001142845]	AGCCATTTTGAAGACATGATTGATTATTTTTGTAACATCCATGAACCACTTCAACTGCTC	0.00158698	0.000152653	1.64206	4.47481	2.98503	A
A_72_P030616		PREDICTED: Sus scrofa translation initiation factor IF-2-like (LOC106506784), mRNA [XM_013985628]	TTTAACAGATGAGTGTTGTGAGCCTGCTCCCACTGAAGTACTCTGTTAGATTTGTGAGTT	0.00113341	9.80428e-05	2.09861	3.14974	2.97764	A
A_72_P436854		Rep: Acyl-CoA synthetase - Sorangium cellulosum (strain So ce56) (Polyangium cellulosum (strainSo ce56)), partial (4%) [TC525098]	CCAGGTCCTCACTCTCAAATAAATACATTGAACATTTACAACAGAATGAATGCCTTATGA	0.000814588	6.25544e-05	1.24211	4.47587	2.9759	A
A_72_P102601			CCTCATTGGTTGGAAATGTATACAGTCATTGTGTATAACCTTTGTTACATACTACTTCCT	0.00397259	0.000505172	1.21344	3.42234	2.9757	A
A_72_P320678		Rep: Long-chain fatty acid CoA ligase - Callithrix jacchus (Common marmoset), partial (10%) [TC529302]	AGAGAATGAAGGGTTTCACCTGTAGTCATTCTGATACTTGAAAGATCCTCCAGCAGTTGG	0.00120535	0.000105758	2.31425	4.63328	2.97296	P
A_72_P344038		Rep: AfsA-like protein - Streptomyces ambofaciens ATCC 23877, partial (5%) [TC598012]	TCTAGTATTAAAGGAATAACCCTGTGCCTTGGAAACGCAAACTCACCGCTCCGATTCCTA	0.000194388	7.75985e-06	1.80647	3.00962	2.96022	P
A_72_P123546			ATTTAAGTGGTCAAAGCGCATTGACCAATGAGGAGAGGTGTGCCCTGTGTTACAGAGTTA	0.000344396	1.89302e-05	1.77876	3.488	2.94394	P
A_72_P442508		Rep: ASPM protein - Bos taurus (Bovine), partial (31%) [TC553218]	TTATGTAATAGCTCCATGCAGAGGACAATTTCATGTCATAAAATGATTCCAACACCGTTA	7.07008e-05	8.04612e-07	-2.5373	2.70477	2.94104	P
A_72_P441434	TGFA	Sus scrofa transforming growth factor alpha (TGFA), mRNA [NM_214251]	TTTTAATGACTGCCCAGATTCCCACAGTCAGTTCTGCTTCCATGGAACCTGCAGGTTTTT	0.000216473	9.34928e-06	1.80609	4.4139	2.93908	A
A_72_P296524	BCAT1	Rep: Branched-chain-amino-acid aminotransferase, cytosolic (EC 2.6.1.42) (BCAT(c)) (ECA39 protein). - Homo sapiens, partial (87%) [TC562496]	GTAACATCTCCTGCAACACATCTTTATCCTCAGAAAGTTTTTTGTTACTGTTGTTTTGGT	0.00173327	0.000171965	-1.46463	2.32096	2.93871	A
A_72_P526562	LGALS3	Sus scrofa galectin 3 (LGALS3), mRNA [NM_001097501]	TGACATAACTCTCACCAGTGCTTCACACACTATGATATAATCTTAAATGGGCAGATACTT	9.78777e-05	1.90317e-06	1.63827	2.43617	2.9386	P
A_72_P284164			GTAAACAACTGGCTCACATATGAGATTTACTTTCCTCTCCATCTAATGAACTCCATGCCC	0.00217212	0.000231723	1.50977	4.97386	2.93044	A
A_72_P421974		AJ954953 KN404_1 Sus scrofa cDNA clone C0007736l19 3', mRNA sequence [AJ954953]	GGATGACTCAAGTACTCTAGACCACAGATTTAGTCACTATTAATTTTAGGAATTTGAGGG	0.00778433	0.00122218	1.60158	4.41609	2.93013	A
A_72_P128051	PRDM1	PREDICTED: Sus scrofa PR domain containing 1, with ZNF domain, transcript variant 1 (PRDM1), mRNA [XM_001925350]	TAGCCTTCCCATTGCTAAGACTATTGCCTAGCCATAATTATTTTTTCAACGATAATCCTT	0.00131577	0.000118911	1.57522	4.41654	2.92506	P
A_72_P368818	PSRC1	proline and serine rich coiled-coil 1 [Source:HGNC Symbol;Acc:HGNC:24472] [ENSSSCT00000007483]	GACTCCTAATAGGCCAGTTTATGATAAGCTTACTCCATTGGTCTGCATTTTTCTAAAATA	0.000202328	8.29775e-06	5.06435	3.28102	2.92479	A
A_72_P088821			TTGTGTCAGTGTCAGACTTCGAGCTGCTCCTGAATAATAAAGCCTTTTACCTCCCAAAAA	6.58762e-05	6.78934e-07	-1.29328	2.19051	2.92076	P
A_72_P160811		Rep: He1 protein - Danio rerio (Zebrafish) (Brachydanio rerio), partial (5%) [TC523781]	TTCCCTGTAATACTGGCACACAGACTTTTGTGGTTGCGTGTGTTCATTTATCCCCAAAAA	0.00123639	0.000109388	1.3683	3.64659	2.9176	A
A_72_P084427	GK	Sus scrofa glycerol kinase (GK), mRNA [NM_001143708]	GACGCGAATTCTTTACCTATTGAAAGAATCCAGCAATTCTGTCTTTTAATGTCATGACAC	0.000368947	2.08187e-05	1.60954	2.27811	2.9153	P
A_72_P040901		Rep: Predicted dienelactone hydrolase - Prochlorococcus marinus (strain MIT 9303), partial (6%) [TC581008]	GACAGTAGCATTGCTCTATTCCTATTATGTTACTCTGGGATACTTATTAACCAAGGTAAT	0.000118519	3.08477e-06	1.73485	3.93386	2.91416	P
A_72_P151326		Rep: Glucose-6-phosphate 1-dehydrogenase - Anaeromyxobacter dehalogenans (strain 2CP-C), partial (4%) [TC524121]	CCTTTATATCCAATCCGACTACCTTTTTCCATATTGTCTTGGTGGGCAATTGTGTCTTTT	0.000214761	9.17811e-06	2.77807	6.04198	2.91108	A
A_72_P092661	MUC19	Sus scrofa apomucin (LOC396897), mRNA [NM_001113286]	AATTAAAATAGTTACCACTGGGGTGACTGTTGGCACAACTGTCGCACCTGGGAGTTTCAA	0.00552904	0.000782573	1.79103	2.55212	2.91084	P
A_72_P664316	DCAF17	DDB1 and CUL4 associated factor 17 [Source:HGNC Symbol;Acc:HGNC:25784] [ENSSSCT00000023821]	CATGTCCAATCCTCCTTTTTATTACCTGCATAACATATTCCCCAGTATTTTCCAGAAAAA	0.000247632	1.15867e-05	-1.42838	2.67877	2.90688	A
A_72_P044421		AJ958985 KN404_2 Sus scrofa cDNA clone C0007752c02 3', mRNA sequence [AJ958985]	AAGCGATCACTTTGTGTATTATCATCCTGTCTTCCACAAGTAATTTGGACTTACTATTCA	0.00156399	0.000149619	1.21486	2.87657	2.90581	A
A_72_P303004	MDM2	Sus scrofa MDM2 proto-oncogene (MDM2), mRNA [NM_001105303]	CCAGTATGTAGACAACCAATTCAAATGATTGTGCTAACTTATTTCCCCTAGTTGAACTAT	0.00855643	0.00138293	3.53105	3.47242	2.90198	A
A_72_P123721	TCF19	Sus scrofa transcription factor 19 (TCF19), mRNA [NM_001167591]	TTGGGTTCAGTGTGATGGTTGTGACACCTGGTTCCATGTGGCCTGTGTTGGCTGCAGCAT	6.02884e-05	5.75526e-07	-1.47832	2.74238	2.89948	P
A_72_P077986	NOD2	Sus scrofa nucleotide binding oligomerization domain containing 2 (NOD2), mRNA [NM_001105295]	AAAGGGAACATTTGATGGCCATTTGTTCCCCCCAAGACATTCTGGTTTTTCAAGAAAAAA	0.00208268	0.00021913	1.63768	2.6411	2.89783	A
A_72_P569179	LGALS3	Sus scrofa galectin 3 (LGALS3), mRNA [NM_001097501]	GGGAATTTCTGGTGACATAACTCTCACCAGTGCTTCACACACTATGAATAATCTTAAATG	7.07008e-05	8.05064e-07	1.71438	2.43401	2.89765	P
A_72_P064896	ENTPD1	ectonucleoside triphosphate diphosphohydrolase 1 [Source:HGNC Symbol;Acc:HGNC:3363] [ENSSSCT00000036684]	TTCTTGTAACAACCTCCAAGTTTTGGTGCCTTACCACAATAAACATTGATTTTCATGTTC	3.28005e-05	1.42837e-07	1.5541	1.79947	2.89466	P
A_72_P185006			TAATCCAATGCTTTTGTGCACATGAAAGGTAATTTACTACAAAGTGGATTCCGGCAAAAA	0.0074541	0.00115474	1.84274	2.5036	2.88822	A
A_72_P293014	CDK1	Sus scrofa cyclin dependent kinase 1 (CDK1), mRNA [NM_001159304]	TTCCCACACGTTGTATCAAGAACAGATAGTTGTATTTTTACTGTTAACTCTGCTTTTGTC	0.000628882	4.3371e-05	-1.52721	2.31066	2.87973	A
A_72_P226002		Rep: C1 inhibitor - Sus scrofa (Pig), partial (54%) [TC518697]	CAGCTTCCTCTGGTACAAATACAGCAGACTCTACAAATAAAACCTGGCAGTCCTCGAAAA	0.00377935	0.000473988	1.43734	2.12804	2.87437	P
A_72_P641919	LGALS3	Sus scrofa galectin 3 (LGALS3), mRNA [NM_001097501]	AAGGAAGAGAGACAGATGGTTTTTCCATTTGAATGTGGTAAACCATTCAAAATACAAGTC	0.000156579	5.34919e-06	1.67111	2.28517	2.86978	P
A_72_P539778	ATP9A	Sus scrofa ATPase phospholipid transporting 9A (putative) (ATP9A), mRNA [NM_001114672]	AGACATTCTTAATCTGGGTTTTGATCAGCATCTATCAAGGGAGCACCATCATGTACGGGG	0.00157472	0.00015115	1.18725	1.39404	2.86415	P
A_72_P680993	IGFBP7	Sus scrofa insulin like growth factor binding protein 7 (IGFBP7), mRNA [NM_001163801]	ACATCTGGAATGTCACTGGTGCCCAGGTGTACCTGAGCTCGAGGTCATCGGAATCCCAAC	0.000124591	3.4455e-06	1.44522	2.41489	2.85508	A
A_72_P475537	PIFO	PREDICTED: Sus scrofa protein pitchfork (LOC102160142), transcript variant X1, mRNA [XM_005663561]	ATGAAATTTGGATCTCCAGACTGGGCTCAGGTTCCATGTCTACAGAAAAGAACCCTGAAG	0.000144249	4.56398e-06	1.41452	3.41686	2.85411	P
A_72_P226927			CTTCATCAAGCACAGAAGCTCTGTTTTTAATGGCTTCTGGGGAAGTTTTATTTGAAGGAT	0.0052633	0.000731098	1.75857	2.72466	2.85408	P
A_72_P520616	ATXN1	Rep: ATXN1 protein - Homo sapiens, partial (84%) [TC585045]	TCCTGCTAGTTCTAGCCTGTCTCTCGCCTCAGATCTAGCTTTTAAATCCTCGATTGGTTT	0.00179114	0.000179799	1.93626	5.82564	2.85305	P
A_72_P108176		Rep: 5'-AMP-activated protein kinase subunit beta-1 - Bos taurus (Bovine), partial (20%) [TC522602]	ATTGAGCTCTAGTCGCTCCTTTTCTCTTAGGTATAATTAATTTCAGAGCTTTGAGAAATC	0.00499695	0.00068403	1.11126	2.82688	2.84666	A
A_72_P440251	ENTPD1	Sus scrofa ectonucleoside triphosphate diphosphohydrolase 1 (ENTPD1), mRNA [NM_214153]	TCATATTTCTGGAAAGATATGGTATAGCAGGAGCAACTGAAATCTGCTGGCTGGAGTGAG	2.43364e-05	7.55114e-08	1.54602	2.37235	2.84486	P
A_72_P047761	GXYLT2	glucoside xylosyltransferase 2 [Source:HGNC Symbol;Acc:HGNC:33383] [ENSSSCT00000012607]	GCTCTATGAAAGTTAACTTTAAAAAGCCTTGTTAAATGTTGCTGAATTAGTTGCCCCTGA	0.00172893	0.000171416	1.64419	2.89078	2.84193	A
A_72_P101676	ZFHX2	Rep: Zinc finger homeobox protein 2 (Zinc finger homeodomain protein 2) (ZFH-2). - Canis familiaris, partial (3%) [TC594795]	TGTCTAGAGCACCATACCGCTCACAGACTCTTTACAAATACCCATTTGGCTCCTAAGGTT	0.00857271	0.00138831	2.92456	3.21311	2.84119	P
A_72_P006596	GNG12	Sus scrofa guanine nucleotide binding protein (G protein), gamma 12 (GNG12), mRNA [NM_001145387]	AAGATTTACCTTCGGCTTATTTGGTAACCACTGCTAATCACTAAAATGCTCTTAGCTTGG	2.86345e-05	1.11216e-07	1.20346	2.17775	2.84051	P
A_72_P077586	SLC11A1	Sus scrofa solute carrier family 11 member 1 (SLC11A1), mRNA [NM_213821]	GACAACACCAATCTTGCAACGGATGTAAAGCAATTTAACACAGAGACTGGCACCTGAGAC	0.000135697	4.10544e-06	2.22108	2.37331	2.83798	P
A_72_P542918		Rep: Ankyrin repeat domain-containing protein 15 - Homo sapiens (Human), partial (3%) [TC526380]	GTCACATTTGCTTTGGTCTTATATGTATTTAAATGTTTGAAGTGCCTTAGACTCTTGCCA	0.00140277	0.00012928	1.92858	3.58298	2.83736	A
A_72_P581447	LGALS3	Sus scrofa galectin 3 (LGALS3), mRNA [NM_001097501]	TTCAAGGTTGCGGTCAATGATGCTCACTTGTGCAGTACAATCATCGGATGAGAAATCTCA	9.35735e-05	1.7209e-06	1.69711	2.42897	2.82483	P
A_72_P321058	AQP9	aquaporin 9 [Source:HGNC Symbol;Acc:HGNC:643] [ENSSSCT00000005078]	CAGTGCCTGGAACATGGTAGCTGCTCATTAAGTATTTGTTGAAGGAATGAAAGCATGGAT	2.89482e-05	1.13371e-07	1.44548	2.78147	2.82427	P
A_72_P494361	PLPP6	phospholipid phosphatase 6 [Source:HGNC Symbol;Acc:HGNC:23682] [ENSSSCT00000005753]	TATTGCTGGCTTTCACCTTACAATGCACCGTTCCTCTTTGTATTGTGGAACCAACAATGA	0.000931566	7.50702e-05	-1.24591	2.41282	2.82041	A
A_72_P012176		Rep: Chromosome undetermined scaffold_65, whole genome shotgun sequence - Paramecium tetraurelia, partial (8%) [TC537746]	GCTGAGAAAGAACCTCAGAATCATCTACTCAGTTTCCCTCAATTTACAGATGAGGGACTG	8.68292e-05	1.43841e-06	2.31803	4.68643	2.81838	P
A_72_P372568	DCBLD1	discoidin, CUB and LCCL domain containing 1 [Source:HGNC Symbol;Acc:HGNC:21479] [ENSSSCT00000004702]	TGTGGTTATTGTGGAAGATAAACCATTTACCTTGTGAGTTTACCTGGTTTTCTATGCATA	0.00500109	0.000684825	1.00911	2.319	2.81812	P
A_72_P442984		wntless Wnt ligand secretion mediator [Source:HGNC Symbol;Acc:HGNC:30238] [ENSSSCT00000004200]	TCCAAGATGGGCTGGTGTCATAGTCTTCTCACTCCTAGTCTATGACATGACCACTTTTTT	0.00575091	0.000821746	1.26352	1.89503	2.81527	A
A_72_P096591	SLC38A2	Sus scrofa solute carrier family 38 member 2 (SLC38A2), mRNA [NM_001317081]	GCTATGTTGATTTTCATTCTTCCATCTCCTTCTATATCAAGTTGGTGAAGAAAGAACCTA	0.000454844	2.79596e-05	1.1209	3.99256	2.81175	A
A_72_P332948		PREDICTED: Sus scrofa phosphatidylinositol 3,4,5-trisphosphate-dependent Rac exchanger 1 protein (LOC102158770), mRNA [XM_005654250]	ACTATCACCGACTGAGCAGCTGCCACAACAGAAATTTATTTTCTCCCAGTTCTAGAGGCA	0.00116092	0.00010094	2.19429	2.8079	2.80948	P
A_72_P326908	DR1	down-regulator of transcription 1 [Source:HGNC Symbol;Acc:HGNC:3017] [ENSSSCT00000025408]	CTATTTGCAAAAGCTAGACAGCAACAAGCAGAATTGGCCCAACAGGAATGGCTTCAAATG	0.00849175	0.00136956	1.12126	2.81283	2.80706	A
A_72_P322803			TCTGAAGTAATAAAAACATTAATGTTGCAAGGGAATTCCATCTGGTGGTAGCTGAAGTCA	0.00565047	0.00080416	1.71805	2.87157	2.80614	A
A_72_P660814	HMGB2	Sus scrofa high mobility group box 2 (HMGB2), mRNA [NM_214063]	GCTCAGGCAATTATTTTGCTAAGAATGTGAATTCAAGTGAGCTCAATATTAGCTTCAGTA	0.00664418	0.000995798	1.44252	2.4773	2.8059	A
A_72_P130276		Rep: Endonuclease reverse transcriptase - Bos taurus (Bovine), partial (6%) [TC543618]	TGACAGCACACTGTCTCATATAAATCACTCCAGTATCTTTGTTCACATATCTCTTAGTGA	0.00261886	0.000297196	1.71017	3.99882	2.80155	P
A_72_P290089	HSPB2	Rep: Heat shock protein beta-2 - Homo sapiens (Human), complete [TC536020]	GACGTGTCATAGCGTTTTTTCGTTTAGTTTAGGGTGGAGCTGAATAAACCCAAATCTCAG	0.00742492	0.00114903	2.36109	3.4535	2.7958	P
A_72_P586226	LGALS3	Sus scrofa galectin 3 (LGALS3), mRNA [NM_001097501]	CTTCAAGGTGCGGTCAATGATGCTCACTTGTTGCAGTACAATCATCGGATGAGAAATCTC	8.6597e-05	1.40616e-06	1.72291	2.44687	2.79132	A
A_72_P211702	LGALS3	Sus scrofa galectin 3 (LGALS3), mRNA [NM_001097501]	CTCTCACCAGTGCTTCACACACTATGATATAATCTTAAATGGGCAGATACTTTTTAAAGA	0.000108483	2.51189e-06	1.67461	2.4752	2.79058	A
A_72_P341108			TTCCTCTGTGTGTTTGGTGTTTTGTGCTATAATGTAAAAATTGCCTTTTATACCAGGAGA	0.00197286	0.000204185	1.51676	2.2546	2.78241	A
A_72_P489510	PLAC9	Sus scrofa placenta specific 9 (PLAC9), mRNA [NM_001190209]	GGTACGAATTCAGTGGCTGCACAATGTCACGCAGTTACCACCACTTTCTTTTTCTTTTTT	8.89038e-05	1.55561e-06	1.45814	2.44591	2.78041	P
A_72_P570289	CCR1	Sus scrofa C-C motif chemokine receptor 1 (CCR1), mRNA [NM_001001621]	TGGTGCTCTGAAATTGCAGGTTGGGATCACTTTCCCAAGACCAATAAATCATTTTAAAGC	3.28005e-05	1.44333e-07	1.98343	2.33272	2.77782	A
A_72_P693751	ABHD17C	abhydrolase domain containing 17C [Source:HGNC Symbol;Acc:HGNC:26925] [ENSSSCT00000001997]	ACCAGGAAAACCTACTGCTTTGATGCTTTCCCCAGCATTGACAAGAATCTAAGGTCACCT	0.00794518	0.00125593	1.66477	2.08151	2.77776	A
A_72_P449241	SEC23B	Sec23 homolog B, coat complex II component [Source:HGNC Symbol;Acc:HGNC:10702] [ENSSSCT00000007769]	GCTTGCTTACCTGAAAATTAAAGTGATCAGAAAGGAAATAAACCTGGAAGAAGAAAGCAC	0.00213867	0.000227028	1.77242	2.16519	2.77679	A
A_72_P424219			CTACTAAGCCAAACTACACCCCAGCATTTTCTGTTGAGTCACTGTACTATAATTATATTT	0.00697266	0.00105912	1.39879	4.31087	2.76883	A
A_72_P050971	CD14	Sus scrofa CD14 molecule (CD14), mRNA [NM_001097445]	TGACCTGACCCTGGAAGGGAATCCCTATATGGATCCTGAAGCCCTCCAGCACCAGGAAGA	0.00197286	0.000204154	1.94902	2.36657	2.76631	P
A_72_P412323	PRKAB2	Sus scrofa protein kinase AMP-activated non-catalytic subunit beta 2 (PRKAB2), mRNA [NM_001243683]	CTGAACCATCTCTATGCATTGTCCATTAAGGATAGTGTGATGGTCTTTAGCGCAACTCAC	0.00622819	0.000913195	1.3593	2.72296	2.766	P
A_72_P069881	A2M	alpha-2-macroglobulin [Source:HGNC Symbol;Acc:HGNC:7] [ENSSSCT00000000716]	CTCCTTGCAGCAAAGATCCCGGAAATGTTTAAAGGCCACATCAATAAAAACTGCTTTGCT	3.54582e-06	1.8678e-09	2.06934	3.09222	2.76554	P
A_72_P431524			GAGCAAGCCAAGCTCAGTTACAGATACAATAAAATTTCACCAAAAATTCACTCGTTTTAG	0.000605316	4.1091e-05	1.33715	2.61562	2.76273	A
A_72_P210377	GPAT3	glycerol-3-phosphate acyltransferase 3 [Source:HGNC Symbol;Acc:HGNC:28157] [ENSSSCT00000010112]	CCTTTTATAATGACAACAGATTATCCCGACTCAAGCGGGAGTAAGAACAAGGGAGTGAGG	0.000370551	2.0945e-05	2.1813	2.66741	2.74686	P
A_72_P108096		PREDICTED: Sus scrofa RING finger protein 39-like (LOC100157320), miscRNA [XR_130732]	GCCTCATTCATTCTGAGGCTTCTCACCTACCCACAACAAGAGGCTTGACTCTGGCCTCGG	0.00327315	0.000394535	-1.49671	2.13815	2.74316	A
A_72_P047756			TAACCTAGAATCAGGGTCTCCTAACGAAAGACTGTATTTTCGTGGACCGATTCGTTCACC	0.000726362	5.32174e-05	1.26887	3.23285	2.7398	A
A_72_P164781	C5AR1	Sus scrofa complement C5a receptor 1 (C5AR1), mRNA [NM_001244215]	ATGCCCAATCAAGGGACTCTATACAGCCCGTAACCTTTCGACTTTTAAGAAACCGAGTAA	3.51642e-05	1.74121e-07	2.01396	2.51695	2.7359	A
A_72_P441349	BCL2A1	Sus scrofa BCL2 related protein A1 (BCL2A1), mRNA [NM_001164511]	GTGAAATGTTATGTCTCCTGAAGCAATACTATTGACTAAAAAGGACACTCCATATTGTGA	0.00045425	2.78919e-05	1.84659	1.92837	2.73117	A
A_72_P564909	DGAT2	Sus scrofa diacylglycerol O-acyltransferase 2 (DGAT2), mRNA [NM_001160080]	ATCCAGCTGGTGAAGACACACAACCTGCTCACCACCCGGAACTACATCTTTGGGTACCAC	0.000121581	3.28422e-06	2.30664	3.22684	2.72946	P
A_72_P198177	IFNGR1	Sus scrofa interferon gamma receptor 1 (IFNGR1), mRNA [NM_001177907]	AGTCAAAATATATATCACCCATCACCTACCAGCCAATTGCCCTAGAAAACGAACAGCTGT	0.000196125	7.90104e-06	1.54642	2.78571	2.72256	A
A_72_P286854	NCEH1	Sus scrofa neutral cholesterol ester hydrolase 1 (NCEH1), mRNA [NM_001243484]	ATTTGGCTGCTGCCCTGAGCCAACAGCTTAATCAAGATACCAACCTAAAAACAAGGTCAA	0.00066627	4.7027e-05	1.28165	2.72539	2.71783	A
A_72_P347418		rnlu1825b_n5.y1 nlu Sus scrofa cDNA 5', mRNA sequence [EW456166]	TCTTTGAGACGAGCGACTATTTACCCACAATAAAAAGAGCTGGCTCCTCTTGGGAAAAAA	0.00215272	0.000229034	2.35464	5.23652	2.71727	P
A_72_P741154	TGFA		GCCATCACCACCCTCAGAGATGAATTCTTATTTAGTAGATGGAGAATGGTTTTATTTTTA	4.17161e-05	2.36942e-07	2.10892	3.76046	2.71609	P
A_72_P132186		904215 MARC 4PIG Sus scrofa cDNA 3', mRNA sequence [CK451083]	TCGAGGGTAATAGCTACTCTCCAACATGTCTGCATAGTACATTCATAAAATAAAGTTACC	0.0055686	0.000789448	1.85813	3.05612	2.71564	A
A_72_P441479	IL1B	Sus scrofa interleukin 1, beta 1 (IL1B1), mRNA [NM_214055]	GAGTGTGCCACCATTATAATCTCTCACCAAGCCTGAAAACATAATAAGCTCAAATTATTT	0.00128992	0.00011606	1.35093	1.48744	2.71161	A
A_72_P056766	ZCCHC6		CTGTGGTATTTTGTGTACTTGGCATGATATCCTATAATAGTTTGATGCCTTCTTATAGGT	0.00329616	0.00039897	1.21194	3.54998	2.70926	A
A_72_P445464	TBXAS1	Sus scrofa thromboxane A synthase 1 (TBXAS1), mRNA [NM_214046]	GCCTGGCATGCATAAAAGTAGAAAAGAAGCTATTTCCGTAATATTCCTACATGCTTAATA	3.38545e-05	1.58949e-07	1.64529	2.37205	2.70878	A
A_72_P581442	LGALS3	Sus scrofa galectin 3 (LGALS3), mRNA [NM_001097501]	CTCTCACCAGTGCTTCACACACTATGATATAATCTTAAATGGGCAGATACTTTTTAAGAA	0.000100296	2.05756e-06	1.69028	2.40163	2.704	A
A_72_P538893		C-terminal binding protein 2 [Source:HGNC Symbol;Acc:HGNC:2495] [ENSSSCT00000011751]	TGGTCAGTAATAGATCAGCAAGCAATCCATCCAGAGCTCAATGGTGCCACATACAGATAC	0.000866789	6.80917e-05	1.56154	2.86743	2.70082	P
A_72_P649351	UBE2D1	Rep: Ubiquitin-conjugating enzyme E2 D1 (EC 6.3.2.19) (Ubiquitin-protein ligase D1) (Ubiquitin carrier protein D1) (UbcH5) (Ubiquitin- conjugating enzyme E2-17 kDa 1) (E2(17)KB 1) - Homo sapiens (Human), partial (51%) [TC531072]	GCACTGCTAAGTAGGAAGAGGTGTAACTTTTGTTTGTTACTATTCACATCTGAGTTTTTT	0.00712986	0.00108861	1.63727	2.7947	2.6983	A
A_72_P036721		Rep: Predicted protein - Botryotinia fuckeliana (strain B05.10) (Noble rot fungus) (Botrytiscinerea), partial (13%) [TC555811]	TCTAGAAAGCCCCAGGGTCATCCCTAACTAGAGCCACAGTGTCTGTCATTTTCTCCATGA	0.00103861	8.72034e-05	1.65205	3.13472	2.69598	A
A_72_P009336		EST-AR184C11 Infected Porcine Peripheral Blood Cell cDNA library Sus scrofa cDNA clone AR184C11, mRNA sequence [DV229493]	GAATTTCAGCTGTTTGTGTATCCCCCTTGTAATTTTTGCAATGTTCCATCTGTATTTTGA	9.29408e-07	2.17521e-10	2.01603	2.71121	2.68907	A
A_72_P226022		943875 MARC 4PIG Sus scrofa cDNA 5', mRNA sequence [CN156473]	AAACCAAGAGATGCATTTCTCTGGAGAAGAGTTTATCTCCTGGATAAATAAAATCATGCT	0.00203365	0.000212526	1.98424	2.03549	2.68886	P
A_72_P319003		Rep: Keratin 12 - Oncorhynchus mykiss (Rainbow trout) (Salmo gairdneri), partial (4%) [TC543281]	GAGGCATTCCTACTGGAGAAAAATGTAAATGTTTTCCTACAAGCTCTGTATTAGCTATAA	0.00447289	0.000591495	1.25423	2.8094	2.68514	A
A_72_P245182	BCL6	AJ954153 KN404_1 Sus scrofa cDNA clone C0007744b20 5', mRNA sequence [AJ954153]	TTTGGCTGTGTCTAAACTGCATTACCGCGTTGTAAAATATAGCTGTACAAATACAAGAAT	5.35248e-05	4.53617e-07	1.99308	2.47583	2.68179	A
A_72_P440726	INPP4A	Sus scrofa inositol polyphosphate-4-phosphatase type I A (INPP4A), mRNA [NM_001143930]	AAATATGCATTTAATTCCCTGCAGCTGAAGGCTTTCCCCAAGCATTACAGGCCTCCTGAA	0.00161658	0.000156612	1.74814	2.98144	2.6812	P
A_72_P441534	CASP3	Sus scrofa caspase 3 (CASP3), mRNA [NM_214131]	GCGTGTCAGAAAATACCAGTTGAGGCAGACTTCTTGTATGCATATTCTACAGCACCTGGT	0.00951677	0.00159299	1.22817	3.13695	2.6802	A
A_72_P329653	SOCS6	Sus scrofa suppressor of cytokine signaling 6 (SOCS6), mRNA [NM_001170518]	ACCTGTGTCGTTTTGTTATACGTCAGTACACCAGAATAGACCTGATCCAGAAACTGCCTT	0.00893404	0.00146851	1.23817	2.84945	2.6772	P
A_72_P444157	MITF	Sus scrofa microphthalmia-associated transcription factor (MITF), mRNA [NM_001038001]	TCCTCATGGATGATACTCTTTCTCCTGTTGGCATAACTGACCCACTTCTTTCTTCGGTGT	0.00143134	0.000133028	-1.42933	2.25697	2.67493	A
A_72_P031181		Rep: Immunoglobulin superfamily member 6 precursor - Homo sapiens (Human), partial (49%) [TC546069]	TGTACCATCTAGAACAAAACACTAGAGAAGTGTAAGTGATCAATAAACTGGACTCAGAAG	0.000608147	4.13772e-05	2.78805	3.85558	2.67394	P
A_72_P307573		Rep: Predicted protein - Monosiga brevicollis MX1, partial (3%) [TC555179]	CTACCAGTAATGAGTGAGGATCTGTAGTTCTCCACATCACCACAAAATTTATTTTCCCCC	0.000130044	3.80676e-06	1.61565	5.72985	2.65309	A
A_72_P491305	IFNGR1	Sus scrofa interferon gamma receptor 1 (IFNGR1), mRNA [NM_001177907]	TCAGAAGGACAAGAGTTCGTAGCACTGAGAAACACTACCACCTCCTTCGGTTATGACAAA	0.000120007	3.15255e-06	1.60636	2.72928	2.65079	P
A_72_P088571	FOLR1	Sus scrofa folate receptor 1 (adult) (FOLR1), mRNA [NM_213830]	TCCTGATCTAAGATCCGATGGGGAGCCTCTGATGGCCTCTTCCAATACAATATCCACGTG	5.89461e-05	5.54326e-07	1.59013	2.3794	2.64423	P
A_72_P360908	PTEN	Sus scrofa phosphatase and tensin homolog (PTEN), mRNA [NM_001143696]	CTCTGATCCAGAAAATGAACCTTTTGATGAAGATCAGCATACACAAATTACAAAAGTCTG	0.00326977	0.000393978	2.09417	2.345	2.64124	P
A_72_P251557			CTGAGGAGATCTCTTGACTGGTCCAGCCGTCTTATTTTTCTTTCTATATATATATGTATA	0.000830424	6.41699e-05	1.54589	3.85749	2.63856	A
A_72_P201762			GTTTTGTATAGTTCTTCAGAGATCCTTTCTGTCTGCTAGGTGGGATACTGCTCAATCCAT	0.000633009	4.38118e-05	1.6618	3.87811	2.63564	A
A_72_P153186	ALOX5AP	Sus scrofa arachidonate 5-lipoxygenase activating protein (ALOX5AP), mRNA [NM_001164001]	GTTTCTTGACTTGTCCTGCTTTCTGAAGATGTTTTGTGACCAGATTTATGTTTTCCTAAA	0.000143365	4.50998e-06	2.23713	2.93481	2.63162	P
A_72_P232432	CCR1	Sus scrofa C-C motif chemokine receptor 1 (CCR1), mRNA [NM_001001621]	GTGCTCTGAAGTTGCAGGTTGGGATCACTTTCCCAAGACAATAAATCATTTTAAAGCATT	3.28005e-05	1.44032e-07	1.91845	2.18485	2.63039	A
A_72_P231462	LOC100153759	solute carrier family 22 member 15 [Source:HGNC Symbol;Acc:HGNC:20301] [ENSSSCT00000007388]	GCTGCTCATGTCAGACGCCTCAATAAATTTTGTTTTCTTTCTAGGTGATCTTTTGCAAAG	0.00632045	0.000933024	1.27967	2.28664	2.6303	P
A_72_P717738	TGFA		ACTCTGTCAAGAACTCTGTCTGCTTGGGTTTATGCAGTGTGACCTGGAGAAGAAATCAGT	2.06351e-05	4.41016e-08	2.02518	3.83902	2.63017	A
A_72_P305504	GPR180	G protein-coupled receptor 180 [Source:HGNC Symbol;Acc:HGNC:28899] [ENSSSCT00000010408]	CAGAGAAAGCAGAGCATGTTATTTATACAACTGCATTTAAGCAGTCCCAAAACTGAAAAA	0.000332802	1.79957e-05	1.02021	1.84278	2.63001	A
A_72_P376603	LYPLA1		GCAAGATCTAATTTATGGCAAGAACTATTCTGTTGAAATGTGCTGTAATGTGGGAAAATG	0.00353955	0.000436293	1.22719	1.18145	2.62979	A
A_72_P233012			GCCTAAAACCTGAAATTGATCAAATTTCCCAAAGCACTTTTTTCATGGAATTACTTGGCT	0.00713037	0.00108924	2.26051	3.16897	2.62515	P
A_72_P045946	MAPK4	mitogen-activated protein kinase 4 [Source:HGNC Symbol;Acc:HGNC:6878] [ENSSSCT00000032864]	GACCTTGACCAGGAGTTCATACATAATTGTTATTACAGAGGAATTGCTATTACTACTCGT	0.0084249	0.00135607	1.12894	2.20527	2.62256	A
A_72_P033071			TAATAGCAATTGTGGGACTGATTTTGTGCCTCTGGTGGAAGAAGAGGAAAGGTCTGCAGA	5.2689e-05	4.38039e-07	1.82011	2.31255	2.6211	P
A_72_P377788	TGFA	Rep: FlpH - Aeromonas salmonicida (strain A449), partial (6%) [TC621977]	ATGGGAGTATTTTTCTTAGTAGCCTGGTCATCGTGGAAAAACACTGGCCCTGCCAGAAAT	0.000398255	2.32315e-05	2.0551	3.78623	2.62101	P
A_72_P751515	SIKE1	suppressor of IKBKE 1 [Source:HGNC Symbol;Acc:HGNC:26119] [ENSSSCT00000007396]	CATGTCCAAATACAAACCCACATTCTGCTCTCCCAAGAGAATACACAGATTAGAGACTTG	0.00167894	0.000164344	-1.14522	2.00891	2.61772	A
A_72_P677750	LYPLA1		CAAGATCTAATTATGGCAAGAACTATTCTGTTGAAATGTGCTGTAATGTGGGGAAATGTA	0.00355771	0.000439506	1.40872	1.41534	2.61629	A
A_72_P679040		ATPase Na+/K+ transporting subunit beta 1 [Source:HGNC Symbol;Acc:HGNC:804] [ENSSSCT00000006901]	TTGCCAGGAGTACAGTGCTCTTGTTGATCTTGTATCAGTCAGGTTAAAACAATGGACAAT	0.000290945	1.48927e-05	2.00955	2.13621	2.61567	A
A_72_P538258	MAOB	Sus scrofa monoamine oxidase B (MAOB), mRNA [NM_001001864]	GTTAAAGGTCCTTGCTCTCCTACAATATTCCTTGCCCATGCACAAAAATCTCCTTTTTTC	0.000861096	6.74275e-05	1.77499	1.82649	2.61277	P
A_72_P230127	PTGIR	prostaglandin I2 (prostacyclin) receptor (IP) [Source:HGNC Symbol;Acc:HGNC:9602] [ENSSSCT00000026559]	CAACATCACAAGTGGATTAAATGTCACTCAGTGGTAGCCTTTAAAATGCTACATTTTTTG	0.000307188	1.61393e-05	1.58946	1.68179	2.61208	P
A_72_P634694		Rep: Otoferlin (Fer-1-like protein 2) - Rattus norvegicus, partial (7%) [TC540088]	CAGAGACTCTATTCAAGCTCTGTGATGAACTCAAATAAAAACATTTCACCTTTGACACAA	0.000513858	3.30819e-05	1.81473	2.19651	2.6107	P
A_72_P223647	TLR8	Sus scrofa toll like receptor 8 (TLR8), mRNA [NM_214187]	CATTAAGTAATCCTCGGTGATGTTTGGTCGTGGTTCGCCAACCTAAGAAAAAGGCAAAAC	0.00273699	0.000314807	1.27005	2.01016	2.61015	A
A_72_P710858	FOLR1	Sus scrofa folate receptor 1 (adult) (FOLR1), mRNA [NM_213830]	TACACCTGCAAGAGCAACTGGCACAAGGGCTGGAACTGGACCTCAGGGTATAACCAGTGC	0.000226046	9.98139e-06	1.81244	2.40235	2.60802	P
A_72_P423459		Rep: Protein S100-A11 - Mus musculus (Mouse), partial (26%) [TC610054]	AATTTCTTAATCTTATTGGCGGCCTGGCCATAGCTTGCCATGACTCCTTTATTCAGGCTC	3.86237e-05	2.06187e-07	1.45808	1.92099	2.60338	A
A_72_P003191		PREDICTED: Sus scrofa toll-like receptor 2 (TLR2), transcript variant X4, mRNA [XM_005653578]	CAGCATTGTTGCATTTTTCTTTGAAAAGCCTTGTTTCTGATTCTAAAAAGGCTTCTTCCC	0.000102867	2.2028e-06	1.64802	2.02193	2.6021	P
A_72_P376123	GALM	Sus scrofa galactose mutarotase (GALM), mRNA [NM_214406]	TGAAGTCACTATAGAAGCTGATGCTTTTTTGCCTGTGGATGAAACCCTAATCCCTACAGG	0.00428242	0.000557454	1.36386	4.14775	2.60112	A
A_72_P344318		Rep: P116 - Sulfolobus solfataricus, partial (19%) [TC598045]	CTAGTATTGTCATTTGTTTTGTCTGGATCTTCGGAAATCTAATCAAGGAGACAATAGTGT	0.00637315	0.000943496	1.78523	1.76129	2.59878	P
A_72_P410623		rese18c_i7.y1 ese Sus scrofa cDNA 5', mRNA sequence [EW142881]	GTGAATGTTATTCAGATCTTACACTTCTCTGTTTACCTCAGTGTAGATGGTATGAGGATG	0.00103861	8.71676e-05	1.55356	1.82259	2.5986	A
A_72_P302564	KPNA2	Sus scrofa karyopherin alpha 2 (RAG cohort 1, importin alpha 1) (KPNA2), mRNA [NM_001163404]	TGATATGTCATCATTAGCATGTGGTTACTTACGTAATCTTACCTGGACACTTTCAAACCT	0.00464534	0.000622318	-1.31051	2.05218	2.59665	A
A_72_P009786	NPY	Sus scrofa neuropeptide Y (NPY), mRNA [NM_001256367]	TTGCTCTCCGGTCTTTGCCTATTTTTCAACCCCCGTTTTATCCTGTAAGACTCAAGTCTG	0.00016365	5.81815e-06	-1.10165	1.29633	2.59631	P
A_72_P362878	ECE1	Rep: Endothelin converting enzyme-1 - Canis familiaris, partial (15%) [TC585212]	ATTCGATCCCTTGTGAAGACCCTGTGGGCCCAGGCTCATGTGTGTCAACTCTGTCGAGCA	0.000226872	1.00387e-05	2.11022	3.07961	2.59545	A
A_72_P135541			GTCACAGCAGTACCAGGTTTCTTTGTCAATTAAAATGTAATCTTGGTTTAAATGTGCCTT	0.000958261	7.82402e-05	1.23807	1.59256	2.59397	A
A_72_P153831	LPCAT2	lysophosphatidylcholine acyltransferase 2 [Source:HGNC Symbol;Acc:HGNC:26032] [ENSSSCT00000003129]	TCCAGTCTTGAAGTTTCTAGGCCGAGCCCTGTTCTTTTCAATGGGATTTATTGTTACCGT	0.00032637	1.76013e-05	1.91752	3.8293	2.58908	P
A_72_P007396		vacuole membrane protein 1 [Source:HGNC Symbol;Acc:HGNC:29559] [ENSSSCT00000019232]	GTTAATTCCAGCTGATTGGAGACCAGAAAATTTGTAAATGGATGGTTTGATATTACTGCA	7.1332e-05	8.85463e-07	1.72482	1.68468	2.58715	A
A_72_P146441	MAOB	Sus scrofa monoamine oxidase B (MAOB), mRNA [NM_001001864]	GTTAAAGGTCCTTGCTCTCCTACAATATTCCCTTGCCATGCACAAAAATCTCCTTTTTTC	0.000376667	2.14891e-05	1.73739	1.92447	2.58586	P
A_72_P565069	IREB2	Sus scrofa iron-responsive element binding protein 2 (IREB2), mRNA [NM_001167781]	ATTGGAAAACCAGCTCCCAAAACAATTCATTTTCCATCAGGACAGACGCTAGATGTATTT	0.00535631	0.000748065	-1.08699	2.60839	2.58254	A
A_72_P002751	JPH4	junctophilin 4 [Source:HGNC Symbol;Acc:HGNC:20156] [ENSSSCT00000002253]	AATTTGGGATTGAAATTAAACTACAACAGTGCCGCCAACATCAAGTCTTGCAGGAAAAAA	0.00199201	0.000206806	1.48337	2.00583	2.58156	P
A_72_P041606	S100A11	Sus scrofa S100 calcium binding protein A11 (S100A11), mRNA [NM_001004045]	CCATAGCTTGCCATGACTCCTTTATTAAGTCTACCCAGAAGTAAATCTGAGGAGCCTTTG	8.58941e-05	1.38294e-06	1.4763	2.20353	2.58	A
A_72_P557500	ALOX5AP	Sus scrofa arachidonate 5-lipoxygenase activating protein (ALOX5AP), mRNA [NM_001164001]	GTCCCTTGCTGGGATATTCAACTACTTCCTCATCCTCTTTTTCGGAAGTGACTTTGAAAA	0.000202003	8.26278e-06	2.09537	2.76556	2.57962	P
A_72_P311683		AJ962578 KN404_2 Sus scrofa cDNA clone C0007760l13 3', mRNA sequence [AJ962578]	ATGTCTTTTCATTTATCCTGCTTGGCTGTTTGGGTTCCTTAGGATTCTTAAGTTGATGCC	0.00835304	0.00133984	1.1579	3.56999	2.57902	A
A_72_P292024	NT5DC2	5'-nucleotidase domain containing 2 [Source:HGNC Symbol;Acc:HGNC:25717] [ENSSSCT00000012524]	TCCTCATCACCAACAGTCCTTTCAGCTTTGTGGACAAGGGGATGCGGCACATGGTCGGTC	0.00182148	0.000183929	1.99527	2.33943	2.57851	P
A_72_P220747		Rep: Wpep3002 - Homo sapiens (Human), partial (12%) [TC546573]	GCAGAGCAGACCAAATTTGCAACATTTTAAGCCAGTTGTGTTTCTGTACATTAACAATGA	0.00513139	0.000708779	1.44064	1.72442	2.57607	A
A_72_P638375	PPP1R3C		GCTACCACCCACAGTTTTCTACTCTAAATATTTCACTCTCCTATAGCTATCCTTTGTGAA	1.94501e-05	3.72737e-08	3.35899	4.50515	2.57321	P
A_72_P326028	LOC100516039		ATGATGAAGAACGTGAAGCAACATTCAATACAGTCTCATGGAGGCTTTCACCGTCCTGCT	7.1332e-05	8.74918e-07	1.91119	2.57997	2.56638	P
A_72_P318643		BX670187 Sus Scrofa library (scac) Sus scrofa cDNA clone scac0036.e.16 3prim, mRNA sequence [BX670187]	CCTGTCAAAATTGAAAAGTGCCCTAATTGAATGTGTTTGAATGTTATCCTTGCACAATTC	0.000198539	8.05815e-06	1.59014	2.24614	2.56267	A
A_72_P003941			AGGCTTGTGTAAGTCTCTGCCTCAGCGCCAATAAACGTGTTGCTTAATGATGAACAAAAA	0.000334934	1.818e-05	1.76054	1.9228	2.55683	P
A_72_P008656		Rep: solute carrier family 26, member 8 isoform a - Gallus gallus, partial (3%) [TC565012]	CATAACTGTGTTCTAAAGATCACAGGTCAACAAAGTAGTATGGCCCTATTTGATACTTAT	0.00920216	0.0015267	1.48125	3.93491	2.55552	A
A_72_P450017	PABPC1L	poly(A) binding protein cytoplasmic 1 like [Source:HGNC Symbol;Acc:HGNC:15797] [ENSSSCT00000008080]	GTGCTACACCAAGCGGGCCTCTCCTGACCCACAAATGTTGTTCAGCAACGCACAACAGTC	0.000118911	3.10783e-06	1.9962	2.60975	2.5527	P
A_72_P153976	C2H19orf38	chromosome 19 open reading frame 38 [Source:HGNC Symbol;Acc:HGNC:34073] [ENSSSCT00000014887]	TATATTCTGTGTGCCCTGCTGGCATGCCTAAGTTATTAATTATAATGTGTTGAGCTGTTC	4.24408e-05	2.46131e-07	1.62102	2.06162	2.547	A
A_72_P256402		FS659778 full-length enriched swine cDNA library, adult colon Sus scrofa cDNA clone CLNT10035C01 5', mRNA sequence [FS659778]	GCCCCTTTATGCCTCTCAAATCAGGATAGGTAAATTCCAGATAAAAATCTGATGCAAAAT	0.00158957	0.000153049	2.04991	2.5339	2.54543	P
A_72_P474932	RAB13	RAB13, member RAS oncogene family [Source:HGNC Symbol;Acc:HGNC:9762] [ENSSSCT00000007191]	GGTTTAGTCCAATCCTGTCACTCTGCATGGTCTTTTTCAGTATTAAAGGCCACCATTTGC	0.00167511	0.000163893	2.58414	3.39337	2.54277	P
A_72_P201657	LRG1	leucine rich alpha-2-glycoprotein 1 [Source:HGNC Symbol;Acc:HGNC:29480] [ENSSSCT00000014761]	TTCCGAGGTCTGCAGGTGCTGGACATGCTGGACCTCTCCAACAACTCACTGACCAGTGTT	3.36146e-05	1.57052e-07	1.78366	2.61061	2.54151	A
A_72_P412988			AGCCATGTGTACTTCGGTGGGCAGAGATTGTGTTTCATTGTGCAATAAATAAGTATTTGA	2.06351e-05	4.8205e-08	1.94811	2.74028	2.54027	A
A_72_P302679	NTN1	Sus scrofa netrin-1 (UNC-6), mRNA [NM_001044548]	CGTGGGCCCCACATGATAGAACTAAATTCCGATATCAATTAAATAAACTCTTGTACACTG	0.00111148	9.55867e-05	-1.31389	2.23084	2.53565	A
A_72_P087096	MND1	meiotic nuclear divisions 1 [Source:HGNC Symbol;Acc:HGNC:24839] [ENSSSCT00000009866]	CATAGACTAAAATGTTTGGTCTTGGTAAAGGATCTGTGTGCTTGTGAATGTGTACATTTT	0.000628704	4.3341e-05	-1.17853	1.80418	2.53184	A
A_72_P755324	S100A6	Sus scrofa S100 calcium binding protein A6 (S100A6), mRNA [NM_001044557]	TGAACTTCCAAGAATATGTCACCTTCTTGGGGCCTTGGCTATGATCTACAACGATGTCCT	6.02884e-05	5.75779e-07	1.41494	2.01803	2.53131	P
A_72_P177746	AQP11	Sus scrofa aquaporin 11 (AQP11), mRNA [NM_001112682]	GTGTTTTGATGAAGCATTCCTTCAATTTTTTATAGTATATTGGCTGGCTCCTTCTTTAGG	0.006913	0.00104702	-1.54155	1.96849	2.52907	A
A_72_P049386	LRP12	Sus scrofa LDL receptor related protein 12 (LRP12), mRNA [NM_001315806]	GCTGAAACTCATTTGACCGTCAGTTTATCTACCCTCTGTTAGAATGTTTCTTGTATAAAA	0.00472058	0.000635308	2.19685	5.22962	2.52841	A
A_72_P649082	ALDH1L2	aldehyde dehydrogenase 1 family member L2 [Source:HGNC Symbol;Acc:HGNC:26777] [ENSSSCT00000000913]	ATGAATACCTCAGAACCAAGACAGTGACGCTGGAATATTAGAGCAGTCTGCCATCAGGAA	0.000477217	2.98923e-05	1.45183	3.03312	2.52482	P
A_72_P238637		Rep: Metal dependent phosphohydrolase - Burkholderia ambifaria MC40-6, partial (6%) [TC589093]	CTGTAAAAGAACCCGAAAAGGGCAAAACTGAGATGTTAAGCGCTCACCGCACGCTTAAAA	0.00290125	0.00034027	-1.00933	1.91797	2.52386	A
A_72_P345513		Rep: Brain protein I3 - Bos taurus (Bovine), complete [TC534832]	CAGTCAAGCACTGCTTTTATTTTTTGCAGTCTTCAATTTGAGAAAGGTGAGAAATACTGT	0.000617819	4.22935e-05	2.04088	2.71172	2.52346	A
A_72_P510666		1535748 MARC 3PIG Sus scrofa cDNA 5', mRNA sequence [DY420106]	TTTTTGGGTCCTTTTGGTCATTCTCTCAAGGTGCATAAGTTCTTCTGTCCGCCATCTTTA	0.000997748	8.24925e-05	-1.26474	2.47037	2.52294	P
A_72_P339363	BCL2A1	Rep: Bcl-2-related protein A1 - Homo sapiens (Human), partial (59%) [TC609848]	TATTGTGAAACTTGCCGAAATTTCTTGACTCTTACAGAAGGATGACCAATTCTTACCTTC	0.000721311	5.26506e-05	1.90584	2.05204	2.52004	A
A_72_P023016		PREDICTED: Sus scrofa 26S proteasome non-ATPase regulatory subunit 1-like (LOC100621604), partial mRNA [XM_003361266]	CTTTGAGAAGACTATACTTGAGTCGAATGATGTCCCAGGAATGCTGGCTTATAGCCTCAA	0.00176699	0.000176469	-1.38056	2.30381	2.51941	A
A_72_P674666	TNFSF13B	Sus scrofa TNF superfamily member 13b (TNFSF13B), mRNA [NM_001097498]	TTATATACGGTCAGGTTTTATCACCGATAACACCTTTGCCATGGGGCATCTCATACAGAG	0.000111648	2.65853e-06	1.52823	2.68374	2.51569	A
A_72_P022906	CYBRD1	Sus scrofa cytochrome b reductase 1 (CYBRD1), mRNA [NM_001128452]	TTTTTTGGATAGTCACCAGACCGCAATGGAAACGTCCTAGGAACCAAATTCTGTCCTTCT	0.000529307	3.45194e-05	1.82243	2.82663	2.51093	P
A_72_P422729		CES047334 Sus scrofa subtractive cDNA library from liver tissue (LIVa) Sus scrofa cDNA clone CCL067769, mRNA sequence [ES443142]	CATAGTCCTGCTACCACCACCAGTCATCAAAATACTACAGTTCATCCAACAAGCAACAGT	0.00588993	0.000846872	1.9429	2.18019	2.50005	P
A_72_P150916	AEN	apoptosis enhancing nuclease [Source:HGNC Symbol;Acc:HGNC:25722] [ENSSSCT00000005624]	CCAGCACTAAGCTCTCTTAACAAAAATCTGAGAAACAGGACAGCAGTGTGAGTTCTGGGA	4.97068e-05	3.5675e-07	5.28432	3.87991	2.48953	A
A_72_P340743		Rep: Cytochrome c oxidase subunit I - Cordilura umbrosa, partial (5%) [TC554186]	TGAGCCAGAGGCAAGTCTACAAGCCACTCATATGTCAGAACATGCAATAAAATTAAAAAA	7.90361e-05	1.15125e-06	-1.4922	2.02977	2.48434	A
A_72_P712818	LAMP2	Sus scrofa lysosomal associated membrane protein 2 (LAMP2), transcript variant 1, mRNA [NM_001244255]	CAAATTTTGATTCTAACCTACGATGCCTTAAACTTATTAACCTGGCCATTACAAGGACAA	0.000517621	3.34545e-05	1.39405	2.50423	2.48341	A
A_72_P409933	VCAN	Sus scrofa versican (VCAN), mRNA [NM_001206429]	GGGTTGCTGTGCTCCCAAAACATTTTAAAGTGAAAGTATTGGCATTCAAAAACAAAGAAA	0.00503863	0.000691697	1.51395	1.94663	2.47466	A
A_72_P367438	SOCS3	Rep: Suppressor of cytokine signaling 3 short transcript variant - Sus scrofa (Pig), complete [TC526662]	GTTAGGAGATGCTTGAAAAACTCAACGAAATACCAATCCAAGTCAAACTTTGCACATATT	5.89262e-05	5.44555e-07	1.83041	2.49685	2.47465	A
A_72_P774063	KBTBD7	PREDICTED: Sus scrofa kelch repeat and BTB domain-containing protein 7 (LOC100511833), mRNA [XM_003130995]	ATCCCTTTCTGTGCTATGACCCATACTCAGGGGACATTTACACAATGCCATCACCTTTGA	0.000709139	5.14196e-05	1.9424	3.25734	2.47309	P
A_72_P704081	RUFY4	RUN and FYVE domain containing 4 [Source:HGNC Symbol;Acc:HGNC:24804] [ENSSSCT00000017620]	AACTGATTCAAGAGAAAGATAACCTGTGGCAGAAGATCCAGCATCTCTCTTCCTTGGTCC	0.000838675	6.5038e-05	2.56481	3.84914	2.47216	A
A_72_P189736	PAM	peptidylglycine alpha-amidating monooxygenase [Source:HGNC Symbol;Acc:HGNC:8596] [ENSSSCT00000015497]	GCCCACTTTCTGTCTTTAAGAGGTTTAAAGAAACTTCCAGATCATTTTCTAATGAATGTC	0.00133382	0.00012094	-1.00563	4.99184	2.46833	A
A_72_P392473		Rep: Achaete-scute complex-like 2 - Sus scrofa (Pig), complete [TC545063]	TCTATTTTTTACTCATGGACTTGAACTGCCCAGGGACACTGGCAATATGAAGACTTATTT	8.89696e-05	1.57102e-06	1.4615	2.61059	2.4674	A
A_72_P479170		BP173502 full-length enriched swine cDNA library, adult uterus Sus scrofa cDNA clone UTR010011H10 5', mRNA sequence [BP173502]	TTTTGCAGGAAAACCCAGTTGGTTATCCTTGTCCAAGAGCACTGGACAGAGACTGTTACT	0.00289126	0.000337975	-2.17127	1.94045	2.46685	A
A_72_P500488	IFNGR1	Sus scrofa interferon gamma receptor 1 (IFNGR1), mRNA [NM_001177907]	GCAGCCCTGAGTGCTTTTCAGAGTTGTACTTAAAATTGTAATGAAATCAGTAGAATTAGT	0.000710023	5.15162e-05	1.48651	2.53723	2.46084	A
A_72_P675158	HMGB2	Sus scrofa high mobility group box 2 (HMGB2), mRNA [NM_214063]	CTAAAGGAAAAATATGAAAAGGATATTGCTGCAACCGTGCCAAGGGTGAGGGTGAAGCAG	0.00666826	0.000999865	1.28664	2.13808	2.4602	A
A_72_P282664		Rep: Vacuolar proton pump subunit C 1 - Bos taurus (Bovine), partial (30%) [TC533029]	ATAAACAGCGTTTCAGTGGGATATGGCTAAATATCCAAGTCAAGCAGTCTCTGAAATATA	0.00630036	0.000928249	1.06913	2.20274	2.45953	A
A_72_P161181			AATAACTTACCCACAGTAGTGTGGGTAAGTTGATCTCAGGAGTGATTGCAAGGCTCCCTA	0.00602813	0.000873784	2.3611	2.99423	2.45923	P
A_72_P285059	WDR73	WD repeat domain 73 [Source:HGNC Symbol;Acc:HGNC:25928] [ENSSSCT00000029910]	CCTCAAGTTTTACCCCTGTCTGTATTCACAATATCATACAATCTAAAGAGTTAGTGAATG	0.00063327	4.38514e-05	-1.01849	2.36648	2.4591	P
A_72_P157711	TGFBI	BX918654 Sus Scrofa library (scan) Sus scrofa cDNA clone scan0037.d.05 5prim, mRNA sequence [BX918654]	AAGCAGTTATCACACTTCAATGTACATGGGCCACATCATAATGAGATCGGAGCCTTGGGT	0.00209861	0.000221218	1.4654	2.7291	2.45872	A
A_72_P219787		rcst18_c2.y1 cst Sus scrofa cDNA 5', mRNA sequence [EW030283]	TCTATGTACAAGTCCTGTGCTTTCACAACTTTTGCTGTCTGTGCGTAGAACAACCCGGAA	8.34251e-05	1.25658e-06	-1.72406	2.88813	2.45516	A
A_72_P077896	ADA2	Sus scrofa cat eye syndrome chromosome region, candidate 1 (CECR1), mRNA [NM_214016]	TTCATTCCCTTTTAAAACCGTGTATTTCTGCAGGTATGGCCCTGAAAAACCAAATAAATA	6.41073e-05	6.35917e-07	1.2237	1.61273	2.45244	A
A_72_P601328		ATPase Na+/K+ transporting subunit beta 1 [Source:HGNC Symbol;Acc:HGNC:804] [ENSSSCT00000006901]	TTGTCTACAGGCAAAATCCATGTTCTAACATATGTCATAATTGCCAGGAGTACAGTGCTC	0.00274217	0.000315962	1.71762	2.03751	2.45109	A
A_72_P077386	MAOA	Sus scrofa monoamine oxidase A (MAOA), mRNA [NM_001001640]	AATTGACACCTGTGTCATCAGATCACCTTTAAGTGCACCGATTTAACTCCTCAGTTTAAT	0.00274103	0.000315745	1.69581	2.39673	2.45024	P
A_72_P102926		jns06_F07.r jns Sus scrofa cDNA 3', mRNA sequence [CB483375]	TCTGTCTTCTGAACCTCACAACCAACAGTCTAAAGTGCCAGTGGGAGCCAGGCCCCGACA	0.000241151	1.10847e-05	1.99335	3.49801	2.4496	A
A_72_P650098	TYROBP	Sus scrofa TYRO protein tyrosine kinase binding protein (TYROBP), mRNA [NM_214202]	AAATCAGGACAGTCATCAACCCGATGCCTGGATCCAGTCATTCCTGTGCCTGCCCAGCAC	0.000163867	5.84341e-06	1.59866	2.28765	2.44804	P
A_72_P158251		AJ952776 KN404_1 Sus scrofa cDNA clone C0007736d15 3', mRNA sequence [AJ952776]	GACAGAGCTATGTAGTTCCAAACCAGCTTCTAGAATTTCCCAAAAACTGGTTTTATAAAG	0.00575571	0.00082296	1.42556	3.98534	2.44802	A
A_72_P625710	OXCT1	Sus scrofa 3-oxoacid CoA-transferase 1 (OXCT1), mRNA [NM_213938]	TCTTATGCTTTATACAGCCATATAGACTTTGTTCTCCAGATGTACTCTGACATTTCAAGG	0.00273438	0.000314313	-1.07865	2.56378	2.44279	P
A_72_P489003		Rep: ERO1-like protein beta precursor (EC 1.8.4.-) (ERO1-Lbeta) (Oxidoreductin-1-Lbeta) (Endoplasmic oxidoreductin-1-like protein B). - Canis familiaris, partial (41%) [TC591341]	GAGATAGTTGCTCTTTTAAATGCTTTTGGAAGGCTTTCTACAAGTATAAGAGAGTTACAG	0.000646373	4.50328e-05	-1.01034	1.9794	2.44013	A
A_72_P071316	LRRK2	Sus scrofa leucine rich repeat kinase 2 (LRRK2), mRNA [NM_001113437]	GCCTGTCTATTTGGGACATCAATCTTCCACATGAAGTACAAAATTTGGAAAAACATATTG	0.00686196	0.00103645	1.45579	2.28952	2.4398	A
A_72_P176191		ATPase Na+/K+ transporting subunit beta 1 [Source:HGNC Symbol;Acc:HGNC:804] [ENSSSCT00000006901]	GAGTACAGTGCTCTTGTTGATCTTGTATTCAGTCAGGTTAAAACAATGGACAATAAAAGA	0.000247609	1.158e-05	1.73769	1.95567	2.43867	A
A_72_P684439	CAPN3	Sus scrofa calpain 3 (CAPN3), mRNA [NM_214171]	ATTCATCCTCCGGGTCTTCTCCGAAAAGAGGAACCTCTCTGAGGAAGTTGAAAATACCAT	0.000499229	3.17971e-05	1.51682	2.12616	2.43821	P
A_72_P498113		BX670187 Sus Scrofa library (scac) Sus scrofa cDNA clone scac0036.e.16 3prim, mRNA sequence [BX670187]	CCTGTCAAAATTGAAAAGTGCCCTAATTGAATGTGTTTGAATGTTATCCTTGCACAATTC	0.000307192	1.61476e-05	1.71092	2.35477	2.43686	A
A_72_P088356	TLR2	Sus scrofa toll like receptor 2 (TLR2), mRNA [NM_213761]	TCATCGACTCCATCGAAAAGAGCCAGAAAACCATCTTCGTGCTTTCCGAGAACTTTGTGA	2.82664e-05	9.87839e-08	1.50989	1.86112	2.43477	A
A_72_P656770		CAP-Gly domain containing linker protein 1 [Source:HGNC Symbol;Acc:HGNC:10461] [ENSSSCT00000010735]	TCAATGTCAACCCAAATATGGCCTGTTTGCTCCTGTCCACAAAGTGACCAAGATTGGCTT	0.00275403	0.000317833	1.63368	4.18524	2.43445	A
A_72_P422734		CES047086 Sus scrofa subtractive cDNA library from PBL 24 hours after APP challenge (WBC-F) Sus scrofa cDNA clone CCL067243, mRNA sequence [ES443134]	AATAAATGAGAAGACATCAAAACCCTGGCTGCAGAATGGAGGACAAGGTTGCACCTCTCA	9.34784e-05	1.71356e-06	1.95269	1.13305	2.43205	A
A_72_P165741	SELL	Sus scrofa selectin L (SELL), mRNA [NM_001112678]	TGGACAATGTGTGGAAGTCATCAACAATTATACCTGCAACTGTGATGCAGGGTACTACGG	0.000104203	2.25049e-06	1.40826	2.79912	2.42984	A
A_72_P657299	UAP1	UDP-N-acetylglucosamine pyrophosphorylase 1 [Source:HGNC Symbol;Acc:HGNC:12457] [ENSSSCT00000006948]	GCTTTCATTTTGGTTATTGAACTCTGTAACTACTACATATTCCCCAAGATCCAGATGACT	0.00496943	0.000679351	-1.06872	1.47521	2.42736	A
A_72_P302864	CHI3L1	Sus scrofa chitinase 3 like 1 (CHI3L1), mRNA [NM_001001540]	TAATTATATCCTCTGCAAAGCCTGACTTGAAACTTTCACCCAGAAACATACTCATGGCCC	0.0036284	0.000450569	1.86701	2.44264	2.42378	P
A_72_P686684	KPNA2	Sus scrofa karyopherin alpha 2 (RAG cohort 1, importin alpha 1) (KPNA2), mRNA [NM_001163404]	GAGGTCTGGACAAAATTGAAGCTCTCCAAAACCATGAAAATGAGTCTGTGTAAAAGCTTC	0.00154216	0.000146701	1.08562	1.69526	2.42276	A
A_72_P127626	ACSL1	Sus scrofa acyl-CoA synthetase long-chain family member 1 (ACSL1), mRNA [NM_001167629]	CCACCCCCCAGAATAAACTCTCAGGCAAGGCATGTCTTTAAAAATATTAAGGGAATAGAT	0.000773586	5.82364e-05	1.73192	2.32414	2.41962	A
A_72_P404543		Rep: Histamine N-methyltransferase - Homo sapiens (Human), partial (96%) [TC543158]	TGAGTGGGTGGATGCCTCTCAATTCTCTTACTATCCATTTAAATTCATTTTCCTTCTCCG	0.00157213	0.000150794	1.81393	1.47496	2.41745	P
A_72_P557145	KPNA2	Rep: Importin subunit alpha-2 - Homo sapiens (Human), partial (36%) [TC577785]	CTCAGTAGGGTTCTTATTTCTATGTGGAATTTCATATCTTGCAGTGTCCTGTAAATAAAG	2.82664e-05	9.79879e-08	1.10441	1.64135	2.41315	A
A_72_P204497		BX915694 Sus Scrofa library (scan) Sus scrofa cDNA clone scan0027.h.07 5prim, mRNA sequence [BX915694]	TTTATTCTAACTTTTGGAGATGTCGGTCCCTGTTCATAGGCATAGCCTGTACCAAAGCTG	0.000133176	3.99256e-06	1.37959	2.00607	2.41249	P
A_72_P061791	HGSNAT		CTACCTCTAATGGCTCCTGCAAAACAAATGCTGAATGCTATTTTTACTTTTCACCTTTTT	0.00259826	0.000294025	1.14179	2.94378	2.40779	A
A_72_P551286	SELL	Sus scrofa selectin L (SELL), mRNA [NM_001112678]	ATGCAGTGGCCATGGACAATGTGTGGAAGTCATCAACAATTATACCTGCAACTGTGATGC	0.000111857	2.67485e-06	1.41408	2.69729	2.40774	A
A_72_P340868		PREDICTED: Sus scrofa claudin domain containing 1 (CLDND1), transcript variant X1, mRNA [XM_005670258]	CATTAATGAAGTAATCAAGTCACTTCTGACTTAACAATAAAGCCAGTATTACTCTGCAGC	0.00300474	0.000356032	1.09687	3.46473	2.40607	A
A_72_P595679	MAOA	Sus scrofa monoamine oxidase A (MAOA), mRNA [NM_001001640]	AAGCTGACCGCCTTGCTAAGGTTCATAAAGAAATAAGAAAGCGGAAAATCTGTGAGCTCT	0.0047167	0.000634536	1.71535	2.49494	2.40389	P
A_72_P747855	LOC100153759	solute carrier family 22 member 15 [Source:HGNC Symbol;Acc:HGNC:20301] [ENSSSCT00000007388]	GTTGCTCATGTCAGATGCCTCAATAAATTTTGTTTTCTTTCTAGGTGATCTTTTGCAAAG	0.00712986	0.00108883	1.52234	2.0553	2.40319	A
A_72_P394023		BX676259 Sus Scrofa library (scac) Sus scrofa cDNA clone scac0029.k.08 3prim, mRNA sequence [BX676259]	CATCATCACCACTTACATGCTTCATTTGCTGTAAACCATTGGTTAATAAATACGTCTTGT	0.00300474	0.000356058	-1.39089	2.7958	2.39851	A
A_72_P603463			ATCCGATTGCCAGCATAAAATTGTCCATGGACAAGGTGTGCCTTGGTTACTACTGACAAC	0.00857305	0.00138856	1.30438	2.29179	2.39837	A
A_72_P357928		FGR proto-oncogene, Src family tyrosine kinase [Source:HGNC Symbol;Acc:HGNC:3697] [ENSSSCT00000003972]	TTTGATTCGGTGCAGGAGCTGGTGCAGCACTACCTAGAAGTGAACGATGGGCTGTGCCAC	0.00020947	8.7924e-06	1.99551	2.55362	2.39541	A
A_72_P331563		AJ959955 KN404_2 Sus scrofa cDNA clone C0007748n15 3', mRNA sequence [AJ959955]	TTACACAAGAATTTGCAAACACCCTTATCTTCCAGTTTATAGTCTGGGCTCATTTATCAG	0.00674016	0.00101466	-1.13735	4.84559	2.39517	A
A_72_P445003	P4HA1	Sus scrofa prolyl 4-hydroxylase subunit alpha 1 (P4HA1), mRNA [NM_001097435]	CCTAAGAAGCCAAAATGTTTGTTTTTGCAATTCTGAAATGTGTTGTGACAACAATGACCT	0.000791516	6.03055e-05	1.78041	1.77173	2.39477	A
A_72_P732728	S100A6	Sus scrofa S100 calcium binding protein A6 (S100A6), mRNA [NM_001044557]	CTATGATCTACAACGATGTCCTCCGGGGCTGAACATAAATTGAGACGGTGGAGACACCCT	5.06236e-05	3.86726e-07	1.41837	1.75206	2.39116	A
A_72_P024541		Rep: Tyrosine kinase ZAK1 - Dictyostelium discoideum (Slime mold), partial (3%) [TC589634]	AGCTGAAAAAGATATGTAGCTGTGCCACCAATGGACAGGAAGTAGTAGGTACCTCCAACA	0.0041006	0.000525856	1.81599	3.00826	2.38811	P
A_72_P407833	SFXN3		CCCAGCCGACCACAAGTAATAAAAGCAATGGTGCCACTGTTACTCAACAAAGTGAAAAAA	4.2446e-05	2.52753e-07	2.21038	2.51992	2.38426	P
A_72_P210867			CCCAGGTTGTGCACCTGTCACCTCTGTCTAGTTCCAGAGCATTTTCCTCAGCCCCAAAAA	0.00179274	0.000180124	1.31186	3.05353	2.38394	A
A_72_P283544		929588 MARC 4PIG Sus scrofa cDNA 5', mRNA sequence [CK459403]	GGCCATTTCTGAGGTCCATGTGTGTCTCTCCTCTTTGTAACATACAGGGTGAACTCTTTA	0.00877683	0.00143521	1.76261	1.72744	2.38341	A
A_72_P221572			CTGTGTTTTAAAAAATTGGTGTGATACCACCTCACATTCCACTAGAATATTTGTGATAGG	0.000378823	2.16815e-05	2.12233	5.13993	2.38176	P
A_72_P021321	TYROBP	Sus scrofa TYRO protein tyrosine kinase binding protein (TYROBP), mRNA [NM_214202]	AGTATTACAAATGAGCCCAAATCAGGACAGTCATCAACCCGATGCCTGGATCCAGTCATT	0.000411188	2.4233e-05	1.66377	2.24699	2.37926	P
A_72_P037656			GCTGAAAGATTGTACTTTACAATCCCAGTCACAGGTGAATAACTGACCTTTTGCTGTTTT	0.000139216	4.26612e-06	-2.68808	2.34496	2.37728	A
A_72_P395428		Rep: Isoform 2 of Q14667 - Homo sapiens (Human), partial (3%) [TC559919]	TAAGCTTCTTGAAAGCAGAGATTTTATAATTTGAATTGCCCCATTGAGCCTCTATGTAAG	0.000475181	2.97322e-05	1.01078	1.96552	2.37588	P
A_72_P279119		Rep: Predicted protein - Lodderomyces elongisporus (Yeast) (Saccharomyces elongisporus), partial (13%) [TC570595]	TGGAAAGGACAGTTCAAAGAATCATTTGGCTTTAATAATGGTCTCTGCTTTCTCGGGTTT	0.00907236	0.00149956	-1.26701	1.69125	2.37117	A
A_72_P636752	MEDAG	mesenteric estrogen dependent adipogenesis [Source:HGNC Symbol;Acc:HGNC:25926] [ENSSSCT00000010225]	CCTGCATGAGTGAATTGCTACATGGGCTTATAATGAGAAAGATCCTGAGTATAATTTTTT	0.0036695	0.000456933	1.90767	2.79641	2.37067	A
A_72_P007626		Rep: Chromosome undetermined scaffold_9, whole genome shotgun sequence - Paramecium tetraurelia, partial (5%) [TC538792]	CTTCATATGGCTAAGTTGTAGTTTGGCAGAGTTAACAGCATAAGAATAAACATGCTGTAA	0.000826914	6.37699e-05	-1.1777	1.41897	2.36908	A
A_72_P282409			CTGTTCATTGTCACATCTTACGTTCTTAATTCCCCTGTGACTTAATGCATGCTGGAAAAA	0.00109845	9.38624e-05	1.83278	3.45897	2.36757	P
A_72_P558849	TUFT1	tuftelin 1 [Source:HGNC Symbol;Acc:HGNC:12422] [ENSSSCT00000007254]	ATATTTGCCCTGAGGCATCAGGGTTCTGAGTATGTGCTGTTTGAAAGGGACTGACTTCTT	0.000790771	6.01821e-05	1.35847	3.04676	2.36219	P
A_72_P643885	RHOB	ras homolog family member B [Source:HGNC Symbol;Acc:HGNC:668] [ENSSSCT00000009409]	GAACTTTGTGCCTGTCCTACAAGTGAAATTTGTTAGTCCAAGAAACTGATGTTATTTGAT	0.00307905	0.000366696	1.55114	2.15354	2.36103	A
A_72_P474198	CEBPD	CCAAT/enhancer binding protein delta [Source:HGNC Symbol;Acc:HGNC:1835] [ENSSSCT00000006875]	AAGCTGGTGGAGCTTTCAGCCGAAAACGAGAAGTTGCAACAGCGCGTGGAGCAGCTCACA	0.000219302	9.58311e-06	1.4083	1.98574	2.35972	A
A_72_P633464			CGGCAAAGTTCTGTGCTGAGCTTGGTTCATTTGCTTTTGAAGAGGGTTTTTTGCCCAAAC	0.00942169	0.00157305	1.30273	2.25529	2.35739	A
A_72_P756625	CD14	Sus scrofa CD14 molecule (CD14), mRNA [NM_001097445]	AAGAGTTCCTTTTAAAGAGCGCCAGCGCCAACCCGAAGCAGTACGCGGACATGCTCAAGG	0.00329973	0.000399704	2.10349	2.3933	2.35628	P
A_72_P612248	MAOA	Sus scrofa monoamine oxidase A (MAOA), mRNA [NM_001001640]	AAGAAAGACAATGGCTTCGAGAACCTGAATCAGAGGATGTTCCAGCTTTTGAGATCACCC	0.00430121	0.000561824	1.76069	2.56844	2.3531	P
A_72_P732133	NT5DC1	5'-nucleotidase domain containing 1 [Source:HGNC Symbol;Acc:HGNC:21556] [ENSSSCT00000035653]	GGTCTCCTTTCAATAGAGATCATCTTGATACCCAACAACTCCCATTAATTAAAATCTCAT	0.00659412	0.000986181	1.09994	2.01361	2.35272	P
A_72_P057841	CLEC7A	Sus scrofa C-type lectin domain family 7 member A (CLEC7A), mRNA [NM_001145866]	ACAATTGTGTATGGATTCATGTGTCAGACTTTTATGACCAACTTTGCAGTGTGCCTTCAT	0.00579222	0.000829772	-1.15876	2.09747	2.35266	A
A_72_P165231	FABP5	Sus scrofa fatty acid binding protein 5 (FABP5), mRNA [NM_001039746]	TAGGAATTAGTTGTGAGGATGAACAAGCTCAGTTCAATGAGCAAATCTCCATACTGCTTT	0.00126994	0.000113548	1.16065	2.145	2.35262	A
A_72_P165056	ABHD5	Sus scrofa abhydrolase domain containing 5 (ABHD5), mRNA [NM_001012407]	GGCTTTCCTTTCTCCTACACAAAATCAAAATATACAAGACCCTCCAAATCTAATAGCTTT	0.00054401	3.57188e-05	1.8848	2.54651	2.35249	P
A_72_P345453	CEBPD	CCAAT/enhancer binding protein delta [Source:HGNC Symbol;Acc:HGNC:1835] [ENSSSCT00000006875]	ATTTGTAAAAATAAAGATGCGTTAGACCCACCTTGATTCCTGCGCTCAAGGCCCTTCGGA	9.71664e-05	1.86264e-06	1.35205	1.74936	2.34617	A
A_72_P408743		1114609 MARC 4PIG Sus scrofa cDNA 5', mRNA sequence [DN115175]	CACAGCGTTTCCGTGGAGTAGTTTGCAATGTGTACAAGTGCAATAAAGATTCAGCAAGTG	0.000738802	5.45011e-05	1.72702	2.26774	2.34197	P
A_72_P035711	MYBPH	Sus scrofa myosin binding protein H (MYBPH), mRNA [NM_001033014]	ACCCAAGCCCAAGATCATCTGGATGAAAAACAAGATGAACATCCAGGGTGACCCCAAATA	0.00156334	0.000149485	2.06844	2.92238	2.33869	P
A_72_P201962		Rep: Predicted protein - Monosiga brevicollis MX1, partial (10%) [TC541983]	GGAACTTACTATCTAAGCATCAACAGGCTGAATGCTTTTCAATACAAAAGGATGAAAGAG	0.00444203	0.000585584	1.94463	3.38831	2.33704	A
A_72_P242752	RNASE6	Sus scrofa ribonuclease A family member k6 (RNASE6), mRNA [NM_001167656]	GTACACTTAGATAAGATCATTTAAAGTTTCCATCACTTTCCCTCTCACTCAGCTCGCGTT	0.000180379	6.84382e-06	1.36746	1.76758	2.33621	A
A_72_P088621	CD58	Sus scrofa CD58 molecule (CD58), mRNA [NM_213795]	AGAAGACATCTGATTTACCATCCGAGTGTTACCTTATTACCGATGCCTCCAGTCGTTCAC	0.000275062	1.35833e-05	2.1342	2.80544	2.33549	P
A_72_P609999	LY96	Sus scrofa lymphocyte antigen 96 (LY96), mRNA [NM_001104956]	GAAGCCATCTCTGGGAATAGTGAAGAAATGCTGTTTTGCCTGAACTTCACCATCATAATT	0.000284251	1.42702e-05	1.61371	1.76552	2.33391	A
A_72_P675059	LYPLA1	Rep: Acyl-protein thioesterase 1 - Bos taurus (Bovine), complete [TC550135]	AACAGGAGATGCTGGATGTCAAGCAGTTCATTGAAAAACTGCTGCCTCCCATTGATTGAC	0.000153521	5.13693e-06	1.12138	1.75855	2.33066	A
A_72_P497949			GACTCTATTCAAGCTCTGTGATGAACTCAAATAAAAACATTTCACCTTTGACACACTCCT	5.89262e-05	5.47371e-07	1.91185	2.51669	2.32991	P
A_72_P331763			ATAAACGGGCACATTTTCCCACACCAAAAGATTAGGAGTTGAGTTATATACATTAGCTGC	0.00788469	0.00124384	1.71698	1.25682	2.32954	P
A_72_P161911		Rep: Tyrosine-protein kinase Tec - Homo sapiens (Human), partial (3%) [TC522378]	CAAAAAACCCAAATCACTGTACTGTACACCTGAAACTAAACACAAGACTGTAAATCAAGT	0.00689857	0.00104404	2.01271	3.41096	2.32735	P
A_72_P496351	AIF1	Sus scrofa allograft inflammatory factor 1 (AIF1), mRNA [NM_001129950]	ATGTTGGGCAAGAGATCTGCCATCCTAAAAATGATCCTGATGTACGAAGAGAAAGCGAGA	0.00140712	0.000129939	1.58959	1.39482	2.3268	A
A_72_P396478	ASAH1	N-acylsphingosine amidohydrolase 1 [Source:HGNC Symbol;Acc:HGNC:735] [ENSSSCT00000007660]	TTTCTGTATCATGTCAGTTGTGTTCACGAGAGTCAATAAACAGTCATTGGAAGAAGTGTC	0.00106463	9.00518e-05	1.49228	1.47035	2.32569	P
A_72_P790675		Rep: KIF13A protein - Homo sapiens (Human), partial (20%) [TC613716]	TGATGAGGATGGTGATGATATGGATAGTTACCAGGTATTACTGCTGCTGTCGATCCTGTG	0.00792262	0.00125135	1.38574	2.09848	2.32228	A
A_72_P426204	CDC25C	cell division cycle 25C [Source:HGNC Symbol;Acc:HGNC:1727] [ENSSSCT00000015655]	GCTATGCAAGAGAGAGTTGCCCATCTTCTTTCTCTATATTTTCCCTCTTTGTTTCCCTCT	0.000589753	3.96969e-05	-1.08808	2.46225	2.32208	P
A_72_P095191			TGACGGAGCTTCTCCCCAGTCATAATAAAGAAGCGTGCATTTGGTAACCTGTCTTAAAAA	1.79899e-05	3.29613e-08	1.75133	2.10855	2.32157	A
A_72_P281844			GGTCTCTTGGGCCCAGGAGGACTCTCTATCTTTTTTAGTTTTATATTCAATAAACTTTTT	4.97068e-05	3.58602e-07	3.83346	3.38841	2.32121	P
A_72_P476841	B3GALT4	beta-1,3-galactosyltransferase 4 [Source:HGNC Symbol;Acc:HGNC:919] [ENSSSCT00000001676]	TACGCCTCAGGAACGGGATACCTGCTGTCAGCATCTGCTGTGGAGCTCATCCTGAAAGTG	0.00862332	0.00139946	1.80061	1.96562	2.31832	A
A_72_P053766		PREDICTED: Sus scrofa cilia- and flagella-associated protein 53-like (LOC106506662), mRNA [XM_013985311]	CCTTGCTAAACTCAGTTCTAGAAAGTTTGGTTGCTGTTGCTGTTGTTTTTTAGATTCTTT	0.000676154	4.7973e-05	1.21528	1.96702	2.31803	A
A_72_P584851	LY96	Sus scrofa lymphocyte antigen 96 (LY96), mRNA [NM_001104956]	CCATCTCTGGGAATAGTGAAGAAATGCTGTTTTGCCTGAACTTCACCATCATACATTACT	0.00163958	0.000159516	1.50261	1.72434	2.3175	A
A_72_P215987		MI-P-O2-ads-h-07-1-UM.s1 MI-P-O2 Sus scrofa cDNA clone MI-P-O2-ads-h-07-1-UM 3', mRNA sequence [BF713025]	TTATGTTCATTAACTGTGTTCCCATCAGGCCTCTTCGGTAGATGCAGCTCCCTGTGAATA	0.00237642	0.000261138	1.02316	3.18211	2.31372	A
A_72_P032701	CLEC7A	C-type lectin domain containing 7A [Source:HGNC Symbol;Acc:HGNC:14558] [ENSSSCT00000033700]	GTGAACAGAGATTGTGTCAAGGTCACTGGATTGTTCACTTTAAAATCATTAATGTTCTGT	0.000753901	5.60607e-05	-1.07023	1.66502	2.30985	A
A_72_P178081	IFNGR2	Sus scrofa interferon gamma receptor 2 (interferon gamma transducer 1) (IFNGR2), mRNA [NM_001111258]	CAGAGGTCATGGGTCTTGTGGGAGAGACAAACTTTTATTTTTTAACCAAAAATTTCCTAA	0.00102126	8.51378e-05	1.24508	2.4994	2.30779	A
A_72_P417909	GAA	Rep: Lysosomal alpha-glucosidase precursor - Bos taurus (Bovine), partial (73%) [TC554612]	AATGGCCATCGGGACTGTCTTTGGCTTTTGGCTGTTATGAATAAAGACGTGAGCAATCCT	0.000706847	5.12211e-05	1.95341	2.14153	2.30758	P
A_72_P037916		Rep: Glycosyl-phosphatidylinositol-anchored molecule-like protein precursor. - Canis familiaris, partial (17%) [TC614826]	GTTATGAGTGTTTTGCCACCAACACCTTCTCTTGTATAGACATCAGAACTTGTCCTTATC	0.000259262	1.243e-05	1.85822	2.77818	2.30686	A
A_72_P231987		Rep: E3 ubiquitin-protein ligase MARCH3 - Rattus norvegicus (Rat), partial (52%) [TC521873]	ATCACAAACCCTGTGCAGCTTCACTGAAGCACAGTAATAACTGTGACACACACACATACA	9.06284e-05	1.61069e-06	1.281	5.74765	2.30474	A
A_72_P724928	TMEM70	transmembrane protein 70 [Source:HGNC Symbol;Acc:HGNC:26050] [ENSSSCT00000024679]	CCACAGGCACAGCCGAAATAATAGTTTGGAACTTTATCAAACAACTTTTAATTTTCAAGG	0.0024981	0.0002784	1.88125	2.0552	2.30404	A
A_72_P376788	ABHD17C	abhydrolase domain containing 17C [Source:HGNC Symbol;Acc:HGNC:26925] [ENSSSCT00000001997]	ATAACCATCAGAAATGTAAGATGCTTAAAACTGCTACACTACTTGTATCGGTTGGGGGTT	0.0040009	0.000509745	1.5402	1.34871	2.30359	A
A_72_P110201	CEP78	centrosomal protein 78 [Source:HGNC Symbol;Acc:HGNC:25740] [ENSSSCT00000005823]	TTTACTAGAGCTTTCTATGTGTAATACTTCTCTGGGTGCTGTTACTTTCAGCAGTAAACC	0.00808717	0.00128467	-1.1851	1.95153	2.30182	A
A_72_P246707	FOXN2	forkhead box N2 [Source:HGNC Symbol;Acc:HGNC:5281] [ENSSSCT00000025707]	CATACACACAGGCTCGGGATTTTGGTTTGTTACCTTAGCTATTTCTATGATGATAAAAAT	0.00324659	0.000390367	1.35556	1.39402	2.29966	A
A_72_P222262			AAGTCTACTTTGGACTTGGAAAAATGAATCTCAAAGCTGACAGCACCATCCAGGGTCTGG	0.00211546	0.000223498	1.80257	6.65204	2.29769	A
A_72_P754446	S100A6	Sus scrofa S100 calcium binding protein A6 (S100A6), mRNA [NM_001044557]	TGGAGACACCCTTTAGCTGCCCTGTTGATCTAGTGGTGGGTAACTGTACATAAATTTTTT	4.55538e-05	2.81999e-07	1.38118	1.88832	2.29586	A
A_72_P069721		1534819 MARC 3PIG Sus scrofa cDNA 5', mRNA sequence [DY419264]	CTGGTTCTCATCACCTATGCTTCCTCTTACTTAAAATGAATAAACACTGTTTTAAGGAGA	0.00162264	0.000157459	2.58729	2.61047	2.29566	A
A_72_P097686	VNN2	vanin 2 [Source:HGNC Symbol;Acc:HGNC:12706] [ENSSSCT00000004618]	CAGTATTGCATAATGCTGTACTTGATATTTGGGTCAGATAAATGAGGATCAAATCTTGGC	0.00032256	1.73234e-05	1.99376	2.64145	2.29504	A
A_72_P080746		943753 MARC 4PIG Sus scrofa cDNA 5', mRNA sequence [CN156357]	ACTCTGTTGTGTAAACTTCCCTCTTTTCTCGTGTTTTTATAAAGGGCTTCTGTCTGGGCT	0.000107808	2.44687e-06	1.5235	1.99178	2.29473	A
A_72_P234292		Rep: Phosphate-binding protein - Psychromonas sp. CNPT3, partial (6%) [TC555096]	GTGGACTTGGAAACCATTTTATGGGATTTATTTTTCTCCCACTGGACTTTTTATCCTGTA	0.00215666	0.000229613	1.77116	2.56008	2.29448	P
A_72_P078026	SOCS2	Sus scrofa suppressor of cytokine signaling 2 (SOCS2), mRNA [NM_001097461]	GAATATAAATTCCAGGTGTAAGTGTTTCTCGTTTGCTAAACACGCCTCCTGTAGCGTCTC	0.0010713	9.09047e-05	1.87883	3.32421	2.29214	P
A_72_P754507	SFXN3		CAAAAAGCAGGGTCGCATAATCCCTTTCTCCTGTGCTAACGTGTCTACATATGTACATAC	7.28945e-05	9.32001e-07	2.08852	2.7153	2.28861	P
A_72_P050721	TMEM254	transmembrane protein 254 [Source:HGNC Symbol;Acc:HGNC:25804] [ENSSSCT00000028444]	TCCTTTGTGATTAAGAAGCTACTAATGGTGCCAAGGATAACATGGCAGATTATAAAATGA	0.000386476	2.22876e-05	1.27222	2.33376	2.28778	P
A_72_P440066	THBD	Sus scrofa thrombomodulin (THBD), mRNA [NM_001130732]	GTCATGTATGTGTAGCTTTTGTAATGCAAAGGTTTTCCTCTACAATTTTGTAAACTCAGC	0.00218023	0.000232738	1.52158	1.95146	2.28684	A
A_72_P612602	KLF5	Sus scrofa Kruppel-like factor 5 (intestinal) (KLF5), mRNA [NM_001097489]	ATTCCTAAAACATCCAGCCTGTCAGATACAATAGGAGGAGTAACCCCGATCTGGAGAAAC	0.00742541	0.00114929	2.5859	3.18079	2.2854	P
A_72_P521398		outer dense fiber of sperm tails 2 [Source:HGNC Symbol;Acc:HGNC:8114] [ENSSSCT00000006213]	CTCCCAACAACGTTCTATTTTTCTTTGTAAAATACTGTATGACAAAAAGCCCAGAGTGTT	0.00622338	0.000912349	3.36179	2.40903	2.28474	P
A_72_P443556	LRRC8C	leucine rich repeat containing 8 family member C [Source:HGNC Symbol;Acc:HGNC:25075] [ENSSSCT00000007575]	TTGCTGTTCCTTTCCTATTTAGACGTGAAAGGCAATCACTTTGAAATCCTGCCTCCGGAG	0.00176966	0.000176833	1.34476	3.24076	2.2837	P
A_72_P499278	CXCL16	Sus scrofa C-X-C motif chemokine ligand 16 (CXCL16), mRNA [NM_213811]	GAGTCCTACTTTACGTGATGTGCAAGAAGAGGCAGGAGCAGTCACGTCAGTACCCTCCAG	0.00864782	0.00140517	1.46523	1.60458	2.28022	A
A_72_P530880			GCATTCTCCTACTTTCAAATGCTAGTTTATCTCCTTCAGTGAGAATAATCTCAAACAAGA	0.00881107	0.0014422	1.03594	3.59114	2.27884	A
A_72_P445103	PTEN	Sus scrofa phosphatase and tensin homolog (PTEN), mRNA [NM_001143696]	CAGTTGAAAAAAGGTTGTGTAGCTGTGTCATGTATATACCTTTTTGTGTCAAAAGGACAT	0.0010081	8.3602e-05	1.86586	1.96546	2.27647	A
A_72_P145856		1514099 MARC 3PIG Sus scrofa cDNA 3', mRNA sequence [DY410140]	GGTCCTGGAATTTGGTATGCCATGAGTGTGGCCAAAATATATATATATATATACACCAAA	0.000916088	7.33072e-05	1.89389	2.05369	2.27567	A
A_72_P358998	ASAP3	Rep: Sulfate transporter - Aedes aegypti (Yellowfever mosquito), partial (4%) [TC551694]	CCCTAGTGTCTGGTTTTGTTAATCTCGGACTTGTTCATTCATTCATCTCTAATAAAAGAT	0.00661304	0.000989313	1.60701	2.51633	2.27357	P
A_72_P511075	CHI3L1	Sus scrofa chitinase 3 like 1 (CHI3L1), mRNA [NM_001001540]	AATACCAGGCCAGTTCACCAAGGAGAAAGGGATCCTTGCCTATTATGAGATCTGTGACTT	0.00148654	0.000139588	1.76463	2.1772	2.27261	P
A_72_P072451		Rep: Isoform 2 of Q5VZ19 - Homo sapiens (Human), partial (36%) [TC551589]	GGGAACATTTAAACATTGAGCTGTCACCTTGGTGAATAAATGTTGGCATGCTCCCAAAAA	0.00220881	0.000237004	1.18348	2.24186	2.26939	A
A_72_P022851	XG	Rep: Predicted protein - Monosiga brevicollis MX1, partial (19%) [TC539225]	AGACAGCACCTTACACTGATACAATGCTGCACGTCAATCATATCTCAATAAAGCTGGGCA	6.7866e-05	7.32082e-07	1.55171	1.7205	2.26637	P
A_72_P443689		HX239979 full-length enriched swine cDNA library, adult spleen Sus scrofa cDNA clone SPLT10010E07, mRNA sequence [HX239979]	AAGGAGACAAGGAGGATCTCAGTACGGACTACGCCTGCATTGCCAAGGACAAGCCCACCT	0.000741942	5.48051e-05	2.63432	2.32585	2.26523	P
A_72_P067726		AJ647646 CSEQRAN19 Sus scrofa cDNA clone C0003260_E04, mRNA sequence [AJ647646]	TGACAGTGTCAATCATGGACCGGAACACCTGCAATCTGCGCACGTACCATGATGGGGCAA	0.000452429	2.76972e-05	1.66109	2.65649	2.2611	P
A_72_P415713			GCCAAATTGTGCTTCTGTGTGTCTTTAGAGCATTTCTTTGCTTTAGCTTCCATTACAACA	0.00786492	0.00123982	1.41795	2.38719	2.25788	P
A_72_P218017	SCARB2	Sus scrofa scavenger receptor class B member 2 (SCARB2), mRNA [NM_001244155]	TCATTGATAAAGAGACTGCAAGTCGCCTGAAGTCTGTGGTCAACACCACTATGGTCATCA	0.00050484	3.22585e-05	1.46074	2.05397	2.25775	A
A_72_P088221	RGS2	Sus scrofa regulator of G-protein signaling 2 (RGS2), mRNA [NM_001044600]	TACATACTTCCCTAACTCAGTCCTTGTCACCCCGGAGTGGTTTAGTGGTAGCTTTTTAGT	0.00198036	0.000205189	1.72418	2.38892	2.25596	A
A_72_P339068		AJ963564 KN404_2 Sus scrofa cDNA clone C0007755l04 3', mRNA sequence [AJ963564]	TTGGTCTATGGGCATTTTCAACTCCACTGACTCTGACCACTAATTCAGCAAAACATCTCA	0.00467267	0.000626475	1.21867	3.64151	2.25536	A
A_72_P099061			CCCACCCCGTATTTCTTATATAACTGGTACATTAACATTAGAAAAGCAGAGTGATATTGA	0.00377935	0.000473974	1.95858	2.78357	2.25477	A
A_72_P268809	KBTBD7	Rep: KBTBD7 protein - Homo sapiens (Human), partial (34%) [TC560819]	CTCTTAAACGCAGTGACTTCCAGGAGGCCTGTGTCTTCAATGATGAGATCTATTGTATCT	0.000826914	6.38067e-05	1.62008	3.03748	2.25094	P
A_72_P620824	RHOB	ras homolog family member B [Source:HGNC Symbol;Acc:HGNC:668] [ENSSSCT00000009409]	GCCATAAGCGACTTTGTGCCTGTCCTACAAGTGAAATTTGTTCAGTCCAAGAAACTGATG	0.00440895	0.000579977	1.35555	2.0499	2.25004	A
A_72_P305229		Rep: Separin (EC 3.4.22.49) (Separase) (Caspase-like protein ESPL1) (Extra spindle poles-like 1 protein). - Canis familiaris, partial (24%) [TC534633]	GGCCCTGAGGATATTTTAAGTGATTTCCCCAGTGTTTTATGAAATGTTTCCTTTTGATTT	4.5887e-05	3.00703e-07	1.03109	2.04798	2.24965	A
A_72_P675665	SEPHS2	Sus scrofa selenophosphate synthetase 2 (SEPHS2), mRNA [NM_001093735]	GGTGGACATAAATCTTGTGCTGAAAATTCCTGGTGATTTAATCCATAAAGTGATTTCTAG	0.00042659	2.54315e-05	1.62827	1.86035	2.24843	A
A_72_P096846		Rep: Response regulator - Colwellia psychrerythraea (strain 34H / ATCC BAA-681) (Vibriopsychroerythus), partial (5%) [TC529489]	TTTGAAATTTGTCATCTTTTCCATATTTCCTTCTCAAAAAGACCACTATCTGCAGACCCC	0.00119862	0.000105058	2.10319	3.11454	2.24747	A
A_72_P386338	TBCK	Rep: TBC domain-containing protein kinase-like protein - Homo sapiens (Human), partial (12%) [TC546167]	GAAAAGTGAAAAAGCTATTCACAATACATTCCTTCTGAGTAAATGCCACATTGACAACTC	0.00182441	0.000184434	-1.17753	1.6733	2.2431	A
A_72_P634395	IGFBP2	Sus scrofa insulin like growth factor binding protein 2 (IGFBP2), mRNA [NM_214003]	GAAAAAAGAAATTTTTATTTTTGAACCCCTGTGTCTCTTTTGCTTAAGATTAAAGGAAGG	2.06351e-05	4.81017e-08	-2.79881	1.12464	2.24276	A
A_72_P164806		FS677750 full-length enriched swine cDNA library, adult kidney Sus scrofa cDNA clone KDN010092D11 5', mRNA sequence [FS677750]	ACTTACTTTGGCTACCTTCTAGGTAGTGAAGATTACTATTCCCATGAGCGCTGTACGTTA	0.00219914	0.000235375	1.37604	3.75145	2.24238	A
A_72_P358133		Rep: Workshop cluster 3 antigen precursor - Sus scrofa (Pig), partial (12%) [TC617790]	TGTCCCAACCCTGTTGCTCATGGTAAATATACTGTGTTCAGAAGCCTTGGAATCACCCAA	0.000461743	2.85317e-05	1.96182	2.19181	2.2418	P
A_72_P072956			TTGCAGCTAATGCGCACAATCAAAATGATGTCATAAATCCAACTTTAAATCTAGCTATGG	0.00563194	0.000801135	1.42687	1.68931	2.24056	A
A_72_P089106	RNF144B	ring finger protein 144B [Source:HGNC Symbol;Acc:HGNC:21578] [ENSSSCT00000001171]	TTTATCAGCGGTTAAAATTTGAACGAGAAGTTCACTTGGACCCCTGCAGAACGTGGTGTC	0.001691	0.000166286	-1.2695	3.10738	2.23784	A
A_72_P120061		Rep: Chromosome 12 SCAF7567, whole genome shotgun sequence - Tetraodon nigroviridis (Green puffer), partial (4%) [TC595085]	GAGCCACAACAGGAACTCCTGAATTGTTACTGAACTAAATGTATATATCTCTTTCTCTGA	0.00494828	0.00067578	1.31476	3.49804	2.23588	A
A_72_P259207	RELT	RELT, TNF receptor [Source:HGNC Symbol;Acc:HGNC:13764] [ENSSSCT00000016177]	TTATTTATGGGGGCCGTGCGGGCACGGGCCCGCCGCCATCCGTTTCTCTTATTTATTGAA	0.000289369	1.47392e-05	2.23887	2.62329	2.23452	P
A_72_P443279	ADAM9	PREDICTED: Sus scrofa cellular disintegrin precursor (ADAM-9), mRNA [XM_001925664]	GCACCTGACGTGGATTATGTTACTTTGAACATGTTATTGTAATGATTCTCAAATTACCTG	0.00464347	0.000621604	1.18097	2.49423	2.23315	A
A_72_P095801	S100A6	Sus scrofa S100 calcium binding protein A6 (S100A6), mRNA [NM_001044557]	TGGAGACACCCTTTAGTGGCCTGTTGATCTAGTGGTGGGTAACTGTACAATAAATTTTTT	9.86716e-05	1.96121e-06	1.39931	1.83226	2.23282	P
A_72_P210717	AVPI1	arginine vasopressin induced 1 [Source:HGNC Symbol;Acc:HGNC:30898] [ENSSSCT00000011516]	AAGCAGGCCTCAGCCAACATCTTCCAGGATGCTGAACTGCTGCAGATCCAGGGCCTGTTT	7.1332e-05	8.79496e-07	1.2878	4.48969	2.23133	A
A_72_P435504			TGAGGTGCAACTTGGCAAAACTTGTGATTACAAAGCTTCTGTTTGTTTTTCATACTATAG	0.0039614	0.000503261	1.64264	2.76964	2.23028	A
A_72_P723378	ATP9A	Sus scrofa ATPase phospholipid transporting 9A (putative) (ATP9A), mRNA [NM_001114672]	TCACTGTGCAGGCTTCCTCGTGACTTGAATTTTGTTGTCCTGTGATAAAAGTGGCTGTCT	0.000251489	1.18421e-05	1.26765	1.09203	2.22978	A
A_72_P739076	APP	Sus scrofa amyloid beta precursor protein (APP), mRNA [NM_214372]	GCTGCTTCTCTTGCCTAAGTATTCTTTTCCTGATCACTTGCATTTTAAAGGTAAACATTT	0.00443139	0.000583978	-1.10163	1.15636	2.22898	A
A_72_P444819	ACSL4	Sus scrofa acyl-CoA synthetase long-chain family member 4 (ACSL4), mRNA [NM_001038694]	GAAAAGGAAGGAACTGAAGAACCATTACCTCAAAGACATTGAGCGAATGTATGGGGGCAA	0.00243153	0.000269199	1.64759	2.1917	2.22768	A
A_72_P403818		Rep: PREDICTED: selenoprotein I - Macaca mulatta, partial (43%) [TC528869]	TTAGCTTCAGCAGTTAACACATGGCCAATCTAGTGTCATGTATAATCTTGCTCCCCCTCC	0.000801084	6.12702e-05	-1.33631	2.65012	2.22747	A
A_72_P344028			CATTAAGGAAATCCAGAGGTGTCGGCGCTTAATCCTTATTGCTTGCGGGAACAGTTATCA	0.00756716	0.00117815	1.00221	2.07796	2.2241	A
A_72_P692777	IL10RB	Rep: Predicted protein - Monosiga brevicollis MX1, partial (5%) [TC626543]	GTTTGCAGCCTCGTGTGCTCACTAAAATGAAAACCAAGTTTTAATGATGAGAAACAAAAA	0.000115956	2.93455e-06	1.52465	2.50821	2.21858	A
A_72_P599493	ARL1	Sus scrofa ADP ribosylation factor like GTPase 1 (ARL1), mRNA [NM_001031784]	TTAGAAAAGCCATTTTAGTGGTGTTTGCAAATAAACGGACATGGAACAGGCCATGACTCC	0.00357984	0.000443227	-1.55216	1.60757	2.21244	A
A_72_P073101	PLAU	Sus scrofa plasminogen activator, urokinase (PLAU), mRNA [NM_213945]	GAGTGAGGTGAGGACCACTCCTGTACACTGAGTATTTAATAATTATGTTCTACTATTTTT	0.00355146	0.00043833	2.39225	2.32843	2.21026	P
A_72_P217307		Rep: DnaJ homolog subfamily C member 16 precursor - Pongo pygmaeus (Orangutan), partial (4%) [TC539644]	TGTATTTTGAACACTGTTACCCCCAAAGTACTGTATCTTGAAGTCCTCTTTTGTGACAAA	0.00747913	0.00115999	1.41175	2.49443	2.20865	A
A_72_P088326	CAPN3	Sus scrofa calpain 3 (CAPN3), mRNA [NM_214171]	CAAGGATGGAGATGGTATCATCAAACTCAATGTTCTAGAGTGGCTGCAGCTCACCATGTA	0.000375495	2.13734e-05	1.49779	1.61698	2.20772	P
A_72_P305179		Rep: ASPM protein - Bos taurus (Bovine), partial (31%) [TC553218]	GTAATAGCTCCATGCAGAGGACAATTTCATGTCATAAAATGATTCCAACACCGTTAAAAA	6.20052e-05	5.9876e-07	-1.84278	2.08691	2.20677	P
A_72_P155571		Rep: Bifunctional folate synthesis protein - Streptococcus gordonii str. Challis substr. CH1, partial (5%) [TC625020]	AGTTAAAACCACTAGCAAAAGTCTGGAGAGTCCTGCTTTTGAAGATAGGTCCCACCTCAG	0.0013927	0.00012816	1.5171	2.05624	2.20512	A
A_72_P360583			GGTCTTACGTGTCACCTAACTTCTGTTGGCTTTTGAGTGAGAAAAATTCTTGTGTGCCAA	1.9979e-05	4.20966e-08	1.50876	3.5273	2.20309	A
A_72_P504494	CTBP2	Rep: C-terminal-binding protein 2 - Bos taurus (Bovine), partial (47%) [TC534425]	CCGTTACTGTATTTGTTTATTGTAAAGGTGGACATTTAGCGTTCAGTGCAGTTTTCAATA	0.0027361	0.000314636	1.39504	2.03265	2.2029	A
A_72_P663569	DHRS7	Sus scrofa dehydrogenase/reductase 7 (DHRS7), mRNA [NM_001244160]	GGAAGAAAAAACATGACTGAGGAGTATTTGCATTTTTCAAGCTACTGAACAAAGAAATGG	0.000776357	5.8534e-05	1.17999	1.68949	2.2013	A
A_72_P067401	CCDC88A	coiled-coil domain containing 88A [Source:HGNC Symbol;Acc:HGNC:25523] [ENSSSCT00000032254]	ACTTCTCAGCTGGAAAAGGATAAGAAACAACTGGAGAAGGAAAATAAGAGACTCCGACAG	0.000679347	4.83953e-05	1.3604	1.72649	2.20126	P
A_72_P054986			CAGCTCTTGTGATCTTATAAAAATTTGGTGAGATACTACCAGTAGAAAAGTTTAGCTCTC	0.00599929	0.000866994	1.76856	2.4255	2.20117	A
A_72_P531876	BCAT1	Rep: RQCD1 protein - Homo sapiens (Human), partial (27%) [TC552139]	GCTCTTGAGAGGTTATGATATTGTACCCACCAAATGGAAATGACATATGTTAAGTGTTAA	0.00229797	0.000248676	1.02247	1.62604	2.20054	A
A_72_P254812		PREDICTED: Sus scrofa zinc finger, matrin-type 3 (ZMAT3), transcript variant X1, mRNA [XM_013982220]	CTGTGTATCCTCACTTATGTACTGATTTCTGATAAAGGCTTGATGTCATTATAACAGTCA	2.36724e-05	6.99389e-08	4.65885	2.76239	2.20011	P
A_72_P407908	ST7		TCTTCCTCATCTCTGTATCCCCAAAGCTTTGCACAGTGTCTTGCACATAGTAGGTTTTCA	0.000132248	3.93055e-06	1.31441	2.23221	2.19737	A
A_72_P404298	MITF	Sus scrofa microphthalmia-associated transcription factor (MITF), mRNA [NM_001038001]	AGTTATAATGAAGAAATCCTGGGCTTGATGGATCCTGCCTTGCAAATGGCGAATACGTTA	0.000290769	1.48687e-05	-1.036	2.19137	2.1936	A
A_72_P084871	NHLRC3		GAGAAGCTGTGAAAAGTGACTTGCTTGCCATGAACTTTGAAAGCCTTTCTTTTAAAGGCT	0.000372217	2.10903e-05	1.00318	1.98135	2.19354	A
A_72_P479019	IRF2BPL	interferon regulatory factor 2 binding protein like [Source:HGNC Symbol;Acc:HGNC:14282] [ENSSSCT00000002660]	AGTTGGGTCGAATGTACCTTGGGCCTTCATGCAGGGCGAAATCGCGACGATCTTAGCTGG	0.000415132	2.45202e-05	1.82127	3.33884	2.19276	P
A_72_P572769	FABP5	Sus scrofa fatty acid binding protein 5 (FABP5), mRNA [NM_001039746]	GGATTAGTTGTGAGGATGAACAAGCTCAGTTCAATGAGCAAATCTCCATACTGCTTTTTT	0.0017346	0.000172177	1.19789	2.00737	2.18941	A
A_72_P510995		Rep: Protein FAM49B - Homo sapiens (Human), partial (6%) [TC578682]	TATGTCATCCAACACCTCGGCTGTTGGCACTGGATCTCTTTTCCAATACCATGTGAACTT	0.00504133	0.000692414	1.21955	2.01506	2.18903	A
A_72_P709820		DB804830 full-length enriched swine cDNA library, adult skin Sus scrofa cDNA clone SKNB10079H10 5', mRNA sequence [DB804830]	GATATGTTCTTGGACTCTAATTTCATGGACACTGAAAGTAGAGACCGTGGAGCTTCTTGG	0.00260366	0.000294993	1.23104	3.20588	2.189	A
A_72_P407388	LOC110259329		CCTCCAAATGCCACCTTGCCATGGAAGAAAATGCATGTAACAAAAAGAAATAAAAATCAT	0.000438907	2.65986e-05	2.07849	2.14333	2.18818	A
A_72_P624308	RHOB	ras homolog family member B [Source:HGNC Symbol;Acc:HGNC:668] [ENSSSCT00000009409]	AGTAGCATTCTGACCACACTTGTACGCTGTAACCTCATCACTTCTGATGTTTTTAAAAAA	0.00103861	8.72011e-05	1.42397	1.66736	2.188	A
A_72_P223457	NPC1	Sus scrofa NPC intracellular cholesterol transporter 1 (NPC1), mRNA [NM_214322]	CACCAGTTCTACACCGTATTTTTAGTAACATTCGAGGGTGTCGTAGATATACTTTATTAC	0.00235518	0.000257671	1.17745	2.1559	2.18713	A
A_72_P715743	AGL	Rep: Glycogen debranching enzyme (Glycogen debrancher) [Includes: 4-alpha- glucanotransferase (EC 2.4.1.25) (Oligo-1,4-1,4-glucantransferase); Amylo-alpha-1,6-glucosidase (EC 3.2.1.33) (Amylo-1,6-glucosidase) (Dextrin 6-alpha-D-glucosidase)] - Oryctolagus cuniculus (Rabbit), partial (16%) [TC531719]	GCTCTGTATTACTGATGTTGTCTACAACCATACTGGTATGAGCTTTATTAATTATCTCTG	0.00102591	8.57139e-05	-1.55908	1.83277	2.18619	A
A_72_P455051	ETV6	ETS variant 6 [Source:HGNC Symbol;Acc:HGNC:3495] [ENSSSCT00000031037]	ATATTCTGAAGCAGAGGAAACCTCGGATTCTTTTTTCACCGTTCTTCCACCCCGGAAACT	0.00415047	0.000534372	1.11309	3.41845	2.18577	A
A_72_P313458		wntless Wnt ligand secretion mediator [Source:HGNC Symbol;Acc:HGNC:30238] [ENSSSCT00000004200]	GATTCTTCTCCATGTTGCATCTTTGGGGTGGAAAGGAAATAGCTTTATGAAAAATTAAAG	0.000117483	3.01153e-06	1.39871	1.53853	2.18532	A
A_72_P694717	HOMER2	PREDICTED: Sus scrofa homer 2 (LOC100156419), mRNA [XM_001927296]	AATCCAAATATGAATACCCTTTCCAGCTCCTTTTGAGTAGCGTCCAGAGTAGCGAACGTC	0.0003076	1.61961e-05	-1.17027	1.85347	2.18493	P
A_72_P661778	LY96	Sus scrofa lymphocyte antigen 96 (LY96), mRNA [NM_001104956]	AGTTATTTGCCGGAATATGGTGGTGATTATTCTTTTTGCGGAGCTCTGAAGGGAGAGACT	0.00265071	0.000302024	1.54391	1.71382	2.18463	A
A_72_P705250			TTTGTCTGAAATCTCAGCTCCCTGAAATGCACATGAATGCAAAGGTCTCCACGGAAAGAG	0.000775991	5.84886e-05	1.02727	5.68869	2.18386	A
A_72_P517317		Rep: A disintegrin and metalloproteinase domain 17 - Sus scrofa (Pig), complete [TC518039]	CATGTTTTTAAGACACTGTAACGATCCAGTGAACACAAAGAGGCATTTCATCAGTTTCCT	9.68392e-05	1.84538e-06	1.79903	2.6278	2.18171	A
A_72_P245612	LRPAP1	Sus scrofa LDL receptor related protein associated protein 1 (LRPAP1), mRNA [NM_001113436]	TATCAGAAGCAGCTAGAAATTTCTCATCAGAAGCTGAAACACGTGGAGAGCTTTGGCGAC	0.000384407	2.21243e-05	1.33001	1.93576	2.17981	A
A_72_P127716	KPNA2	Rep: Karyopherin alpha 2 - Bos taurus (Bovine), complete [TC559833]	TTGTTTGTTGCGTACTATGTTTGATAAAAGTTGGTCTTACTGTTTCTCTACTAAGAGCTC	0.000617631	4.22524e-05	-1.06689	1.46531	2.17522	A
A_72_P045681			CTGTGATTTTAAACAGCAATGAGATACCAGTACATCCTATTGACTTAAAATAGACTGCCA	0.00233405	0.000254731	-1.00712	2.706	2.17471	A
A_72_P048361	CRISPLD2	Rep: LOC505329 protein - Bos taurus (Bovine), partial (17%) [TC540729]	TGCTTCGCATCCACAGGGACCACGTTGCTGTTGTCTCAATAAAACCGGTTTGATTTCTAA	0.00672167	0.00101018	2.24749	2.80789	2.17405	P
A_72_P623634	RHOB	ras homolog family member B [Source:HGNC Symbol;Acc:HGNC:668] [ENSSSCT00000009409]	CTTTGTGCCTGTCCTACAAGTGAAATTTGTTCAGTCCAAGAAACTGATGTATTTGATTTA	0.00713286	0.00108979	1.28613	1.97663	2.17392	A
A_72_P489169	CSGALNACT2	chondroitin sulfate N-acetylgalactosaminyltransferase 2 [Source:HGNC Symbol;Acc:HGNC:24292] [ENSSSCT00000011166]	GAGGAGATAGAGACACATCTTCACAAACAGGCCTATAGGACAAATAGCGAAGCTGTTGGT	0.00138758	0.000127499	1.74401	3.28524	2.17002	A
A_72_P452849	KBTBD7	Rep: KBTBD7 protein - Homo sapiens (Human), partial (34%) [TC560819]	ATTCAGTGAGCTGGACTCTGAGTCAGGAAGTTCAAGTTCTTTTACCGACGATGAAGTCTG	0.000209682	8.83073e-06	1.92456	2.75102	2.16546	P
A_72_P213917		Rep: Binding-protein-dependent transport systems inner membrane component precursor - Methylobacterium nodulans ORS 2060, partial (5%) [TC550441]	GTCTTAATATCTAAAGCATAGAGTGTTTGGACAGAGACTCTAAACAGGTCTGCCAACTCA	0.00125836	0.000112196	1.30587	3.47664	2.16538	A
A_72_P422899	IGFBP7	Sus scrofa insulin like growth factor binding protein 7 (IGFBP7), mRNA [NM_001163801]	GAGTGCCATGCAGCTAACTCCCAAGGACAGGCTTCAGCATCAGCAAAAATTACAGTGGTT	0.000985106	8.1154e-05	1.3996	1.78254	2.16175	A
A_72_P237497	ARF3	Sus scrofa ADP-ribosylation factor 3 (ARF3), mRNA [NM_001160426]	TTGCGAACAAACAGGATTTGCCTAATGCTATGAACGCTGCTGAGATCACAGACAAGTTGG	0.00344796	0.000422319	1.62467	1.82172	2.15974	A
A_72_P086356		BX923228 Sus Scrofa library (scan) Sus scrofa cDNA clone scan0024.n.18 5prim, mRNA sequence [BX923228]	AATACAGACAAATGTGATCAAGCCACTTACCTACTGAACTGCTACTGTTGCCTGAAAAAA	0.00180628	0.000181609	1.27938	1.56679	2.15844	A
A_72_P251017			GCATATCAGAGTCATCCACGATGCTATGATTATTAGAAATTGCTTCCATTTTTATTGCTG	0.00703989	0.00107107	1.36256	1.9068	2.15592	A
A_72_P532834	TM6SF1	transmembrane 6 superfamily member 1 [Source:HGNC Symbol;Acc:HGNC:11860] [ENSSSCT00000002016]	CTATCGCTGTATCTACAAACCAGAGTTCTTCATAAAAACAAAGGCAGATGAAAAAGTTGA	0.000106446	2.39788e-06	2.29406	2.70107	2.15433	A
A_72_P036071	ATP1B1	Sus scrofa ATPase, Na+/K+ transporting, beta 1 polypeptide (ATP1B1), mRNA [NM_001001542]	GGGACCTACACTTAATCTATATGCTTTACACTAGCTTTCTGCATTTAATAGGTTAGAATG	0.000202328	8.29195e-06	1.89639	2.57368	2.1541	P
A_72_P107601	ADAM19	ADAM metallopeptidase domain 19 [Source:HGNC Symbol;Acc:HGNC:197] [ENSSSCT00000018565]	TTTGAATCTGAAATCCACCTTCCCTAGAACCATACCGGGAAGAGACATGGGTCATTGCTT	0.00430121	0.000561897	1.79274	2.69688	2.15324	P
A_72_P232252	TREM1	Sus scrofa triggering receptor expressed on myeloid cells 1 (TREM1), mRNA [NM_213756]	AAATGACCAACGTTCAAGCAGAAGACTCAGGACTGTACCGATGTGTGATCTATCAACCTC	0.000239504	1.09376e-05	1.8097	2.64176	2.15204	A
A_72_P672137		Rep: Amphoterin-induced protein 1 precursor (AMIGO-1) (Alivin-2). - Rattus norvegicus, partial (5%) [TC599565]	GAGAAAAGAGGCATTGTATATTTGGGAATCTTTTCCGTTCGAGCATTAAGAACACTTTTA	8.72695e-05	1.46905e-06	1.57051	2.08927	2.15143	A
A_72_P136801		Rep: MAD protein (MAX dimerizer) (MAX dimerization protein 1). - Canis familiaris, partial (17%) [TC555381]	CCTTCCCGAGACAGATGGTCCTTATTATTGGATCTCTCTCTTAGCACATGTCACAAGTGA	0.000105744	2.36329e-06	2.22416	4.14693	2.15006	P
A_72_P724477	FOLR1	Sus scrofa folate receptor 1 (adult) (FOLR1), mRNA [NM_213830]	AATCTGGCCAAGAAGCTTACGGCAGCTTTCTGGCAGAAGTGGATCAACATGGCCTGGCGG	0.000520944	3.37588e-05	1.89258	2.26147	2.14695	A
A_72_P088056	LY96	Sus scrofa lymphocyte antigen 96 (LY96), mRNA [NM_001104956]	GGAATAGTGAAGAAATGCTGTTTTGCCTGAACTTCACCATCATACATTACTCCAGTTTAA	0.00283282	0.000329457	1.54307	1.74978	2.14202	A
A_72_P280409	PDXK	Sus scrofa pyridoxal kinase (PDXK), mRNA [NM_213943]	TTACAGAGAGAAGGTCGTGCCCGTGGCAGACATCATAACCCCCAACCAGTTTGAGGCGGA	7.1332e-05	8.83212e-07	1.67658	2.02996	2.13967	P
A_72_P333903			TTTACATAGTAGAAAAATGGGCTGCCCTGCAGTATTGGTAGTCTTTGTTTATTAGTTGTG	0.00103406	8.65608e-05	1.57254	2.6594	2.13936	P
A_72_P258837			TTGCAGAGTGTGGGCAAACTCAGAATAATTCAAGAAGGGCGTATTTACCAAAACTAATTA	0.00241939	0.000267245	1.31508	2.48944	2.13866	A
A_72_P223277	APOF	Sus scrofa ovarian and testicular apolipoprotein N (APON), mRNA [NM_001003925]	ATCATATTTCCTTTCTCAAATGTCTCTAAAAGACATGTGACTAGAGTCAGCTTTGCTAGC	0.000175002	6.48278e-06	-2.11653	1.90136	2.13759	A
A_72_P165076	TNFSF13	Sus scrofa TNF superfamily member 13 (TNFSF13), mRNA [NM_001112690]	AAACTGTGATTGTGTTGTAAAGGTGGTTCTGAGCTTGGAAGACCAGGGTGGGTACATTTC	0.000292378	1.50531e-05	1.97302	1.82861	2.13466	A
A_72_P012216		AJ956613 KN404_2 Sus scrofa cDNA clone C0007753g15 5', mRNA sequence [AJ956613]	GACCCTGGGAGATAATTCCTGGGAAGAACTATTAAAATTGCGCTCAGTTATTAAAATGCA	0.00407377	0.000521715	1.25862	1.25216	2.12977	A
A_72_P444799	IL1A	interleukin 1 alpha [Source:HGNC Symbol;Acc:HGNC:5991] [ENSSSCT00000008863]	GCCATGAAGGTCTGTATTCTAGTAACTGGGAGCCCTGTAATTATGATAATAAATTTATCA	7.1332e-05	8.51394e-07	2.24012	2.43202	2.12918	A
A_72_P492748	AP4E1	Rep: AP-4 complex subunit epsilon-1 (Adapter-related protein complex 4 epsilon-1 subunit) (Epsilon subunit of AP-4) (AP-4 adapter complex epsilon subunit). - Canis familiaris, partial (16%) [TC575417]	TGCTCTACTCTTCCTGACTATTTACTCTATCAGTGTCAAAAGGTGATGGAGGGATCCTAG	0.000835118	6.46914e-05	-1.13005	2.2527	2.12862	P
A_72_P732213	SLC25A43	solute carrier family 25 member 43 [Source:HGNC Symbol;Acc:HGNC:30557] [ENSSSCT00000035723]	GCGTGAAATGCAACTAAACAAAAAACGCTTCAGGCTAATCATCTCTGCTAGATTTTTTAA	0.00704533	0.0010724	-1.12512	1.67773	2.12799	A
A_72_P115771		Rep: RAB31, member RAS oncogene family - Bos taurus (Bovine), partial (96%) [TC557874]	TCTGTAGTAAAGCATTGCCCCCAACATTCACCCAATTGTATCTGTTATTTTTGGTTTAAC	5.06236e-05	3.78533e-07	1.55125	1.77398	2.12485	A
A_72_P244752		Rep: Oxysterol-binding protein - Homo sapiens (Human), partial (4%) [TC522006]	CCCCTGAGAAGTTAGGAAGAAGAATATTTCATCACTATCATTATTTCCTTCTGGGATTAA	0.008046	0.00127563	1.83516	3.54217	2.12226	A
A_72_P337423		Rep: Abhydrolase domain-containing protein 2 - Bos taurus (Bovine), partial (49%) [TC550729]	ATTTTTGTGCTCAGTTCCTGGTTTTCTCCATTGCATTGTTAGCCATGGTGACGAGCAACG	4.06733e-05	2.23567e-07	1.7736	3.19298	2.12173	P
A_72_P618361	LIPA	lipase A, lysosomal acid type [Source:HGNC Symbol;Acc:HGNC:6617] [ENSSSCT00000011436]	TAATACTTCTGATTGCATCTCTGTGTCAGGAAGCCCATGTTTGCCTGCTTTTCTTGCAGC	0.000673323	4.77277e-05	1.14731	1.56388	2.12061	A
A_72_P419074	TLR4	Sus scrofa toll like receptor 4 (TLR4), transcript variant 1, mRNA [NM_001113039]	AGGTCTGGCTGGTTCAAAAATCAATCAGTTGGTTTTGGGAGAATTTAAAAATGAAAGGAA	0.000951923	7.73956e-05	1.28218	1.75309	2.12012	A
A_72_P315553			TTCCTGGAATAACCATCAGACTTCCAGGTTATACTGGTTGAATAGCCATGAGACTCTGTC	0.00160693	0.000155265	2.03305	2.81827	2.11794	P
A_72_P762377	ENTPD1	Sus scrofa ectonucleoside triphosphate diphosphohydrolase 1 (ENTPD1), mRNA [NM_214153]	CATTTTCAGCTTTTTACTATGTGATGGGGTTTTTAAACCTTACATCAGAGGAAGGCTCAT	0.00384515	0.000485146	1.27775	1.86	2.11747	A
A_72_P749244	MBP	Sus scrofa myelin basic protein (MBP), mRNA [NM_001001546]	GCCTTTTGATTTTAGCGTCTCTTTCTTTTCTAAACCTCCAAGAGCCCTACACTGGCGTCA	8.57728e-05	1.36885e-06	2.43023	3.09198	2.11597	P
A_72_P339733		POSM0605004_L07R porcine skeletal muscle cDNA library (PoSM) Sus scrofa cDNA 3', mRNA sequence [DV896745]	CAAAAGTAAAATGAAGGGATTGTGCACTTGGTACATAATAAAACTGGAACGAGAGGATGC	0.00761853	0.00118859	1.48805	2.22793	2.11403	P
A_72_P035356	CCL3L1	Sus scrofa chemokine (C-C motif) ligand 3-like 1 (CCL3L1), mRNA [NM_001009579]	TTTTGAGACCAGCAGCCAGTGCTCCAAGCCCGGGGTCATCTTCCAAACCAAAAAAGGCCG	9.08727e-05	1.61711e-06	2.13364	3.2738	2.11327	P
A_72_P403498	PSEN1	Sus scrofa presenilin 1 (PSEN1), mRNA [NM_001078667]	TTCATCCCTATTGTTGCTGTTCTTTTTCTCATTCATTTACTTGGGGGAAGTGTTTAAAAC	0.00209015	0.000220107	1.39492	2.21395	2.11243	A
A_72_P627251		SOS Ras/Rho guanine nucleotide exchange factor 2 [Source:HGNC Symbol;Acc:HGNC:11188] [ENSSSCT00000005531]	GGATCCTGTTTGCCCTTTTTATAATCGTCAATTAAGAAGCAAACACCTGGCTATTAAAAA	0.00994897	0.00169162	-1.05995	1.92794	2.1107	A
A_72_P330333		Rep: Cytochrome c oxidase, subunit I - Shewanella denitrificans (strain OS217 / ATCC BAA-1090 / DSM 15013), partial (4%) [TC538080]	CAGTTGAAAATGTGTATAACTTTACAGTCAACTCTTGGTATCCATGGTTCCACATTTGTG	0.00284282	0.000331076	2.07241	2.6797	2.10732	A
A_72_P237617	SPAG5	Sus scrofa sperm associated antigen 5 (SPAG5), mRNA [NM_001159311]	TAGATGACATCGTTCAGCATATTTATCAGACTCTGCTGTCCATCCCAGAGGTTGTGAAGG	4.0135e-06	2.7576e-09	-2.93303	2.33147	2.10462	P
A_72_P368668		Rep: Protein AF-10 - Mus musculus (Mouse), partial (7%) [TC531458]	GGTCCTTTATTTGTAGGCTGCCTCAAATCCTTTTCTGAAAAAAGTTTAGGTATAACTAAG	0.00325864	0.000392115	1.00322	1.94806	2.10377	A
A_72_P122426		Rep: Isoform 2 of Q9BRJ7 - Homo sapiens (Human), partial (8%) [TC608766]	GTCATGAATGCATGGTGTTGAGATGTTTTGCACTATTCTGATTTTTTGGTCTCTGTAAAA	0.00268975	0.000307889	1.16828	1.95676	2.10235	A
A_72_P038181	BMPR2	Sus scrofa bone morphogenetic protein receptor type 2 (BMPR2), mRNA [NM_001204900]	ACAAGTAGAAACTGGAGTTGCCAAGATGAATGCAATCAATGCTGCAGAACCTCATGTGGT	0.000508354	3.26228e-05	1.34149	2.75019	2.10154	A
A_72_P106626		Rep: solute carrier family 35, member A5 - Canis familiaris, partial (33%) [TC538153]	AGCATTATAACAACAGCTCTTCTATTCAGGATAGTGCTGAAGGCCCCAACCCTAGCATAT	0.00668657	0.00100292	-1.43652	1.9504	2.10012	A
A_72_P049841	DUSP6	Sus scrofa dual specificity phosphatase 6 (DUSP6), mRNA [NM_001267842]	GGACTTCCGTCGCTCCATTATGTTCATGATGTAAAGTTTTGAGCTGAAATTTATTATAAG	0.000765241	5.72752e-05	2.00905	2.18193	2.0983	P
A_72_P114076	C2H19orf38	chromosome 19 open reading frame 38 [Source:HGNC Symbol;Acc:HGNC:34073] [ENSSSCT00000014887]	CCTTCTCCTTGCTGGGCTGGTGATCATTGCCATGGTCGTCAGAAAAGTTAAATTAAAAAA	0.000499523	3.18387e-05	1.59085	1.83198	2.09792	A
A_72_P032001	LRRC43	UDP-GlcNAc:betaGal beta-1,3-N-acetylglucosaminyltransferase 4 [Source:HGNC Symbol;Acc:HGNC:15683] [ENSSSCT00000030522]	AACAGGAACACCAACGTCAAATATTTCATCCCTCCTACCATGTATAGGGCCAACTATTAC	0.00124504	0.000110523	1.29503	4.2318	2.09496	A
A_72_P181261	HSD17B7	Sus scrofa hydroxysteroid (17-beta) dehydrogenase 7 (HSD17B7), mRNA [NM_001185137]	TCTCAATCCTCTGGTGAAATATCTGAGTGCCACCACTGGTTTTGGCAGCAATTACGTAAC	0.000391755	2.27175e-05	1.01909	1.31989	2.09459	A
A_72_P501210	GTPBP2	1139227 MARC 4PIG Sus scrofa cDNA 5', mRNA sequence [DN125384]	ACCTGTTGGTATTAATGCTGGATTCAAACAGTATGTTTTACTCTCCCAGGCTGGTGGCTG	0.00147885	0.000138594	1.39259	2.68093	2.09414	A
A_72_P554722	ANXA2	Sus scrofa annexin A2 (ANXA2), mRNA [NM_001005726]	AAGGAGATGTACAAGACTGATCTGGAAAAGGACATCATTTCCGACACATCTGGCGACTTC	0.000472436	2.94887e-05	1.3497	2.06118	2.09209	A
A_72_P117296	SBNO2	strawberry notch homolog 2 [Source:HGNC Symbol;Acc:HGNC:29158] [ENSSSCT00000022580]	GGTGGTCCCTTGGTTTCTATGTGTATTTATAATGAACTCAAGTGTACATATGTAAAGAGA	2.98612e-05	1.20367e-07	1.57342	2.0291	2.0913	A
A_72_P000586	USP32	Rep: Ubiquitin carboxyl-terminal hydrolase 32 - Homo sapiens (Human), partial (13%) [TC553875]	CCTGAGAATGTTTCCTCAGCATTTACCAAGAGGTAACTTAAGAATGCAGCAAGAATACCA	0.00334276	0.000406382	1.95563	2.79852	2.09089	A
A_72_P497869	IDH1	isocitrate dehydrogenase (NADP(+)) 1, cytosolic [Source:HGNC Symbol;Acc:HGNC:5382] [ENSSSCT00000026412]	GCTGGCCTGTTCTGTTTCCTTTCTATAAATGTGATTTATCAGAAGTTGATTGTAAACACT	0.000246981	1.15167e-05	1.25042	1.78632	2.08869	A
A_72_P204517	LOC100513863		AGAATCTCTCTCTGAGCCTCTTGGTGGTCTATGAGAAGGGCCTCGCCTCCACAGCCTTCA	0.00117689	0.000102776	2.21751	2.65128	2.08867	A
A_72_P599953			GGTCTCTTGGGCCCAGGAGGACTCTCTATCTTTTTTAGTTTTATATTCATAAACTTTTTT	0.000120732	3.20929e-06	3.53589	3.22069	2.08766	P
A_72_P662136	NDUFA4	Sus scrofa NDUFA4, mitochondrial complex associated (NDUFA4), mRNA [NM_001097468]	ACAGCAAACTGAAGAAAGAAGGTCCAACTTCTAAATGAAATGTTTCACTATAAAGCTGCT	0.00630121	0.000928953	1.10574	1.5964	2.08571	A
A_72_P115716		Rep: Dual specificity protein phosphatase 8 - Homo sapiens (Human), partial (4%) [TC557841]	TCTCCACACCACCTGTTGCAGTGCTGTCTTAAACAAATAAGCTTGAGATAATATTCTTTA	0.00184649	0.000187385	1.28181	1.97559	2.08564	A
A_72_P092366	P2RX7	purinergic receptor P2X 7 [Source:HGNC Symbol;Acc:HGNC:8537] [ENSSSCT00000010760]	ACCCTCCTAATTCTAGCCTGGGGATGCAGATGTCTTAACTGTTTTGTTAATAAAAAGAAA	0.000195016	7.8296e-06	1.3955	1.21615	2.08105	A
A_72_P307473			ATGGAACTCAGAGTTAAGGTGATTGGTTTCTTCCTCTCCTTTTTGTCGTTTTATTGTAAG	0.00542807	0.000761693	1.6962	2.30513	2.08037	P
A_72_P739166	PPP1R2	893026 MARC 4PIG Sus scrofa cDNA 5', mRNA sequence [CK449455]	CATGATGATGAGGAGGATGAAGAAATGTCAGAGACTGCAGCTGGAAAAGCATGAATACAG	0.00233477	0.000254957	1.19754	1.63996	2.08028	A
A_72_P232412	SEPHS2	Sus scrofa selenophosphate synthetase 2 (SEPHS2), mRNA [NM_001093735]	CCTTGGTGGACATTAAATCTTGTGCTGAAAATTCCTGGTGATTTAATCCATAAAGTGATT	2.1992e-05	5.84265e-08	1.68578	1.82587	2.08015	A
A_72_P106391		PDUts1032H11 Porcine testis cDNA library I Sus scrofa cDNA clone PDUts1032H11 5', mRNA sequence [CV866601]	GCCCCACCCAAGTGGATATCTTAGCATTTTCTATATATAAGATCTATGTCATTTGTGAAT	7.47849e-05	9.95122e-07	1.22062	1.93836	2.07964	A
A_72_P254852	CCL14	Sus scrofa chemokine (C-C motif) ligand 14 (CCL14), mRNA [NM_001256775]	AGCTATTATGAGACCAGCAGCCAGTGCCCCAAGCCTGGAATTATCTTCATCACCATAATA	0.00132562	0.000119954	1.54801	3.23201	2.07959	P
A_72_P037711			AACAGAGCCTAGCATGCAGTATAAGTGTCCAGCATCAATAATTATCGTTACTTTTTATCC	0.00984048	0.00166754	1.64686	3.01577	2.07805	P
A_72_P681041	DHRS7	Sus scrofa dehydrogenase/reductase 7 (DHRS7), mRNA [NM_001244160]	TTCATGGGTATTATAGCTGCACCCCTTTCTGGTGGATATTGTGCCAGCAAACATGCTCTT	0.00612598	0.000894141	1.19066	1.74881	2.076	A
A_72_P055841	MCM3	minichromosome maintenance complex component 3 [Source:HGNC Symbol;Acc:HGNC:6945] [ENSSSCT00000031013]	GTCACCATACGTACAAAAGACTCATACGAACTTTTGACCCATATATCCAAGACATTTAAT	6.57039e-05	6.72419e-07	-1.88848	2.62508	2.07463	P
A_72_P165206	MSRB1	Sus scrofa methionine sulfoxide reductase B1 (MSRB1), mRNA [NM_001097460]	GAAGCCCCTCCTGCCTGAATGTCCTGTAATCGGGAGGCGATCAATACACAAATGGAACCC	0.000514906	3.31965e-05	1.65126	1.62645	2.07381	A
A_72_P684225			CCACGATTGATATATGTCTTTCTAAAGGACTGAGAAGTTCTGTAGTTGACCAGAAAAACC	0.00599867	0.000866765	1.09028	1.62357	2.07354	A
A_72_P642520		Rep: Amphoterin-induced protein 1 precursor (AMIGO-1) (Alivin-2). - Rattus norvegicus, partial (5%) [TC599565]	GAGGCATCTGTATATTTGGGAATCTTTCCGTTCGAGCATTAAGAACACTTTTAATAAACT	5.89262e-05	5.43446e-07	1.64357	2.12616	2.0718	A
A_72_P396528			GCTGGTATTTTTGCTTCAGCTTTCTCCTGTGTTCTGCAAATAGTTTGTGTGTCATCTTCA	0.000698825	5.0334e-05	1.18718	2.94143	2.07136	A
A_72_P680957			CTGGAGCCAGTGAGAGTCTTTTTCTGTGGAATTTGAAGCCAGAACCTCTTAAATCTTCAC	0.00857182	0.00138785	1.35607	2.22757	2.07027	A
A_72_P059451	C1QTNF2	Sus scrofa C1q and TNF related 2 (C1QTNF2), mRNA [NM_001142829]	TTACAATGCGTCCAGCGGCAAGTTCGTCTGCGGCGTGCCAGGGATCTACTACTTCACCTA	0.00161434	0.000156321	1.20643	1.85891	2.06833	A
A_72_P351603			AGTAAAACACTGTGGGTGGTAGCCAAATCTCAGATGCTGTCATATGCCAATCCTATTTTT	4.73044e-05	3.2502e-07	2.61919	3.24378	2.06662	P
A_72_P699560	ADAM17	Sus scrofa ADAM metallopeptidase domain 17 (ADAM17), mRNA [NM_001099926]	ATTTGGGAGATAAAAGGAAGTGACTTCCCAGCAGATGCTGGTCATGAGTTTGGACTTCCT	0.00555212	0.000786475	1.31756	2.19127	2.06483	A
A_72_P570709	ANXA2	Sus scrofa annexin A2 (ANXA2), mRNA [NM_001005726]	ATCTGAATTCAAGAGGAAGTACGGCAAGTCCCTGTACAACTACATCCAGCAAGACACCAA	5.06236e-05	3.80411e-07	1.41839	2.0258	2.06418	A
A_72_P156706	TMSB10	Sus scrofa thymosin beta 10 (TMSB10), mRNA [NM_001097482]	CGGACTGCCAAATTATCCGGTTTGCCCTGGGATATTATAGAAAATTATTTGTATGATTAA	0.000111223	2.62296e-06	-1.10086	1.59547	2.06284	A
A_72_P071986	PPP1R3C		TAAATCCATTCTGTAAGATCTTAAGAACAGGAGCCTCTGAATGTTTGCTTCTATCATTGT	0.00129023	0.00011613	2.23423	3.20427	2.06211	P
A_72_P303349	UBE2D1	Sus scrofa UB2D1 (LOC780419), mRNA [NM_001078674]	GACCCCTTAGTACCAGATATTGCACAAATCTACAAATCAGACAAAGAAAAATACAACAGA	0.00225954	0.000243481	1.29897	2.71521	2.06171	P
A_72_P483263	HEXB	Sus scrofa hexosaminidase subunit beta (HEXB), mRNA [NM_213921]	CGAGGAATAGCTGCAGAACCTCTCTTTACTGGCTACTGTAACCATGAGCACAGAATGTAA	0.00252259	0.000282102	1.23004	1.46475	2.06132	A
A_72_P010781	NUMB	UNL-P-FN-bp-f-06-0-UNL.s1 UNL-P-FN Sus scrofa cDNA clone UNL-P-FN-bp-f-06-0-UNL 3', mRNA sequence [BI182810]	TTGGTGAAAGTGGAGAAACCATTCCTAGAGAAGAGCTTCTTGCAATTAGACTAAAGAAGT	0.00449668	0.000595671	1.73529	2.59015	2.06028	A
A_72_P368938	LOC102167244	Sus scrofa microphthalmia-associated transcription factor-like (LOC102167244), mRNA [NM_001315782]	ATTCAGGGTAAATTTGGTTTGCGATTTGTATGCCTGTGACTTCCTTGGAAATTAAATGTA	0.000695067	4.98102e-05	1.1717	1.6635	2.06013	A
A_72_P299774		Rep: Decay-accelerating factor CD55 - Sus scrofa (Pig), partial (9%) [TC563365]	GTTTTGCATGTAATAATTGGATGCCCGCAATGCTGCGAATATCTGGGGTCATCAGGCTAT	0.00567675	0.000808419	1.28994	2.31149	2.05889	A
A_72_P489751	CISD1	DB786327 full-length enriched swine cDNA library, adult adrenal gland Sus scrofa cDNA clone ADR010054F06 5', mRNA sequence [DB786327]	CAATCTCATGGCCTTTGGGTTATTTTGGTCTTATAAGGATCCGTTTCTTTACATTCAAAA	0.000342191	1.8762e-05	1.08077	1.92074	2.05837	A
A_72_P071216			CCTCTTAAATCTTCACAGTGATTTTATTGAAGAGGAGCATAAACCCCAAATGGAAAACTA	0.00957102	0.00160675	1.3141	2.30932	2.05754	A
A_72_P247287		Rep: Proline-serine-threonine phosphatase-interacting protein 2. - Canis familiaris, partial (40%) [TC586894]	ACTACTCCATGCATACTGAACTTGAGGGTCTTTCATCTTCATTATGCTGTAACTCTATTC	0.000447988	2.73241e-05	1.49319	2.44635	2.05623	A
A_72_P297879	SGMS1	Sus scrofa sphingomyelin synthase 1 (SGMS1), mRNA [NM_001097438]	TATCTGTACAGCGGCCACACGGTCATGCTCACACTCACCTACTTATTTATCAAAGAGTAT	0.00798936	0.00126438	1.11224	2.0969	2.0559	A
A_72_P283299	PLOD1	procollagen-lysine,2-oxoglutarate 5-dioxygenase 1 [Source:HGNC Symbol;Acc:HGNC:9081] [ENSSSCT00000003811]	GCAGATTTGAGGCGCCAATAACACTTCAGGGCATTTATTAAAATAAATAATAATAAGGGC	0.0078735	0.00124135	2.18077	2.35927	2.05569	P
A_72_P641840	C4A	Sus scrofa complement C4A (Rodgers blood group) (C4A), mRNA [NM_001123089]	AACCTGGGAAAGAATATCTGATCATGGGCCTGGACGGGACCACCCACGACCTCAAGGAGA	0.00552376	0.00078132	1.31249	2.66641	2.05553	A
A_72_P193452		Rep: Transcriptional regulator, AraC family protein - Vibrio sp. Ex25, partial (5%) [TC598804]	GCTGTTCTCTGTACAATGTATTTTGTAATGTATCTTTCTCATCTACCAAAGGATGAAGCA	0.00232923	0.000253765	1.04924	1.89214	2.05379	A
A_72_P541053	SLC26A6	Sus scrofa solute carrier family 26 member 6 (SLC26A6), mRNA [NM_001012298]	TTCCATCAATGTAAACACTGGTATCACAAACATCGAGAGCAACGATGTGGAGGGCTCCAA	0.000287288	1.45147e-05	1.88741	2.2713	2.05335	P
A_72_P415278	LRP6	LDL receptor related protein 6 [Source:HGNC Symbol;Acc:HGNC:6698] [ENSSSCT00000000671]	GCCTTATTTGCAAGTGAAGGATCTGGTGCTGCTTTCAAATGTTTTATCCTCTGTGTTTTT	0.00325795	0.000391957	1.20035	1.35867	2.05191	A
A_72_P004291	CDS2	Sus scrofa CDP-diacylglycerol synthase 2 (CDS2), mRNA [NM_001166673]	GCTTTGACTGCCAGTATCTGATGGCCACCTTTGTCAATGTGTATATCGCCAGTTTTATCA	0.000147834	4.80106e-06	1.78762	2.37388	2.05168	A
A_72_P486448	NCEH1	Sus scrofa neutral cholesterol ester hydrolase 1 (NCEH1), mRNA [NM_001243484]	TTCTCAGTGGGAATCCAGACTCAGAATAGTTACATCAAGTGGCTGAATCAAAACCTGTAA	0.000100296	2.06504e-06	1.21336	2.16331	2.0515	A
A_72_P217127			TTGGCAGCCAGAGTATCTCATCCATTGCATTAAAATTTATTTTATGCACTGTAAACAGCA	0.00847729	0.00136664	1.31568	1.87959	2.05139	A
A_72_P177631	GALM	Sus scrofa galactose mutarotase (GALM), mRNA [NM_214406]	CCTCTTTTCCTAAACAATTGAATCATTGGTGATGGGTTTGTGTTGATGGGTTTTAAAGAA	0.00330746	0.000400716	1.43239	1.99146	2.05135	A
A_72_P278399		AJ651230 CSEQRAN19 Sus scrofa cDNA clone C0003277_L05, mRNA sequence [AJ651230]	AAGGATGTGGTTGTCTCCTATTATAACTTCTACAACATGGCCAAGCTGCACCCTGATCCA	0.00060743	4.12624e-05	1.91813	2.29203	2.04899	P
A_72_P348108		Rep: Meteorin-like protein precursor - Homo sapiens (Human), partial (98%) [TC552188]	TTTCTTCATTCTGCTTTTGCTTTTTAAAGGATGTACGTTGCCAGCCGTGGTCCTTTGGGG	7.41966e-05	9.73169e-07	1.97905	2.11454	2.04865	A
A_72_P566619	RHOB	ras homolog family member B [Source:HGNC Symbol;Acc:HGNC:668] [ENSSSCT00000009409]	GCACTCTATTTTGATAAAGAGCAGTAACAAGTATTAGGGCCTATCTAAAACCTTCCCCCC	0.00038006	2.17694e-05	1.73209	1.65735	2.04724	A
A_72_P037841	LTB4R	Rep: Latency-associated nuclear antigen - Macaca nemestrina rhadinovirus 2, partial (5%) [TC544206]	CAAGACCCTATTGTATAGCACTATATTCGATGTCCTGTGATAAACCAAAATGGAAAAGAA	0.0010026	8.29863e-05	2.03249	1.66226	2.04523	A
A_72_P196087		EST-AR169E11 Infected Porcine Peripheral Blood Cell cDNA library Sus scrofa cDNA clone AR169E11, mRNA sequence [DV230137]	TTGCCTGCTTTGCCTCTTTTGTACAGAAGTTTTGAGTGTGAAATGAAAATTAAAGTTTGG	0.00334276	0.000406353	1.6037	1.47382	2.04176	A
A_72_P538363	MSRB1	Sus scrofa methionine sulfoxide reductase B1 (MSRB1), mRNA [NM_001097460]	GCTTCTGAATATTCAGCAGTTCCCTGAAGTTCATCCCTAAAGGCCAAGAATCATCTCCCT	0.000144249	4.56816e-06	1.66939	1.83895	2.04026	A
A_72_P571529		Rep: Cutaneous T-cell lymphoma-associated antigen 5 (cTAGE-5 protein) (cTAGE family member 5) (Meningioma-expressed antigen 6/11). - Canis familiaris, partial (4%) [TC554630]	CTGTGTCTTTATGCCAAGAACTGTATTTACTATGATGGTTGTAGCAAATGTGAAAGTAAC	0.00471093	0.000633331	1.04231	1.63126	2.03871	A
A_72_P180656	CERS4	Sus scrofa ceramide synthase 4 (CERS4), mRNA [NM_001167631]	ACTATACCCACTGGCGGCGTGTGTGCGATGCTCTCTTCATCATCTTCTCCTTGGTCTTCT	0.00566781	0.000807017	2.03581	2.70718	2.03677	P
A_72_P250502			ACAGAAACATTTTAGAAGGCATCTTCCACATTCCTCTTATCGTCTTCTATTTACAGACTC	0.00995717	0.00169415	2.40322	2.4794	2.03485	P
A_72_P407473	LRP10	Sus scrofa LDL receptor related protein 10 (LRP10), mRNA [NM_001143715]	GGTCATTGCCCAGGAAGCCAAGGTTGAAAATAAAGGAATCAGAAATTTAAGATTTTTGTA	0.00254099	0.000285681	1.29913	3.06439	2.03453	P
A_72_P018781		rspl11_f6.y1 spl Sus scrofa cDNA 5', mRNA sequence [EW582207]	GCAAAGAGACTTGACATTTTCGTTAACCTGCACAATCTTATTGTCAATAAGGCACAATTT	0.00251047	0.000280295	2.01057	2.95913	2.03403	P
A_72_P303969		PREDICTED: Sus scrofa ankyrin repeat domain 33B (ANKRD33B), mRNA [XM_003134179]	AAGGGATACAGTCATGTAAAAATGTGGGAAAATTGTGGCTACAGAATTAAAAATCACCTG	3.03532e-05	1.26376e-07	1.97554	2.37768	2.0335	P
A_72_P078091	HMOX1	Sus scrofa heme oxygenase 1 (HMOX1), mRNA [NM_001004027]	AGCACTGTGGCCTTGGTCACTAACTTTTATGTGAAGTAATAAAGTACATGGCCTGATAGT	0.000371424	2.10068e-05	1.61748	1.92664	2.03304	A
A_72_P373278		Rep: Sodium:solute symporter - Leptospira interrogans serogroup Icterohaemorrhagiae serovarcopenhageni, partial (4%) [TC593418]	GGAAAAGAAGGGGATGTTGTTGAAAAGCAGTAGCTTGGTCCCAAAATGTAATTAGGAAAG	2.1992e-05	5.32613e-08	1.85983	3.25301	2.0315	A
A_72_P250452		Rep: Predicted protein - Aspergillus terreus (strain NIH 2624), partial (9%) [TC563366]	TCGCCTTTGCTACCAGTTCTGTATGGTGAGAAATAAAAGTGCACCAAGGTTTTGTTTTGT	0.000566254	3.7691e-05	2.32752	2.30275	2.03123	P
A_72_P329593	LRMDA	Rep: Uncharacterized protein C10orf11 - Homo sapiens (Human), complete [TC539292]	TCCATACCTTAACCCTCAACAAGAACCAGATCACTGACTTGGAGTGTCTGCTTGACCACC	0.000854952	6.67702e-05	1.29384	2.10002	2.02778	P
A_72_P417047		Rep: Complement factor D precursor - Sus scrofa (Pig), complete [TC621752]	CCTAAGGGACAGGGCGGTGGTCACCAGGCTTAGCAATAAAGTCATCCATTCCCCCAAAAA	0.00144359	0.000134464	1.51038	2.16765	2.02746	A
A_72_P501100			CTGGTCTATGCATACTGTGTTTTTTCATGTGGACTCTTAAAATGGAAAATTTGTGGCAAA	8.80844e-05	1.51581e-06	1.39125	5.51083	2.02642	P
A_72_P546011	CDS2	Sus scrofa CDP-diacylglycerol synthase 2 (CDS2), mRNA [NM_001166673]	TTGACTGCCAGTATCTGATGGCCACCTTTGTCAATGTGTATATCGCCAGTTTTATCAGGG	0.000183036	7.03419e-06	1.75877	2.39225	2.02588	A
A_72_P180776	ACSL4	Sus scrofa acyl-CoA synthetase long-chain family member 4 (ACSL4), mRNA [NM_001038694]	AGGAAGGAACTGAAGAACCATTACCTCAAAGACATTGAGCGAATGTATGGGGGCAAATAA	0.00290907	0.000341656	1.65989	2.09646	2.02362	A
A_72_P079976		PREDICTED: Sus scrofa hypothetical protein LOC100517375 (LOC100517375), mRNA [XM_003132810]	GGTAGGAATGTAGAATGATGCAGTCTTTATGGAAAACACGTGTGAAGATTCCTCAAAAAA	0.000561211	3.72872e-05	1.80608	2.63721	2.02267	A
A_72_P489530	TSPAN14	Rep: Tetraspanin-14 (Tspan-14) (Transmembrane 4 superfamily member 14) (DC- TM4F2). - Canis familiaris, partial (29%) [TC526858]	CTCTCCTCTGAGAGTCAGCTCTTCTTTTCCTAAAGTGTGTAAATAGTTTATTTATAGAGT	0.000438321	2.65324e-05	1.74814	2.20426	2.02079	A
A_72_P142511	ST7	Sus scrofa suppression of tumorigenicity 7 (ST7), mRNA [NM_001123198]	ATGAAGTCTCAGTTTACCCAAAAAAGGAGCTTCCCTTCTTTATTCTCTTTACTGCCGGAA	0.00290125	0.000340278	1.35641	2.24914	2.01986	A
A_72_P007496		Rep: Uncharacterized protein C3orf58 precursor - Homo sapiens (Human), partial (33%) [TC538768]	TTGGCCTGTTTTATAGGCCACTTTTTCCTTCTGATGTGTAGGGTTTGTTTTTCCCCGGAC	0.00705238	0.0010746	1.26667	2.10767	2.01874	A
A_72_P623937	FABP5	Sus scrofa fatty acid binding protein 5 (FABP5), mRNA [NM_001039746]	CACCTGCACTCGGGTCTATGAAAAAGTAGAGTGAAATTCCCTCATCATTTGGGATAGGAA	0.00189404	0.000193686	1.11312	1.87174	2.01862	A
A_72_P039971		944413 MARC 4PIG Sus scrofa cDNA 5', mRNA sequence [CN156970]	TCTGTGGATTAAGGGTCTTTCATCTTGGAATCTGACTTTAATAAAACAATGAGATTGCTC	0.000353156	1.95596e-05	1.55538	1.73762	2.01849	P
A_72_P443205	FGL2	Sus scrofa fibrinogen like 2 (FGL2), mRNA [NM_001005152]	TACAGGTCCTCTTTCAAAGAAGCCAAAATGATGATCAGACCCAAGTACTTTAAGCCATAA	0.000346437	1.909e-05	1.4309	1.90417	2.01666	A
A_72_P408118	TEC	tec protein tyrosine kinase [Source:HGNC Symbol;Acc:HGNC:11719] [ENSSSCT00000009650]	TGGATAAAGACACCCACTTCTATTCATTCTGAAAGTACTGGAGTGCCTACTGCATGCTGG	0.00769155	0.00120439	1.32515	2.56244	2.01652	A
A_72_P592644	MCL1	Sus scrofa MCL1, BCL2 family apoptosis regulator (MCL1), mRNA [NM_001348806]	ATCTCCAAGAGGTCTACTCTAGCAACAGAGAAAAGCAAGTGGCAAGAGGATTATGACTGA	0.000640602	4.45427e-05	1.61317	2.06541	2.01621	A
A_72_P218302		Rep: Predicted protein - Coccidioides immitis, partial (10%) [TC557184]	ATCAGCTGCTTAATTGCCAAACCCTTACAAAGTCCATTAGTCCTGTCGCTGTCCATATTT	0.00413723	0.000532042	-1.70685	2.23818	2.01552	A
A_72_P162336		Rep: Olfactory receptor Olfr1313 - Mus musculus (Mouse), partial (5%) [TC604199]	GTTTCCTGACATTTCTGTGTATAGGAGCATCAAATAGCAAGTGAAGACGAAATACTTTAA	0.00392031	0.000496514	1.5589	2.3915	2.0136	P
A_72_P077306	SLC7A7	Sus scrofa solute carrier family 7 member 7 (SLC7A7), mRNA [NM_001110421]	TTTCCAGTCTCCTTTAGAGACATGAAACTGTCACAGGTACTGGGCAATAAAAGGGTATGA	0.000126825	3.58792e-06	1.69542	1.96137	2.01314	A
A_72_P444340	PSAP	prosaposin [Source:HGNC Symbol;Acc:HGNC:9498] [ENSSSCT00000011253]	TCAATCTTCAGTCGAGCGTTCCTATGTCTTTCCTGGTGATGCTGTGTTTGTGTTTCTGTG	0.000107827	2.4793e-06	1.25135	1.82682	2.01171	A
A_72_P146491	NCF1	Sus scrofa neutrophil cytosolic factor 1 (NCF1), mRNA [NM_001113220]	TGAAAAAGCCCGAGACATACCTGATGGCCAGAGATGGCAAGAATAACATTGCAGACATCA	0.00211379	0.000223177	2.05822	2.34066	2.01159	A
A_72_P211597	FES	FES proto-oncogene, tyrosine kinase [Source:HGNC Symbol;Acc:HGNC:3657] [ENSSSCT00000002037]	GCCTGGCTCCTGCCAGGGCTTCCTCTTCCAGGCAAAAATAATAAAACCACTTGTGCCCAT	0.0010081	8.35732e-05	1.64573	1.69129	2.01084	A
A_72_P136401		1111651 MARC 4PIG Sus scrofa cDNA 5', mRNA sequence [DN112459]	CATAAATGTCATGAGACTCTATTCAAGCTCTGTGGTGAACTCAAATAAAAACATTTCACC	0.00168551	0.000165451	1.97283	2.40019	2.0106	P
A_72_P184748		Rep: E3 SUMO-protein ligase PIAS2 (Protein inhibitor of activated STAT2) (Protein inhibitor of activated STAT x) (Msx-interacting zinc finger protein) (Miz1) (DAB2-interacting protein) (DIP) (Androgen receptor- interacting protein 3) (ARIP3) (PIAS-NY protein). - Canis familiaris, partial (37%) [TC521013]	CTTCTTGAGAGATGGATTTCAATTTCATACGTTACTGGATGGATTCTACAAATCCAGTTA	0.00810193	0.00128832	-1.13899	1.57583	2.01033	A
A_72_P432984	BRPF1	bromodomain and PHD finger containing 1 [Source:HGNC Symbol;Acc:HGNC:14255] [ENSSSCT00000028565]	GCGAAACCAGCGATAGTGACTAATACTGCCCAGAACAACCCAGCCTACAGTGCCCTGCCA	0.00962545	0.00161964	1.19072	1.88468	2.00939	A
A_72_P494084	SLC38A6	Sus scrofa solute carrier family 38 member 6 (SLC38A6), mRNA [NM_001267849]	GGGCATTTGTTTTGCTCATCTTTGGTATTTTGGTTGGTAATTTCAGTTTAGCACTTGTTA	0.00181134	0.000182574	1.13707	1.13917	2.00714	A
A_72_P412888		PREDICTED: Sus scrofa CCAAT/enhancer binding protein (C/EBP), alpha (CEBPA), mRNA [XM_003127015]	GTTCTCTTCTTTGGGGGAGAACGTAGAGTTTCATGCTAGATGTTTATGTATTATATCTAT	0.000281545	1.40539e-05	1.55679	1.65327	2.00543	A
A_72_P605108	KPNA2	Sus scrofa karyopherin alpha 2 (RAG cohort 1, importin alpha 1) (KPNA2), mRNA [NM_001163404]	TCATTAAACTTGATTGAGAAGTATTTCTCTGTGGAGGAAGAGGAAGATCAAAATGTTGGC	0.000306831	1.60898e-05	1.02534	1.60729	2.00513	A
A_72_P232837	ICAM2	Sus scrofa intercellular adhesion molecule 2 (ICAM2), mRNA [NM_001001631]	TCTCGCGGCGGACACCTCATTCACAGAGTCTCAGATCCCCAGGTGCTTGAGGTCTATGAA	7.81319e-05	1.09681e-06	1.50507	2.0928	2.00194	A
A_72_P020581	AKAP13	PREDICTED: Sus scrofa A kinase (PRKA) anchor protein 13 (AKAP13), mRNA [XM_001926474]	AGTTAGTTCTCCATCTCGCTAAGGTTTAAAGACGGCAGACCCAACTGGTTAAAGTCTTTC	0.000995349	8.21802e-05	1.21698	1.86318	2.00171	A
A_72_P344963	TMPO		AAATTTGATGCAAATAGAGTACAGTGCTATAGTCACAGAGCCAACCTGAGAGAGCCATCT	0.000228031	1.0163e-05	1.41403	1.33533	2.00168	A
A_72_P085566	LPCAT2		CTTTATTCTGTTTTAGGTAATGAAGTGCCTTGGGCCCTCTCTATTGAGTTCATTAAAAAA	0.00219646	0.000234956	2.03403	3.20599	2.00164	P
A_72_P276834			GGCCCCTGCATCTCTTCTCAATGCACTTAATAATGTAACATATTACTAATAAACAAGCTA	0.00171692	0.000169605	2.01565	2.38029	1.99896	A
A_72_P601148	ATP2A2	Sus scrofa ATPase sarcoplasmic/endoplasmic reticulum Ca2+ transporting 2 (ATP2A2), mRNA [NM_213865]	TGATGGTGCTGAAAATCTCCTTGCCTGTGATTCTAATGGATGAGACCTCAAGTTTGTGGC	0.00577429	0.000826411	1.19994	2.6044	1.9967	A
A_72_P213957		950986 MARC 4PIG Sus scrofa cDNA 5', mRNA sequence [CN161674]	CTCATTGCATGATTTTCCTTACTTTTGTGGTAAAAGGAGATTAACTTTTTGCTGTTCGAC	0.0059327	0.000855467	1.06032	2.02386	1.99464	A
A_72_P160691	RAB20	RAB20, member RAS oncogene family [Source:HGNC Symbol;Acc:HGNC:18260] [ENSSSCT00000026731]	ACGCGGTGGCCCTGTACAAGAAGATCCTCAAGTACAAGATGCTGGACGAGAAGGACGTGC	0.0016431	0.000159948	1.62383	2.19897	1.99445	A
A_72_P172051		Rep: High affinity immunoglobulin epsilon receptor subunit gamma precursor - Sus scrofa (Pig), partial (50%) [TC520103]	CTGCAACTATCCCTCTTCAAAACACAGACACAACAACGTAAATCAACGGTACTTTGATAA	0.000268275	1.30626e-05	1.30786	4.30654	1.99135	A
A_72_P667411	IFI30	Sus scrofa IFI30, lysosomal thiol reductase (IFI30), mRNA [NM_001131046]	AAATCTGGAACCATGCCTGCAGATCTATGCTCCAAAAGTATCCCCAGACTCTATCATGGA	0.000338286	1.84394e-05	1.10552	2.08117	1.98971	A
A_72_P320943			TTAGTCTTGCTTGATGGTGAAGTCATGGGGTTTTTCTGATATAGAAGTGAATTTGTGTTT	0.00108987	9.29797e-05	1.34025	2.02442	1.98731	A
A_72_P653642	PPP1R3C		GTGCACGTTCATTGAGAATGCAGGTATTTTAACACGTGTGATCTGCCATGCTGGAAAAAT	0.000144249	4.59056e-06	2.34396	3.49225	1.98716	P
A_72_P688621	SIRPA	Sus scrofa signal-regulatory protein alpha (SIRPA), mRNA [NM_001011508]	ACCCTCATGGAGAACAAGGATGGGACCTTCACCCGACTAGCTGGCTCCTGGTGAACTCAT	0.00127729	0.000114439	1.96934	2.28172	1.98526	P
A_72_P097156	ZMAT3	Rep: Zinc finger matrin-type protein 3 - Bos taurus (Bovine), partial (12%) [TC529657]	AGCTTTTCCAAGCCCCACATTTGAATAACCAGTGAGTTCAGGATAGCTATGATTTAAAAA	4.6333e-05	3.141e-07	5.17935	3.04871	1.97874	P
A_72_P273589		1532686 MARC 3PIG Sus scrofa cDNA 5', mRNA sequence [DY417637]	CCAATTAGTTAGAAACTGTCATAGACGTCATGACATCTTGTCTAATGGCAAGAGAGCGGC	0.00905271	0.00149465	1.20403	2.35887	1.97826	P
A_72_P028871		rpbfe0111_f6.y1 bfe Sus scrofa cDNA 5', mRNA sequence [EV874792]	ATGGACCTCTGGTCATGTTATATAAAGACTGAGAAGTCAGAAATGATGAAATTTTGGAGT	0.000203349	8.38256e-06	2.24234	1.75207	1.97785	A
A_72_P241947		Rep: LAG1 longevity assurance homolog 4. - Canis familiaris, partial (49%) [TC535192]	ATTTCAAGGAGCAAGTGGCGCATCACGTCGTGACCATCACTCTGATCATGTTCTCCAAAA	0.00319967	0.000383773	1.98596	2.69064	1.9763	P
A_72_P086716			CATGTATTTGAAAATTCCCTAGTTTCCATCTGTGGTGGTAATACAAGTTTCCTTTTCAGA	0.00343588	0.00042021	-1.11731	2.43313	1.97587	A
A_72_P555495	ITM2B	Sus scrofa integral membrane protein 2B (ITM2B), mRNA [NM_001042375]	GATTCGGCATTTTGAAACAAATTTGCCGTCGAAACTTTAATTTGTTCTTGAACAGTCAAG	0.000602978	4.08444e-05	2.00334	2.85429	1.97355	A
A_72_P167056			CATTTCTTAAATTTCCAGCTTTGGCGTTTAAGGATCCATGCAGGAGCCCTGTCTCTGCAA	5.50669e-05	4.84373e-07	7.35596	4.22058	1.96866	P
A_72_P477646	ABHD2	abhydrolase domain containing 2 [Source:HGNC Symbol;Acc:HGNC:18717] [ENSSSCT00000002057]	ACCATTCCAAAATCTCTTTCGGAGAAACGAGAAAATGTCATGTTTGTGCTGCCGCTGCAC	0.000152285	5.02149e-06	2.02883	3.10331	1.96331	P
A_72_P146936	SLC26A6	Sus scrofa solute carrier family 26 member 6 (SLC26A6), mRNA [NM_001012298]	TTGATGCATCTATCACCAAGCAGCATCTCTTTGCTTCAGTCCACGATGCTGTCATCTTTG	0.00163707	0.000159084	1.92279	2.28507	1.96204	P
A_72_P077666	DHDH	Sus scrofa dihydrodiol dehydrogenase (DHDH), mRNA [NM_214166]	TCTACTGCCTCCAGTTCATCTCCATGGTCTACGGTGGGCAGAAGCCAGAGAAGATCTCGG	0.000121581	3.28576e-06	1.73632	2.52336	1.95648	P
A_72_P259932	ARID5B	AT-rich interaction domain 5B [Source:HGNC Symbol;Acc:HGNC:17362] [ENSSSCT00000011185]	TAAAACTACCCGTATCACTGTTCTCTCACCTAATTTATACACAGGTAGTCCCATTTTCTC	0.000906485	7.21858e-05	3.28352	6.14166	1.95285	A
A_72_P121166	ALG5	Rep: Asparagine-linked glycosylation 5 homolog - Bos taurus (Bovine), partial (41%) [TC525859]	CTCCACCTTAACTTACAGTTTCTAAAGCAGTTTTCTCATTAAACAGAAAACATACAGGGA	0.00430121	0.00056156	-1.66777	2.03386	1.94806	A
A_72_P001591		Rep: Cobalamin (5'-phosphate) synthase - Chromobacterium violaceum, partial (8%) [TC564504]	TTTCATGCAGTGATATAGACATTTTGCTTCCATTCTGAGAACCCCTAAAGTCCCATCACT	0.00922841	0.00153445	1.25743	2.03103	1.94734	A
A_72_P362653		Rep: Proteasome (Prosome, macropain) subunit, beta type, 9 - Sus scrofa (Pig), partial (27%) [TC559474]	TACTTGTTTATCTATTTACACTTGAAATCACTCGTGGCAAGAGTGTTGAGACCATGGACA	0.00756716	0.00117808	1.38366	3.9131	1.94452	A
A_72_P554116			GTACTTTATGATCTTGAAATGGAACTCTAGCTTTTCTGGGACAAATGTTGGAAAAATGGT	0.000241373	1.11149e-05	1.47082	2.53018	1.94354	P
A_72_P665904	C14H8orf58	Rep: Uncharacterized protein C8orf58 - Homo sapiens (Human), partial (14%) [TC615868]	ATATGTATATATCTGTGGGACTGCAGTGTTGTGAACTGGCTGGATCCAACTGGATCCAAC	0.00250261	0.000279074	1.62105	2.41762	1.94163	P
A_72_P145876		1515795 MARC 3PIG Sus scrofa cDNA 5', mRNA sequence [DY411090]	ACGTGTTGGTTTAGTGCTGTTATTCAGTCTCTCTTTCAGTTGCCTGAATTCCGCAGACTC	0.000176399	6.58118e-06	2.03975	4.61257	1.94106	P
A_72_P077471	FCER1G	Sus scrofa Fc fragment of IgE receptor Ig (FCER1G), mRNA [NM_001001265]	GCTCTTCATTAATGTTTGTATTCTTGACTCACCCCCTTATGGAACCTTCTAAATCTTCCC	2.06351e-05	4.63126e-08	1.80066	2.6387	1.93746	P
A_72_P423944	MCL1	Sus scrofa MCL1, BCL2 family apoptosis regulator (MCL1), mRNA [NM_001348806]	ATAATCTCCAAGAGGTCTACTCTAGCAACAGAGAAAAGCAAGTGGCAAGAGGATTATGAC	0.00203865	0.000213282	1.67945	2.27619	1.9365	A
A_72_P569839	TNFRSF1A	Sus scrofa TNF receptor superfamily member 1A (TNFRSF1A), mRNA [NM_213969]	ACTGCAAGAATTTATGTCCAGCCACATCTGAAACTCGTAACGACTTTCAGGACACAGGCA	0.00413353	0.000530793	1.54755	2.66877	1.93416	A
A_72_P029376		951397 MARC 4PIG Sus scrofa cDNA 5', mRNA sequence [CN162050]	ATGGTCTCTGTCCACTCTTTTAAAACAGTTTGTGCCGAAAGAAATTCTGGGAACTTCCAC	0.000755461	5.62318e-05	1.62275	2.87583	1.933	P
A_72_P165936		Rep: Uncharacterized protein SLC2A1 - Homo sapiens (Human), partial (29%) [TC625594]	AGAAGAATATTCAGGGCTCTGCGGCTCCAGGATTTTTAACAAAAGCAGGACTGTTGCTCA	0.00236999	0.000259971	1.0612	2.14517	1.93194	A
A_72_P119421			CTTGAAATGGAACTCTAGCTTTTCTGGGACAAATGTTGGAAAAATGGTTTTGTAAACTAG	5.14928e-05	4.18617e-07	1.48335	2.22823	1.93117	P
A_72_P211447	TNF	Sus scrofa tumor necrosis factor (TNF), mRNA [NM_214022]	GCCTCTGTGCCTCCTTTTGCTTATGTTTTTAAAAACAAATATTTATCTGATCGAGTTGTC	0.00184032	0.000186522	2.09522	1.38089	1.92873	A
A_72_P542623	NFKBIE	NFKB inhibitor epsilon [Source:HGNC Symbol;Acc:HGNC:7799] [ENSSSCT00000032591]	AACAACCTTTACCAGACAGCACTCCATCTGGCTGTACATCTGGACCAGCCAGGCGCCGTT	0.0051982	0.000719792	2.22532	4.12501	1.92664	A
A_72_P273439			TTACGCAGATGCCACCCTTTTCTGCCAGCATCATGTCTAAAGCAAGTCTATTTTCCCATG	0.00670178	0.00100581	-1.15029	2.73779	1.92555	A
A_72_P038216		mpl384-7_x15_H07 MPL Sus scrofa cDNA clone pSPORT1 3', mRNA sequence [CA780984]	AGGGAAGGTGCTTCCTTGGCTAAGTTTACACGTCACGTTCACATCCTCTAAAAACATCAG	0.00428242	0.00055748	2.14509	3.72539	1.92253	A
A_72_P032886	ST3GAL5	Rep: ST3 beta-galactoside alpha-2,3-sialyltransferase 5 - Homo sapiens (Human), partial (95%) [TC526983]	GATAAGGTTAAACAGTGCACCAGTTGAAGGATATTCAGAGCATGTTGGAAATAAAACTAC	0.000676379	4.80218e-05	1.99471	2.18	1.92019	A
A_72_P162411	PRKD3	protein kinase D3 [Source:HGNC Symbol;Acc:HGNC:9408] [ENSSSCT00000009297]	TATTCCGCTAATGAGAGTTGTACAGTCCATCAAGCACACAAAGAGGAAGAGCAGCACGAT	0.00863707	0.00140243	-1.44765	2.13886	1.91782	A
A_72_P233634		BP437739 full-length enriched swine cDNA library, adult lung Sus scrofa cDNA clone LNG010075E10 5', mRNA sequence [BP437739]	CATATGCTAATAAAAGTTGCCGGTAAAAACTGGGATTTTTTGTGTCTAGATCCTTTGTGA	0.000278871	1.38532e-05	1.51776	3.0229	1.91666	P
A_72_P159436		Rep: Phosphoribosylformylglycinamidine cyclo-ligase - Legionella pneumophila (strain Lens), partial (6%) [TC614654]	CATTGTGCTACAGGGAAAAGAAAAACATTAGAATGAAAGCAATCATTCACTGTTCACCTA	0.00203559	0.000212775	1.33952	3.07909	1.9122	A
A_72_P441858	IL10RB	Sus scrofa interleukin 10 receptor subunit beta (IL10RB), mRNA [NM_213771]	AAGTTTTTGACAAGCTGAGTGTCATCACAGACGCATCCGAAAGCCACAAGCAGAATTCTG	0.00147525	0.000138088	1.45099	2.71181	1.90963	P
A_72_P094791	KCNE3	Sus scrofa potassium voltage-gated channel subfamily E regulatory subunit 3 (KCNE3), mRNA [NM_214093]	TATGTGACCATAGATATGTTTCTTCTATAATAAGGGCGGGAAAGCTACTTCTATCTTGAA	0.000123603	3.38851e-06	1.76692	2.66608	1.90717	P
A_72_P302919	ADIPOR2	Sus scrofa adiponectin receptor 2 (ADIPOR2), mRNA [NM_001007192]	TATTCTTTCTACTGTAACCCGCAACCTTGCTTCATCTACTTGATTGTCATCTGTGTGCTG	0.00296397	0.000349733	1.69749	2.78657	1.90645	P
A_72_P164106	LOC100152714	Rep: Chromosome segregation ATPases-like protein - Victivallis vadensis ATCC BAA-548, partial (3%) [TC522816]	ATACATGCACTCCTACACTTCTAGGAGTTCCAGTTGTGGATCACTGGGTTAAGAACCTGA	0.000612768	4.18214e-05	-1.16631	2.00445	1.90595	P
A_72_P022121		Rep: Endonuclease/reverse transcriptase - Sus scrofa (Pig), partial (5%) [TC566722]	CATACCCTGGTCAAATTGTTCAAAGCTAGAGGCAAAGAGAAGATCTTAAAAGCAGGAGGG	0.000863853	6.77621e-05	1.70323	2.69545	1.9058	P
A_72_P244597		Rep: PREDICTED: hect domain and RLD 6 isoform 2 - Pan troglodytes, partial (40%) [TC538083]	GACTGAAACCATTCAGAGTCACAACAATCTTAAAGCTCTTCTGAAAATGATGAAAGAAGT	0.00203772	0.000213139	-1.07598	2.99411	1.9047	A
A_72_P166116	PTRHD1	peptidyl-tRNA hydrolase domain containing 1 [Source:HGNC Symbol;Acc:HGNC:33782] [ENSSSCT00000009389]	TTCACATCCACGGATTGTAATCATTGAATCTAGGACACCATCAACTTTAAGATATACCAT	0.00488924	0.000664917	-2.34261	1.31128	1.90344	A
A_72_P762970	LPIN2	Sus scrofa lipin 2 (LPIN2), mRNA [NM_001141987]	ACAATTACTCCATCAGAAAATACCCATTTCCGGGTAATTCCCAGTGAGGACAGCCTACTG	0.000483546	3.04375e-05	1.40884	3.95239	1.90231	P
A_72_P203472	SOCS2	suppressor of cytokine signaling 2 [Source:HGNC Symbol;Acc:HGNC:19382] [ENSSSCT00000000994]	ATTCTTTGCAAATGGCTTAGAAATTTCCAAGGGGTCTAACCGTGGACATTCACAGGTGTC	0.00120911	0.000106171	2.02179	2.28565	1.89806	P
A_72_P396893		Rep: ARP6 actin-related protein 6 homolog - Homo sapiens (Human), partial (32%) [TC527642]	GATGTGCTCTAATTTTACTTACTTGTGTCCTACCATGTAATGGTTTATCATGCACTGTGT	0.00384743	0.000485787	-2.25509	2.43561	1.89781	A
A_72_P442714	TXNRD1	Rep: thioredoxin reductase 1 - Bos taurus, partial (4%) [TC612469]	ATAAGCAGTCAATTTTTATCCAAAAGCAAGTGGTGGCTACCGCATGCAAATAAGGCGGCC	0.000106446	2.39859e-06	1.60295	2.35503	1.89561	A
A_72_P207437		CAP-Gly domain containing linker protein 1 [Source:HGNC Symbol;Acc:HGNC:10461] [ENSSSCT00000010735]	TTTTTACCCCCACCAACAAATCTAAGAAAATATTTTGCTCGTCAACAAATCGCCCTTTTA	0.00143005	0.000132875	2.18127	3.74346	1.89502	P
A_72_P214947	LOC100515345	Rep: Chemokine receptor CXCR2 - Bos taurus (Bovine), partial (14%) [TC588722]	TCTAAGGCTCTCTTAAGCTATGAGTGGCCCTATCCCCTGGTTCTGATTAATAAGACTGAG	7.1332e-05	8.60587e-07	1.63796	2.83139	1.8949	A
A_72_P304684	ADGRE3	BW962489 full-length enriched swine cDNA library, adult alveolar macrophage Sus scrofa cDNA clone AMP010100E10 5', mRNA sequence [BW962489]	TGTCTTGATGCAAGCAAATGAAACTCACACCACATGTAGCTCCACCCATCTGTCCAGTTT	0.00786467	0.0012396	1.81417	2.94922	1.8947	A
A_72_P645415	STX16	Sus scrofa syntaxin 16 (STX16), mRNA [NM_001123199]	TAATATTACTTGTCATCGTCATTGTCCTCATCGTTGTCCTCGTCGGCGTGAAGTCTCACT	0.00253407	0.000284429	-1.57249	2.33204	1.89456	A
A_72_P039081	CFD	complement factor D [Source:HGNC Symbol;Acc:HGNC:2771] [ENSSSCT00000014662]	AGGACCTAAGGGACAGGGCGGTGGTCACCAGGCTTAGCAATAAAGTCATCCATTCCTGCA	0.00114437	9.90708e-05	1.50106	2.01997	1.89063	P
A_72_P376863	NCF2	Sus scrofa neutrophil cytosolic factor 2 (NCF2), mRNA [NM_001123142]	TGAAAAATCTGATGCTAATAGCCAGACCACAGAACCTCACCTAAAGGAAGGGAGCCAAGT	0.00333216	0.000404664	1.29641	2.02996	1.88887	A
A_72_P302549			GTTTCAAGAATAATCATTGTCCCTCAACATTCTCTTCATGCTAAGTGACTTATCTGGTTT	0.0017474	0.000173567	1.48472	2.67061	1.88681	A
A_72_P074266			GCAAGGTGCTCATTATTTCATTTATGCAGCATGTTATGGATTGGATTTCTACTGAGATGG	0.00911754	0.00150932	1.45337	2.68006	1.88483	P
A_72_P254432		Rep: Uncharacterized protein YGR069W - Saccharomyces cerevisiae (Baker's yeast), partial (11%) [TC606863]	GTGAATGATCCAGACGTGGTCAGAATTTGAAACTTGGATCTATCAAAAGGTACATAAATC	0.000722512	5.28691e-05	1.26824	2.13217	1.88279	P
A_72_P104716	PRDM1	PREDICTED: Sus scrofa PR domain containing 1, with ZNF domain (PRDM1), transcript variant X1, mRNA [XM_005659340]	CAAAACATTCCAAAAGCACAGGTAGTTTTGTATGTGTGAGGTCTTGGGGCATGACATGAG	0.00127916	0.000114695	1.81663	2.43983	1.88028	A
A_72_P623783	ALDH2	Sus scrofa aldehyde dehydrogenase 2 family (mitochondrial) (ALDH2), mRNA [NM_001044611]	GTCAAAGTTCCTCAGAAGAACTCATAAAGACCATGCTGGCTTTCTTACTCATCCAGTGAC	0.00027315	1.34314e-05	1.40732	2.16989	1.87599	A
A_72_P440141	ADIPOR2	Sus scrofa adiponectin receptor 2 (ADIPOR2), mRNA [NM_001007192]	TTTCTACTGTAACCCGCAACCTTGCTTCATCTACTTGATTGTCATCTGTGTGCTGGGCAT	0.00945629	0.00158043	1.62703	2.73218	1.87138	P
A_72_P147806			CTTTTTGCTTTTAGGATTTTGTGGCTAACCTTTCCCTAGAAAGGGTAGAAACAGAGGTAG	0.00029724	1.53988e-05	-1.49861	2.77484	1.87094	A
A_72_P409303		Rep: Kelch-like protein 8 - Mus musculus (Mouse), partial (58%) [TC519130]	AGCTGGTACTTCCCACTTCAGCAAATAATGAAGTAGGGAAGGGAGATAGTCTAACCCAAA	0.00377368	0.000472585	1.60943	2.03759	1.87064	A
A_72_P441559	KIT	Sus scrofa KIT proto-oncogene receptor tyrosine kinase (KIT), mRNA [NM_001044525]	TTTTACTCCTGACCTGGTTTCTAAGTAGTTTGTTATTAGGGAGCTGGATCGGAGGGAAGG	0.00282997	0.000328996	1.35091	2.07934	1.86724	P
A_72_P385983			TGAAAGGTAACCTTGTTACTTCCTGTTGCCCTTTGCGAAGAAGCCCTGTTTTCAAAGGGA	0.000705875	5.11137e-05	1.79295	2.07398	1.86625	A
A_72_P441694	ADGRE5	Sus scrofa adhesion G protein-coupled receptor E5 (ADGRE5), mRNA [NM_213925]	GTCCCCAAGACAGAGGGTTATCACTGTTGTGAAGGTTGTGGACATTGCATAATGTTTTTT	0.000214932	9.20313e-06	1.58113	2.02505	1.863	A
A_72_P171046			TATGCTATCACCTCACATCCTGGGAATTGCAGGTAAATGTGCCATTTGTCTATAAGCCAG	0.00142132	0.000131771	1.23633	2.05642	1.86145	A
A_72_P165051	SPI1	Sus scrofa Spi-1 proto-oncogene (SPI1), mRNA [NM_001001865]	AAACGCATGAATATTACCCGTATCTCAGCAGTGATGGAGAAAGCCACAGCGACCATTACT	0.00763164	0.00119113	1.75754	2.20623	1.85929	A
A_72_P668484	ATP1B1	Sus scrofa ATPase, Na+/K+ transporting, beta 1 polypeptide (ATP1B1), mRNA [NM_001001542]	ATTGCACTGCAAGCGTGACGAAGATAAGGAGAAAGTTGGAACCATGGAGTATTTTGGCCT	0.00658929	0.000984791	1.48822	2.48579	1.8583	P
A_72_P103641	MAN2A1	mannosidase alpha class 2A member 1 [Source:HGNC Symbol;Acc:HGNC:6824] [ENSSSCT00000015510]	AAGTTTACTGTTGTAAGTCTCACACCTTCGTCATTATCCTTGGTGCACTCACCTCCAGAC	0.00602813	0.000873605	-1.64497	2.13176	1.85449	A
A_72_P385088			CCCAGCTTTTCAACTCTTGTAAGCACCTAATTTGCCTGTATTAAATTCTCATCAACTTAA	0.00139405	0.000128316	1.9714	2.41965	1.85346	P
A_72_P047561		Rep: Predicted protein - Botryotinia fuckeliana (strain B05.10) (Noble rot fungus) (Botrytiscinerea), partial (17%) [TC579374]	TGACAAGCAGCCTGTCATTGTGCATCCTGAATTTGATCAGGATATCTGTTTTAAGAAATT	0.00211569	0.000223669	1.23958	2.54217	1.85209	A
A_72_P257487	LONRF3	LON peptidase N-terminal domain and ring finger 3 [Source:HGNC Symbol;Acc:HGNC:21152] [ENSSSCT00000033278]	CCCGGCTAGCACCTGTGGAAACACTTGATGAAGACTGTTTATTATTAAAAGTGTAAAGAA	0.000609277	4.14995e-05	1.98843	2.63076	1.85039	A
A_72_P588121	NCEH1	Sus scrofa neutral cholesterol ester hydrolase 1 (NCEH1), mRNA [NM_001243484]	CAGACTCAGAATAGTTACATCAAGTGGCTGAATCAAACCTGTAAAGGAGTAAAATTTCTA	0.000255124	1.21329e-05	1.18824	2.00074	1.8486	A
A_72_P174061			ACTTTTTGTAGATACATTCTGATGGATTCATTGTTGGCATCCTGCCTGAGCTTGACTTTG	4.40603e-05	2.66402e-07	1.66192	2.91021	1.84781	A
A_72_P287354	PITPNA	Rep: PITPNA protein - Homo sapiens (Human), partial (96%) [TC527849]	TGATTTACGTTTGTTTGTTTTCAACCTTGGGATAAACTGAGGTCTTTTGCTTCCTGGGCA	0.000106306	2.38357e-06	1.69717	2.24327	1.84548	P
A_72_P338068	FES	FES proto-oncogene, tyrosine kinase [Source:HGNC Symbol;Acc:HGNC:3657] [ENSSSCT00000002037]	AACATCGTGCGTCTCATTGGCGTCTGCACCCAGAAGCAGCCGATCTACATCGTCATGGAG	0.00150875	0.000142433	1.76997	2.02048	1.84309	A
A_72_P576059	ATP2A2	Sus scrofa ATPase sarcoplasmic/endoplasmic reticulum Ca2+ transporting 2 (ATP2A2), mRNA [NM_213865]	TGGCTGATGGTGCTGAAAATCTCCTTGCCTGTGATTCTAATGGATGAGACCCTCAAGTTT	0.00274454	0.000316361	-1.01145	2.41899	1.84154	P
A_72_P054171		Rep: Os08g0528700 protein - Oryza sativa subsp. japonica (Rice), partial (17%) [TC583768]	ATTTCTTCTCCTGCCTCTGATTTCTCTTGCCCTTTGGATATCATCAGAGAGCCAGCTCTA	0.00919024	0.00152388	1.8139	2.07498	1.83795	A
A_72_P038021		Rep: Predicted protein - Nematostella vectensis (Starlet sea anemone), partial (6%) [TC581641]	TCAAATGGAATAGATTTTCACCATCAACACCCTAGCAAAGACAGAATGCTTAAGGTAAAT	0.00400629	0.000510615	2.85174	2.26159	1.83683	P
A_72_P489502	LRMDA	Rep: Uncharacterized protein C10orf11 - Homo sapiens (Human), complete [TC539292]	AAGTTTCTGGATGCTCGGAAAGTAACTAAACAAGAACGAGAGGAAGCTTTGGTCAGAGGG	0.000256775	1.22439e-05	1.30192	2.00992	1.83672	P
A_72_P014861		Rep: Segment polarity protein dishevelled homolog DVL-3 - Homo sapiens (Human), partial (67%) [TC571775]	TCCGTCTTTTTTACTTTGTCTGGTACCTGAAAGGGAAATAAACGGAACTAAATCCAAAAA	0.00505877	0.000695419	1.5264	2.53985	1.83441	P
A_72_P316478			CAGTTTTGTAATTGTACATCTTTATCCTTAAAAGAGCAGCTTCTGCTCTGTCCCACCCCA	2.4137e-05	7.29698e-08	10.3815	4.52442	1.83416	P
A_72_P036681		Rep: PREDICTED: osmosis responsive factor isoform 2 - Pan troglodytes, complete [TC555775]	GGTTGATGCCACCTTCAGTATTTGTGAGATGTATAAAGTACTGATAAATGTCCGCAAAAA	0.000748493	5.54718e-05	1.46385	2.23517	1.82985	A
A_72_P169996	ADGRE3	PREDICTED: Sus scrofa uncharacterized LOC106509441 (LOC106509441), ncRNA [XR_001306995]	GAAGTGTTTATTCTTCATGATGGGCTCTCAATAAGTGTGTGTTCAATTGGATTTCTCTTC	0.00185106	0.000187933	1.78381	2.57695	1.82636	A
A_72_P444260	ATP2A2	Sus scrofa ATPase sarcoplasmic/endoplasmic reticulum Ca2+ transporting 2 (ATP2A2), mRNA [NM_213865]	CCGCTGGTGATCTGGGTCTATAGCACAGACACTAACTTTAGTGATATGTTCTGGTCTTGA	0.000334195	1.81093e-05	-1.05395	2.29719	1.82505	A
A_72_P211632		Rep: ABC-type cobalamin/Fe3+-siderophores transport systems ATPase components-like protein - Thermosipho melanesiensis (strain BI429 / DSM 12029), partial (8%) [TC527096]	GCTAGATTGGATGCTGCCCAATTTATGAATCCCTGAATAAACCAATAAGATCTTTTAAAG	0.000856651	6.69961e-05	1.26036	2.8106	1.82481	A
A_72_P246137		PREDICTED: Sus scrofa cationic amino acid transporter 3-like (LOC100523609), transcript variant X6, mRNA [XM_003127422]	CAACACAGTTTGACCCAAATATGCACGACGACACATCTACTAGAGGTTCATCTCAGCTCT	0.00229723	0.00024849	1.52143	3.03146	1.82166	A
A_72_P795270	MBP	Sus scrofa myelin basic protein (MBP), mRNA [NM_001001546]	CGTGCTCAGCGGCGGTGCTCACGGCAAATACTAACCTTCGGTGGAAAGATAACTGTCCTT	8.3028e-05	1.24172e-06	1.90586	2.71435	1.81816	P
A_72_P421249		Rep: Endonuclease/reverse transcriptase - Sus scrofa (Pig), partial (8%) [TC603880]	CATGATGGAAGATGATGTGAGAAGAAGAGTGTATACATATATAACTGGTCACTTTGCTAT	0.000974827	7.99723e-05	2.18293	1.88831	1.81605	P
A_72_P232422	FAS	Sus scrofa Fas cell surface death receptor (FAS), mRNA [NM_213839]	GGTGGAAGGTGGTTCCCCCTTATGTGTGGAAATTTGAAATAGGTAAAAGTATTTAATTAA	0.000956781	7.80353e-05	1.69799	2.00613	1.81187	A
A_72_P404703		PREDICTED: Sus scrofa ELOVL fatty acid elongase 7 (ELOVL7), mRNA [XM_013982697]	ATTGTGGAAAACTTCATGGATATTGTCAAAGCTTGGGTTTGGTTTTTGTCTGTGTATTAC	0.00971747	0.00164068	1.65952	2.04529	1.81178	A
A_72_P287099	RAB3D	RAB3D, member RAS oncogene family [Source:HGNC Symbol;Acc:HGNC:9779] [ENSSSCT00000014878]	TCATCCTCGTGGGGAACAAATGTGACCTGGAGGACGAGCGTGTTGTGCCTACTGAAGAGG	0.000410647	2.41894e-05	1.68195	2.59428	1.80887	P
A_72_P223937	ICAM1	Sus scrofa intercellular adhesion molecule 1 (ICAM1), mRNA [NM_213816]	AAACAAGGATTTGCTTCTCAGTCTAATCTCATTCAGGGTGGCCAGGTACAGTTGTAGTGG	0.00453396	0.000602894	1.98963	2.22634	1.80883	P
A_72_P123911	ELMOD3	Rep: RNA binding motif and ELMO/CED-12 domain 1 - Canis familiaris, partial (40%) [TC525381]	CTGTTTTCCTCATTCCTCCTATATTTGCTAATTGGAATTCTTCTGAAAGAAAGAATCCTG	0.00237485	0.000260585	1.16841	2.16999	1.80416	P
A_72_P125896		plexin C1 [Source:HGNC Symbol;Acc:HGNC:9106] [ENSSSCT00000036241]	AGAAAATATCGACTTTAGGGAAAAGCAACGTCATCGTCACGGGAGAAAACTTTACCCGGG	0.00236999	0.000259997	1.7749	2.58249	1.80405	P
A_72_P632319		serine palmitoyltransferase long chain base subunit 2 [Source:HGNC Symbol;Acc:HGNC:11278] [ENSSSCT00000002673]	TATACAAGGAACCTCTATATGAGGATTCGAGACAACTGGAATCGACCCATCTGCAGTGTG	0.00550272	0.000777965	-1.00205	2.51198	1.80352	A
A_72_P158916	CFAP126	cilia and flagella associated protein 126 [Source:HGNC Symbol;Acc:HGNC:32325] [ENSSSCT00000028177]	CAAAAATGCCAACTTGGAACTCCATAAGGGACTAAGGGACCACACTGAGAAAAGCTGTCT	0.00279455	0.000323853	1.46742	2.08782	1.8028	A
A_72_P006471		Rep: Docking protein 3 (Downstream of tyrosine kinase 3). - Canis familiaris, partial (17%) [TC584691]	CCCAGTGTATAGTGTACAGATTTGCTGATAATAAAACCTTTAGGTTCCCATCTCGAGCCG	0.00243083	0.000269066	1.90585	2.13308	1.80227	A
A_72_P482338	ADGRE5	Sus scrofa adhesion G protein-coupled receptor E5 (ADGRE5), mRNA [NM_213925]	CATCTTTGTGACTACTGTCTGGAAACTCACTCAGAAATTTTCTGAAATCAACCCAGACAT	0.000956781	7.80228e-05	1.63768	2.57823	1.80198	A
A_72_P032896	CSRNP2		ACCCCCTCTATTTATTCCCTTATTTTATCTAACGCCATTTCAAAACAAACTGTAGAAGCA	0.00624169	0.000915604	1.45914	2.06963	1.80146	P
A_72_P293859	ICAM3	Sus scrofa intercellular adhesion molecule 3 (ICAM3), mRNA [NM_001145379]	TTAATGTGTGTCTTCCGGGTGCAGAAGCAGAGTGACACTTATCAAGTGAACCAAACGAGT	2.06351e-05	4.77922e-08	1.65019	2.01741	1.80132	A
A_72_P547571	CTNNA1	catenin alpha 1 [Source:HGNC Symbol;Acc:HGNC:2509] [ENSSSCT00000015666]	CTTTGTGATCACCGTAGCGATTGCTCTAGCTATAGGGTATAATTCGACTGCCTTATTAAA	0.000317592	1.69332e-05	1.41413	2.14251	1.80022	P
A_72_P634345	ST3GAL4	Sus scrofa ST3 beta-galactoside alpha-2,3-sialyltransferase 4 (ST3GAL4), mRNA [NM_213757]	AACAAGAAGGAGTCCATTCACTACTATGAGCAAATCACCATCAAGTCCATGGCGTGGTCA	0.000213986	9.08212e-06	1.43892	2.23915	1.79988	A
A_72_P361138			AGAAACGCTGGGAAGATTCCAGATTTGTTGGCAGCCAGGGTGGAACGACCCTGTTCCTGC	0.00554227	0.000784572	2.25884	2.79967	1.79982	P
A_72_P233602	ACAT2	acetyl-CoA acetyltransferase 2 [Source:HGNC Symbol;Acc:HGNC:94] [ENSSSCT00000004477]	TTTTTGTATCTTCTAGAAAAGGTGTCACCGAAGTGAAAACCGATGAGTTTCCTCGCCCCG	0.000656046	4.60213e-05	-2.48592	1.77644	1.79628	A
A_72_P312123		AJ961700 KN404_2 Sus scrofa cDNA clone C0007753k21 3', mRNA sequence [AJ961700]	CTGCATGTGACTTCAGCATAACAACGTCGTGGTTATTTCTCTTTTGGATTAAGTTAAAAA	0.00936647	0.00156212	1.36769	2.38012	1.79503	A
A_72_P610194	ALDH2	Sus scrofa aldehyde dehydrogenase 2 family (mitochondrial) (ALDH2), mRNA [NM_001044611]	ATTCTCAAGTTCAAGACCATAGAGGAAGTCATTGGGAGAGCCAACAATTCCAAGTACGGG	0.000290769	1.48704e-05	1.45557	2.14595	1.79204	A
A_72_P556550	PSAP	prosaposin [Source:HGNC Symbol;Acc:HGNC:9498] [ENSSSCT00000031700]	TTTCCTGCTTGTGTGTCTGGGGGAACGAACACACAGATCTGTCGACTTTGTCCAAAAATA	0.00664418	0.000995711	1.28395	2.07292	1.78384	A
A_72_P121021			TACAAAGGTCCTGACTCTGCATTCCGGTATTCAAGCCTTCAGCTGAACTGTGAATATCGT	0.00549889	0.000777172	-1.097	2.44736	1.7825	P
A_72_P033166		Rep: contactin 1 - Mus musculus, partial (19%) [TC532615]	AACCTAGAAACGCTGTAGGAATAAACCTGTGGTAACTATTGAGGTTTAACTTATACCCCC	0.00990514	0.00168303	2.10235	2.30811	1.78035	A
A_72_P374878	POR	Sus scrofa P450 (cytochrome) oxidoreductase (POR), mRNA [NM_001129959]	TCTACGTGCAGCACTTACTCAAGAGGGACAAGGAGCACCTGTGGAAGCTGATCCACGACG	0.000936275	7.55873e-05	1.48004	2.19559	1.77801	A
A_72_P689842	HMOX1	Sus scrofa heme oxygenase 1 (HMOX1), mRNA [NM_001004027]	TCCCTTTTGACGTGCCTTGACTGCCTTCCTGTGGGCCGTGCAATTTTTATAGAACTGTGC	0.00517506	0.000715521	1.39424	2.02072	1.77581	A
A_72_P320093			TCCCCACATATCCATTTGGACTGAAACTTACAAATGTCAGGTGCCTGGAGAGCTCATTTA	0.001313	0.000118601	1.45393	2.05375	1.76733	A
A_72_P056676		Rep: Probable JmjC domain-containing histone demethylation protein 2C (EC 1.14.11.-) (Jumonji domain-containing protein 1C) (Thyroid receptor-interacting protein 8) (TRIP-8). - Canis familiaris, partial (3%) [TC584177]	ACCCAATGTGTAATCTGATCGTTGTTACTAGTAGTGGTAGTAACTTTATTTCCAGAAACT	0.00439616	0.000577623	-1.22672	2.11789	1.76446	A
A_72_P306863			AGCAATTTGGGGCAGAGTGTATGCTGTGTTGAGCCTGTCGTCCGATTAAATAAAAGTTGC	0.00022952	1.03135e-05	1.74579	2.17084	1.76433	P
A_72_P700730	ANG	Sus scrofa angiogenin (ANG), mRNA [NM_001044573]	GCACGAGGAATGATATCAAGGCCATCTGTAATGATAAGATGGAGAGCCTTACAACAATTT	9.67462e-06	1.01924e-08	2.01112	3.10724	1.76427	A
A_72_P133171			TGGAAAGGGCTGCTTTACAGTATTTTTGGGAAACAGGCTTGTGAACTACATCGGTTCAAA	0.00162499	0.000157724	1.39939	2.06339	1.76349	A
A_72_P252702			ATCGATGAATCTCCATAGGAGAAGAGAAATCAATGGCAGTTCGCCATCTTGGAGAATTAA	0.000498177	3.16616e-05	1.711	2.71546	1.76228	P
A_72_P149501			GATAGATTAGTACCGGAATCTACTCAAGGATTTGCTGTTTAGGTGTAGTTAGTATAATTC	0.000389839	2.25531e-05	1.25885	2.37023	1.75717	A
A_72_P363958			GCAACCAAAGGTTGGAGAGGGCAGTCCATTCTTAGAGATGGCACAATGATTATCAATAAA	0.000157319	5.38366e-06	2.10439	2.82575	1.75208	A
A_72_P172201	SDE2	Rep: Uncharacterized protein C1orf55 - Homo sapiens (Human), partial (39%) [TC520182]	TATCTGCTTCTGGTTTTAGGTCACTTTTATTTATTTATTTTTTCAGACCCGCACCTGGGA	0.0037779	0.000473633	-1.69417	2.67881	1.75049	A
A_72_P489084	SPRTN	Sus scrofa SprT-like N-terminal domain (SPRTN), mRNA [NM_001243554]	TTTGTCAGAGTGAAGTTTTGGAGTTTCACATTAACGAGCACTTGGACAGGTGCCTGGAAG	0.00233132	0.000254086	-2.03833	1.36972	1.75014	A
A_72_P347623		rnmm33c_l4.y1 nmm Sus scrofa cDNA 5', mRNA sequence [EW468835]	GCCTGTTGGGCATTTTGCAAGCATATCATGTCATGATTAAATGTAAAAGATTAAAGGGAA	0.000673323	4.77238e-05	1.79287	2.27833	1.74489	P
A_72_P489427	SLC25A39	PREDICTED: Sus scrofa platelet receptor Gi24-like (LOC100154373), mRNA [XM_001928537]	GATGCCAAATGACCTACATCCCAGAAGCCTCAGAACTGCCAGCTTCGTGGCAGCCTCTCT	0.00122177	0.000107618	1.64116	2.088	1.74163	A
A_72_P239392		Rep: Chitinase - Beta vulgaris subsp. vulgaris, partial (5%) [TC596686]	AGAGCCGCTTCCATTTTCTATACTCGAACCAAACAGCAATAAAGCAGTAACCAAGGACCC	0.00323824	0.00038914	2.21271	2.17572	1.74069	P
A_72_P344708		CJ014869 full-length enriched swine cDNA library, adult mesenteric lymph node Sus scrofa cDNA clone MLN01F120090 5', mRNA sequence [CJ014869]	GTGCTCTGTTTGAAATTAAACTTAGGTTTTCTTCCAAAATGAATGATGGTGAGAGAGAGA	0.00183991	0.000186369	1.7751	3.49303	1.74064	A
A_72_P035921	IFNAR1	Sus scrofa interferon (alpha, beta and omega) receptor 1 (IFNAR1), mRNA [NM_213772]	TTGATGACAATCACAGCAGATGCAGTTCTCAAACGAATCGGGATTCAGGAGTCTATTCGA	0.00191607	0.000196601	1.36604	2.4034	1.73911	A
A_72_P286714			GCAGCCTGTACTTCTCTGGTCTTGCTTTTCACAATGTAGCTTTGGTAACTTCACTCCCTT	0.00232251	0.000252825	1.58244	3.06366	1.73776	P
A_72_P001891		serine palmitoyltransferase long chain base subunit 2 [Source:HGNC Symbol;Acc:HGNC:11278] [ENSSSCT00000002673]	CTTCACATCCTTCCTTTGCTACAGTTCACCGTTTAAAAAAGAGGTGACTCACTTTGCTTT	5.14928e-05	4.143e-07	1.33221	2.23161	1.73622	A
A_72_P165511	TSPO	Sus scrofa translocator protein (TSPO), mRNA [NM_213753]	TTTCTGCACTGCTCGCTCTCAGAATGAGGAAATTTATAAGCCAAATAAAGTTTTTAACCT	0.00038006	2.17784e-05	1.55737	2.2802	1.7353	A
A_72_P177111	LOC110261673	Rep: Histone H4 - Oryza sativa subsp. japonica (Rice), partial (85%) [TC605889]	TGGCTTCCTGTTAGGAAAAACGTTGTCCATATGAAGGGTTACTTAAAGAAAATAAATGAC	0.000325058	1.75025e-05	1.91797	2.2715	1.73001	A
A_72_P039086	SDS	serine dehydratase [Source:HGNC Symbol;Acc:HGNC:10691] [ENSSSCT00000010819]	GACAACACTGGGTATCCCCTTTTCTAATGTGTAAACGTTTTCATTGAAGAAAAACATCTA	0.000245035	1.1353e-05	1.56672	3.00616	1.72909	A
A_72_P204492	LCLAT1	Sus scrofa lysocardiolipin acyltransferase 1 (LCLAT1), mRNA [NM_001142845]	TACAGGCTTTACTTTTGTCGTAGACCGTCTAAGAGAAGGTAAGAACCTGGATGCTGTCCA	0.00199296	0.00020695	1.1927	2.61855	1.72658	P
A_72_P472752	SAG	Sus scrofa S-antigen visual arrestin (SAG), mRNA [NM_214079]	TGAGGAGTTTGCCCGCCAAAATCTGAAAGATGCAGGAGAACTTAAGGAAGAGAAGACAGA	0.00343485	0.000419926	1.98338	2.82134	1.72627	A
A_72_P228377	ALDH2	Sus scrofa aldehyde dehydrogenase 2 family (mitochondrial) (ALDH2), mRNA [NM_001044611]	TCATCTCTTACCTGGTAAATTTGGACATGGTCCTCAAGTGTCTCCGTTACTATGCTGGCT	0.00318901	0.000382202	1.28296	2.36095	1.72415	A
A_72_P227667	DESI1	Rep: D15Wsu75e protein - Mus musculus (Mouse), partial (79%) [TC630890]	CTCTGACAGCAAACTGGGAGTCCTTTATAAAGTGGCATTAACACCTTCTGACAACCTGCA	0.000697182	5.00736e-05	2.07173	3.70242	1.72282	A
A_72_P149456		Rep: PREDICTED: ATP synthase, H+ transporting, mitochondrial F0 complex, subunit C2 isoform 1 - Pan troglodytes, partial (14%) [TC526183]	TGCAGTTAATGTGGATGAGGACAGCTGACTGTTAAATAAAGTTACAGAACTGCCTCTGAA	0.00020947	8.80431e-06	1.81574	3.35985	1.71769	P
A_72_P072951		Rep: Arginine ABC transporter, permease protein - Moritella sp. PE36, partial (6%) [TC551903]	GCTGCCACTTCTAAGATAAAGGTTTGATTTTTGATCCTGAGTTAGGTGGTAGTAGATGTA	0.00169665	0.000167011	1.84667	2.01676	1.71586	P
A_72_P316388	ARHGAP31	Rho GTPase activating protein 31 [Source:HGNC Symbol;Acc:HGNC:29216] [ENSSSCT00000031238]	TGAAGAGCTGTGCAGAATTTATAGAGACTCACGGCATCGTGGATGGAATTTATCGGCTTT	0.00910512	0.00150664	1.44811	2.40154	1.71509	A
A_72_P299614		Rep: Amelogenin - Monodelphis domestica (Short-tailed gray opossum), partial (6%) [TC563224]	GTGGATGATATTCTAGGCTTGAACTTAAGTGGTAGATGTGTGAATGTGAATCTTTTTTGT	0.000817705	6.28312e-05	1.5831	2.36708	1.71045	A
A_72_P161841			TCCTAGGGCCATTGATTTATGGAATGCTTAACTCAGTGCCAAGCATGTGATAAGCACTCA	0.00802327	0.00127048	1.53655	2.33028	1.70927	A
A_72_P758347	MBP	Sus scrofa myelin basic protein (MBP), mRNA [NM_001001546]	CAAAGATGAGAAATAGCCAACATAATACCCGAGCGTATCTCTTTAATCCCGGTCTAATTC	0.00010513	2.29985e-06	2.11637	2.67496	1.70741	P
A_72_P025116		Rep: Protein furry homolog - Homo sapiens (Human), partial (8%) [TC557152]	CTTTAAATACAAAGAAGGGTACCTTGGTCCTAACACTGGCAATATGCACATTGTCGCCGA	0.00415047	0.000534356	1.28826	3.19363	1.70685	A
A_72_P393958		Rep: Uncharacterized protein C21orf5. - Canis familiaris, partial (6%) [TC600290]	TGAACTCCCTCTTCTGCGCCAGCATAGTGCTTTTAAACAAGTCTATTTCAATTTTGAAAG	0.00504161	0.000692567	1.3384	2.29111	1.70565	A
A_72_P392338		951358 MARC 4PIG Sus scrofa cDNA 5', mRNA sequence [CN162015]	GGCTTTATGTCACCAGCAGCTTCAAAAATCCTCCACTTTTTAGTTTTGAACAATTTCATA	0.00444215	0.000585701	1.62012	2.15762	1.70374	P
A_72_P268229		Rep: Phospholipase D/Transphosphatidylase precursor - Polaromonas sp. (strain JS666 / ATCC BAA-500), partial (11%) [TC621826]	CTGGCTTCTACCCCGTAGCCATTAAATGCAGCTGCTATTACTTCTTGCTTGCGGTTTTTT	0.00214856	0.000228374	1.52177	2.81897	1.70182	P
A_72_P015276		BX919998 Sus Scrofa library (scan) Sus scrofa cDNA clone scan0009.m.22 5prim, mRNA sequence [BX919998]	TACCTGAGATACAGGCCAAAAGTGAAGTTTCTCCTTCGAATCTGGCCAGTGATCTTGGTT	0.000620956	4.25634e-05	1.38195	2.04048	1.7015	P
A_72_P440921	FABP3	Sus scrofa fatty acid binding protein 3, muscle and heart (mammary-derived growth inhibitor) (FABP3), mRNA [NM_001099931]	TAAAAACACAAAGCACCTTCAAGAGCACAGAGATCAGCTTCAAGCTGGGAGTGGAGTTTG	4.47342e-05	2.71869e-07	-1.43147	2.04643	1.70071	A
A_72_P299869	TUFT1	tuftelin 1 [Source:HGNC Symbol;Acc:HGNC:12422] [ENSSSCT00000007254]	ATATCCTCTCCGGTGGCATAGTCTTTATAGGGTGACTTTAATAAATTATGTTAACATGTC	0.000251489	1.18408e-05	1.80615	2.40964	1.69241	P
A_72_P153101	CTNNA1	catenin alpha 1 [Source:HGNC Symbol;Acc:HGNC:2509] [ENSSSCT00000015666]	CCGTAGCGATTGCTCTAGCTATAGGGTATAATTCGACTGCCTTATTTAAATTTTATGAAT	5.06236e-05	3.76803e-07	1.37608	2.20045	1.69137	P
A_72_P104821	PXK	PX domain containing serine/threonine kinase like [Source:HGNC Symbol;Acc:HGNC:23326] [ENSSSCT00000012556]	TATCTCAACGTTATCACCACCAATCATATCTTGTCTAATTGTGAGCTGGGTAAGAAGTTT	0.00303078	0.000359837	-1.07417	3.94763	1.69051	A
A_72_P183761		Rep: Plexin-B2 precursor (MM1). - Canis familiaris, partial (10%) [TC579765]	GCCCCCGACCCTTTTTGTAAATCTTGTTCATTGTAAATCAAATACAATTGTGTTTTGCAA	0.000162434	5.71047e-06	3.31264	2.46692	1.68963	P
A_72_P478018	ADCY4	adenylate cyclase 4 [Source:HGNC Symbol;Acc:HGNC:235] [ENSSSCT00000002224]	AAGGTCAAAGGCAAAGGACAGCTCTGCACCTACTTCCTGAACACAGATTTAACACGAACT	0.00751885	0.00116787	2.17881	2.08387	1.689	A
A_72_P659654	SERPINB1	serpin family B member 1 [Source:HGNC Symbol;Acc:HGNC:3311] [ENSSSCT00000001103]	AATGATGTATCAGAAGAAGAAATTCCCATTCGGCTACATCAAGGAGCTCAAGTGCCGGGT	0.00347962	0.000427232	1.53955	2.09604	1.68333	A
A_72_P441025	CLDN3	Sus scrofa claudin 3 (CLDN3), mRNA [NM_001160075]	CTCGGGCCGGGGAGCGGGATTGCGGAGCCCAGAGACCAGTCAGCACGGACCATGAAACCT	0.000369417	2.08649e-05	-1.45843	2.26325	1.68325	P
A_72_P008321		Rep: Sensor protein - Vibrio splendidus 12B01, partial (4%) [TC564826]	TATGAAAAATAGGGCCTGGTACGTTTGGCATTTAGTCAGTCTGCCAACAATGCTCTGTGT	0.00972145	0.00164158	1.1062	2.15102	1.67679	A
A_72_P327658	LETM1	Sus scrofa leucine zipper and EF-hand containing transmembrane protein 1 (LETM1), mRNA [NM_001244948]	CTTTGAAGTGGTTCTTAGAGACAGATCTAATATTTTGTCTGGAATAAATCGGAAGCTTCA	0.00141433	0.000130993	1.03399	2.11563	1.67315	A
A_72_P272854		Rep: ImcF domain protein precursor - Burkholderia cepacia (strain ATCC 53795 / AMMD), partial (3%) [TC560150]	TGAGATGCTGCACCCGTCGTCCTTAACACCTGAGCTGCTTTCTTTTTATACTCGGAAAAA	0.00590837	0.000850335	2.47588	2.87915	1.67256	P
A_72_P310708			GAGAAAACTGGTAGTTTTTGAAGACAGGTAAAGGCAAGCCGACACATACATAGAGTCCTC	0.00325703	0.000391729	1.57875	2.23422	1.6712	A
A_72_P489094		chromosome 1 open reading frame 131 [Source:HGNC Symbol;Acc:HGNC:25332] [ENSSSCT00000011142]	GACATTGATTTTGAGCCAAGTTGATATCAAGAAAATAAATTCTTCCAGAGTGGCCAAATG	0.00417321	0.000538485	-2.17733	1.26263	1.66172	A
A_72_P442208	INSIG1	Sus scrofa insulin induced gene 1 (INSIG1), mRNA [NM_001244521]	GATTGCCTTGTAAAAAGAAGAGTGCGTGTGTCACTGCATTAAACATCGGGTGTTTCTAAA	0.00140558	0.000129719	1.47584	2.61816	1.66037	A
A_72_P302644	ANG	Sus scrofa angiogenin (ANG), mRNA [NM_001044573]	CCTGTGAAAATGGCTTGCCTGTCCACTTTGATGAGTCCTTTATCATTACAAGCCAGTAGC	1.64807e-05	2.71766e-08	1.88397	2.77267	1.6586	P
A_72_P762749	MBP	Sus scrofa myelin basic protein (MBP), mRNA [NM_001001546]	AAATAGCCACATAATACCCGAGCGTATCTCTTTAATCCCGGTCTAATTCTGAAGGTTTCA	0.000199226	8.10362e-06	1.91789	2.44972	1.656	P
A_72_P223332	CCL4	Sus scrofa chemokine (C-C motif) ligand 4 (CCL4), mRNA [NM_213779]	CGCCAACCCCAGTGATGACTGGGTCCAGGAGTACATGGATGACTTGGAACTGAACTGAGC	0.000127152	3.62091e-06	1.94637	2.68049	1.65583	A
A_72_P705699			TTATACTCATTCACCATTGACAATTCAACTTATTCCCTCTTTCCCCAGGCTGAGGAGTGA	0.00523285	0.000725594	-1.47994	2.15612	1.65364	A
A_72_P761755	MBP	Sus scrofa myelin basic protein (MBP), mRNA [NM_001001546]	ACATTTTCAGAAACAAACCCTCTGAATGGCTTGACACACACTTGGCATCGTGGAGCAGAT	0.000354194	1.96716e-05	2.18978	2.51654	1.65264	P
A_72_P442054	LOC396867	Sus scrofa stefin A8 (LOC396867), mRNA [NM_213860]	GGTGGTAATAGCTACGTTCACATAATAGTATTTCAAAATCTTCCTCAACTAAATGAGCCT	0.00732364	0.00112916	2.85921	1.76038	1.65136	P
A_72_P657911	CTNNA1	catenin alpha 1 [Source:HGNC Symbol;Acc:HGNC:2509] [ENSSSCT00000015666]	CCGTAGCGATTGCTCTAGCTATAGGGATAATTCGACTGCCTTATTTAAATTTTATGAATT	7.1332e-05	8.82706e-07	1.53285	2.32677	1.64711	P
A_72_P131831	PTPN1	Sus scrofa protein tyrosine phosphatase, non-receptor type 1 (PTPN1), mRNA [NM_001113435]	TGAGACTGAGGAGGATAAAGAAGATGGCCCTATCAAGGAAGAAACCAGAACCCCCTTAAA	0.000136199	4.12375e-06	1.94056	2.62177	1.64272	A
A_72_P488254	SDS	serine dehydratase [Source:HGNC Symbol;Acc:HGNC:10691] [ENSSSCT00000010819]	TCTGGAAGGGCTGGAGTTTTATCCAGAGCCTCACTGTAAATACTCTTCTTGTATCTGCTG	0.00026109	1.25573e-05	1.4825	2.79185	1.64102	A
A_72_P392248	CD1E	CD1e molecule [Source:HGNC Symbol;Acc:HGNC:1638] [ENSSSCT00000034868]	GTCAAGACATCCCCAGGTGCATTATTGGATTGTTCACAGAAGAGATCAACTGATGGGCTT	0.000356303	1.9828e-05	1.64366	2.54088	1.63484	A
A_72_P455657	TXNRD1	Sus scrofa thioredoxin reductase 1 (TXNRD1), mRNA [NM_214154]	ACAGCTAAGGCCACTAACAGTGACGAAACCATCGAAGGAGAGTATAATACGGTATTGCTG	0.00968404	0.00163324	1.44517	2.36858	1.6132	A
A_72_P440676	GZMK	Sus scrofa granzyme K (GZMK), mRNA [NM_001143711]	TCATCAAAACTAAGACCACAGATGATTTTCTTGGCTCTACCAGTTCCTTGGTTTTTTGGT	9.85738e-05	1.9438e-06	-2.11689	1.18185	1.61276	A
A_72_P612183	ANG	Sus scrofa angiogenin (ANG), mRNA [NM_001044573]	AACGAGGCCTGACCAGACCCTGCAAAGAGGTCAACACCTTTATTCATGGCACGAGGAATG	2.49796e-05	7.95219e-08	1.77304	2.62364	1.61232	P
A_72_P634101		Kruppel like factor 7 [Source:HGNC Symbol;Acc:HGNC:6350] [ENSSSCT00000031970]	AACTTCTAGCATGACTGCAAAGTGGCCAAGAGAATAAAGTCCTTGATGATAAATCCCAGT	0.000133727	4.01521e-06	2.2966	2.46612	1.61162	P
A_72_P211852	RNASET2		TTTTACAAAGCAGCTCACAAGTGAAATCTGTTAACGGCCTTCGCTACCTAAGCCTGCTCT	0.000404929	2.3695e-05	1.37102	2.04697	1.60972	A
A_72_P424329			TTGGCCACTGGGCAACGAAGGGAACTTCACAACCTAATTTTAGAACATTTCCATCCCACA	0.00231948	0.000252325	1.90608	2.18348	1.6088	A
A_72_P441199	NOS2	Sus scrofa nitric oxide synthase 2 (NOS2), mRNA [NM_001143690]	AGAAGCGCTATCATGAAGATATCTTTGGTGCTGTATTTCCCTACGAGGTGAAGAAGGAGG	0.000126042	3.53045e-06	2.01378	2.26839	1.6086	A
A_72_P556715	RMND1	required for meiotic nuclear division 1 homolog [Source:HGNC Symbol;Acc:HGNC:21176] [ENSSSCT00000004520]	TTTCCCAAACAAGACTTTCCAAAAATCAAGAGACCACTGAAAGCATCGAGGACCAGGCAG	0.00556937	0.000790067	-1.33548	2.12967	1.60286	A
A_72_P074716	GTSF1	gametocyte specific factor 1 [Source:HGNC Symbol;Acc:HGNC:26565] [ENSSSCT00000031179]	ACAATGCCACACCCTAGAAGACTCTTGCTTCTTCCTGCTACAGTGGGTTCTTCATTTTTT	0.000282304	1.41078e-05	2.05359	2.5163	1.60155	P
A_72_P097051	SH2B3	SH2B adaptor protein 3 [Source:HGNC Symbol;Acc:HGNC:29605] [ENSSSCT00000034933]	ACTCGGTTTTAGGACAAAGCTCTGGCAGATGGACAAGCTAAATATCAAAATGATTTTAAA	0.000107827	2.48129e-06	1.65629	2.15793	1.59719	A
A_72_P602158	RNASE4		GGTCATTAAGACGCATTCTCTCTTCCTCTCTGAAAGATTTTTCATGCTTTCCTTATAATA	0.00358072	0.000443431	1.97922	2.18797	1.59655	A
A_72_P290574	LPIN2	Sus scrofa lipin 2 (LPIN2), mRNA [NM_001141987]	AATGATGTCTATGCGTACATGCAAGTTGGAGTTCCGGACTGCAGAATATTCACCGTGAAC	0.00127567	0.000114236	1.49329	2.1113	1.59573	A
A_72_P487576	ADAM28	ADAM metallopeptidase domain 28 [Source:HGNC Symbol;Acc:HGNC:206] [ENSSSCT00000010572]	TTTTCCAGGATAAGCTGATGTCTACACCTAAGGGCTCCAATCCAAAAGTCTGAAGGAACC	0.00123186	0.00010876	1.15707	2.07976	1.59552	P
A_72_P286639		Rep: Inner-membrane translocator precursor - Burkholderia phytofirmans PsJN, partial (5%) [TC527182]	AAGACCTCAGGGTGCCATGGAATGTTGGAAGATAATACCCTTTCCAATTGGTGTGTGTGA	0.00714616	0.00109198	1.39077	2.14444	1.59387	A
A_72_P331573			TTTCACTTGGCTTTCCAAATCTGGACCAGCAGATGGCAGTATTTTCCTTCCTAACACCTC	0.0040543	0.000518221	-1.69869	2.02542	1.58974	A
A_72_P196438	DDX3X	Sus scrofa DEAD-box helicase 3, X-linked (DDX3X), mRNA [NM_001246203]	ATTCTTTAATGAGAGGAACGCAAATATTACCAAGGATTTGTTGGATCTTCTTGTTGAAGC	0.00470796	0.000632824	1.63411	2.22751	1.58832	A
A_72_P386733		Rep: Sushi domain-containing protein 1 precursor. - Canis familiaris, partial (7%) [TC546414]	TTCAACTCAGGACTCCATCCTGACTCTATGGACAACAGCAGCGTTCATTTCCATTAAACT	0.000968186	7.92279e-05	1.99233	3.52222	1.58725	A
A_72_P415763	NDUFAF4	NADH:ubiquinone oxidoreductase complex assembly factor 4 [Source:HGNC Symbol;Acc:HGNC:21034] [ENSSSCT00000004798]	GCTATTTATTGAGCTCTGCTGAATTTTCAGGATTGCTGATAGAAGGAATTTTGTTCTCTT	0.00541831	0.00075934	-2.07647	1.28431	1.58621	P
A_72_P219397			GCCCATTGCGTGGAACGCTCCACTCCCAGTGTGACAGTGGATGTTTTTGTTTGGTTTTTT	0.00953952	0.00159843	1.83526	2.2635	1.58346	P
A_72_P262832		Rep: Fumarylacetoacetate hydrolase family protein - Pseudomonas syringae pv. phaseolicola (strain 1448A / Race 6), partial (5%) [TC555221]	CCACAGGTCCTACAACAGCGACGCCTTCATCAAGTCTATTAAAAATGTTTCGCGGAAAAA	0.00269976	0.000309221	2.24653	2.91648	1.57924	A
A_72_P232442	LOC396700	Sus scrofa tryptase (LOC396700), mRNA [NM_213794]	TGTACATCCGAGTGATGAGCTATGTGTCCTGGATCTACCAGTATGTCCCTCGGTCCCCGG	0.00212325	0.000224954	2.05824	2.38904	1.57665	P
A_72_P406328	MIS18A	Rep: LOC510809 protein - Bos taurus (Bovine), partial (86%) [TC575363]	TCTGGAGTCCTCCGCCAATGGATAATTCTTCCATATGTAGCGATTCTTATTATAATTTAC	2.85385e-05	1.05882e-07	-2.06798	1.35922	1.57638	A
A_72_P377783			CAAAATCTGACTTTGGCACTTACTAGCTGTGTGACTTGGGCCAAATTGCTTAACTCCTCT	0.00127469	0.000114119	1.86229	3.12898	1.57556	P
A_72_P260302		Rep: Tumor necrosis factor receptor superfamily member 17 (B-cell maturation protein) (CD269 antigen). - Canis familiaris, partial (47%) [TC549426]	AATCTGTCAAAATATTCATTCTGGTAGCACTGCTGAGCCATCTGGAACTTGGTCGCAAAA	2.1992e-05	5.54669e-08	-4.12742	1.97189	1.56763	P
A_72_P430299		Rep: PREDICTED: leucine rich repeat (in FLII) interacting protein 1 - Pan troglodytes, partial (5%) [TC542319]	GAAGCCCGTGCTCCCCATCAAATTGGAATCCCAGCTAAAGTCACTACAAGTTAAAGTTAC	0.00691562	0.00104804	1.62652	2.13868	1.56	P
A_72_P233942	MTMR6	Rep: Myotubularin-related protein 6 (EC 3.1.3.-). - Canis familiaris, partial (41%) [TC558618]	ATTTCTAGCAAGGAACGAATGACTTTTGAAGAAGCAGCTGGTGTTGGCCAGTTGACTCCA	0.00157285	0.000150898	1.28313	2.20737	1.55993	A
A_72_P774251	BCR	rcol1036b_l18.y1 col Sus scrofa cDNA 5', mRNA sequence [EV991052]	TCTCTGTACCACTGTGGGGAAAAGGACTGCTGACACTTTCATTAAAGTTCCCTGAGATGA	0.00341202	0.000416538	1.19784	3.52537	1.55774	P
A_72_P070251		CJ018569 full-length enriched swine cDNA library, adult spleen Sus scrofa cDNA clone SPL01B060062 5', mRNA sequence [CJ018569]	TACAGTGGTATTCTACTGCTGGCTTGCATCAGCGTGGACCGCTACCTAGCCATCGTCCAC	0.00282995	0.000328928	1.75068	2.73012	1.55591	A
A_72_P404773	POLR1E	RNA polymerase I subunit E [Source:HGNC Symbol;Acc:HGNC:17631] [ENSSSCT00000029263]	GACCATTTTGGCCACATCATAGCCACTCCTTCTGGTCATTTGCTTTTTTATTTTTATGAA	1.11484e-05	1.20894e-08	-2.16487	1.62858	1.54977	A
A_72_P317998		Rep: Os01g0831300 protein - Oryza sativa subsp. japonica (Rice), partial (5%) [TC585508]	AAGGAAGTTGGGTCTTTACTCATGTGCGTTTATTCTGAAGGAGATATGGACTATTTGAAA	0.000138775	4.23669e-06	2.63592	3.50954	1.5417	P
A_72_P728248	ACTR2	Rep: PREDICTED: actin-related protein 2 - Pan troglodytes, partial (16%) [TC559777]	TTATAAAGAACAGTGGCCACCAGTTGACTTAAATTCTTCAGGTGGCCTAGGGATCAGGTT	0.00452813	0.000601808	1.2115	2.0248	1.53892	A
A_72_P592534	PDE4B	Sus scrofa phosphodiesterase 4B (PDE4B), transcript variant 1, mRNA [NM_001130019]	AAAGTTACAAGTTCCGGTGTTCTGCTCTGGACAACTATACCGATCGTATACAGGTCCTTC	0.000499087	3.17652e-05	1.29147	2.04263	1.52538	A
A_72_P057521	NOS2	Sus scrofa nitric oxide synthase 2 (NOS2), mRNA [NM_001143690]	CCTTGGGCCTTCTCTGTATAATTCCCTCACGGAGATATTTATACAAAATGCATTTTATTT	0.00397796	0.000506184	2.0074	1.7753	1.52444	A
A_72_P219097		Rep: Isoform 2 of Q7Z5M8 - Homo sapiens (Human), partial (14%) [TC610730]	CTGACTCCTACGCCGATTATTCTTCCAAGACTGCAGTTCCTAGGTGTAGTTTATTAAAAT	0.00949889	0.00158923	1.37904	2.83513	1.52372	A
A_72_P263702	PRKCD	protein kinase C delta [Source:HGNC Symbol;Acc:HGNC:9399] [ENSSSCT00000026074]	CGTTTCGAGCTCTACCGTGCCACGTTTTATGCGGCTGAGATAATCTGTGGGCTACAGTTT	0.00197024	0.000203689	1.55653	2.23039	1.52329	A
A_72_P505367	S100A4		GCCTCACCGTGGCTCTTCCTGACCTGATCAAGTTCAATAAAGATTCTGAAAGCTAAAAAA	0.000242463	1.11894e-05	1.23522	2.0124	1.5128	P
A_72_P172206	TAP1	Sus scrofa transporter 1, ATP-binding cassette, sub-family B (MDR/TAP) (TAP1), mRNA [NM_001044581]	TAAGCTTAGCAGCCTTTGGGTGCAAGGAAGTCACAGAGGCTCTGGAGTGACAGTGAGCCG	0.00588993	0.000846814	1.14716	2.02102	1.50736	A
A_72_P106161			CTTGGGAGGGCTGATGCACTAAAATACCCTCCTAGACTGCATTTCATTTCTCTAGCTGAA	0.00856972	0.00138606	2.44206	2.01286	1.50531	A
A_72_P503867	STX11	PREDICTED: Sus scrofa syntaxin-11-like (LOC100152253), mRNA [XM_001926239]	GGGTCAAAACTTGGTTTTGAACATCTCTGTCTTGGTTATGGTGATAAAGACAGATAAAAT	0.00661546	0.00099013	2.48425	2.10357	1.50336	P
A_72_P294389			CTGTGTGGACATGTAGTCACTGAATCGCTTTGTTGTCCAGCAGAAACGATCACCAAAAAA	0.0087243	0.00142255	1.36432	2.15745	1.50224	P
A_72_P477293	POLH	DNA polymerase eta [Source:HGNC Symbol;Acc:HGNC:9181] [ENSSSCT00000001879]	CGCCCTAGGCCTGAGGGCATGCTGACATTAGAAACATTTTTTAAGCCATTAACACACTAG	0.000571778	3.81203e-05	-1.22682	2.3102	1.49873	A
A_72_P065001	MBP	Sus scrofa myelin basic protein (MBP), mRNA [NM_001001546]	ATGGGCCTGGCGGAAATACGCCCTGTTCTTGAAGTTGAAATAAAATAAACACTGTTAATG	0.000192457	7.63787e-06	2.23863	2.14627	1.49727	P
A_72_P067456			TGCTCTGTAAATATGATCAGGAGGAAAAGGCCTTTCAGAGTGTTTGTCGCTGTGTACAAA	0.000731716	5.37773e-05	1.63655	2.78222	1.49465	P
A_72_P194297	VKORC1L1	PREDICTED: Sus scrofa vitamin K epoxide reductase complex, subunit 1-like 1 (VKORC1L1), mRNA [XM_003124445]	CTCCAGGTGAAACACAGTGATGTTGTCACTACTCTTTCTAATAACACAAATGCAGAGTTT	0.000293489	1.51507e-05	-2.25211	1.04063	1.49201	A
A_72_P339218		Rep: Uncharacterized protein MAP3K5 - Homo sapiens (Human), partial (3%) [TC582183]	CTTGTTCTAAAGCTATCCATTGTGTCATATTTACTCAAAAAAGTAAAAGGACTCCCCGCA	0.000390453	2.25985e-05	1.61759	2.09526	1.48004	P
A_72_P740675	MBP	Sus scrofa myelin basic protein (MBP), mRNA [NM_001001546]	TGCGGATGGGCCTGGCGGAAAACGCCCTGTTCTTGAAGTTGAAATAAAATAAACACTGTT	0.000172518	6.32575e-06	2.12839	1.98866	1.47864	P
A_72_P151866		CJ020405 full-length enriched swine cDNA library, adult spleen Sus scrofa cDNA clone SPL01D090082 5', mRNA sequence [CJ020405]	CCTTGCTGATTTTATGTACATCGACAAAAGTGGGGACAATGCTATGAAAGCTTTAAAAAA	0.00492863	0.000671968	1.35885	2.09623	1.47822	A
A_72_P193847		AJ651239 CSEQRAN19 Sus scrofa cDNA clone C0003277_L18, mRNA sequence [AJ651239]	AGAAGGAGGTGGATTCCGGGAATGACATCTATGGCAACCCCATCAAGAGGATTCAATATG	0.00425018	0.000551337	1.84359	2.11967	1.4506	P
A_72_P449664	NOL4L	nucleolar protein 4 like [Source:HGNC Symbol;Acc:HGNC:16106] [ENSSSCT00000007931]	TTTTGTTTTTTGAAAGAGGTGGATCCAGAAGAGCTGTTTCTAGCCACACTCCAAGCGCCT	0.000111223	2.63277e-06	2.81522	3.48226	1.44917	A
A_72_P497495		Rep: PREDICTED: plasma glutamate carboxypeptidase isoform 8 - Pan troglodytes, partial (74%) [TC556122]	GGAAGATCTCTGGCTTTTATGCATGTATTTGTGAACATTAAATCAAATACAGTGACACCA	0.00226769	0.000244516	1.6234	3.05329	1.43757	P
A_72_P078616	LOC100158115	acyl-CoA thioesterase 4 [Source:HGNC Symbol;Acc:HGNC:19748] [ENSSSCT00000002613]	CAACTATCCCCTGGGTAACATTAAATTCTTGTCATTGGTCCATCGTTAAAATGTCTACAA	0.00498633	0.00068189	-2.05276	1.28866	1.43574	A
A_72_P440951	MMP9	Sus scrofa matrix metallopeptidase 9 (MMP9), mRNA [NM_001038004]	TTCCCGGAACGAGGTGAATCAGGTGGACTATGTGGGCTACGTGACCTTCGACCTCCTGAA	0.00743939	0.00115195	1.69248	2.9552	1.43286	P
A_72_P762367	TPMT	thiopurine S-methyltransferase [Source:HGNC Symbol;Acc:HGNC:12014] [ENSSSCT00000001168]	GAAGAAATCTAACACTTTAATCAGCTCAGGGGAAAAGACAGTGATCCAAGACATTATATA	0.00151191	0.000142974	1.49347	2.31523	1.42548	P
A_72_P592214	ADORA3	Sus scrofa adenosine A3 receptor (ADORA3), mRNA [NM_001243435]	TGGATTTTCATTCCCCTGGTTGTCATGTGCGCCATCTACCTTGACATCTTCTATGTCATC	0.00609145	0.000886868	2.32225	3.97895	1.42403	A
A_72_P161331		Rep: LOC504650 protein - Bos taurus (Bovine), partial (75%) [TC539833]	GTAGCATTTCACGGTGATTTTCTTTTCTCTTTCAAATTTGAGGAATGTTGCTCCTAGGTA	0.000248315	1.16301e-05	-2.26568	1.19302	1.42342	A
A_72_P005786	TRIB1	PREDICTED: Sus scrofa tribbles pseudokinase 1 (TRIB1), mRNA [XM_013996485]	GTATTTTACATAACGACGGGGAGGTCAGGCTGAGGACATACCGAAGTTAGCACATGTATA	0.00754989	0.0011746	1.93619	2.2798	1.42096	A
A_72_P420479		Rep: Molybdopterin oxidoreductase - Halobacterium salinarium (Halobacterium halobium), partial (6%) [TC576389]	AGTGCCACTGAATGTACAGTTTAAGATGCTTCATTTCACGTTACATGAATTTCACCTCAA	0.00157213	0.000150724	1.61949	2.28798	1.41276	A
A_72_P046601		AJ956717 KN404_2 Sus scrofa cDNA clone C0007749m22 5', mRNA sequence [AJ956717]	TAGACAGAAGTAGTAACCTCCAAGAGGTGACAACCCGAATGTCTCCAGACATTGCTAAAT	0.0011883	0.000103908	1.60794	2.82619	1.41194	P
A_72_P097946	TMEM150C		TAGCACCTTTTAACAGAATCAAGCAATGACTGGCATTACTCATTGGGACCCGACCACTAA	0.000624442	4.29042e-05	1.50278	3.91946	1.4108	A
A_72_P491895		Rep: activating signal cointegrator 1 complex subunit 3 - Rattus norvegicus, partial (3%) [TC524457]	GTATACTGAGCTCAGAAAATGTAGATACTTTAACTGGTGGAAATAAAATATTCAGCGTGC	0.00392965	0.000498237	2.33134	1.75745	1.40888	A
A_72_P708390	MID2	midline 2 [Source:HGNC Symbol;Acc:HGNC:7096] [ENSSSCT00000013739]	GAATGCAACTGCAGGCCTCAAGAATCCCCTTATGTTTCTGGGATGAAAGCTTGCCATTAA	0.000247196	1.15324e-05	1.90353	2.25675	1.4083	P
A_72_P204067	ADGRG1	Sus scrofa adhesion G protein-coupled receptor G1 (ADGRG1), mRNA [NM_001243056]	GGAGGATTTGCTTTGTAATTACCAGTTCATTTGTCTTTGGCTATTAAAGAGAAGTACATG	0.00512381	0.000707615	2.06041	1.77836	1.4067	P
A_72_P080926			ACTTATAACATGCCAGGCACTGTTACAAGGTCCTGGGGATACCTTATAACAACAGGTTCC	0.00472548	0.000636262	1.37296	2.06435	1.40487	P
A_72_P103341		rfbs3937b_a22.y1 fbs Sus scrofa cDNA 5', mRNA sequence [EW173147]	GAGGTGGCTTCTCCTCCAAAGGTGTAGGCTCCAGAGTTTCCTAACATAGTAAATGTAAAG	6.59061e-08	4.52828e-12	4.97194	2.02474	1.39976	P
A_72_P492568	RAB8B	RAB8B, member RAS oncogene family [Source:HGNC Symbol;Acc:HGNC:30273] [ENSSSCT00000026677]	TCTAGCCTCACGGCCCATCAAGCTACAGGCTTCTTTTTTCAAATGTGGAAGCAATGAAGT	0.00211192	0.000222883	1.65846	2.37106	1.39644	A
A_72_P637639	HSPD1	Sus scrofa heat shock protein family D (Hsp60) member 1 (HSPD1), mRNA [NM_001254716]	TCTCTTTTAACTACAGCAGAGTTGTAGTCACAGAAATTCCTAAAGAAGAGAAGGATCCTG	0.0052469	0.000727995	-2.38801	1.3939	1.39386	A
A_72_P472742	SAG	Sus scrofa S-antigen visual arrestin (SAG), mRNA [NM_214079]	AAAGAGAGTGTACGTCTCTCTGACCTGCGCCTTCCGCTACGGCCAGGAAGACATCGATGT	0.00231677	0.000251522	1.63197	2.68267	1.3898	A
A_72_P027611	PAM	PREDICTED: Sus scrofa peptidylglycine alpha-amidating monooxygenase, transcript variant 2 (PAM), mRNA [XM_003123807]	GAGGGGTTTTGCCTGTATATCAATCAGAAGGTAAATACTTTAATAAAAGGTGATCATAGC	0.00230705	0.000250176	1.74322	2.35174	1.38893	P
A_72_P171751	CDSN	Sus scrofa corneodesmosin (CDSN), mRNA [NM_001128448]	AATCATCCTTCAGCCCTGTGGCAGCAAGTCCAGCTCTTCTGGCCACCCTTGCATTTCTGT	0.0068917	0.00104251	1.68144	2.32068	1.38044	A
A_72_P109431			TTTAAGACTTCCTGTTCAACTGAGCAAACAGAAGGGGTTTAATAAACGTGTTGATGTGAC	0.00116092	0.000100966	1.55076	2.07145	1.37783	A
A_72_P440971	PDE4B	Sus scrofa phosphodiesterase 4B (PDE4B), transcript variant 1, mRNA [NM_001130019]	CACAGATACGTGTTCCAAGTTGACATAAACTTTTTTGACTCTTTCTGGGGAAGGAAAAAA	0.00747864	0.00115957	1.16817	2.03824	1.37779	A
A_72_P392708			ATGATGGCGTGTAAACACTGCAGTGACATTTTCAGCAAGGAAGGTGCTCTGAAAGTAGCA	0.00254256	0.000286139	1.37205	2.27532	1.36463	A
A_72_P356808	KLF7		TAGCATGACTGCAAAGTGGCCAAGAGAATAAAGTCCTTGATGATAAATCACAGTAAAAAA	0.000717554	5.22734e-05	2.15973	2.33744	1.36234	P
A_72_P205418	UMPS		AATCACAGTCCTGTCTGTGTTAGAATCTTCCATATTTGAAGATCCCCTATCTCTAAAAAA	0.00672267	0.00101049	-2.43315	1.29797	1.35218	A
A_72_P310208			GTTTAATATTGTTAGGCCCTAGGAAACTGCCAAGATATTCTTGTAACAAATACCTTGCTG	0.00751885	0.00116787	1.91696	3.31005	1.34765	A
A_72_P121366		Rep: Dual adapter for phosphotyrosine and 3-phosphotyrosine and 3- phosphoinositide - Homo sapiens (Human), partial (12%) [TC531716]	AAGAGAAAGAATGAGGAAGTGTCTATGGAAGCGGCCCATGTGTATTTCTTTGTCCTGACG	0.000169022	6.12788e-06	1.21247	2.16952	1.34717	A
A_72_P077246		Rep: HDC16773 - Drosophila melanogaster (Fruit fly), partial (9%) [TC619132]	GGCTTTTCTGGCTTTGCATTATGTCTCATCCAAATGCCCTGGTTTTTTGTTTGTTTCTCA	0.000677914	4.81971e-05	-2.26946	1.2186	1.3456	A
A_72_P033581	STAT5B	Sus scrofa signal transducer and activator of transcription 5B (STAT5B), mRNA [NM_214168]	AGTTGAAGAAGCTGCAGCAGACTCAAGAGTACTTCATCATCCAGTATCAAGAGAGCCTGA	0.000440855	2.67766e-05	1.4579	2.35504	1.34309	A
A_72_P774835			TGAAGTTGTAGAACATGTGATTGATCTAGAAACATTTATACAGTGCTGCTGTCAAGTGCT	0.000621845	4.26546e-05	-2.00708	1.20086	1.33074	A
A_72_P303099	CCNG1	Sus scrofa cyclin G1 (CCNG1), mRNA [NM_001031781]	TTGACAGAGGTAACATAACCAACTACCATTATGTTTTGGTACTAAGGGATACCTTTCAAT	0.00124787	0.000110996	2.54802	1.25384	1.32885	A
A_72_P175181	TALDO1	Sus scrofa transaldolase 1 (TALDO1), mRNA [NM_001244935]	ACGAATCACAGATTCCTGATTGTCAAATTCTGCTCGGCACATTAAAGCCATCCCTTTTCC	0.000179083	6.77976e-06	1.5297	2.0234	1.32815	A
A_72_P321983	TIMP2	Sus scrofa TIMP metallopeptidase inhibitor 2 (TIMP2), mRNA [NM_001145985]	TCAAGCAGATAAAGATGTTCAAGGGACCTGACAAGGACATAGAGTTTATCTACACGGCCC	0.00179114	0.00017979	1.73503	2.05893	1.31967	A
A_72_P789012	FBXL22		CCAGAAAACTCGCTCGTTGATGTGCTTCTTTCATAAACAGCCGTTTTTATCCTCAAAAAA	0.00129747	0.000116931	-2.27737	1.03914	1.31332	A
A_72_P659349	GLRX	Sus scrofa glutaredoxin (GLRX), mRNA [NM_214233]	ATATTACAGCCACCAGTGACACCAACGAGATTAAGATTATCTGCAACAGCTCACAGGAGC	0.000870585	6.84756e-05	1.80252	2.69612	1.31132	P
A_72_P300029	SRGAP3	Rep: Brain stress early protein - Mus musculus (Mouse), partial (10%) [TC570361]	TCATTTTCTTTGGTTTCCTTCCTCCCCAAACTGTGTCAGGAAAAACAAATTGAAACCACC	0.00590651	0.000849932	2.14279	2.12072	1.31041	P
A_72_P019101			TTTCAAGAAACTGCTGAGAGTACCTGCTCAGTTTTGCTGTTTAAATCCATGGACTTTTTT	0.000653826	4.57317e-05	-2.44016	1.06238	1.30139	A
A_72_P058686		NDC1 transmembrane nucleoporin [Source:HGNC Symbol;Acc:HGNC:25525] [ENSSSCT00000029915]	TAACCAAAAGCGCCTTTTCTGTACCGATTGCTTTTTGTCTGTGTGGTATAATAAAATCTT	9.68392e-05	1.84749e-06	-2.27451	1.0127	1.30012	A
A_72_P217607		cell division cycle associated 7 [Source:HGNC Symbol;Acc:HGNC:14628] [ENSSSCT00000017379]	GTGTCTGGGGCATAATTGGACCTTGAATCAATAAATGTAAATAGAGCTTTTGATCTGTTA	0.000111857	2.67253e-06	-2.0682	1.28963	1.29997	A
A_72_P253537		Rep: Hydroxyproline-rich protein - Helianthus annuus (Common sunflower), partial (7%) [TC565141]	AACCAGAAGTCCATTCCCTTTGTTGTTAAAAAATTGGAGAGAAAGACACAGTGATACAGT	0.00515122	0.000711872	1.28425	2.08636	1.29675	P
A_72_P623643	CCL5	Sus scrofa C-C motif chemokine ligand 5 (CCL5), mRNA [NM_001129946]	AGAAGATCTCTAGGCTCCGAACTTTGGACCCTTGGCACAGCCACGACTCTGCAGTCAGCA	0.00254256	0.000285959	2.06455	1.69202	1.28991	A
A_72_P472612	LOC100157453	Rep: Calcium-binding protein 39 - Homo sapiens (Human), partial (96%) [TC538150]	AAGATGTGAGCCTCTTGCGCAGATAAAGTTGACACATGAATAAATTGATACTGAAACTTA	0.00671235	0.00100801	1.89949	2.50998	1.28117	A
A_72_P234942		Rep: Poly-beta-hydroxybutyrate polymerase - Magnetospirillum magneticum (strain AMB-1 / ATCC 700264), partial (5%) [TC566804]	AAGCAGAGCTGATCTGGAAGGTTGTGAGAGTAGCCCTTGTCACATGTCATTTGTCAGAAT	0.000436594	2.63778e-05	1.70607	3.27794	1.2804	P
A_72_P714398	SUSD6	Rep: Core binding factor alpha1 subunit type II - Rattus norvegicus (Rat), partial (7%) [TC523288]	ACTTTAGGTGGTGAAATGATGTGTGCATTTCAGTGGGTGATGTCTTCACCCTGCTGTTGA	0.0019679	0.000203309	1.44759	2.166	1.27919	A
A_72_P475150		circadian associated repressor of transcription [Source:HGNC Symbol;Acc:HGNC:25200] [ENSSSCT00000007292]	TTCACCTCCCATGGAAAGGATGGACCATACACAGCTAAGACAGCTAGTACTGAAACCAAA	0.0012071	0.000105967	1.93392	4.03091	1.27807	A
A_72_P433564	PRUNE1	prune exopolyphosphatase 1 [Source:HGNC Symbol;Acc:HGNC:13420] [ENSSSCT00000007277]	AAGATTCACATTCCAGAGTCCCTCTTGATTTTCCGGGATGAGATTGACCTCCATGCATTG	0.000716428	5.21614e-05	2.35175	3.70878	1.27506	A
A_72_P152696	LOC396781	Sus scrofa IgG heavy chain (LOC396781), mRNA [NM_213828]	GGCTCTGCACAACCACTACACCCAGAAGTCCATCTCCAAGACTCAGGGTAAATGAGCCAC	1.64807e-05	2.64622e-08	-3.20221	1.96618	1.27133	P
A_72_P193287		Rep: Olfactory receptor family 10 subfamily C member 1 - Homo sapiens (Human), partial (5%) [TC570195]	AGTGTTCTGTAGTAATTGCACCATGCTTTATGTACCTGTCGATGAGTCTTTCATTGCCAT	0.000202328	8.29922e-06	-3.8783	1.03995	1.27042	A
A_72_P115401	CCL5	Sus scrofa C-C motif chemokine ligand 5 (CCL5), mRNA [NM_001129946]	ATATTTCTACACCAGCAGCAAGTGCTCCATGGCAGCAGTCGTCTTTATCACCAGAAAGAA	0.00334147	0.000405975	2.19633	1.69594	1.2658	P
A_72_P234472		BP141655 full-length enriched swine cDNA library, adult ovary Sus scrofa cDNA clone OVR010045A11 5', mRNA sequence [BP141655]	AACCTGAACAACATTGTCTCTTTCCCCCTGGACAGTCTGCTGAAGGGGCAGCTGAGGGAC	0.00397705	0.000505978	1.48142	2.32732	1.26571	A
A_72_P303264	MMP9	Sus scrofa matrix metallopeptidase 9 (MMP9), mRNA [NM_001038004]	TGGGCCCTCTCTTCCCACCTTCCTTTTTGCTGGAACTTTTGGAATAAACTTGGATTCTTT	0.00903012	0.00148927	1.53152	2.56426	1.26533	P
A_72_P428609	DOCK6	Rep: Dedicator of cytokinesis protein 6. - Canis familiaris, partial (11%) [TC528623]	GTTCCTCTGTCCTCATCTGTGTGCACTGATGCTCCTTACCTTTTCTAATTTAAAATGGTT	0.00393935	0.000499848	2.48235	1.76609	1.26448	P
A_72_P178976		Rep: Androgen receptor - Trichechus manatus (Caribbean manatee) (West Indian manatee), partial (5%) [TC536607]	CCAGATTTGTAGCCGCACTGTAGACAAGAGGAAAATGGAGAAATCTCCCTGGTTGCTAAT	0.00110111	9.41654e-05	1.65924	2.11187	1.26378	A
A_72_P134151		Rep: HfaB protein - Oceanicaulis alexandrii HTCC2633, partial (5%) [TC588033]	ATAAAGGCACATCCTAGCATATCAATCTGGAAAGGACTCTGTCCTAGCCTCCTCTTTTCC	0.0042549	0.000552047	2.27674	2.73365	1.25898	P
A_72_P394323			ACTTCACATTTCTAACTATACCCTTCTAGATGAAGGATTTCTACCTCTGCAGAAGGGAAA	0.00136217	0.000124384	-2.5979	1.2541	1.25567	A
A_72_P240987	POLR3D	RNA polymerase III subunit D [Source:HGNC Symbol;Acc:HGNC:1080] [ENSSSCT00000010548]	CCATGATAGCTGCCACCACAATTAAAAAATACACTGTCTATTGTAAAATCCTAAAGTAGG	0.000359133	2.01202e-05	-2.10379	-1.05586	1.25445	A
A_72_P204177	NREP		CTTTACCGATGCACTCACGACAAGTACCCAATGTATTTTAGCTATTTTAGTAGTATTTGT	0.00333216	0.000404701	-2.27443	-1.11287	1.25285	A
A_72_P337648	DNER	Rep: Delta and Notch-like epidermal growth factor-related receptor precursor - Mus musculus (Mouse), partial (5%) [TC550899]	GGACATTTTTGTGGCTGTGTTTGATTGATATGTGCTCTTTCTGATTCTTGCTAATTTCAA	0.000656046	4.6012e-05	-2.32124	-1.49075	1.23857	A
A_72_P117336	LMNA	Sus scrofa lamin A/C (LMNA), mRNA [NM_001111257]	TGCCCTACACCTCAAGGGAAGGGGCTTGAAGCCAAAGAAAAATACTCCTTTGGGTTTTTT	0.00554615	0.000785375	1.9467	2.21306	1.23806	A
A_72_P716828	LOC396781	Sus scrofa IgG heavy chain (LOC396781), mRNA [NM_213828]	TAACCTGCCTGGTCACTGGCTTCTACCCACCTGACATCGATGTCGAGTGGAAGAGCAACG	2.58722e-05	8.36077e-08	-3.24952	1.76965	1.23486	P
A_72_P184031	CAB39	Rep: MO25-like protein - Homo sapiens (Human), partial (26%) [TC579960]	ACGAAAAAGAACCACAGACAGAAGCAGTGGCACGACTCGCTCAAGAACTGTATAATAGTG	0.0044915	0.000594779	1.52066	2.24279	1.22468	A
A_72_P514974	GLRX	Rep: Sox14 protein - Mus musculus (Mouse), partial (7%) [TC576268]	CTTCTGCAGTCTCTAGTCTGAAAATGGTTAATTTCTTTCCTAATAAAGAAGTACCCACAG	0.00124787	0.000110967	1.66201	2.19863	1.22292	A
A_72_P441788	GLRX	Sus scrofa glutaredoxin (GLRX), mRNA [NM_214233]	AAGAGTGTATAGGTGGATGCACTGATCTAGAAAGTATGCACAAGAGAGGGGAGCTCTTGA	0.000254128	1.20494e-05	1.77544	2.68329	1.22251	P
A_72_P388518		Rep: LOC540087 protein - Bos taurus (Bovine), partial (12%) [TC575253]	TCTTCATTTACCATAGAGAGAGTAGCTGTAGCTGGGTATTATGTATTGGTTTGTAATAAC	0.00117601	0.000102671	-2.59561	-1.25731	1.21177	A
A_72_P442303	SRSF1	Sus scrofa serine and arginine rich splicing factor 1 (SRSF1), mRNA [NM_001038007]	CGTACATAAGATGATTGGTGACACTTTTTTGTAGAACCCATGTTGTATACAGTTTTCCTT	0.0087243	0.0014221	-2.0012	1.25684	1.20845	A
A_72_P080111			GAACAGAAGCAGTAATCCAAGATCCCATCATTGAGGACTTTCCCAACTTGGAAGAAAAAA	0.00601379	0.000870328	-2.11815	-1.20285	1.20038	P
A_72_P642167	SCARB1	Sus scrofa scavenger receptor class B member 1 (SCARB1), mRNA [NM_213967]	GTGTTCTGGAACCTTCTCTTGGAGTGATCCACATGCCTGCCCACAAGTCTATGGGCACGG	0.000928011	7.46651e-05	1.41133	2.2698	1.19971	P
A_72_P034046		Rep: Endonuclease/reverse transcriptase - Sus scrofa (Pig), partial (10%) [TC522926]	AAGAAATGCTGCCAGGAAAGTTGTAGCACTGCATGTACAACTTTTACAACTCAATAGCAA	0.0047692	0.000644114	2.61508	1.58413	1.19817	P
A_72_P286824	RFC5	replication factor C subunit 5 [Source:HGNC Symbol;Acc:HGNC:9973] [ENSSSCT00000010801]	TGAAAGCGCTCATAACACTTTCCAGTGGAGATATGCGAAGGGCCCTGAATATTTTGCAGA	0.00814117	0.00129586	-2.29085	1.26147	1.19504	A
A_72_P731693	STMN1	Sus scrofa stathmin 1 (STMN1), mRNA [NM_001009582]	TGGAGGAAATTCAGAAGAAATTAGAAGCTGCAGAAGAAAGACGCAAGTCCCATGAAGCTG	0.000180628	6.86307e-06	-2.50555	-1.04238	1.19052	P
A_72_P158146	RHOC	ras homolog family member C [Source:HGNC Symbol;Acc:HGNC:669] [ENSSSCT00000007423]	ACATGGCAAACCGGATCAGTGCCTTTGGCTACCTTGAGTGCTCAGCCAAGACCAAGGAGG	0.000237365	1.07623e-05	1.61153	2.22558	1.18905	A
A_72_P349423	PTTG1		CCACCTGTTTGCTATGACTTACATATTTAACTTTCTTAGCACTTTATGGTCTGTGGGTAT	7.50043e-05	1.00491e-06	-2.37324	-1.1384	1.17877	A
A_72_P656824	NREP		TGCTATTTTGGACTTTCAACATGCTCCTTGGCGAGGTAGCTCTGATGGAGTTATTTTTTA	0.000283454	1.41977e-05	-2.08429	-1.04336	1.17757	A
A_72_P748030	STMN1	Sus scrofa stathmin 1 (STMN1), mRNA [NM_001009582]	AAATTAGAAGCTGCAGAAGAAAGACGCAAGTCCATGAAGCTGAGGTCTTGAAGCAGCTTG	0.00073072	5.36538e-05	-2.50294	-1.05231	1.17285	P
A_72_P030411			GGCTTTTACTTTTGTCCCCTGACCCCACAAGGATTGCAAAACTGAAAAACATTTGCCAGC	0.000931566	7.51005e-05	2.1944	1.53529	1.17091	A
A_72_P221182	GLUL	Sus scrofa glutamate-ammonia ligase (GLUL), mRNA [NM_213909]	ACTGTCGTAATAGCTGTAACTCAAAGGGCGGAATAGCAAGTCTTTTTTATTCCTCAAAAA	0.00870667	0.00141758	1.33453	2.14009	1.17064	A
A_72_P414158	CNTF	ciliary neurotrophic factor [Source:HGNC Symbol;Acc:HGNC:2169] [ENSSSCT00000027526]	AATACACACCATTGTCCTCCAAGTCGCTGCCTTTGCTTACCAGCTGGAAGAATTAATGGT	0.000262577	1.26589e-05	1.02743	2.18971	1.1676	P
A_72_P444171	PCCB	Sus scrofa propionyl-CoA carboxylase beta subunit (PCCB), mRNA [NM_213901]	ACAGTTGTCCCTTTGGAATCGACTAGAGCCTATGACATGGTGGACATAATATACTCTGTA	0.00301553	0.000357681	-2.05617	1.13793	1.16213	A
A_72_P233827	PUS1	pseudouridylate synthase 1 [Source:HGNC Symbol;Acc:HGNC:15508] [ENSSSCT00000010680]	TTTAGAAAAGATCAACAGTCACCTTCCTTCTCACATTCGGATCCTGGGACTGAAGAGGGT	7.41966e-05	9.76812e-07	-2.05017	1.12104	1.16207	A
A_72_P675068	PLA2G7	Sus scrofa phospholipase A2 group VII (PLA2G7), transcript variant 1, mRNA [NM_001113013]	TCATCAGAATTTTGTTGACTTCACTTTTGCAACCGGCAAAATAATGGCTGCCTATTCACA	0.000703003	5.07976e-05	-4.92224	-1.96439	1.14958	A
A_72_P713930	LOC396781		AAGCGTGTTGGAATACACCAGCCGCAAACATGTCCCATATGCCCAGGCTGTGAAGTGGCC	0.00010558	2.34967e-06	-3.57269	1.59509	1.14681	P
A_72_P067721		AJ649145 CSEQRAN19 Sus scrofa cDNA clone C0003271_K21, mRNA sequence [AJ649145]	AAGCTGCTGAAGGTTGTGAAATTCGGAGAAATGGTTTCTTACCAGCAATTAGCAGCCCTG	2.06246e-06	7.29413e-10	4.55931	3.48416	1.14506	A
A_72_P489234	ARID5B	AT-rich interaction domain 5B [Source:HGNC Symbol;Acc:HGNC:17362] [ENSSSCT00000011185]	AGTTCGTACGGGGACCTTTTGCACAACAGCATTTACCCTTTAGCTGCTATAAACCCTCAA	0.000378277	2.16329e-05	2.14336	3.06193	1.1398	P
A_72_P711793	LOC396781	Sus scrofa IgG heavy chain (LOC396781), mRNA [NM_213828]	AGCGTGTTGGAACAAAGACCAAACCACCATGTCCCATATGCCCAGGCTGTGAAGTGGCCG	6.0037e-05	5.69735e-07	-3.26026	1.63154	1.13808	P
A_72_P486582		lipase H [Source:HGNC Symbol;Acc:HGNC:18483] [ENSSSCT00000012905]	GGATCCATTACAATCAAATTGAGAGACAAAGCTGGAAACACCACAGAATCCAAAATCAAT	0.00614591	0.000898572	2.93745	3.75116	1.13803	A
A_72_P225432		Rep: Cleavage stimulation factor, 3' pre-RNA, subunit 3, 77kDa - Homo sapiens (Human), partial (83%) [TC535967]	GGTCTTTACAAGCTGATGATTGTTGCATTTTGGAGTTGCAACAACATTAAAACAGTTTCA	0.00498576	0.000681698	1.27909	2.03596	1.13733	A
A_72_P635404	BCKDHB	Sus scrofa branched chain keto acid dehydrogenase E1 subunit beta (BCKDHB), mRNA [NM_001123219]	TTCTATATCCCAGACAAATGGAAATGCTATGATGCCCTTCGCAAAATGATCAACTATGAC	0.00231948	0.000252336	-2.17261	-1.08728	1.13598	P
A_72_P708950		Rep: Thioredoxin domain-containing protein 5 precursor - Homo sapiens (Human), partial (90%) [TC555264]	TAAGTAAACACGCAACTCGTGATCCCTTTGCAAACCGAATATTTTCAGTGGCGACCCTGA	7.14288e-05	8.89592e-07	-2.10121	1.62875	1.13197	A
A_72_P575614		outer dense fiber of sperm tails 2 [Source:HGNC Symbol;Acc:HGNC:8114] [ENSSSCT00000006213]	AACAAATCTGACTACAGTAGCTCATGTCGCTGTGGATTAAGGTGCAGTGGGTTAAGGAAC	0.00519032	0.000718192	2.25076	1.32549	1.12814	P
A_72_P351973	TMEM52B	Rep: TRNA (Guanine-N(7))-methyltransferase - Cyanothece sp. CCY 0110, partial (6%) [TC614724]	TTGAAATTCATTCTTCTATTGGAGCGTCTCGCATCACCTGTCCTGTTCTTGGAGCACTAA	0.00101104	8.39386e-05	2.39162	7.7089	1.12777	P
A_72_P177621	PAQR7	Sus scrofa progestin and adipoQ receptor family member VII (PAQR7), mRNA [NM_213739]	TTTGCAGATGGAAAAGGAGAAGGGTATTCCAGGAAGAGGGAAAAACCTGTCCGAAGACTA	0.000283174	1.41772e-05	2.01049	1.48697	1.12715	P
A_72_P230822		Rep: procollagen-proline, 2-oxoglutarate 4-dioxygenase (proline 4-hydroxylase), alpha II polypeptide - Mus musculus, partial (12%) [TC581350]	ATTTAAAAACTCTCAGAGTATGTGGTTGGCCTGCCCCACAAAAGGTCTTACATTTCTTTC	0.000263282	1.27471e-05	1.30549	2.07997	1.12509	P
A_72_P677891	NOL4L	nucleolar protein 4 like [Source:HGNC Symbol;Acc:HGNC:16106] [ENSSSCT00000007931]	CCCCCAGATAATTACCTTTCAAGTCTTAGGTGAGCAGAATTGCATATTTATTGAGAAAAA	0.000284165	1.42594e-05	2.25549	2.62167	1.12381	A
A_72_P710344	LOC396781	Sus scrofa IgG heavy chain (LOC396781), mRNA [NM_213828]	AACACGGCCTATCTGCAAATCTACAGCCTGAGAACCGAAGACACGGCCCGCTATTACTGT	0.000353156	1.95712e-05	-2.46086	1.60205	1.12258	P
A_72_P064586		Rep: Acyltransferase family protein - Flavobacteriales bacterium ALC-1, partial (6%) [TC601615]	TAATACTATGTGCTAGTCCTGTCTGGGCACTCTTCTGATCGCATGTAATGCTTATAACAA	0.00228977	0.000247631	-2.03541	1.07862	1.12021	A
A_72_P290294	FCER1A	Fc fragment of IgE receptor Ia [Source:HGNC Symbol;Acc:HGNC:3609] [ENSSSCT00000007026]	TGCACGGGCATAATTCAAAAAATACCAAAAAACTCTACTACTCTCACCATTACCATACAA	0.0063981	0.000948659	1.10859	2.33376	1.11863	P
A_72_P088236	HSP70.2	Sus scrofa heat shock protein 70.2 (HSP70.2), mRNA [NM_213766]	TGAGCACAAGAGGAAGGAGCTGGAGCAGGTGTGTAACCCCATCATCAGCGGACTGTACCA	0.00104572	8.79916e-05	1.63223	2.17072	1.11411	A
A_72_P253552		Rep: Predicted protein - Physcomitrella patens subsp. patens, partial (6%) [TC626682]	GAAGAAAAGTACTATCTTATCTATGAGAGGTTTCATACAAACCCCATGGTAACCACAAAA	0.00548239	0.000773711	-2.25518	-1.12647	1.10767	A
A_72_P037156		PREDICTED: Sus scrofa hypothetical LOC100739856 (LOC100739856), miscRNA [XR_135463]	GAGCAAGGAGCTCATCCAACGATGTAATTACCATTCGCTTGCTATTAAAGAGCCTTCCGA	0.00283746	0.000330386	1.03634	2.04077	1.10717	P
A_72_P065056		rill316b_p3.y1 ill Sus scrofa cDNA 5', mRNA sequence [EW262869]	CCCTAGAGACGGGACGTGTTTTTAACCGCAAATGAATGAACTGTAAGACTTGTTGATGGT	0.00035709	1.99171e-05	-2.05463	-1.01791	1.10514	A
A_72_P137066			GTAAATCCTTAAACTTCTAACTCTGTTACTTACCGTTACGTTAAATCAGGAAAAGGGCAT	0.00421866	0.000546089	2.50191	4.01426	1.103	A
A_72_P329998		Rep: Glycogenin-2 (EC 2.4.1.186) (GN-2) (GN2). - Canis familiaris, partial (58%) [TC567707]	GCCTTCTAGGGTTTGGATGACGGCAAATGTATTGCAATTAAAATTTTAAAATGGGGAAAA	0.000245164	1.13983e-05	2.04876	1.06974	1.10048	A
A_72_P742237			AATGAGCTGGTGACACTGACATGCCTGGTGCGGGGCTTAGCCCCAAGGATGTGCTGGTGC	0.000417674	2.47202e-05	-2.18911	1.5234	1.10026	P
A_72_P350558	CDK2	Sus scrofa cyclin dependent kinase 2 (CDK2), mRNA [NM_001285465]	TACCCAGTACTGCCATTCGAGAGATCTCTCTGCTTAAGGAGCTTAACCACCCTAATATTG	0.00131624	0.000118984	1.57924	3.28798	1.0986	P
A_72_P427729		Rep: Vitamin B12-transporter ATPase - Vibrionales bacterium SWAT-3, partial (5%) [TC596452]	GCCTTTAGCCTTGTCCCTGTTAACTTAATAGAACTGGCAAACATTGACATTTTGAAATAA	0.00338781	0.000412892	-2.59462	-1.51277	1.09751	A
A_72_P170406	MYL6	Sus scrofa myosin, light chain 6, alkali, smooth muscle and non-muscle (MYL6), mRNA [NM_001163997]	ATGTCTCCCTCAGATGATGTTTGCCATCAGCATTTACCAAATAAACTTGTTCTCTGCCCT	0.000431231	2.58563e-05	1.34398	2.0707	1.09505	P
A_72_P175036		Rep: Uncharacterized protein DKC1 - Homo sapiens (Human), partial (51%) [TC624928]	TAGAAAGTTCGGAAGCATTCAGTCAGCTTCACGAAATGCTGTAGAGCTGGGTTGTGGATT	2.22021e-05	6.11902e-08	-2.44837	-1.06233	1.09479	P
A_72_P743367	STMN1	Sus scrofa stathmin 1 (STMN1), mRNA [NM_001009582]	AATTTCAGTAAATGGCGGAGGAGAAGCTGACCCACAAAATGGAAGCCAACAAAGAGAACC	0.000214457	9.15213e-06	-2.432	-1.23704	1.08828	P
A_72_P042931		1119850 MARC 4PIG Sus scrofa cDNA 5', mRNA sequence [DN119885]	GTTATCAAGTTCCAGCTTCCTTTAAACTAATAAAGAATAAGAACACTTGTTACGCCGCAA	0.00116092	0.000100982	2.16016	4.60807	1.08813	A
A_72_P305694	PNOC	Sus scrofa prepronociceptin (PNOC), mRNA [NM_001244476]	TGTGAAGGGAAGGTCTTCACCAGTCCCCTCTGGACTCCATGCACCAAGGTCATGGCCAAA	0.00541833	0.000759792	1.55366	2.43403	1.0876	P
A_72_P409118	MTHFD1	Rep: PREDICTED: methylenetetrahydrofolate dehydrogenase 1 isoform 3 - Pan troglodytes, partial (80%) [TC550169]	TGACCTAAATGACTGCTTCATCCCTTGTACACCCAAAGGATGCTTGGAACTCATCAAGCA	0.000551918	3.64549e-05	-3.05822	1.16859	1.08462	A
A_72_P245157	WFDC10AL	BX915529 Sus Scrofa library (scan) Sus scrofa cDNA clone scan0031.e.20 5prim, mRNA sequence [BX915529]	CCCCTTCCCTAAGCTGTCATATTGTCAGCTTCAATTCCTTGACAAATAAGCTGTGATGGA	6.58334e-05	6.76985e-07	1.98119	2.94795	1.08391	A
A_72_P567264	CDK2	Sus scrofa cyclin dependent kinase 2 (CDK2), mRNA [NM_001285465]	AGAATCTGCTTATCAACGCAGAAGGATCTATCAAGTTAGCAGACTTTGGACTGGCCAGAG	0.00106084	8.95552e-05	1.68486	3.38119	1.08119	P
A_72_P253482	ATP2C1	ATPase secretory pathway Ca2+ transporting 1 [Source:HGNC Symbol;Acc:HGNC:13211] [ENSSSCT00000012246]	TACATCAGAAAAGCCGAATACCCGTTTAGCTCTGAGCAGAAGTGGATGGCTGTTAAGTGT	0.0052633	0.000731053	1.7388	3.00199	1.08055	P
A_72_P302689	LMNA	Sus scrofa lamin A/C (LMNA), mRNA [NM_001111257]	TGACCATGATTGAGGACGACGAGGATGAGGATGGAGATGACCTGCTCCATCACCACCACG	4.59112e-05	3.0388e-07	2.88546	2.92497	1.08001	P
A_72_P177881	HPRT1	Sus scrofa hypoxanthine phosphoribosyltransferase 1 (HPRT1), mRNA [NM_001032376]	GTACAGACCCATAAATTCCAGAAACCTACCAATTTTTGAATTCGTCAGTGTAAAAATCCT	0.00205624	0.000215593	1.68656	2.23368	1.07627	P
A_72_P710175	LOC396781	Sus scrofa IgG heavy chain (LOC396781), mRNA [NM_213828]	TCTGTGAAGGGCCGATTCACCATCTCCAGAGACAACTCCCAGAACACGGCCTATCTGCAA	0.000227653	1.01305e-05	-2.51742	1.636	1.07493	P
A_72_P280094			ATAAAATTGTCTAGGGTAACTATAGTGGCAGTGAATGCTTCTGGATGTCACCCACCCACC	0.00561325	0.000798091	-2.13617	-1.00336	1.07444	A
A_72_P441544	CD46	Sus scrofa CD46 molecule, complement regulatory protein (CD46), mRNA [NM_213888]	TTTTTTGCCTAAACGCATGATTTTGTCTCTACTTGAATTAAATCATCACTGAATCCACGC	0.000431696	2.59237e-05	1.52945	2.44737	1.07326	P
A_72_P767881	LOC100038329		TATAGTAGTGGTAGTAACACCTACTACAACAGACTCTGTGAAGGGCCGATTCACCATCTC	0.000654909	4.58225e-05	-2.6164	1.5756	1.07194	P
A_72_P266587	DCP1B	decapping mRNA 1B [Source:HGNC Symbol;Acc:HGNC:24451] [ENSSSCT00000028544]	GTCCTCCAGCTGCAGGTTCTCTCATATCCATGTTGTTACCCTAAATGTTTCTGGTTTTTT	0.00112664	9.72261e-05	-2.04294	-1.07654	1.07024	A
A_72_P757592			AAGGATGTGCTGGTGCGATGGCTGCAAGGTGGGCCAGGAACTGCCCCGTGACAAGTACCT	0.000460091	2.8377e-05	-2.18593	1.49744	1.06844	A
A_72_P303114	SIRT5	Sus scrofa sirtuin 5 (SIRT5), mRNA [NM_001105308]	TTCTGGAAATCCATGGTAGTTTGTTTAAAACCCGGTGTACCTCTTGTGGAGCTGTAGCTG	0.000363489	2.04209e-05	-2.44827	1.06508	1.06671	P
A_72_P364763	LYAR	Ly1 antibody reactive [Source:HGNC Symbol;Acc:HGNC:26021] [ENSSSCT00000009549]	CATTCTGCCGATCTCTTCCTTTCATGACTGCTTGTAAAACATGTAATGAATTAAAACAAC	8.36164e-05	1.2735e-06	-2.80044	-1.01469	1.06639	P
A_72_P348738		911222 MARC 4PIG Sus scrofa cDNA 5', mRNA sequence [CK453970]	TTGTCTCTCTCTAAAAATTACCTACTACTGATGACAGCTGAGACGGAACCCAATGTTTGT	8.7354e-05	1.47486e-06	1.94571	2.35574	1.0619	P
A_72_P033936	GNL3	G protein nucleolar 3 [Source:HGNC Symbol;Acc:HGNC:29931] [ENSSSCT00000012529]	CAGACTGTCAAGCTGTTCTGTATGTTATACCAGTATGACATGAACTGTGTAGAAAATATT	0.000207376	8.65635e-06	-2.59659	-1.29755	1.06186	P
A_72_P287384		Rep: Zgc:73226 - Danio rerio (Zebrafish) (Brachydanio rerio), partial (7%) [TC575806]	TGTGCAGTCTTCTGGCCAGTGTCCAGCAGCTCTGCTTTAATTTGGTCAGTTTTATTTTCT	0.00272086	0.000312198	-2.49285	-1.28144	1.05956	A
A_72_P084731			GCTATTCCATCGACTGAGCCACGAGTCAGGCTTTATGAATAAAAGTTAACCATGCAAAAA	0.000219085	9.55859e-06	2.02495	3.70568	1.05908	P
A_72_P410928	SFT2D2	Sus scrofa SFT2 domain containing 2 (SFT2D2), mRNA [NM_001243648]	GTGCCTTTGATCTTGCAGCAATGTGTTGCTTGCATTCTGAACATTTGAGGGTTGCTTTTG	0.000140326	4.34834e-06	-2.28189	-1.0014	1.05899	A
A_72_P710258	LOC396781	Sus scrofa IgG heavy chain (LOC396781), mRNA [NM_213828]	ATTCACCATCTCCAGAGACAACTCCCAGAACACGGCCTATCTGCAAATGAACAGCCTGAG	0.00117159	0.000102098	-2.58483	1.50346	1.05529	P
A_72_P008051	DYNLL2	dynein light chain LC8-type 2 [Source:HGNC Symbol;Acc:HGNC:24596] [ENSSSCT00000027876]	GCTGTGCTACTGCATGGACTGTATACTCGATTTCATGTGTATGTCGCAGTAAACAAAACC	0.000117695	3.04782e-06	1.28077	2.03696	1.05185	A
A_72_P093156		Rep: MGC143123 protein - Bos taurus (Bovine), partial (9%) [TC567657]	ATAATGTTGATTGCTGCTGTTTTTTATGTCAGATATCGAACTCTTCCAACACCGGTGAGT	0.000904929	7.20204e-05	-2.21072	1.00572	1.05045	A
A_72_P325728			GGTGTATCATTGATACGCGTCTAGGCAATGAATTATTTTAGTGATGTTATTGCAACTAGA	0.00372312	0.00046506	1.6885	2.06985	1.04738	A
A_72_P060721		124661 MARC 1PIG Sus scrofa cDNA 5', mRNA sequence [BE013345]	GCTCCTGACAGTGTAACTTATTGTGTCCCCACGTATTTATTTGTTGTAAATATTTGAGTA	0.000419993	2.48843e-05	1.82749	2.27202	1.04726	A
A_72_P023596	ZNF593		CCTGTAGGGACTTCCCAATCTTAGCTTGGGCACAATAATAAAAGATCTGCATCTACTGAT	8.278e-05	1.23337e-06	-2.29363	-1.16298	1.04265	P
A_72_P095261		PREDICTED: Sus scrofa sacsin molecular chaperone (SACS), mRNA [XM_013980392]	TGCTTCTGGATGTGAAGCCATGTGATTATTTCTGCTGTTATATTAAGCGCCACAATTTTA	0.000662079	4.65776e-05	-2.2521	-1.39821	1.04126	P
A_72_P710424	LOC396781	Sus scrofa IgG heavy chain (LOC396781), mRNA [NM_213828]	TATCTGCAAATGAACAGCCTGAGAACCGAAGACACGGCCCGCTATTACTGTGCAAGAGGT	0.000285374	1.43396e-05	-2.50657	1.57815	1.03862	P
A_72_P232692	FBP1	Sus scrofa fructose-bisphosphatase 1 (FBP1), mRNA [NM_213979]	GCTACCTTATTCTGGCAGTGCATCATACATTCCTAGACACAGAAATTAAAAAGTATAGAT	0.00636187	0.000941393	2.0679	1.7764	1.03805	A
A_72_P745956	LOC396781	Sus scrofa IgG heavy chain (LOC396781), mRNA [NM_213828]	ATCTCCAAAGACAACTCCCAGAACACGGCCTATCTGCAAATGAACAGCCTGAGAACCGAA	0.000318527	1.7023e-05	-2.63245	1.45171	1.03268	P
A_72_P025221	BLNK	B-cell linker [Source:HGNC Symbol;Acc:HGNC:14211] [ENSSSCT00000011493]	TCCAATTTATCAGAACAGGAAGCTGATGTTCACTGTAAACCATGGTATGCTGGTGCCTGC	0.000547511	3.6051e-05	-2.28036	-1.23968	1.03006	P
A_72_P137806		1110974 MARC 4PIG Sus scrofa cDNA 5', mRNA sequence [DN111829]	CAGTGCACAAGAATAAGAAAGATCCACGTTCTCTCATTGTGACCCTCACATTGAATAATT	0.00169665	0.000166983	-2.14787	-1.36119	1.02661	P
A_72_P539508	PLA2G7	Sus scrofa phospholipase A2 group VII (PLA2G7), transcript variant 1, mRNA [NM_001113013]	ACCAATCTGCTGCAGAAATAAGGAACAAGACTTGGCTCTATCTGAGAACCCTCGGAAAAG	0.00188386	0.000192429	-2.72883	-1.79962	1.02645	A
A_72_P133356	PAK1IP1	PAK1 interacting protein 1 [Source:HGNC Symbol;Acc:HGNC:20882] [ENSSSCT00000001135]	GATAAGAAAGTTTCCCCATCTTTACTGTGTGAAGTAAACACCAACGCCAGGCTGACCTGT	4.0135e-06	2.30385e-09	-2.1953	-1.0696	1.02465	P
A_72_P288724	GPR82		CCCAAGAGGCATGTGTTCAAAATTACTAGAGGTTTTTCCAACACATCTATGTAATTTTCA	0.0039824	0.000506932	1.30516	2.02995	1.02373	A
A_72_P316583	LOC106508099	PREDICTED: Sus scrofa formin-like protein 3 (LOC106508099), mRNA [XM_013990468]	AGTTTAGGGATCTCTTAGTTCTGACAGCTTATCTAAAATTTGAGCGGAGCAAATGACAGA	0.00603637	0.000875789	-2.05321	1.08567	1.02237	A
A_72_P710246	LOC396781	Sus scrofa IgG heavy chain (LOC396781), mRNA [NM_213828]	GTGAAGGGCCGATTCACCATCTCCAAAGACAACTCCCAGAACACGGCCTACCTGCAAATG	0.000295607	1.52926e-05	-2.67039	1.47184	1.0215	P
A_72_P736382			TGACCAGCGTGCTGCGCGTGGACGCCGAGGACTGGAGCAGGGAGACACCTTCTCCTGCAT	0.000193309	7.70349e-06	-2.24229	1.37318	1.0159	A
A_72_P710390	LOC396781	Sus scrofa IgG heavy chain (LOC396781), mRNA [NM_213828]	ACGGCCTATCTGCAAATGAGCAGCCTGAGAACCGAAGACACGGCCCGCTATTACTGTGCA	0.000216836	9.38283e-06	-2.61607	1.51015	1.01444	P
A_72_P715165	LOC396781	Sus scrofa IgG heavy chain (LOC396781), mRNA [NM_213828]	AGACTCTGTGAAGGGCCGATTCGCCATCTCCAGAGACAACTCCCAGAACACGGCCTATCT	0.000170839	6.22116e-06	-2.59718	1.52322	1.00877	P
A_72_P789166			TATGCAAATGAACGGACTGAGAACTGAAGATACGGCCCGCTATTACTGTACAAGGTGGAT	6.60861e-05	6.83846e-07	-2.71742	1.63705	1.00798	P
A_72_P682918	BLNK	B-cell linker [Source:HGNC Symbol;Acc:HGNC:14211] [ENSSSCT00000011493]	GTAATATCTGGTGAGGCTGAGTTATCATGCTACTAACATTCTCCAAATAAATGTCTCTAT	0.00186802	0.000190297	-2.03736	-1.40279	1.00658	P
A_72_P087951	DAPL1	Sus scrofa death associated protein like 1 (DAPL1), mRNA [NM_001185174]	TTAGGCCCACTTGCTTGGTAAATAAAACAGCTTTTGTATCTTCTCTTTTGACTTTAGACA	0.000175163	6.50472e-06	-2.25647	-1.97338	1.00597	P
A_72_P710171	LOC396781	Sus scrofa IgG heavy chain (LOC396781), mRNA [NM_213828]	ACAACTCCCAGAACACGGCCTATCTGCAAATGAACAGCCTGAGAACCGAAGACACGGCCC	0.000179881	6.8182e-06	-2.59561	1.54496	1.00575	P
A_72_P755264		GB	GGCCTATCTGCAAATGAACAGCCTGAGAACCGAAGACACGGCCCGCTATTATCTGTGCGA	0.000287568	1.45421e-05	-2.54661	1.54038	1.00414	P
A_72_P791495		Rep: IGL@ protein - Homo sapiens (Human), partial (77%) [TC534584]	TTCTGTGGTCTATATAAGGGAAGTGGTACCTACACTTATATTTTCGGCGGTGGGACCCAT	0.000129384	3.73501e-06	-2.46135	1.55454	1.00325	P
A_72_P116546		PREDICTED: Sus scrofa purinergic receptor P2Y, G-protein coupled, 1 (P2RY1), transcript variant X3, mRNA [XM_005669935]	CCTGTTGATAATAACAGCAGAGCTTTGATATAATTATGGCCATTAGAATTGTACCTACCA	0.00610914	0.000890424	2.88407	2.10338	-1.00141	P
A_72_P746004	HSPE1	Sus scrofa heat shock protein family E (Hsp10) member 1 (HSPE1), mRNA [NM_214307]	CATTCTTGGAAAATACGTAGACTGAAACAAGTCACTGTCTAATGGCATCACATGAAGCTG	0.00857138	0.00138733	-2.03511	-1.27266	-1.00326	A
A_72_P444310		Rep: IGL@ protein - Homo sapiens (Human), partial (97%) [TC583740]	ACTGTCAGTCATACGATGATAGTTATACTCCTCATATTTTCGGCGGTGGGACCCATCTGA	2.90174e-05	1.14709e-07	-2.85415	1.17032	-1.00459	P
A_72_P174471	MGMT	O-6-methylguanine-DNA methyltransferase [Source:HGNC Symbol;Acc:HGNC:7059] [ENSSSCT00000011768]	CTGTGAAGTTTGGAGAAACGGTTTCTTACCAGCAGTTAGCAGCCCTGGTGGGCAGCCCCA	4.86464e-06	3.89947e-09	4.5939	3.36526	-1.0047	P
A_72_P405798	P2RY1	purinergic receptor P2Y1 [Source:HGNC Symbol;Acc:HGNC:8539] [ENSSSCT00000012831]	GGAGATACAAGCTTGTGAAGATGCCAAACATTTTATAACATGGTAGGATGCTTAACAGAG	0.00453121	0.000602425	2.13057	2.75596	-1.00657	P
A_72_P602148	POLR1E	RNA polymerase I subunit E [Source:HGNC Symbol;Acc:HGNC:17631] [ENSSSCT00000029263]	AACAAATACTGAAGATGATCGAGAGAACAGTCACTGCTCCTTTGTCATTGAAGCGCTGAA	0.00289909	0.000339713	-2.30592	1.02257	-1.00877	A
A_72_P710376	LOC396781	Sus scrofa IgG heavy chain (LOC396781), mRNA [NM_213828]	TCCCAGAACACGGCCTATCTGCAAATGAACAGCCTGAGAACCGAAGACACGGCCCGCTAT	0.000272849	1.33978e-05	-2.74051	1.5325	-1.00961	P
A_72_P194652	URB2	URB2 ribosome biogenesis 2 homolog (S. cerevisiae) [Source:HGNC Symbol;Acc:HGNC:28967] [ENSSSCT00000011152]	GTTCAGGTGCTTTAACTGATAGTGTTGAAATATGTGGACAGTCCTTTTGGGTTTATATAA	1.11484e-05	1.26435e-08	-2.57101	-1.24969	-1.01181	P
A_72_P706516	UBA5	Rep: Ubiquitin-like modifier-activating enzyme 5 - Pongo pygmaeus (Orangutan), complete [TC574469]	ATGAGAAAATCCGTACCTTTGCTGTAGCAATAGTAGGTGTTGGTGGAGTTGGCAGTGTGA	0.00379409	0.000476792	-2.35042	1.0935	-1.01498	A
A_72_P444306	LOC100152327	Sus scrofa immunoglobulin lambda-like polypeptide 5 (LOC100152327), mRNA [NM_001243319]	TGGCTGGTTCCAGCAGACACCAGGCCAGCCTCCTCGAACTGTTATCTACAGCACAAACAG	0.000118765	3.09987e-06	-2.45799	1.02869	-1.0175	P
A_72_P762162	ACTA1	Sus scrofa actin, alpha 1, skeletal muscle (ACTA1), mRNA [NM_001167795]	TATCAGGAAGGACCTGTACGCCAACAATGTCATGTCAGGGTGGCACCACCATGTACCCGG	0.000485744	3.06082e-05	1.37484	2.74598	-1.02027	P
A_72_P437144	TMEM47	transmembrane protein 47 [Source:HGNC Symbol;Acc:HGNC:18515] [ENSSSCT00000023522]	CTTTATTGCCTGAACCCTAAGAACTACGAAGACTACTACTAGAACCAATAGTCTCAAAAA	0.00405889	0.000519271	1.23906	2.00024	-1.02034	P
A_72_P711963	LOC396781		TATCTGCAAATGAACAGCCTGAGAACAGAAGACACGGCCCGCTATTACTGTGCAAAAAGT	0.000205384	8.53232e-06	-2.51861	1.5554	-1.02062	P
A_72_P361668		Rep: Protein phosphatase 1 regulatory subunit 14B - Sus scrofa (Pig), partial (37%) [TC623406]	CCCCCTCAGTTTTCCATTTTCGGGGTTTTTTATTATTATTAAACTGATGGGACTTTCAAA	7.81319e-05	1.10873e-06	-2.10991	-1.22566	-1.02127	P
A_72_P510865	CIART	Rep: Uncharacterized protein C1orf51 - Homo sapiens (Human), partial (34%) [TC615472]	CAGGACTTGAGACTGAGAACTGTAGTTTCTAATTTGTGTAAATATATGTCTCTCTCTCTA	0.00114449	9.91076e-05	1.60922	2.72623	-1.02397	A
A_72_P541073	POLR1C	RNA polymerase I subunit C [Source:HGNC Symbol;Acc:HGNC:20194] [ENSSSCT00000028506]	TTTCCTGGGGACAATCCCAGCTTTATTTTCAGTCAATACATTTTGTTAAATGTGCCACAA	0.000107827	2.47252e-06	-2.32344	-1.22455	-1.02519	P
A_72_P489104	FAM89A	family with sequence similarity 89 member A [Source:HGNC Symbol;Acc:HGNC:25057] [ENSSSCT00000031203]	AGCAGTAACTTTCTTCCAGATTGGGTCGCCTCCAGTTTGCAGTGTATTAGAGCTGATACT	0.00137795	0.000126266	-2.56354	-1.33991	-1.02603	P
A_72_P773461			GACGAGGCCGACTACTTCTGTACTCTGTATAAAAGTAGTGCTAATGCCACAGTGATGTAA	7.65207e-05	1.04976e-06	-2.68666	1.30517	-1.02657	P
A_72_P542473	SEC14L2		TACTAATGATTGTCAGTGACTCAAGAGCTTCCTGGGACAATAAGCTTTGGTACCCAGCCA	0.00195897	0.000202255	-2.36963	-1.31758	-1.0277	A
A_72_P747409	LOC100038329		TATTTATAGTAGTGGTAGTAGCACCTACTACGCAGACTCTGTGAAGGGCCGATTCACCAT	0.000229511	1.03078e-05	-2.66746	1.56309	-1.03091	P
A_72_P648568		GB	GTCTGTGTCCTTTCTTAAACTGTCTACCCTGTTTGTTTTCACCAATCATGATAATAAAAC	5.10149e-06	4.55668e-09	-2.11563	-1.17835	-1.03445	A
A_72_P776097			CAGAGCGTCCTGACGGTGAGCGCCAAGGACTGGAGCGACGGGGAGACCTACACCTGCGTC	0.00952822	0.001596	-2.04905	1.27151	-1.03732	A
A_72_P276369	TMEM150C	1113201 MARC 4PIG Sus scrofa cDNA 5', mRNA sequence [DN113888]	AGGGTGTGGTGTCGCTTTTTGCTTCCATGGTATGCTGTGTTCAGTTTGTATTTGACATTT	0.000826914	6.38418e-05	1.47769	2.8259	-1.0379	A
A_72_P509495		PREDICTED: Sus scrofa Fc receptor-like A (LOC106504137), transcript variant X1, mRNA [XM_005658519]	CTACTAGGCTCAGAAGTATGTGATCAAGTATAACATTGCCTGAGTAACAATTAGTTGTTT	0.000533922	3.49239e-05	-4.70905	-1.6072	-1.0382	P
A_72_P786223	LOC100038328	GB	TGAACAGCCTGAGAACCGAAGACACGGCCCGGTATTACTGTTCGACGGGCTATAGCGGTT	0.000269108	1.31484e-05	-2.59288	1.52716	-1.03856	P
A_72_P062736		PREDICTED: Sus scrofa mastermind-like domain containing 1 (MAMLD1), transcript variant X1, mRNA [XM_005657934]	GCCCACTGTCCTGTAAATTTCTCCAGTGTCCAGACTCTGTGTAATCACATTTTAATTGCC	0.00857182	0.00138797	1.69175	4.298	-1.0393	A
A_72_P434999		PDUts1002B04 Porcine testis cDNA library I Sus scrofa cDNA clone PDUts1002B04 5' similar to homologue to ref [CV864155]	CTCGATATCCACGCTGAGAAGTCAAGTAACTGATGTTAAAAATGTCATGACTCAAAATAT	0.00166885	0.000163205	-2.06467	-1.18174	-1.05144	A
A_72_P716913		Rep: IGL@ protein - Homo sapiens (Human), partial (77%) [TC534584]	ACTACTTCTGTGCTCTGTATAAGGGAAGTGGTACCTACACTTATATTTTCGGCGGTGGGA	0.000117695	3.04987e-06	-2.72094	1.38084	-1.06209	P
A_72_P151232	SMYD2	Sus scrofa SET and MYND domain containing 2 (SMYD2), mRNA [NM_001160091]	ATGCAGTTATTTTTCCTTTCATGCCTACTCTCATGTTCTGAACAAACCTAAATGATGACA	0.00459168	0.000613198	1.64979	2.09796	-1.06312	P
A_72_P395588	DNMT3B	Sus scrofa DNA methyltransferase 3 beta (DNMT3B), mRNA [NM_001348900]	GGCTGAAAGATGACAGATGCCTAGAGTTTACCTTATGTTGAATTAAAATCAGTATTTCTC	0.00254788	0.000286806	-2.30557	-1.45412	-1.06409	P
A_72_P083496			AGAATTTTCTTCCAAGCAGCTGGTGAATTCAGGTGGGACGATTTTTGACTTCTCGAAAGG	0.00627001	0.000921912	2.07019	2.17864	-1.06877	P
A_72_P184931		Rep: Fc receptor-like and mucin-like 2 - Canis familiaris, partial (61%) [TC612061]	GGTCCTACTGGTGTGAAGCAGCCACTGAGGACAATCAAGTTTGGAAACAGAGCCCCAAGC	9.30381e-05	1.68619e-06	-4.66237	-1.2983	-1.0753	A
A_72_P227647	PVALB	Sus scrofa parvalbumin (PVALB), mRNA [NM_001190157]	CCTGGATGACACCATTCTTCTGGAAAATGATGGAGAAACAATAAAGGCTGTACCAATCGG	0.00171851	0.000169901	1.79094	4.02415	-1.07705	A
A_72_P149171	POLR1C	RNA polymerase I subunit C [Source:HGNC Symbol;Acc:HGNC:20194] [ENSSSCT00000028506]	CAGTCAATACATTTTGTTAAATGTGCCACAAAATGTGACTTTTATGCCTTTGTGAGGCTT	0.000159784	5.52582e-06	-2.46638	-1.1843	-1.0781	P
A_72_P309808	P2RY1	Rep: P2Y purinoceptor 1 - Cavia porcellus (Guinea pig), partial (60%) [TC532685]	GGGTGATAAATGTTTGGTGGTTAAATCCTGCATATATTATCTTGCACATAAAATGCCTTC	0.00487791	0.000662931	2.28466	2.73929	-1.07933	P
A_72_P596930	SMTN	Sus scrofa smoothelin (SMTN), mRNA [NM_001244360]	AGCTGAGAAAAAGAAAGAGCTGATGAAGGCACAGAGCCTGCCCAAGACCTCCGCCTCCCA	0.000662079	4.65819e-05	2.76984	2.76177	-1.07947	A
A_72_P402393	GAR1	Rep: NAD(P)H dehydrogenase, subunit NdhF3 family - Acaryochloris marina MBIC11017, partial (3%) [TC580849]	CTTGGTTGGAACTGTGATTTCACTGAGCTCCATTGTGAAAGATACTTTGATTATTCACAT	0.00582915	0.000836131	-2.17554	-1.4854	-1.07955	P
A_72_P050781		rlnt32c_f1.y1 lnt Sus scrofa cDNA 5', mRNA sequence [EW342711]	CCTCAGATATCATGAATGTTCTATGTCATACAAAATGAATGGAGAATAAAGGCTCACACT	0.00289294	0.00033837	-2.14758	-1.17024	-1.08253	A
A_72_P415588	APEX1	Sus scrofa apurinic/apyrimidinic endodeoxyribonuclease 1 (APEX1), mRNA [NM_001139471]	TAGTAACAGATGTAGGTTTCCTTTAAACCCAAGGATTTTTGTGTGTGTTGGGATGTCTTT	4.04175e-05	2.21235e-07	-2.21681	-1.46719	-1.08417	P
A_72_P689619	WDR3	WD repeat domain 3 [Source:HGNC Symbol;Acc:HGNC:12755] [ENSSSCT00000007369]	AAGGGACTGGAAAAGTTATCTGGAACAGCTTCCTTTAAGTTAACCCATCGCGGGTTTTTT	0.000437	2.64324e-05	-2.22322	-1.25852	-1.08429	A
A_72_P217357	PKIG	Sus scrofa cAMP-dependent protein kinase inhibitor gamma (PKIG), mRNA [NM_214371]	TTAGTCAACGGTGGAAAATCTGAAGCGATGCGAGCAGGAAAAAGAAACTAAACCAGGCCT	0.00954275	0.00159992	2.44071	3.62682	-1.08811	P
A_72_P654283	PKIG		TACCCAGACAAATGACACCTAGGACCCAGGAAATAAATGCAGATGATTTGTGTGAAAAAA	0.00945629	0.00158048	2.13001	2.6879	-1.09491	P
A_72_P655421	URB2	URB2 ribosome biogenesis 2 homolog (S. cerevisiae) [Source:HGNC Symbol;Acc:HGNC:28967] [ENSSSCT00000011152]	GCAATAGAATCCTAAAAATCGCTCCTGGAATGAGGTGAATCAATAAAAATTTCTGAGTCT	5.42748e-05	4.66139e-07	-2.32652	-1.3485	-1.09683	P
A_72_P014031		Rep: BCL2-associated X protein - Canis familiaris, partial (38%) [TC561916]	CTTTCATGGAGCCCAGGTTGTGGGATGAATGCTGAGAGTGATAAGACCTGATTTATAAAT	0.000628704	4.33334e-05	2.48082	1.43108	-1.10537	A
A_72_P175856		GB	TATAAGCCTCTACTCTTCATGGATCTTTTGGATGAAAAGACACTGGTGGCGGTAGAACGG	2.1992e-05	5.75758e-08	-2.20996	-1.20253	-1.11554	A
A_72_P214462	PDE9A	phosphodiesterase 9A [Source:HGNC Symbol;Acc:HGNC:8795] [ENSSSCT00000025792]	AACGAGGAGCATCTCACGCTGCTGAAGATGATTCTGATAAAATGCTGCGATATCTCCAAC	0.000907842	7.24394e-05	-2.4385	-1.52234	-1.11676	A
A_72_P345393	MVB12B	Rep: Protein FAM125B. - Canis familiaris, partial (88%) [TC583264]	TTTTCCTGTGTTCCAGAAAGTATGCAGCCCTTTGATCTCTTGGGAATCACCATCAAATCT	0.00220481	0.000236372	1.74317	2.58862	-1.12092	P
A_72_P454155		PREDICTED: Sus scrofa thymocyte expressed, positive selection associated 1 (TESPA1), transcript variant X2, mRNA [XM_013997590]	TAGAGGAACCTAATTCCCACCTCTTCTTGCAGAAAGTTGTTCAGCCTCCAATATCTGGCT	0.00455473	0.000606699	-2.29725	-1.41732	-1.12268	A
A_72_P789172			AAATGAACAGCCTCAGAACCGAAGACACGGCCCGATATTACTGTGCGACCCAGGTAGCGC	0.000210395	8.87587e-06	-2.609	1.47906	-1.1227	P
A_72_P624012	APEX1	Sus scrofa apurinic/apyrimidinic endodeoxyribonuclease 1 (APEX1), mRNA [NM_001139471]	TTTTTTGTTGTCTCACTCTCTGTTGCCTGCATTGTGTGACAGCAAGATCCGTTCCAAGCT	6.75922e-05	7.15196e-07	-2.30412	-1.41294	-1.12346	P
A_72_P381033	CCDC86	coiled-coil domain containing 86 [Source:HGNC Symbol;Acc:HGNC:28359] [ENSSSCT00000014325]	CTACCAGTAGTCCAGGCACGGGAGTCCTGACATAATCTCCTATTGTAAGAAATGCAGAAT	2.85385e-05	1.03343e-07	-2.43104	-1.13673	-1.12625	A
A_72_P509736		PREDICTED: Sus scrofa aldehyde dehydrogenase 6 family, member A1 (ALDH6A1), transcript variant X2, mRNA [XM_013989156]	CTCTGAAGTGGCCTCATTTGGAATTTCTCAGATTTTACGTTGTGCTAATTGATTATGTAA	0.00331116	0.00040124	-2.1776	-1.51224	-1.13123	P
A_72_P087496		818491 MARC 3PIG Sus scrofa cDNA 5', mRNA sequence [CF181639]	TTCTGTATTTACTGCTGTTCTCATTGCTCCCAGCACATATGCCACATACAGTGCCAAAAA	0.000545756	3.58854e-05	2.40673	-1.38829	-1.1347	A
A_72_P210772	PTGR2	PREDICTED: Sus scrofa Zinc binding alcohol dehydrogenase, domain containing 1, transcript variant 2 (LOC100156930), mRNA [XM_003128657]	GTGACCATAGGTGGTATTTTCTTAGTTGCACATCATAATTCTTTCCTGTATCCTCAATAT	0.00803725	0.00127343	-2.75121	-1.67987	-1.13694	A
A_72_P490736	MGMT	O-6-methylguanine-DNA methyltransferase [Source:HGNC Symbol;Acc:HGNC:7059] [ENSSSCT00000011768]	TGTGAGGGCTTGTCAAGGTGGGGCTGAGGTGCTGGGGCCACATTAAAGGAGCTGCTTGGG	6.60327e-06	6.46135e-09	3.8388	2.58594	-1.1389	P
A_72_P592239	MYC	Sus scrofa MYC proto-oncogene, bHLH transcription factor (MYC), mRNA [NM_001005154]	TTGCTGGCCATTATTTGAACTCATTATTACGTATGACTTTTTCTCGAATGCATGATCCAG	0.000236847	1.07187e-05	-7.68496	-1.96267	-1.1404	A
A_72_P166231	POLD2	Sus scrofa DNA polymerase delta 2, accessory subunit (POLD2), mRNA [NM_001244996]	CTCCCCTGTGGCGTCAGCACCGTGGCAGCTTTTGCTTTGTAAATAAAGCCTGACTGTTTA	0.000126051	3.53358e-06	-2.10478	-1.07949	-1.14215	A
A_72_P241982			GTTTTGCCACTTGGGATGGGCATGCTGTTTAAGGTGACCTTAAATTAACTACACTTTTGG	0.00780838	0.00122822	1.80413	2.00027	-1.14896	P
A_72_P280499	DKC1	Sus scrofa dyskerin pseudouridine synthase 1 (DKC1), mRNA [NM_001142668]	TTTGGAAAAGCTATTGACATCTCATAAGCGGCTGGTCATGAAAGACAGTGCGGTCAATGC	0.000108743	2.52787e-06	-2.15966	-1.20062	-1.15434	A
A_72_P441713	EPAS1	Sus scrofa endothelial PAS domain protein 1 (EPAS1), mRNA [NM_001097420]	TTTGAGGCCTACCTGCTGCCCGAACTGACCCGATATGACTGTGAGGTGAACGTTCCTGTC	0.00464373	0.000621927	1.59432	2.17339	-1.1544	A
A_72_P034181	NUP160	Rep: Nucleoporin 160kDa - Homo sapiens (Human), partial (13%) [TC523001]	GTCCAGAACTGACATGTATTTTCTGTATTGCAAACAGAGGCTAATGATTTTGCATACTCT	0.00821903	0.00131164	-2.10296	-1.22754	-1.15689	P
A_72_P436644		Rep: Four and a half LIM domains protein 3 (FHL-3) (Skeletal muscle LIM- protein 2) (SLIM 2). - Canis familiaris, partial (48%) [TC524948]	AGTTGTCAAGTGTTTTCTCGGTTCAGTTCAGCTCTGTTTTGCCCAAAGATGGGCAAAAGG	2.23495e-05	6.31022e-08	2.22766	2.32944	-1.16001	P
A_72_P471444	DAPL1	Sus scrofa death associated protein like 1 (DAPL1), mRNA [NM_001185174]	GGCCCACTTGCTTGGTAAATAAAACAGCTTTTGTATCTTCTCTTTTGACTTTAGACAATA	0.000121581	3.27925e-06	-2.3018	-2.0148	-1.16112	P
A_72_P265287		Rep: Expressed protein - Cryptococcus neoformans (Filobasidiella neoformans), partial (7%) [TC578996]	AATTGAATAATATTGCCTGACAAATGGCTCTGTATACCAAAGAGGGATTGAGACCTAATT	0.000317934	1.6966e-05	2.19277	2.08779	-1.16159	A
A_72_P547126	FHL3	Sus scrofa four and a half LIM domains 3 (FHL3), mRNA [NM_213946]	TTTTAGAGAACTCTTTGCACCCAAGTGCAGCAGCTGCAAGCGCCCCATCACAGGACTCGG	1.64807e-05	2.56229e-08	2.45765	2.50197	-1.16283	P
A_72_P547886	MTRF1	Sus scrofa mitochondrial translation release factor 1 (MTRF1), mRNA [NM_001243580]	TTTCCTGTACAGGACTGTCCAGCTCTTCAAGTAGAAATGAAGCATGCATCATTGAAAAAA	0.00262636	0.000298527	-2.07482	-1.37164	-1.16633	A
A_72_P165611	PLA2G7	Sus scrofa phospholipase A2 group VII (PLA2G7), transcript variant 1, mRNA [NM_001113013]	TTAATCGAAGGGAAAGATGACAGTCTTATTCCAGGGACCAACATTAACACCACCGACCAC	0.000780926	5.90036e-05	-3.93444	-2.43207	-1.17505	P
A_72_P255517		Rep: Surfeit locus protein 2 (Surf-2). - Bos Taurus, partial (93%) [TC616288]	AAACCAAAGACCTTCAGCTCTTTTAAGCAGTCGGGTTAATAAAGGTGGCTGGAGAAGACC	2.48841e-05	7.84508e-08	-2.37284	-1.3223	-1.17542	P
A_72_P032041		Rep: Surfeit locus protein 2 (Surf-2). - Bos Taurus, partial (93%) [TC616288]	GGCTCACACTGCATACAACAAATGCCATTATTTATTATTTTGTCGTGTCTCCAAAAATCA	8.39101e-05	1.28549e-06	-2.2985	-1.32245	-1.17755	A
A_72_P539643	PRMT5	Sus scrofa protein arginine methyltransferase 5 (PRMT5), mRNA [NM_001160093]	ATACTCTCAATACCAGCAGGCCATCTATAAATGTCTATTAGACCGAGTGCCAGAGGAGGA	0.00650737	0.000968866	-2.3688	1.14632	-1.17852	A
A_72_P151546	EARS2	glutamyl-tRNA synthetase 2, mitochondrial [Source:HGNC Symbol;Acc:HGNC:29419] [ENSSSCT00000011813]	GACCACGAAGCAAAGTTTCCCCAAATTTCAGACACACATAAAATATGAGATAATAAACGT	0.000251845	1.18762e-05	-2.56743	-1.20099	-1.1834	P
A_72_P085596	ATIC	Sus scrofa 5-aminoimidazole-4-carboxamide ribonucleotide formyltransferase/IMP cyclohydrolase (ATIC), mRNA [NM_001130736]	CATCACACTTTATTTTATACCCTGCTTATGTGTAGGTGAAAAGTCATGTATGGGATTCTG	7.11835e-05	8.31249e-07	-2.77691	-1.37893	-1.18915	P
A_72_P548861	LMNA	Sus scrofa lamin A/C (LMNA), mRNA [NM_001111257]	AAACCAAAGAGGGGAGCCAAGGGAAAGGATGCTTTTACAGAGCCTAGTTTCTGCTTTTCT	0.0021176	0.000224107	2.28942	1.57576	-1.19095	P
A_72_P055951		Rep: PREDICTED: EH-domain containing 4 - Pan troglodytes, partial (32%) [TC528114]	CTTGATCATGGGAAATGACTGCTTCCACCCAAACTTTAAACCTTCCTAGACTTTTAAAAA	0.000408063	2.39607e-05	2.48892	2.98185	-1.19905	P
A_72_P454369	CDK2	Sus scrofa cyclin dependent kinase 2 (CDK2), mRNA [NM_001285465]	AGGTGAAATTGAAAGGAAGCTTCAGTATTAGATGCACTTAAGTCAGCCTCCACCACCCTC	0.00274005	0.00031553	1.65574	2.50843	-1.2044	P
A_72_P440761	APEX1	Sus scrofa apurinic/apyrimidinic endodeoxyribonuclease 1 (APEX1), mRNA [NM_001139471]	TACCTAGCACTGTGACCTTTCCCCAAATCAGTTTGAGCCTGGGATATAAGCCAATCAAAC	0.000124591	3.43904e-06	-2.23393	-1.50931	-1.20446	P
A_72_P444086	SLC23A1	solute carrier family 23 member 1 [Source:HGNC Symbol;Acc:HGNC:10974] [ENSSSCT00000025910]	CCCAATGTCACTTACTTCAAGACCAAAGCATATTAAAATTAAACAGTGTGTTGGAGCAAT	5.29501e-05	4.42635e-07	-5.97258	-1.10916	-1.20736	A
A_72_P538918	APEX1	Sus scrofa apurinic/apyrimidinic endodeoxyribonuclease 1 (APEX1), mRNA [NM_001139471]	AAAGGGAAACAAAAAGAATGCTGGCTTCACTCCACAGGAACGTCAAGGCTTTGGGGAATT	0.000126825	3.58269e-06	-2.2496	-1.57933	-1.20921	P
A_72_P001051		PREDICTED: Sus scrofa Fc receptor-like A (LOC106504137), transcript variant X1, mRNA [XM_005658519]	CTACTAGGCTCAGAAGTATGTGATCAAGTATAACATTGCCTGAGTAACAATTAGTTGTTT	0.000487654	3.07695e-05	-4.98011	-1.6143	-1.21359	P
A_72_P661793	CDK2	Sus scrofa cyclin dependent kinase 2 (CDK2), mRNA [NM_001285465]	AGATTTTAGCAAAGTTGTGCCTCCCCTGGATGAAGATGGACGGAGCTTGTTATCGCAAAT	0.00604047	0.000876891	1.68517	2.20855	-1.22386	P
A_72_P443533	KCNA3	potassium voltage-gated channel subfamily A member 3 [Source:HGNC Symbol;Acc:HGNC:6221] [ENSSSCT00000007450]	ACCACGAACAATAATCCCAACTCCTGTGTCAACATCAAAAAGATATTCACCGATGTTTAA	0.000131256	3.86014e-06	-2.28449	-1.48501	-1.22886	A
A_72_P754780		Rep: Ig lambda chain V-III region SH - Homo sapiens (Human), partial (83%) [TC605942]	ATTTATGAAGACAACAAGAGAGCCCCAGGGATCCCGGACCGGTTCTCTGGGTCCAAGTCG	7.1332e-05	8.69805e-07	-3.28347	1.22808	-1.22899	P
A_72_P136146			TAAGTCCAGTGGACCAGTCATTTCTTGTACAAATAAAAATTGGTGGTACTAATGTGTATC	0.000676723	4.80617e-05	2.00155	2.76363	-1.24121	P
A_72_P354993	SEC14L2		CCTTGGTTTACAACGCTCTGTTAGGAAAATTAACCCAATGAATAAAGCAATGTTCAGTGC	0.00659627	0.000986653	-2.27213	-1.65398	-1.24349	A
A_72_P209987	ADORA3	Sus scrofa adenosine A3 receptor (ADORA3), mRNA [NM_001243435]	CTGTATCATCTACTTTAAAGGTGAAGTGCCAGAAGTTGTGCTGTACTTGGGCATCCTGCT	5.60199e-05	5.00372e-07	2.03191	2.07712	-1.24398	P
A_72_P444744	LEF1	Sus scrofa lymphoid enhancer binding factor 1 (LEF1), mRNA [NM_001129967]	CTCACCCTCTTGTTGTAAAAAGCCCAGCACTTGAATTGTTATTACTTTAAATGTTCTGTA	0.00500439	0.00068562	-2.58183	-2.38383	-1.24729	P
A_72_P267157		ras homolog family member U [Source:HGNC Symbol;Acc:HGNC:17794] [ENSSSCT00000023179]	GTAGAAAAAGTAAATGATCAGGTTATACTTAGGGTTAGGGGCTTCTTTGATTTCTGTTAG	0.00545951	0.000768605	2.83855	2.39263	-1.2522	P
A_72_P417774		Rep: DNA polymerase III, delta subunit - Caulobacter sp. K31, partial (5%) [TC563910]	GTCCCCATTGTGGAAATATTGCCGGAATGTAATAAATCTGACTGTGTTTATGTTGAAAAA	0.00347297	0.000426337	1.84937	2.09622	-1.25294	P
A_72_P223652	FHL3	Sus scrofa four and a half LIM domains 3 (FHL3), mRNA [NM_213946]	TACAGTTTTGCCCAGCCCGTGTTGTCAAGTGTTTTCTCGTTTCAGTTCAGCTCTGTTTTG	1.33742e-05	1.72448e-08	2.03896	2.17314	-1.25986	P
A_72_P112626		rsag032_a22.y1 sag Sus scrofa cDNA 5', mRNA sequence [EW545894]	GAAACTTTCTATTACAGCAGGTCTGAGAGTTTATTCCATCCATCTCAAATAGGATATTTC	0.00513457	0.000709335	-2.36477	-1.36464	-1.26329	A
A_72_P690061		Rep: PREDICTED: coronin, actin binding protein, 1C - Pan troglodytes, partial (69%) [TC520331]	TCCAGTAAGAACTCAATTCGTCTCCCAAATTTGCAAAACAAAATGTGATTTAAAAGCCGA	0.00382963	0.000482574	1.56349	2.53706	-1.26469	P
A_72_P475115	PRUNE1	prune exopolyphosphatase 1 [Source:HGNC Symbol;Acc:HGNC:13420] [ENSSSCT00000007277]	GAGAAATGTAGTCAGATCTCGCTGTCAGAATCTACCACTGCCTCCCTTTCCAAGAAATGA	2.85385e-05	1.06381e-07	2.15003	2.03599	-1.26496	A
A_72_P223267	CIDEB	Sus scrofa cell death-inducing DFFA-like effector b (CIDEB), mRNA [NM_001112688]	AGCTCTGACCTTCTGCCTCTAGACTCATTCCAAGAGACAGATTGTGACAACACCAAGTTT	0.000264318	1.28033e-05	1.74153	2.66992	-1.26596	P
A_72_P721668	SOD1	Sus scrofa superoxide dismutase 1 (SOD1), mRNA [NM_001190422]	AAGAAAGTACAAAGACGGGAAATGCTGGAAGTCGTTTGGCCTGTGGTGTAATTGGGATCA	0.000342191	1.87493e-05	-2.2979	-1.87421	-1.27236	A
A_72_P440266	PHGDH	Sus scrofa phosphoglycerate dehydrogenase (PHGDH), mRNA [NM_001123162]	ACGTGAACTTGGTGAACGCCAAGCTGCTGGAGAAAGAGGCTGGCCTCCATGTAACCACCT	0.00260286	0.000294843	-2.36184	-1.74387	-1.27687	A
A_72_P517565	SLN	Sus scrofa sarcolipin (SLN), mRNA [NM_001044566]	AAGGAAATCGTCATCAGCCCCTATAGCTGTCATGTGAATAAAGTTGTCAACCGCAAAAAA	0.00922913	0.00153498	-2.06119	-1.69288	-1.27792	P
A_72_P114516			TATTTGCCATTGATGATCGTTCTCGTTTTTCTTTTCGGAGGAACGAGAGGGAGAGAACGC	0.000958519	7.82832e-05	-2.85022	-1.47057	-1.28134	P
A_72_P275444	F13A1		AGCTAACTCTGTTAAGTAGTCTCCCAGCATTTGCTAAGCCTTCCAATACTCAATTTTAAA	0.00486695	0.000660642	1.34482	2.47348	-1.28546	A
A_72_P213532	PMEL	Rep: Silver protein - Sus scrofa (Pig), complete [TC518163]	ATTGATAGCTCTGCTACTTGCATCTCTGATATACAGGCGCAGACTTATGAAGCAGGACTC	0.00059571	4.02206e-05	2.6368	8.57246	-1.28701	A
A_72_P669854	MINDY1	MINDY lysine 48 deubiquitinase 1 [Source:HGNC Symbol;Acc:HGNC:25648] [ENSSSCT00000007278]	TGATTAAGCACAAGAGTCACTTGTACCTACTGGTCACTGACCAGTGCTTTCTACAGGAGA	0.0007621	5.69068e-05	1.84293	2.14713	-1.28771	P
A_72_P140601	SSH3	slingshot protein phosphatase 3 [Source:HGNC Symbol;Acc:HGNC:30581] [ENSSSCT00000026537]	CCTCTGGCCAGTTTTTCAGTCTTAATAGTATCTGGCTTTGTCTTAGAAATAAAAAACATG	0.000279644	1.39172e-05	1.43397	2.28153	-1.29108	P
A_72_P040521	FAN1	FANCD2 and FANCI associated nuclease 1 [Source:HGNC Symbol;Acc:HGNC:29170] [ENSSSCT00000005347]	GGGAGTATCTCCTTATATGTGGTGTAAGATTTCCATCTAAGCATAAAGTATACTACATCT	4.20068e-05	2.39555e-07	-2.03735	-1.42723	-1.29216	A
A_72_P557580	MYC	Sus scrofa MYC proto-oncogene, bHLH transcription factor (MYC), mRNA [NM_001005154]	TCAGAAAAAGACGTGCTGCGGAAGAGGCGAGAACAGTTGAAACTCAAACTTGAACAGCTA	0.00193926	0.000199465	-3.06713	-1.75178	-1.30135	P
A_72_P411478	BCL11B		TAATGTCACAATGTTGAGTTCAGCATGTCTGCCATTTCATTTGTACGCTTGTTCAAAACC	0.000480994	3.02171e-05	-1.55049	-2.0632	-1.31482	A
A_72_P790124	ACTA1	Sus scrofa actin, alpha 1, skeletal muscle (ACTA1), mRNA [NM_001167795]	GTATGGGTCAAAAAGATTCCTACGTGGGCGACGAGGCTCAAAGCAAGAGAGGTATCCTGA	0.00633081	0.000935491	1.29379	2.29439	-1.32739	A
A_72_P471256	BAG4	PREDICTED: Sus scrofa BCL2-associated athanogene 4 (BAG4), mRNA [XM_013984080]	TGGCTTCTGGAGGAAATGCTAACCAAGGAACTTTTGGAACTGGATTCAGTTGAAACTGGG	0.00654255	0.000975621	-2.08792	-1.76154	-1.33269	A
A_72_P413903		GB	AACAATGGTGTTAATTGGTATTATTCTATGGATCTCTGGGGCCCAGGCGTTGAAGTCGTC	0.000485848	3.06333e-05	-2.73506	1.15699	-1.33336	P
A_72_P310868	PDK1	Rep: [Pyruvate dehydrogenase [lipoamide]] kinase isozyme 1, mitochondrial precursor - Homo sapiens (Human), complete [TC527106]	CAACAAAGTGGCAACATGGATCAACTCTTATTCTGAAAATAAATTGGGTCAATTGAGGTT	0.00808535	0.00128399	-1.90185	-2.03001	-1.33485	A
A_72_P177551	TLR10	Sus scrofa toll like receptor 10 (TLR10), mRNA [NM_001030534]	GGTGTTCATCCTGGCATTGTTTATAATCATGAAAAATTGAAAACAGTTCAGATGACCACA	0.00589759	0.000848513	-4.06305	-1.70909	-1.33669	A
A_72_P141006		BX914448 Sus Scrofa library (scan) Sus scrofa cDNA clone scan0001.d.23 5prim, mRNA sequence [BX914448]	GGGAGGGTGCCACCCCGAGCTAGATGAAGTGAGACTGGATTCCGGAGAAACCAGGCAGCA	4.86464e-06	3.8808e-09	8.7232	-1.22368	-1.33853	A
A_72_P229812		BP143963 full-length enriched swine cDNA library, adult ovary Sus scrofa cDNA clone OVR010032G01 5', mRNA sequence [BP143963]	TGCATTGAAGATAACAATGGTGTAGACAAGAGGATCAGCAGGTTCATTCTTCCCATCGGG	0.00160825	0.000155547	-2.11439	-1.41833	-1.33878	A
A_72_P692343		N(alpha)-acetyltransferase 25, NatB auxiliary subunit [Source:HGNC Symbol;Acc:HGNC:25783] [ENSSSCT00000027618]	AGAATCCGTTCCTTAACCTTGAGGCTGATCAGTGGACTTCCAAGTCTTAACCACTCTGTT	0.00016365	5.79683e-06	-2.51771	-1.40808	-1.34307	P
A_72_P278129	DERL3	derlin 3 [Source:HGNC Symbol;Acc:HGNC:14236] [ENSSSCT00000011030]	TCTTCTTCAACATGCTCTTCGTGTTCCGCTACTGCCGAATGCTCGAGGAGGGCTCCTTCC	4.76229e-05	3.29389e-07	-4.15252	-1.29869	-1.34826	P
A_72_P372803			TGTCTTTGAAATGGGAGAGAGGGGTAAAATTTGGTATTAGCAATTCATAGTACTCGTAAT	0.00587775	0.000844178	1.12352	-2.03289	-1.35067	A
A_72_P290434	PLA2G7	Sus scrofa phospholipase A2 group VII (PLA2G7), transcript variant 1, mRNA [NM_001113013]	GCCACCTTGCAGAACTCTACATGAAGAGAGAAACAGAATTTAAAGAGCTTTTTAAAAATC	0.000126825	3.59303e-06	-2.56055	-2.54076	-1.35076	P
A_72_P329813	SCIN	Sus scrofa scinderin (SCIN), mRNA [NM_001244731]	TGAAAAGCTATGCACAGCCTAAGGGAGCTTGTCAGGAAATTTTATATTTCAGGAGCTGTT	0.00440756	0.000579324	2.62232	1.88418	-1.35148	A
A_72_P715228	CDKN1A		CACAGTGCCGAGTATACTGCAGGTGCTCAATAAATATTTCTGGTGATTTTACTTATAAAA	2.14523e-06	8.35235e-10	4.40216	2.21074	-1.35584	P
A_72_P180671			TATAGCGGTTCCAATCATTTACTATGCTATGGATCTCTGGGGCCCATGCGTTGAATTCGT	0.000141886	4.43242e-06	-2.98881	1.09059	-1.35636	P
A_72_P177976	RHBG	Sus scrofa Rh family, B glycoprotein (RHBG), mRNA [NM_213996]	AAGCTCTTCTTTTCTAGCTCCCATCACTTGTGCAGCAAGAAAGAAGACAGGATCCCAAAG	0.00380751	0.000479001	1.28604	3.03419	-1.36031	A
A_72_P088586	SCD	Sus scrofa stearoyl-CoA desaturase (SCD), mRNA [NM_213781]	TCTGAAGCTAGTTGTACTGATCTGAGATTGTGTTTGTTCATAATAAAAGGGAAGTGAATC	0.000503607	3.21451e-05	-2.23907	-1.77671	-1.36037	P
A_72_P180711			TGGAAAAACAATACTTGGTGTGAAAAAGGCTGCACACAATAAAGTTACATTATACCCCCG	5.06236e-05	3.81294e-07	-4.83152	-1.79038	-1.36145	A
A_72_P512718			AGACCAGTGTTTCCCCAATTGTGGGTTGTAGTTATCCATCCACAGAAATCAATAACCGGC	0.00329716	0.000399166	-2.17739	-1.62608	-1.36458	P
A_72_P647153	SCD	Sus scrofa stearoyl-CoA desaturase (SCD), mRNA [NM_213781]	ACAGAATCTGAGAATGCATAAACTCATTGCCATGGAAACATACACAGGTACCTTTTCCTT	0.00179136	0.000179903	-2.50941	-1.56759	-1.36952	P
A_72_P423259		rski0119_b7.y1 ski Sus scrofa cDNA 5', mRNA sequence [EW556106]	CTGCGTTGATGTACATTTTAAGATTGGCACTTTTGATACATGTTATCATCAAGGTGCTTT	0.00873227	0.00142446	-2.38839	-1.32839	-1.37486	P
A_72_P144396	YDJC	Sus scrofa YdjC homolog (bacterial) (YDJC), mRNA [NM_001243562]	TTGGTGCCATGTAAGCATCTTCCTTGGGCAGAGATGACTAATAAAGTAACATGTGTCCTG	2.43364e-05	7.58022e-08	-3.75853	-1.90593	-1.38086	A
A_72_P036551			GGAAAACTTTAGGACCATGACAGATAACTGTTTCACTAAAATCATAGAGACAGAAAGCAA	0.00446947	0.000590326	-2.54181	-1.94137	-1.38208	A
A_72_P108321	PNMA1	PREDICTED: Sus scrofa paraneoplastic antigen MA1 (PNMA1), mRNA [XM_001928961]	TGAGTGCAGGGCCTGGATACCATAAGAACTGTTCAGTAAAAAATGTCAACTGTTTACTCT	0.000144249	4.5599e-06	-2.36394	-1.92287	-1.38442	P
A_72_P395763	LOC102159167	Rep: Predicted protein - Lodderomyces elongisporus (Yeast) (Saccharomyces elongisporus), partial (7%) [TC567947]	GCAGAATAGAGATGACAAGAGAAGATTTGGTCAACTGAAGATAGGTTGACATATCCAAAC	0.000210326	8.86813e-06	-1.68153	-2.16339	-1.38972	A
A_72_P011326		BX676010 Sus Scrofa library (scac) Sus scrofa cDNA clone scac0036.c.05 3prim, mRNA sequence [BX676010]	CACATAAAATGAGATTAACCCAGCCTTGGAGAAGGGGAAGAACCACAGTTACAGGGGAAA	0.00011007	2.5688e-06	-1.73969	-2.27758	-1.39257	A
A_72_P180626		DB815923 full-length enriched swine cDNA library, adult periphral blood mononuclear cell Sus scrofa cDNA 3', mRNA sequence [DB815923]	AGATCATGAGGATGTCCTTGGGTTTTGGAGGGAAGAGGAAGACCGACGGTGCTCCCAGGA	0.0060205	0.000871802	-2.55423	-1.29204	-1.39398	A
A_72_P503354	BHLHE41	basic helix-loop-helix family member e41 [Source:HGNC Symbol;Acc:HGNC:16617] [ENSSSCT00000030248]	CTGAAAAGTTGCACTTTTGTTACAATGCTTATGCTTGGTACAAGCTTATGCTGTCTTAAA	0.000206151	8.58353e-06	-5.51636	-1.94651	-1.39868	P
A_72_P674582	IL7R	Sus scrofa interleukin 7 receptor (IL7R), mRNA [NM_001146128]	TTTCATCAAGACAAAGAAATTCTTACTGATTGGAGACAGCAAAATATGTGTGAAGCTTGG	0.000524064	3.4039e-05	-2.54604	-1.73845	-1.40143	A
A_72_P082746		EST-AO223B010 Porcine Testis from PRRSV-infected pig Sus scrofa cDNA clone AO223B010, mRNA sequence [ES446910]	TATGCTGTGCTAAAGGGAACAGTCCTTTACTTGCAAAAGGACGAATACAAGCCTGAGAAG	0.000374676	2.13037e-05	1.69686	2.28383	-1.40369	A
A_72_P376333	LOC100523244	Rep: Casein kinase I epsilon - Mesocricetus auratus (Golden hamster), complete [TC594854]	GGGGGGAATTTTGTACTTTTTTCCTGTGTAAATATTGGACTTTTTTGAGCTTTATTGTGG	0.000152893	5.09382e-06	1.13556	-2.11343	-1.40731	A
A_72_P735023	ABLIM1		TTGTATGACCTATTAACATGTGTAGCAAAGGGCTTTGGCCAGGTGAAGGGAAGAGACTAG	0.0099011	0.00168189	-2.34233	-1.67457	-1.41118	P
A_72_P110096	LEF1	Sus scrofa lymphoid enhancer binding factor 1 (LEF1), mRNA [NM_001129967]	GGGAACTTGTGGAAGAGTCCTCTCCGTTTCTGTCTGCATTTCTCTTTCTCAAGCTTTATT	0.00712706	0.00108792	-2.70321	-2.29601	-1.41139	A
A_72_P088116	RBP1	Sus scrofa retinol binding protein 1 (RBP1), mRNA [NM_001031789]	GCAGAATCTGTCACAAGCCCTTTTCTTCAAACAAAGCCATCCTAATAAAAGTGGTCTCTG	0.00098437	8.10257e-05	1.88909	2.15015	-1.41195	A
A_72_P219862		Rep: Transporter, NadC/P/Pho87 family - Clostridium novyi (strain NT), partial (4%) [TC616128]	TCTTGTCTCGGAAAAGCTGATTTATATTTATATTGGGGAACAGGGGCAGCCATCTTTCAC	0.00664382	0.00099544	-1.86922	-2.29928	-1.41938	P
A_72_P069061			CAAAAAATAAACCTTCACTAATCCTATCTTTGATCATTAAAATACCTCTGTTTGTAAAAA	0.00634477	0.000938539	2.70295	2.88442	-1.42804	A
A_72_P165831	MYC	Sus scrofa MYC proto-oncogene, bHLH transcription factor (MYC), mRNA [NM_001005154]	TGGGACTAAAAGGCCTAGACATAATATAAACTGCCTCAAATGGAACTTTGAGCATAAAAG	0.000152285	5.03215e-06	-3.80986	-2.08894	-1.43281	P
A_72_P051831	KPNA5	1531180 MARC 3PIG Sus scrofa cDNA 5', mRNA sequence [DY417281]	TGAGGGGAAGATATTCTTGCCTAACTGAATAAACTGACATTGGAGTAGTATGCAATATTA	0.00172177	0.0001705	-1.6694	-2.14798	-1.44174	A
A_72_P630053	LEF1	Sus scrofa lymphoid enhancer binding factor 1 (LEF1), mRNA [NM_001129967]	TTCATCTCCTGCAAGAGCCAAGTTCCACAATAAAGCATAAAAGGTTCTCGAAAGAAAAAA	0.000238291	1.0829e-05	-2.63857	-2.01004	-1.44509	A
A_72_P307788			TTTTAAACCCTATGGTCTAGAGCCCTTCCAGGAAAAGTGCCAGATTCCACCATTAACTTG	0.00282937	0.000328731	-4.04467	-2.12976	-1.44844	A
A_72_P054806	NOP2	Sus scrofa NOP2 nucleolar protein (NOP2), mRNA [NM_001244246]	CTCCGTGAGGATGGCTTTCCCACCGTGGATGTGAAATTTTTAATACACAATTTGCAATCT	2.41263e-05	7.23851e-08	-2.20511	-1.44973	-1.44864	A
A_72_P152936	CDKN1A	PREDICTED: Sus scrofa cyclin-dependent kinase inhibitor 1A (p21, Cip1) (CDKN1A), transcript variant X1, mRNA [XM_001929558]	CCCACAGTGCCGAGTATACTGCAGGTGCTCAATAAATATTTCTGGTGATTTTACTTGTAA	2.06246e-06	7.13657e-10	4.03074	2.0615	-1.45313	P
A_72_P711268	ABLIM1		TAAAGAACCGAGCCCTAAGTTTGTACCTACTAATGAAACTCTGTTTGGCTTGTAGAACTT	0.00611598	0.000891701	-2.31799	-1.79363	-1.4572	P
A_72_P185266	ANGPT2	Sus scrofa angiopoietin 2 (ANGPT2), mRNA [NM_213808]	TCTTCTGAGCACTGTTTATATACTGTGTAAATATCCATATGTCCTGAATTCTGCATCACT	0.00149704	0.000140985	-5.61307	-2.06731	-1.46377	A
A_72_P367598	BAX	BCL2 associated X, apoptosis regulator [Source:HGNC Symbol;Acc:HGNC:959] [ENSSSCT00000003487]	ATCTACCAAGAAGTTGAGCGAGTGTCTCAAGCGCATTGGAGATGAACTGGACAGTAACAT	0.00433128	0.000567115	2.27882	1.35839	-1.46526	A
A_72_P627171	ACTA2	Sus scrofa actin, alpha 2, smooth muscle, aorta (ACTA2), mRNA [NM_001164650]	AACAGCATATGAAGTGCGACATTGACATCAGGAAGGACCTCTATGCTAACAACGTCCTCT	0.000251574	1.18576e-05	1.56501	2.43844	-1.46534	P
A_72_P556110		actin, alpha 2, smooth muscle, aorta [Source:HGNC Symbol;Acc:HGNC:130] [ENSSSCT00000011432]	GTCCATTGTCCACCGCAAATGCTTCAAAACACTTACCCTGCTCGCTGTCTGTCTCTAGCA	0.000216473	9.3258e-06	1.41945	2.61645	-1.47617	P
A_72_P487498	NPM2	Sus scrofa nucleophosmin/nucleoplasmin 2 (NPM2), mRNA [NM_001195362]	ATCAGGACCTGAAGGGAAGAGCCCCAACCTCAAGAGCACAATAAAGTTTGCTTTGCTGCG	4.21476e-05	2.43254e-07	-2.29212	-1.86283	-1.48157	A
A_72_P154786			CAGTGGTTGTTTCAGGGGGAGGAAATACTTCTTTATATGTCTGTAACATTTCACATTAAA	0.000472126	2.94545e-05	-1.65108	-2.37318	-1.48481	A
A_72_P373598		Rep: Chromosome 10 SCAF15019, whole genome shotgun sequence - Tetraodon nigroviridis (Green puffer), partial (3%) [TC623958]	TTGAGTTGGCAGCTGCTTGTCAATCTGCTCTCCACCCATCCATTCAATAAACTGTACACA	0.000698825	5.03356e-05	-2.16454	-1.82362	-1.48488	P
A_72_P088306	CALCB	Sus scrofa calcitonin-related polypeptide beta (CALCB), mRNA [NM_213742]	GACATCCATGTATGCATGCTTCTGGAAACTGAAAACACTCTTTTCCTTGAAATAAACTAA	0.00291225	0.000342096	-2.59964	-1.72866	-1.48785	A
A_72_P049151	HVCN1	hydrogen voltage gated channel 1 [Source:HGNC Symbol;Acc:HGNC:28240] [ENSSSCT00000010770]	AAGTTTGAGATCCTGGATGCCATTGTGGTGGTGGTTTCCTTCATTCTTGATGTTGTCCTC	0.000913451	7.30125e-05	-2.18783	-1.61541	-1.49075	A
A_72_P280119			ATCCTTTTGTCTCTAACTCGTTTCTATTTTTACAGCCACACAATCTTGGCATGTATTTGG	0.000186937	7.32933e-06	-2.74777	-2.14005	-1.50033	P
A_72_P305774	ZFX	PREDICTED: Sus scrofa zinc finger X-chromosomal protein-like (LOC100624329), miscRNA [XR_131258]	GGGGCTTTGTTTACTCACAAAATGGTGCATAAGGAAAAAGGAGCCAACAAAATGCACAAG	0.000937112	7.56764e-05	1.28332	-2.06381	-1.50432	A
A_72_P223792	CCR7	Sus scrofa C-C motif chemokine receptor 7 (CCR7), mRNA [NM_001001532]	ATCTCTCTTTTTCCGCTGTCATCCGAGCCAGCAAGAAACAAGCTCCAAGCATCCCGAGCG	0.00563782	0.00080223	-2.14379	-1.99791	-1.50809	A
A_72_P536084	LY6G6F	Sus scrofa lymphocyte antigen 6 complex, locus G6F (LY6G6F), mRNA [NM_001195347]	TGTGTTTTAAAGGCCCAAGGGCTGAAGGACAGGAGAAGCATTATTCGGTGATGTAAAAAA	0.00777809	0.00122097	2.38868	2.31982	-1.51142	P
A_72_P022431	SLC15A2	solute carrier family 15 (oligopeptide transporter), member 2 [Source:HGNC Symbol;Acc:HGNC:10921] [ENSSSCT00000022765]	GCAGCTTTATCTCAGTCTGTTCTATGAACTATTGTTTCAACAGATGTTAACAGTGTTCTG	0.000307192	1.61653e-05	-5.73716	-1.88839	-1.5122	A
A_72_P189586	SLC29A3	solute carrier family 29 member 3 [Source:HGNC Symbol;Acc:HGNC:23096] [ENSSSCT00000011249]	AAGACGGCCGGCCTGGGCTTCTGCATCATCTACCTCTTCTTTATCACCAGCATCATCTTC	0.000997371	8.24385e-05	1.39587	-2.09971	-1.52188	A
A_72_P011156	USF2	upstream transcription factor 2, c-fos interacting [Source:HGNC Symbol;Acc:HGNC:12594] [ENSSSCT00000003187]	TGCTCCCCTTTGGGTGTGTGAGTGTGTTTTAATTTTCTTTATGGAAAAATGGACAAAAAA	0.000397674	2.31702e-05	1.04753	-2.06765	-1.52304	A
A_72_P227892			AACCTTAGTTAGGTAATATGCCGGGGCCACTCCAGCTACTTCAAGGATATTGTGAAATCC	0.000693128	4.96395e-05	-1.48265	-2.54662	-1.52335	A
A_72_P600413	SCD	Sus scrofa stearoyl-CoA desaturase (SCD), mRNA [NM_213781]	GAACTGTGTCCACCATGAACCCTGTGTCCTGGATCTGTCATTAATCTTTATGGTTCTCTC	0.000178804	6.74463e-06	-2.70048	-1.9479	-1.52539	P
A_72_P391323		DExD-box helicase 21 [Source:HGNC Symbol;Acc:HGNC:2744] [ENSSSCT00000011217]	CCAAAAAAGTAATAAAAAATGAAGAGCCTTCTGTGGAAGAAATAGATGCTCCTAAGCCCT	0.00291875	0.000343193	-2.67309	-1.61982	-1.52987	P
A_72_P132876		807597 MARC 3PIG Sus scrofa cDNA 5', mRNA sequence [CF178517]	TTTGTATTGAGTCGCATGGTGACCAGCAGACGCTGCATTCAATAAACGAAAGTTCCGACT	0.00368226	0.000458859	-1.04104	2.60478	-1.53076	A
A_72_P283499	CWF19L2	Sus scrofa CWF19 like 2, cell cycle control (S. pombe) (CWF19L2), mRNA [NM_001142831]	AGTCTGTTGACTGGCTTCTCTTGCATTTTTTAACCTGAGTTGGCATATTCAGTAATAAAT	0.000833754	6.45036e-05	-1.35624	-2.09838	-1.54724	A
A_72_P333763		Rep: Endonuclease reverse transcriptase - Bos taurus (Bovine), partial (5%) [TC570755]	GGGAGAAATTAAGACATTAAAAGTTGAGGGAGTTTGTTAGTGCTAGACCTCCCTCAAAAA	0.001496	0.000140853	-1.28303	-2.05944	-1.55065	A
A_72_P465302	MOSPD2	Sus scrofa motile sperm domain containing 2 (MOSPD2), mRNA [NM_001195355]	GGACATGCACGACATTGAGGGGGAGACTGAAACACGTCTTGAAAATAAACTGTTAAAATA	0.00107067	9.07285e-05	1.23423	-2.25863	-1.55116	P
A_72_P208452	KCTD7	potassium channel tetramerization domain containing 7 [Source:HGNC Symbol;Acc:HGNC:21957] [ENSSSCT00000025997]	ATGTGTGTACACAGATTAGTGCTGCCTGTGTTAGTTCACTTCCTGTCTGTGAGCTTTGGT	0.00919273	0.00152451	1.38749	2.00642	-1.55143	A
A_72_P614906	REPS1	RALBP1 associated Eps domain containing 1 [Source:HGNC Symbol;Acc:HGNC:15578] [ENSSSCT00000036391]	AACATACCCATTTTTAAGCGGTTTTGGGTTCAAACCAATTTGGAGACCCAGACATTCAGT	8.4824e-05	1.32686e-06	-1.06495	-2.00665	-1.55603	A
A_72_P384723		Rep: HD domain-containing protein 2 - Bos taurus (Bovine), partial (29%) [TC569618]	GAAGACTTAGAGGGTGGAGGGGCTCTTTATGAACGAAGTAAATACATTTTAAAATCCTAA	0.00352596	0.000434214	-1.06031	-2.00566	-1.557	A
A_72_P365133		944463 MARC 4PIG Sus scrofa cDNA 5', mRNA sequence [CN157015]	AGGAACTAACATAAAAAATACATGTTAGCCCAAGACAGCGCCTGTTGTAACCGAGGACCC	0.000101849	2.14135e-06	2.67048	3.25401	-1.5573	A
A_72_P116081		Rep: Transposase - Sus scrofa (Pig), partial (77%) [TC558054]	GGAAGCGGTTAGCATACTTAAAAGAAAGGGCAACCACAAGCCAAAACCAAACATTGCATT	0.00211691	0.000223863	-1.05809	-2.16438	-1.55741	A
A_72_P252777	SH3GL3	SH3 domain containing GRB2 like 3, endophilin A3 [Source:HGNC Symbol;Acc:HGNC:10832] [ENSSSCT00000002011]	GTCTTAGCTATATGAAAATACCGTTCTCCCTTTTTGCTTATTGTCCTAAAAGTCATTGGT	0.0034562	0.000423723	2.38303	2.7451	-1.55862	A
A_72_P240912		PREDICTED: Sus scrofa endothelial cell-specific molecule 1 (ESM1), transcript variant X1, mRNA [XM_013984770]	GGGAGGGTCTTTGAATGTAAGCTAAATAAGCTGTTAGGATTTATTTTAAAAGGCCAAGTT	0.00159311	0.000153535	1.23663	-2.03507	-1.55968	A
A_72_P662467	LY6G6D	Sus scrofa lymphocyte antigen 6 complex, locus G6F (LY6G6F), mRNA [NM_001195349]	CCTCCTCTGTGAGCCATTAAAATCTATGGACCACTCCAGAGCTAACTGGAGAAATCCATC	0.000104994	2.28681e-06	5.36779	4.29316	-1.5652	A
A_72_P421579			TGGTGCCCCAGCTTCGAAGATTAAGCAAACAGAGTAATAAATAGGAATGTTTACAAAAAA	4.0135e-06	2.55811e-09	-2.18004	-2.34348	-1.56627	P
A_72_P434514		PDUts1035C02 Porcine testis cDNA library I Sus scrofa cDNA clone PDUts1035C02 5', mRNA sequence [CV866802]	GGCAGTTAAAAGAAAGGGGTTATTAGTACCTTCCTTCTAAGGCCATTTTGAAATTTTATG	0.00101132	8.3985e-05	-1.18831	-2.08305	-1.57639	A
A_72_P400818	LOC100152619	pleckstrin homology, MyTH4 and FERM domain containing H1 [Source:HGNC Symbol;Acc:HGNC:17733] [ENSSSCT00000002553]	ACCCCCATGACTGAAATGCCATGATCAAGTCTGTCAATAAAAAGCAGCTGCCTGAACCAA	4.60091e-05	3.05582e-07	-2.33447	-2.43532	-1.57722	P
A_72_P165376	JUP	Sus scrofa junction plakoglobin (JUP), mRNA [NM_214323]	ATCCAAAGCTTATCTTGAGAAGTTCAGGGATCGTCCGGGGAGATGGGGCGGAGATGCGGA	0.00448746	0.000593936	1.08531	-2.10889	-1.58063	A
A_72_P664060	ATP2A2	944136 MARC 4PIG Sus scrofa cDNA 5', mRNA sequence [CN156713]	ACAGCCCTCTGCATGATTGATGTTGGGGGTAAAAGAAAATTAGAAAAAAGTCCCCAATTC	0.00803565	0.00127299	1.24859	-2.0048	-1.58298	A
A_72_P185121	CDKN3	Sus scrofa cyclin dependent kinase inhibitor 3 (CDKN3), mRNA [NM_214320]	CGGGACAAATTAGCTGCACATCTATCATCAAGAGAGTCACTATCAAGATCTGTATCTAGA	0.00106205	8.96815e-05	1.353	-2.08797	-1.58431	P
A_72_P300554		Rep: Cleavage and polyadenylation specificity factor subunit 2 - Homo sapiens (Human), partial (44%) [TC553605]	CAATCATTCTAACTTACAGAACTACTCCTGGGACTTTAGCACGTTTCCTCATTGATAATC	0.00195229	0.000201473	-2.07972	-1.49524	-1.5886	P
A_72_P713975			TCCAGTTGAACGTGATAGTCGGTGCGTTGAGAGGAGACCCAGTCGGGTGTCGAGTCAGAA	0.000272811	1.33897e-05	-2.31719	-1.24322	-1.5897	P
A_72_P260352			GCCAAGCACTCTGAAGGGGTGAGGGATATGCAAATAACTGAGATGTCTTTTCCTGAAAAA	0.00172177	0.000170509	1.34339	-2.0428	-1.59598	A
A_72_P539603	SMTN	Sus scrofa smoothelin (SMTN), mRNA [NM_001244360]	ATGCAAACCAAGACCTTTTCCTCTTCATCATCCAAGAAGATGGGCAGTATCTTTGACCGG	8.84827e-05	1.54621e-06	2.97639	3.7865	-1.60145	A
A_72_P178161	IGFBP2	Sus scrofa insulin like growth factor binding protein 2 (IGFBP2), mRNA [NM_214003]	GGAGGGGGGAAAAAAGAAATTTTTATTTTTGAACCCCTGTGTCTCTTTTGCTTAAGATTA	0.00453649	0.000603352	1.0301	-2.50707	-1.60266	A
A_72_P068041			AGACCAATGGGGGAGTCAAGGGTTTGGAAAATTCAGGTCTACTAATAATATTTAACTGAA	0.000800701	6.11946e-05	-1.34701	-2.05427	-1.60319	A
A_72_P228227		Rep: Lymphoid enhancer binding factor 1 - Mustela vison (American mink) (Neovison vison), partial (65%) [TC534889]	CTACATATGCAGCTTCTATCAGGCTGGTCTGCAAGAGACAATTATGATAGGAAAAAAGAG	6.54076e-05	6.66233e-07	-2.69479	-2.36209	-1.60675	A
A_72_P563299	TBC1D10A	Rep: TBC1 domain family member 10A (EBP50-PDX interactor of 64 kDa) (EPI64 protein). - Canis familiaris, partial (20%) [TC556646]	TTATTTATTTTCTCCAGAGTGGAGCTTGGGCAGGCCCAGCTGGGGCAGGCAGAAGTGGGT	0.000264572	1.28278e-05	-2.02315	-1.97104	-1.61104	A
A_72_P708895		sortilin 1 [Source:HGNC Symbol;Acc:HGNC:11186] [ENSSSCT00000007482]	TAAAGATATCCTTGAAAGGAACTGTGAAGAGAAGGACTACACCGTATGGCTGGCTCACTC	0.00595936	0.000859858	1.65534	2.03304	-1.61163	P
A_72_P395893	TBC1D10A	Rep: TBC1 domain family member 10A (EBP50-PDX interactor of 64 kDa) (EPI64 protein). - Canis familiaris, partial (20%) [TC556646]	TTATTTATTTTCTCCAGAGTGGAGCTTGGGCAGGCCCAGCTGGGGCAGGCAGAAGTGGGT	0.000132248	3.93446e-06	-2.07815	-1.97669	-1.61896	A
A_72_P070031		Rep: AGAP000318-PA - Anopheles gambiae str. PEST, partial (11%) [TC527263]	GGGGCCATTCTGTGGACCTCTGGCCACGTTTTTTATCAACTAATCAATACATAAAATTGT	0.00490795	0.000668361	-1.17492	-2.2755	-1.62176	A
A_72_P308033			AAAGTAAAAGTGGCCAAGACTTTTTTCTTTTGTCCCATTTTTCTGTTGTGGTTTCTCTTC	0.00300844	0.000356633	-2.70307	-2.09341	-1.62504	P
A_72_P191721			TATTATGGAAAAACATCAACTGGCAGTGGGGAGGAGGTAGGAAGGTAAGTGAACTCCAAC	7.81319e-05	1.12824e-06	1.08643	-2.07321	-1.63434	A
A_72_P050636	MLLT11	Sus scrofa myeloid/lymphoid or mixed-lineage leukemia; translocated to, 11 (MLLT11), mRNA [NM_001244607]	CCTTGTTCCCACTCCTTCCAAAATTACTTCTGGTGATTTGTGTTGCCATTTAATCACTTC	0.000131754	3.89563e-06	-1.60144	-2.19067	-1.63509	A
A_72_P388123	PLAA	phospholipase A2 activating protein [Source:HGNC Symbol;Acc:HGNC:9043] [ENSSSCT00000005651]	TCCTAAATTTGCTGTAACAGAGGGGTGGGGGCTGAGATTTTAAATTGATTAGTGTTTTTT	0.000466659	2.90172e-05	1.24761	-2.05473	-1.64533	A
A_72_P621093	TMEM87A	transmembrane protein 87A [Source:HGNC Symbol;Acc:HGNC:24522] [ENSSSCT00000005226]	CATGAAATAGTGTGGAGGCCCTGGACTGCTGCTCATTGTTTAGATCAACTGTTCTTGTAT	0.000765301	5.73147e-05	1.08198	-2.56728	-1.64622	P
A_72_P211347		Rep: Chromodomain-helicase-DNA-binding protein 6 (EC 3.6.1.-) (ATP- dependent helicase CHD6) (CHD-6) (Radiation-induced gene B protein). - Xenopus tropicalis, partial (3%) [TC531498]	TGCCGTGTAGAATATTTGTCTTAAAATCCAAGGCCACAAAAAACAATGTTTAGGGGAAAA	5.14871e-05	4.04906e-07	-2.29387	-2.79388	-1.65309	P
A_72_P382258		Rep: Multimerin-2 precursor - Homo sapiens (Human), partial (19%) [TC573723]	GAGCTGAGGAAAGGGAAGGGAGACTGTAGAAAATACCATTTAACAATTATCAATTTTGGA	0.00124143	0.000110117	1.44879	-2.05918	-1.65736	A
A_72_P064426	JADE1	jade family PHD finger 1 [Source:HGNC Symbol;Acc:HGNC:30027] [ENSSSCT00000009936]	GTTTTTTCCCCACATTTAGGTTGAAAAGCTTTCAAACGTTCCAAGTTATGCTGAACCAAA	0.000171176	6.25302e-06	-1.86677	-2.34357	-1.65745	A
A_72_P009841		Rep: NADH-ubiquinone oxidoreductase chain 4 - Apistogrammoides pucallpaensis, partial (8%) [TC612492]	TCTCACTAGAAGGCATGGAGGCCAGAAGGGAGCAGGATAAAAATTTTAAAGTGTCAAAAA	8.89409e-05	1.56848e-06	-1.09513	-2.19935	-1.65756	A
A_72_P037106		Rep: CD200 molecule - Bos taurus (Bovine), partial (32%) [TC614303]	GATGATTTAATGGCAATGTGGGGGTCACATGATGTTATAAATAAAGAGGTGACAACTTTG	0.000466748	2.90334e-05	1.31991	-2.00578	-1.65762	A
A_72_P616065	FAM204A	Sus scrofa family with sequence similarity 204 member A (FAM204A), mRNA [NM_001185171]	CGAAGAGTGTCCTTCTGGAATTCCCTTAAATATGTGGAATAAATTTCAAGAACTGCATAA	0.00122848	0.000108434	-1.01529	-2.48195	-1.65886	P
A_72_P616994	FAN1	FANCD2 and FANCI associated nuclease 1 [Source:HGNC Symbol;Acc:HGNC:29170] [ENSSSCT00000005347]	TTGCTTCTCTTCAGCAAGCTCAGGATCTTGTTTCCTGCCTGGGGGGCCTGTCCTTAGTGG	8.15902e-05	1.20597e-06	-1.12799	-2.09604	-1.65902	A
A_72_P262862		Rep: CD300e molecule - Canis familiaris, partial (7%) [TC555237]	GAACAAGCCTTATTCCAGGTAACTTGGCTGACCTGCTTTAGTCCTTTACTTACTTAAAAA	0.000269814	1.31931e-05	-2.37814	-2.44599	-1.65903	P
A_72_P541533	COQ5	Rep: Ubiquinone biosynthesis methyltransferase COQ5, mitochondrial precursor - Bos taurus (Bovine), partial (43%) [TC523470]	TTTGCCATTTTTTCTTGGGGGAAGGGGCAGTTGAAATAAATGTATTTTTACCGTCAAAAA	0.000378277	2.16279e-05	1.03427	-2.15427	-1.66053	A
A_72_P476213	SOX4	SRY-box 4 [Source:HGNC Symbol;Acc:HGNC:11200] [ENSSSCT00000001176]	GAAATGATCTCGGGAGACTGGCTCGAGTCCAGCATCTCCAACCTGGTCTTCACCTACTGA	0.00311176	0.000371376	-2.30353	-1.95122	-1.66638	A
A_72_P098146	AKAP2	Sus scrofa A kinase (PRKA) anchor protein 2 (AKAP2), mRNA [NM_001204181]	TGAAAACTATATTTAGCGGGCAACAACTATTTTTGTGATGGGATGGGGGAATATATCCAT	0.00716558	0.00109593	-1.22712	-2.19177	-1.66731	A
A_72_P559299	SYNCRIP	synaptotagmin binding cytoplasmic RNA interacting protein [Source:HGNC Symbol;Acc:HGNC:16918] [ENSSSCT00000004748]	AATTAAGGCACTCTTGGAAAGAACAGGCTACACACTTGATGTGACCACTGGACAGAGGAA	0.00901229	0.00148571	-2.8761	-1.76202	-1.67098	A
A_72_P490020	ZFYVE27	zinc finger FYVE-type containing 27 [Source:HGNC Symbol;Acc:HGNC:26559] [ENSSSCT00000011518]	TGGGAACGGTTGCTCTCAAATCATGTTTGCCCTGCTCTGCCCTGGGCTGTTAGTGGGTCA	0.00066627	4.70294e-05	1.38205	-2.01135	-1.67365	A
A_72_P377483			GAAAAACCCTGTTCTTCAAGCTCGGGAACGGATTCATCGCTGTCAAATTCTGTTCCAAAC	0.00876954	0.00143343	-1.4201	-2.4127	-1.67366	A
A_72_P229562		Rep: Uncharacterized protein YJR115W - Saccharomyces cerevisiae (Baker's yeast), partial (7%) [TC624634]	CCCACTGCATCACAGCAGGAACTCCTAAGCTGATTTTTTCCTAATTTTCGATATAAAAAT	0.00225306	0.000242731	1.27674	-2.08862	-1.67447	A
A_72_P477963		DB795280 full-length enriched swine cDNA library, adult immature dendritic cell Sus scrofa cDNA clone DCI010064E10 5', mRNA sequence [DB795280]	GGAAGGGGGTCTGGACATATGTATTTTTTAACAAGGTCATAATGATATTGTTGATTCTGA	0.000853457	6.66339e-05	1.17983	-2.13493	-1.67483	A
A_72_P400508		1570335 MARC 3PIG Sus scrofa cDNA 3', mRNA sequence [DY435213]	TGGTCATGTTCTAATTCATTTTTATTATCCTGAATATCGCGCCTCTGGCCCCCACCAAAA	0.000454145	2.78376e-05	1.24922	-2.02093	-1.67675	A
A_72_P215447		target of myb1 like 1 membrane trafficking protein [Source:HGNC Symbol;Acc:HGNC:11983] [ENSSSCT00000019162]	GAAAATGAATGTGAAAGTGATGTCTGCCATATTAATGGAGAACATTCCTGGTTCTGAAAA	0.00142736	0.000132526	1.83019	3.06304	-1.67727	P
A_72_P281869		Rep: Sex comb on midleg-like protein 4 - Homo sapiens (Human), partial (52%) [TC572383]	GCTTTTTAAAAACCCAACACGGCCCCCTTGAAAGCTTCCTCTGTGTTAATGATTTGCCAA	0.00315279	0.000377341	-1.67637	-2.01859	-1.6777	A
A_72_P704371	WFDC3	WAP four-disulfide core domain 3 [Source:HGNC Symbol;Acc:HGNC:15957] [ENSSSCT00000008123]	AGACTTGCCTGGCCCTCTCTTCTCTGTTTCTGCTCCTGCTGCTGCCCTGAGCATAGGAAA	0.000161249	5.62963e-06	1.03283	-2.30135	-1.67898	A
A_72_P309338		AJ955038 KN404_1 Sus scrofa cDNA clone C0007746m11 3', mRNA sequence [AJ955038]	GTCCATCCCCCTTGGCAACCACAAGTCTGTTTTCTTATGTTTTCTTTTTCTGTTCTGTAG	9.86716e-05	1.97868e-06	1.01685	-2.02386	-1.68009	A
A_72_P054776			CTCCTGTAAATACAGTGTGCAAAAGGGGTGGGTTATATTTCTATCTTAAGATAACTTTCA	0.00251307	0.000280701	1.07277	-2.01795	-1.6829	A
A_72_P425904		Rep: Interleukin-4 precursor - Bubalus bubalis (Domestic water buffalo), partial (10%) [TC526014]	ACATATCTAGTCAGCTGTGTATCCAAGACATGCTCTGTGAATGAAATCTGTGCAGAACCA	0.00109149	9.31429e-05	-3.53141	-1.97068	-1.68539	P
A_72_P358108			ATGGAATTACCTCTTTCAAGACCCTGTCCTCAAATACAGTCACATTCCAAATTCTAAAAA	0.000120007	3.15016e-06	-2.17963	-2.55604	-1.68769	P
A_72_P310938			TTTTGTTTGTTTGTTTTGTTTTGTCTTTTTGCCTTTTCTAGGGCCGCTCTCGAGGCCTGG	0.00149599	0.000140787	-1.0268	-2.05921	-1.68809	P
A_72_P212847		Rep: Homoserine kinase - Rhodospirillum rubrum (strain ATCC 11170 / NCIB 8255), partial (5%) [TC534181]	GTGATTCTTGTTATTCCGTGTATCTTGAACGCATTTTACTCTTTTATTATCTCAGGGAGT	0.00861201	0.00139605	-3.2434	-1.23167	-1.6907	A
A_72_P303964		Rep: Intracellular septation protein A - Idiomarina baltica OS145, partial (8%) [TC532461]	GGTGTGTGAACCTACCCTTTTGTTTTCAGCCATGAATGTAGCTTCTTTTGTTTAAAATTT	0.00311486	0.000371982	-1.96917	-2.52857	-1.69156	A
A_72_P706062	LOC100737631		AACCTGCTGCTTTACGTGGTTGACACCGCGTACTTGGCCCGAGAGGCTCTTGTAGGAACT	0.0089095	0.00146406	-1.27683	-2.09995	-1.6919	A
A_72_P025266			ATAATATAGAGAGGAGATTGAAGAGCCTTGTGGCTATAGAGGATGACAGGTGAGTTATTT	0.00602404	0.000872777	-1.96926	-2.29253	-1.69425	A
A_72_P574389	CYB5A	Sus scrofa cytochrome b5 type A (microsomal) (CYB5A), mRNA [NM_001001770]	GTTGAAGTACTTCATAGTTGCAATGATTGTCCATTGGCGTGCTAGATGATTTATGAGCCA	0.00872238	0.00142113	-1.24979	-2.22707	-1.69451	A
A_72_P234887	SLC9A7		GTCCATTTTGATTTTATAGTCATCCACAGGCTTTGTACTTCTCCCTGCAAACATTCTAAC	0.00877683	0.00143543	-3.37578	-1.71779	-1.69652	A
A_72_P360318	GAK	cyclin G associated kinase [Source:HGNC Symbol;Acc:HGNC:4113] [ENSSSCT00000030183]	TCTCCCAGCCCTGCTCCAGGCCTGACCTCTTTGGGGAATTTCTGACCTCAGACTCTCCGG	0.00388888	0.000491732	1.04007	-2.07247	-1.69687	A
A_72_P088216	PDE3A	Sus scrofa phosphodiesterase 3A (PDE3A), mRNA [NM_213736]	TCACAGACTCTTTTCAAGCCAGCACAACACTTAGACACAACACTGTAGAAATACAAGAAG	0.000878303	6.94387e-05	2.93842	3.49115	-1.69707	A
A_72_P145641	PHRF1	PHD and ring finger domains 1 [Source:HGNC Symbol;Acc:HGNC:24351] [ENSSSCT00000024857]	GGCCGGCGGAGGTCCCGCTCCCGCTCCTGCAGCCCCGGCAGCTCCTCCCACGAGCACCGC	0.000127152	3.62745e-06	-1.06722	-2.26667	-1.69791	A
A_72_P189941		Rep: NADH-ubiquinone oxidoreductase chain 3 - Apis mellifera ligustica (Common honeybee), partial (14%) [TC573998]	GAACAAATTGACCATTAGCACTCAAAAAGAAGTCTGTGTCCTCACCCCATATAGTGCATA	0.00200268	0.000208281	2.74412	2.73704	-1.6994	P
A_72_P434204		AJ941523 CSEQRAN17 Sus scrofa cDNA clone C0007305m12 3', mRNA sequence [AJ941523]	GATATGCCTGCCATCCCATTGTCTTCAATAACCTGTGCTCTGCTTCCAAAAAATGAGAGA	0.0072489	0.00111309	1.3664	-2.76441	-1.70123	A
A_72_P084031		PDUts2060B10 Porcine testis cDNA library II Sus scrofa cDNA clone PDUts2060B10 5' similar to homologue to ref [CX061721]	CCACCACCTGAGTAGGGCTTGGGGCAGCTCAGGGAGGGGAAATAAATAGTATTTAGTGCT	0.00104418	8.77891e-05	1.11308	-2.09242	-1.70501	P
A_72_P517420	FHL1	Sus scrofa four and a half LIM domains 1 (FHL1), mRNA [NM_214375]	CCAAAAAGCTGTAAAGTGACAGGGGCTCCTGTCCTGTAAAATGGAATTTGAGTCTTGTTC	0.00260925	0.000295711	1.52763	2.54447	-1.70647	P
A_72_P300459	LOC100520439		GTCCTAAGAGGATGCATATTCAGTCACTGTTCCCTTTTCATTGTTTTTTAGGTCTTTTTC	0.000435039	2.61942e-05	-1.7925	-2.05605	-1.70877	P
A_72_P190656		AJ659903 KN277 Sus scrofa cDNA clone C0005217_E18, mRNA sequence [AJ659903]	TTGGGGGCAGACCTACTTTGACAGTATTTAACTACAAATAGCAAGAGTCTGAAATATGTT	0.000202003	8.26067e-06	1.22553	-2.34155	-1.70892	A
A_72_P790187	ACTA1	Sus scrofa actin, alpha 1, skeletal muscle (ACTA1), mRNA [NM_001167795]	ATCTCACCGACTACCTGATGAAGATCCTCACCGAGCGTGGCTACTCCTTCGTGACCACAG	0.000113513	2.82334e-06	1.75012	2.47637	-1.71014	P
A_72_P167701		UMC-pd12fol-006-a11 Day 12 ovarian follicle pd12fol Sus scrofa cDNA 3', mRNA sequence [CO951314]	CTTTTAAACTTAGGGTTTGCCCCTTCCTCTGATCAATGGGCAAAAGAAGAGGGGTTTTTT	0.000292378	1.5021e-05	1.13941	-2.0282	-1.7111	A
A_72_P143056		133151 MARC 1PIG Sus scrofa cDNA 5', mRNA sequence [BE032895]	CTTCAGTGGCGGGAGGGTTTAAGATGTCATTTTTCAAAAATATATGCAATGAACACAAAA	0.000981296	8.06603e-05	1.09708	-2.07588	-1.71476	A
A_72_P054751		Rep: GPI anchored molecule like protein - Bos taurus (Bovine), partial (19%) [TC611362]	TCCTCAGCGACCTGAGCCATTGCAGCCGGATTCTTTGTTTAAAATATATAATGATTTTTT	0.000147196	4.76234e-06	1.48356	-2.00982	-1.71722	A
A_72_P374088			CAGTGGGGTTAGGTTAGGGTTAATCTGTCATAACAGATTAAGAAAAAGTCCAATTGTTTT	7.48366e-05	1.00038e-06	1.1366	-2.06953	-1.71887	A
A_72_P678849	ACTA2	Sus scrofa actin, alpha 2, smooth muscle, aorta (ACTA2), mRNA [NM_001164650]	TGACATCAGGAAGGACCTCTATGCTAACAACGTCCTCTCTGGGGGCACACCATGTACCCC	0.000191841	7.58787e-06	1.89321	2.92063	-1.72097	P
A_72_P177991	PTGES	Sus scrofa prostaglandin E synthase (PTGES), mRNA [NM_001038631]	GGGTGAAGGGGCTGATCGGTACTGTTAAGAGATTGGTACTTGTCACCATTGATCAAAAAA	0.00194362	0.000199957	1.14677	-2.33401	-1.72849	A
A_72_P107831	TCF4	Rep: Isoform SEF2 - Homo sapiens (Human), partial (5%) [TC540233]	TGTGGATACTAGAGCGAAAGTTTGCAGTCAGGTAAAGTTGGGAGGTGGTAAAATGAAAAA	0.00289463	0.00033872	-2.20109	-1.71769	-1.72973	P
A_72_P374908	CD247	Sus scrofa CD247 molecule (CD247), mRNA [NM_214155]	TTCGCTTCTGCTGTAAATTTGGCTTCTGTTGTCAGCGAACCCTCTCATTTCTTGGTGACT	0.000357426	1.99541e-05	-1.79614	-2.00941	-1.73168	P
A_72_P243242	FAM209B	Sus scrofa family with sequence similarity 209 member B (FAM209B), mRNA [NM_001113700]	TTCGTGTGTCCGTAGGAGAGAGTTGAGTGTTGCCAAACCGTATGCAAACCAATAAAACTA	0.000213986	9.08791e-06	-2.35208	-2.34703	-1.73233	P
A_72_P504952		PREDICTED: Sus scrofa hypothetical LOC100157008 (LOC100157008), miscRNA [XR_131400]	AGGCTGTGGGCATCCAAAGAAAGAGTGCTGTCCATCCTCCTCCTGCCTACTGATCTCCCA	0.000269987	1.3209e-05	1.22639	-2.11499	-1.73626	A
A_72_P264972		Rep: MGC157176 protein - Bos taurus (Bovine), partial (6%) [TC578739]	AACAACAGGGACCAGCTATAGAGCACAGGTAACTATATTCAATATCCTATAACAACCATA	0.0005412	3.54619e-05	1.23869	-2.12818	-1.73837	A
A_72_P089601		MI-P-NA-afr-f-07-1-UM.s1 MI-P-NA Sus scrofa cDNA clone MI-P-NA-afr-f-07-1-UM 3', mRNA sequence [BQ603284]	TAAGAATCCTAATTATTCTTCGGGGGAGATGGGAAAAACTGAGGCTCAGAGAGGTAAGGG	0.00135613	0.000123639	1.29616	-2.12131	-1.7391	P
A_72_P177011		Rep: Ferredoxin, 2fe-2s-like protein - Leishmania infantum, partial (9%) [TC519623]	AGACAAGAATGAGTCCCGTCTCCCTGGCATTGAACTAAGAGGTAACTTTTCCATCGAAAC	0.000397794	2.31864e-05	-1.1336	-2.13305	-1.73941	A
A_72_P408423	GFOD2	glucose-fructose oxidoreductase domain containing 2 [Source:HGNC Symbol;Acc:HGNC:28159] [ENSSSCT00000026185]	GGGAGACAGGGAGAGCTCTGGAACATCTGATAATGTTAGTAAATAAATCAGAAAGTCTGA	7.64821e-05	1.04219e-06	2.18035	1.80561	-1.74053	P
A_72_P061241		Rep: SH3 and cysteine-rich domain-containing protein 3 - Mus musculus (Mouse), partial (30%) [TC556594]	GGTTGAGGCGAAGTGTCCAATGTTGCGAATTTATTAAAGTTTTGACAGAAGTCCGAAAAA	5.06236e-05	3.89492e-07	-1.75933	-2.08472	-1.74139	P
A_72_P064881		Rep: Predicted protein - Coccidioides immitis, partial (9%) [TC601899]	GGGGTGGTTTCAGATGACAATCAATAAAATATCCCTTGCTTGTCACAGAGAAATAAGGAA	0.00197286	0.000204084	-1.12716	-2.15941	-1.74258	A
A_72_P442888		GB	AATATTCCTGGTGGGGCTTCTGGCAGAAGCTTGGCACAGCCGAAAGAAACCCCTGGTGCA	0.00691832	0.00104877	1.11758	2.64029	-1.74353	A
A_72_P440626	TNFRSF12A		CAGTCTCTGGCTCTGGGAGGGAGGGAGAATTTATTAATAAAAGAATCTTTAACTTTAAAA	0.000189149	7.45106e-06	1.2649	-2.17091	-1.74434	P
A_72_P255202	ARHGEF16	Rho guanine nucleotide exchange factor 16 [Source:HGNC Symbol;Acc:HGNC:15515] [ENSSSCT00000030569]	TGCATGGAGGTGACCCTGTGGTGCCAGCACTGAAACTGATTTTTGAGACATTAAAGTATT	0.00171692	0.000169636	-1.15522	-2.07765	-1.74598	A
A_72_P067956			TTATAAAATGTTAAAACAAATTAGAATGTGCTGGGGGTGGGAGCTGGGCGTGTTTTCCAG	0.00178632	0.000179193	1.24284	-2.28754	-1.74618	P
A_72_P244207			GGCTAGGAATGATTTGGAAAAGAATTGAAGGCATTATTCCACAAAACATTCACCTTGTGC	0.00132732	0.000120229	1.18911	2.00496	-1.7487	A
A_72_P529970	FHL1	Sus scrofa four and a half LIM domains 1 (FHL1), mRNA [NM_214375]	TTGTTTTCCATCAGGAGCAAGTGTATTGCCCCGACTGTGCCAAAAAGCTGTAAAGTGACA	0.00199485	0.000207238	1.53946	2.42054	-1.75033	P
A_72_P321228			AGGAAGAATAAAAAGAAGGAGGCTCTTTCATTAGGGGGTGCTAGAAAAGTTAACCATTTT	0.000126337	3.54739e-06	1.28887	-2.21545	-1.75361	P
A_72_P395078		Rep: Segment polarity protein dishevelled homolog DVL-2 - Homo sapiens (Human), partial (3%) [TC554101]	GGGGGCCGTGTAGCTGCTTTTGTTAACTTTATTTATTTTAGTCATTTGTATAAAACACCA	7.81319e-05	1.1205e-06	1.11956	-2.17141	-1.75631	A
A_72_P303029	APOM	Sus scrofa apolipoprotein M (APOM), mRNA [NM_001040640]	CGGGGGGAAAAGCTGGAGAATCCCAAATCCCTTACAAGAGTAATAAAGATAATTTGTCAA	0.000620956	4.25652e-05	1.28715	-2.01549	-1.75955	A
A_72_P363598			TTTTGGGGCACAGTACCTCAGTTCTTTTGGGGCATTGTTACCTCAGTGTCTCAAATTGCT	0.00145933	0.000136398	1.35427	-2.03745	-1.76156	A
A_72_P158311			GGGGCGCATTTATCCTTAGGCCAAGGAAAATTCAAATGGCTTTTCCTGGAGTCTAAAAAA	0.00258862	0.000292756	1.18431	-2.16643	-1.76294	A
A_72_P224002	TMEM131	Rep: Nucleotide exchange factor SIL1 precursor - Bos taurus (Bovine), partial (16%) [TC531891]	ATCTTTTAAATTAAATATTGCTGGGGAAATGTTGGCAGCTGGGTGGGGAGGGTCAGATAG	0.000225518	9.94772e-06	1.05168	-2.23197	-1.76361	A
A_72_P106946		Rep: PREDICTED: tyrosine kinase, non-receptor, 1 - Macaca mulatta, partial (6%) [TC524900]	CTCCCAGGACATACACCTTCCAGTGTCCAAAAAGTTACAAAGTTTATATGAACAGAAAAA	9.46265e-05	1.74243e-06	-2.17483	-2.06069	-1.76433	A
A_72_P031876		Rep: Cytochrome C biogenesis protein transmembrane region containing protein, expressed - Oryza sativa subsp. japonica (Rice), partial (6%) [TC592495]	AGGATTTAGTAATTGATTCTCAGGATTGGGGTCTGGGGCCTGCTGTGTGAATAGTGCAAA	0.000154018	5.1818e-06	1.3532	-2.24889	-1.76532	A
A_72_P133646			AATTTCAAATAAACTAAGGGGAGGGACAAATTATAAGTTGGGGATTGGGAGTTCCCGTCG	0.000501877	3.20232e-05	1.28894	-2.23363	-1.76698	P
A_72_P049871	GP9	936290 MARC 4PIG Sus scrofa cDNA 3', mRNA sequence [CK465204]	GTGGGGACAGGGAAGTGAAGCACGACGACCCAGGCCAGCTGATCCTCCCCGGAAGCTCAG	0.000301534	1.57029e-05	1.26005	-2.02241	-1.77136	A
A_72_P281204			GAACAGGTGGGGTAATTTGTGCCCTTGGCAGATGGAAAAGCAAAAATGTCATTTTTAAAG	0.000705875	5.11084e-05	-1.3704	-2.19505	-1.77233	A
A_72_P404508	SOX4	SRY-box 4 [Source:HGNC Symbol;Acc:HGNC:11200] [ENSSSCT00000001176]	ATGATCTCGGGAGACTGGCTCGAGTCCAGCATCTCCAACCTGGTCTTCACCTACTGAAGG	0.000626688	4.3159e-05	-2.28789	-2.13289	-1.7724	A
A_72_P008251			GCCCCACTCCTTGACTCATTTCCTAGCCTTAGATCTAAATGGGTAATGGAATTTAAAAAT	0.00384214	0.000484591	-1.67509	-2.2642	-1.77269	A
A_72_P023416	AQP9	aquaporin 9 [Source:HGNC Symbol;Acc:HGNC:643] [ENSSSCT00000005078]	TGGGGTTTTGGGGTTGGGGTTGTTTTGGAGTTTTTATAAGTATTAGGACTCCTAAGTACA	0.000826914	6.37855e-05	1.24014	-2.13257	-1.7729	P
A_72_P704225			AGCTATTTTAGCTTTGAAATGCCCCTCACTCCAATGATACAGCAGCGCATTAAGGAAGGC	0.00435597	0.000571545	1.95681	2.3365	-1.77444	A
A_72_P156916		Rep: Predicted protein - Botryotinia fuckeliana (strain B05.10) (Noble rot fungus) (Botrytiscinerea), partial (9%) [TC624657]	CAAAAGTAAAGGGTGATCAGTGTAGCGGGGATATCAGGAAGTTATATACACAGGGGCTGA	0.000274737	1.35597e-05	1.21251	-2.24957	-1.77522	A
A_72_P477332	AARS2	alanyl-tRNA synthetase 2, mitochondrial [Source:HGNC Symbol;Acc:HGNC:21022] [ENSSSCT00000001906]	TAGGTGAATATGAAGACATGGGTCGCCTTGGCTGTGACTGTTTATTCAAAAGTACTTCAC	0.000256422	1.22212e-05	1.05894	-2.15176	-1.77528	P
A_72_P150256			ATCTGGGAAGGTTCCATTTAAAAAGAAACCCTGGGGTTGGGGTTGCCCAATCACTTTCAA	0.000758079	5.64961e-05	-1.00309	-2.30686	-1.77592	A
A_72_P503602		Rep: Extracellular sulfatase Sulf-2 precursor - Homo sapiens (Human), partial (50%) [TC585592]	TATTTAAGAACTAATCAACTGCAAAGCACTTCCCCTTAGCCCCCTTTCTCTGTGGAACGG	0.00220307	0.000236135	1.30174	-2.21428	-1.77955	A
A_72_P134891			CAAGGGACGAAAGATGTAGGGGAATTCATGAAAACAATTAAAATCGTTGTGTTCGAACAA	0.000215146	9.23892e-06	1.24851	-2.3719	-1.7796	A
A_72_P265327	IPO8	importin 8 [Source:HGNC Symbol;Acc:HGNC:9853] [ENSSSCT00000000576]	TTGATATTTTCGAAGATTATGCTTCTCCCACCACGGCAGCCCAGACTCTGTTATATACTG	0.00240333	0.000264866	-1.18467	-2.45354	-1.78078	A
A_72_P414253	ACVR2A	Sus scrofa activin A receptor type 2A (ACVR2A), mRNA [NM_001204765]	AGATGAATACATGTTGCCATTTGAGGAGGAAATTGGCCAGCATCCCTCTCTTGAAGACAT	0.000944672	7.64816e-05	-2.02568	-2.01117	-1.78087	A
A_72_P476521	PGBD1	piggyBac transposable element derived 1 [Source:HGNC Symbol;Acc:HGNC:19398] [ENSSSCT00000001305]	GGGGATTTTCAGAGATGTGTGGCACGTTTCTACTTGGAGCACAATGCAAATATATCAGAT	0.000138341	4.21789e-06	-1.0851	-2.28567	-1.78249	A
A_72_P092756		Rep: NuoM - Neisseria gonorrhoeae, partial (14%) [TC556474]	GGCAATGACATGCATGCATCATTCTGGCTGCTTCTCTTTTTACTCCTTACCTGATGAGTC	0.00780288	0.00122665	-1.62148	-2.0232	-1.7843	A
A_72_P763429	ACTA1	Sus scrofa actin, alpha 1, skeletal muscle (ACTA1), mRNA [NM_001167795]	AACAGCATCATGAAGTGCGACATCGATATCAGGAAGGACCTGTATGCCAACATGTCATGT	0.000219286	9.5768e-06	1.81706	3.34372	-1.78977	A
A_72_P075086		PREDICTED: Sus scrofa sodium/glucose cotransporter 1-like (LOC102159834), mRNA [XM_005670927]	TTCCCAGTTCCTTCCAGTCTGCCTGCATCACTGAGTTGGGCCCAGGGGCTGGATTATCTT	0.0021956	0.000234631	-4.15294	-1.73568	-1.78989	P
A_72_P529402		PDUts2055E08 Porcine testis cDNA library II Sus scrofa cDNA clone PDUts2055E08 5' similar to homologue to ref [CX061299]	TGGAAGCCGGATGCCCGTCTGGCCGTCGTGAGGGGCCGGGGATTGGGGATTCCCGGAAGG	0.000679232	4.835e-05	1.1123	-2.15672	-1.79069	P
A_72_P773975			GCTGGCTCGCCGTATCCGCGGGGAGAGAGCGTAAATTCTCATCAACGCGTTACTTTAAAC	0.000509829	3.27525e-05	1.15795	-2.08255	-1.79138	A
A_72_P008891		Rep: ADP-heptose - Burkholderia dolosa AUO158, partial (7%) [TC527467]	TAAGGAGGGGAAATGTTTTACAAATAGAATGCATCCCTTCTAGTGGAATTTCAAGAAATG	0.00789261	0.00124527	1.29439	-2.08926	-1.79195	A
A_72_P163051		Rep: Toll-like receptor 2 - Mus musculus (Mouse), partial (3%) [TC520821]	TTTTAGTAAGAAAATGATTGGCTTCAAAGAAGGTCGAGTTCATCCTTAATGCTGAGGTTT	0.00309904	0.000369574	2.07198	3.17104	-1.79301	P
A_72_P359193		Rep: Glycosyltransferase-like protein LARGE1 (EC 2.4.-.-) (Acetylglucosaminyltransferase-like 1A). - Canis familiaris, partial (34%) [TC546200]	GTTCACCAGCCCAGCAAATAAAGCAAAATTGTCTCTTCCTCAGAGAAAACGTTCCTCTTC	0.00290125	0.000340301	1.30109	2.52857	-1.79396	A
A_72_P237692	CRISP3	cysteine rich secretory protein 3 [Source:HGNC Symbol;Acc:HGNC:16904] [ENSSSCT00000029500]	GGTGTAGAACATATGGGAACTCTCTGTACTCTCTTGCAAACTTTCTATAAACCTAAACAT	0.00102774	8.58903e-05	1.06454	-2.22782	-1.79635	A
A_72_P329583			TTGGGATAATTACAATCAGAGTTACACCTTCTGGGTCACTGCCGTGAAAACTGTTTGGTT	0.000791516	6.03008e-05	1.1698	-2.50029	-1.7974	A
A_72_P638509	PRPF40A	Sus scrofa pre-mRNA processing factor 40 homolog A (PRPF40A), mRNA [NM_001244573]	GTAAACAAGAAGAGTGCACCACAACATCAGCAGCCCCAGTTCCTACAACAGAAATTCCAA	0.000561211	3.72865e-05	-1.05034	-2.0434	-1.79872	P
A_72_P225362		1141062 MARC 4PIG Sus scrofa cDNA 3', mRNA sequence [DN127090]	TATAGAAGGGGTTGGTTGTCCGTTTTTTATCATTTGCCCTTTTCAGTCTCCTAAGGGGGT	0.000146564	4.71616e-06	1.16153	-2.07495	-1.79919	A
A_72_P247822		Rep: HC12887 - Sus scrofa (Pig), partial (91%) [TC560294]	ATTATGGGGCTAGACTTTTTAAGGTGTGTGGCTTCTGTACCCTTGGTGGGAATTTTTGGG	0.00020566	8.55838e-06	1.1513	-2.07948	-1.80109	A
A_72_P475490		PREDICTED: Sus scrofa monocarboxylate transporter 1-like (LOC100156854), mRNA [XM_001928377]	GGTGGTAGGGGATTTGGAAAAGATGACAGAAGGAAATAGGTTTTATTTGAAGTCATATTT	0.00257316	0.000290595	1.19303	-2.12428	-1.80215	P
A_72_P188186		AJ948939 KN404_1 Sus scrofa cDNA clone C0007738j02 3', mRNA sequence [AJ948939]	GCAGGTTGTTTGGGGATTTTTCAGCTTGTGCACTGATTATTGTTTATTTTGTTCAAATAG	0.00201801	0.000210292	1.10948	-2.24625	-1.80321	A
A_72_P658763	CYB5A	Sus scrofa cytochrome b5 type A (microsomal) (CYB5A), mRNA [NM_001001770]	GCTAGATGTTTATGAGCCATGGAGTTCTAGAGAAATAACTAAAACACATTGGAAAGGAAT	0.001238	0.000109615	-1.17247	-2.08361	-1.80544	A
A_72_P370363		Rep: Glycoprotein Ib beta - Homo sapiens (Human), partial (46%) [TC566629]	GCCTAGACCTGCTGAGCCACCTATGCCATCTTCAGTGCGAATAAACCCTGCTCCCCTCTG	0.00695821	0.00105641	1.38947	2.19289	-1.808	P
A_72_P443637		Histone H4 [Source:UniProtKB/Swiss-Prot;Acc:P62802] [ENSSSCT00000026997]	AAAGGGAGGCGCTAAGCGCCACCGTAAAGTGCTGCGAGATAACATCCAGGGCATCACCAA	0.000351491	1.94475e-05	1.09884	-2.46366	-1.81134	A
A_72_P615191	FHL1	Sus scrofa four and a half LIM domains 1 (FHL1), mRNA [NM_214375]	CCACTAATACGGATTTCCAGAAAACTAACATTTGAATTTAGCTGTAATTCTAACCGACCT	0.00692043	0.00104925	1.35949	2.70107	-1.81209	P
A_72_P709972	CDKN3	Sus scrofa cyclin dependent kinase inhibitor 3 (CDKN3), mRNA [NM_214320]	TTCAGAATAATCGAAAAACCTTAATACACTGTTACGGAGGACTTGGGAGATCTTGTCTTG	0.00713037	0.0010892	1.20027	-2.59073	-1.81299	P
A_72_P375943			AGGACAGTGACCGTCTTTTGTATGTTGGGTTTGTCAAAACTTGCCCCCACCCAAAAAATG	0.00072071	5.25844e-05	1.13709	-2.10037	-1.8151	A
A_72_P133051	SLC3A2		GTTACAGATAAACTCCCAAATAGGGCATTTTCTGCTTCAAATAAATGTCAGCCCTGCCTG	0.0019466	0.000200442	-1.07666	-2.2168	-1.81554	A
A_72_P424084		Rep: Endonuclease reverse transcriptase - Bos taurus (Bovine), partial (3%) [TC619405]	TCAACAAAATGAAAAGAGAGCACACTGAATGGGGGAAAATATTTGCAAACCTTAGGATTC	9.30381e-05	1.68761e-06	1.38202	-2.55077	-1.81945	P
A_72_P179471			CATGGGACGACATAAAGCCAGATATAGCAGGATATTTATAGCAGTTAATACCTGTATTAA	0.000196125	7.90029e-06	-2.54232	-2.17016	-1.81996	A
A_72_P074121			CTGAGTTCACCACATTTGGGGGTTGGTATTTTTAGCATAAGCTTTAGTTCTTCTATAAAA	5.88181e-05	5.39677e-07	1.02858	-2.41011	-1.82039	P
A_72_P423069			GGCTGAGTTATACCCCTTTCCTGTAACATTTTAAGTAAAATAATATGCTTTGCTTTCCTG	0.000558064	3.70398e-05	-2.09566	-2.2829	-1.82058	P
A_72_P100231		77547 MARC 2PIG Sus scrofa cDNA 5', mRNA sequence [AW486874]	ACTGGGGGTTGGAGTGTTGAAAGCAATGGGCACCAAAGCATCAAAAAATTAGATTTTCTG	0.000518631	3.35436e-05	1.29371	-2.14423	-1.82129	A
A_72_P011106	PARP1	poly(ADP-ribose) polymerase 1 [Source:HGNC Symbol;Acc:HGNC:270] [ENSSSCT00000028077]	TAGGTACAACTGACAATAGGGGAAACGTTGGGGAGGGTTTTGTTTTTGTTTTTGTTTTTG	0.000439543	2.66667e-05	-1.6071	-2.34621	-1.82174	P
A_72_P113771		CJ030181 full-length enriched swine cDNA library, adult testis Sus scrofa cDNA clone TES01C090003 5', mRNA sequence [CJ030181]	TACATCCTTCTAATCGTCAGGCCCCATTATATTGGTTCCAACAGTGTCCTTTATAGCGAA	0.00972407	0.00164227	-1.60997	-2.19976	-1.8219	A
A_72_P079971		Rep: PREDICTED: transcription factor A, mitochondrial isoform 1 - Pan troglodytes, partial (7%) [TC530610]	GCCTGCAGTCCACGTGGAGCAAAACGGGGGTGAACAAATTAAGTATAAGAAATGGAAAAA	0.00213088	0.000225957	1.09655	-2.16932	-1.82215	A
A_72_P317813			GGGGTGTCGTGTCCACAACTGGGTACAGAATTTTTCTTAATTAAATTGGTGTTAAAATTA	0.0027495	0.000317059	1.20506	-2.07372	-1.82239	A
A_72_P036161			ACTGAGCCACGATGGGAACTCCAGAAAATATACTTTTTTAGTTGACCTTCCATTAGTAAT	0.00887308	0.00145504	-1.24945	-2.16896	-1.82415	A
A_72_P224917			AATTTCTCTCACCAAGTCACTACACCGGACAACAAAAGGGTGAGAGGGGGAAAGAAAAAC	8.77999e-05	1.50067e-06	1.38959	-2.23325	-1.82606	P
A_72_P365078	EN2	engrailed homeobox 2 [Source:HGNC Symbol;Acc:HGNC:3343] [ENSSSCT00000017879]	GGTTATCAAAATTGTGAACACTCTCCCCCTGCATTTTTGTGTGTTTCAATTCTTGAAAAT	0.000443254	2.69731e-05	1.06384	-2.25676	-1.82725	A
A_72_P032451	RIPPLY1	ripply transcriptional repressor 1 [Source:HGNC Symbol;Acc:HGNC:25117] [ENSSSCT00000013725]	ATCTAGAGAGTCAGCTTGCTATGGGGACCTCCTTCCTTCTACTGGGGGTCTCTGTGTTGA	0.000463678	2.86726e-05	1.2806	-2.06129	-1.82741	A
A_72_P346158		transforming growth factor beta 2 [Source:HGNC Symbol;Acc:HGNC:11768] [ENSSSCT00000033068]	AGAAGCCAGTCTAATTGGAACACATCTGCAGATCTCTTTGGAAAACTATTAAATCAAAAC	0.00169498	0.000166769	2.33824	2.40369	-1.82909	P
A_72_P110236		Rep: G protein coupled progestin receptor gamma - Oryzias latipes (Medaka fish) (Japanese ricefish), partial (5%) [TC605839]	GGGGCTGGAGACTGACTTCAATCACCAGTGACCAATGAAGTAATCATACCTATGTAATGA	0.0029929	0.000354037	-1.0098	-2.32348	-1.8292	A
A_72_P059396		Rep: Predicted protein - Monosiga brevicollis MX1, partial (3%) [TC538085]	ATCAACCCTCACCCCACAACCAAGATAAATATTTATTGCTCTCTTTTATGTCAGGCCCTG	0.000100296	2.05857e-06	-1.24729	-2.04372	-1.83223	A
A_72_P272169	LOC100626250	armadillo repeat containing 5 [Source:HGNC Symbol;Acc:HGNC:25781] [ENSSSCT00000031066]	TGTGGTGATGGGGGTAGACTTGGGGGGCAAGGGTCCCAGCCTAGACTCTTGATGTCCCCT	0.0041006	0.000525923	1.22146	-2.03037	-1.83286	P
A_72_P387428	COL7A1	collagen type VII alpha 1 chain [Source:HGNC Symbol;Acc:HGNC:2214] [ENSSSCT00000012432]	TGACCCAAGCTTGTGATGACATGGTGCTGATTCTGGGGGGTATTAAAGATGCTGTTTTTT	0.00112045	9.65379e-05	1.05886	-2.35206	-1.83565	A
A_72_P728918	ACTA1	Sus scrofa actin, alpha 1, skeletal muscle (ACTA1), mRNA [NM_001167795]	TCGGCGGGCATCCATGAGACTACCTACAACAGCATCATGAAGTGCGACATCGATATCAGG	0.000245164	1.13918e-05	1.51679	2.67634	-1.8358	P
A_72_P226897			GCTAGTGGGGAGAAAGAGATTTCAAGGAGATGGAAAACTTATGTAACTTCTAAAAGAATC	0.000111857	2.69763e-06	1.24325	-2.58986	-1.8361	A
A_72_P166101			GGGGTTCCAAAGGGAATTTTAAAACCCCGGCCCCAAAAGGGAAACCCCAAAAAGTTTTTT	0.000127657	3.65169e-06	1.23604	-2.28591	-1.83652	A
A_72_P398008		Rep: Precorrin-2 methylase - Thermus thermophilus (strain HB8 / ATCC 27634 / DSM 579), partial (8%) [TC611063]	TAAAAAGATCCATGTAAAAAATTCCTTCATTTGCAACCCCCCACCCCCCAAGTTAAAAAG	0.00154202	0.000146634	1.17811	-2.23712	-1.83725	A
A_72_P317063		Rep: ATPase A1A0 subunit H - Methanococcus aeolicus (strain Nankai-3 / ATCC BAA-1280), partial (15%) [TC522413]	ACACACACACACACACACACACGCATACTTTCACACAGTTAACAAAAAGGGAACTAAAAA	0.00584896	0.000839107	1.17461	-2.14656	-1.83858	A
A_72_P273319	CPSF1	cleavage and polyadenylation specific factor 1 [Source:HGNC Symbol;Acc:HGNC:2324] [ENSSSCT00000033818]	CACTTCTAGAGCCCTGGATGCTGCCACCTCCCTACCCCTTTTGTATAAAACACGAGCAAG	0.00096362	7.8744e-05	-1.09227	-2.10955	-1.83939	A
A_72_P319748	TMEM237	Sus scrofa transmembrane protein 237 (TMEM237), mRNA [NM_001243665]	GGGAATAAGGAAGGACAGGGGGAAGACCTTTATTATTTATTTTTGTTGTCTCCTTACTGA	0.000292748	1.50923e-05	1.24117	-2.40778	-1.83947	P
A_72_P288654		EST-AO228B03 Alveolar macrophage from PRRSV-infected pig Sus scrofa cDNA clone AO228B03, mRNA sequence [ES447306]	TTCTCTGGGGGAGTAACCATCATTCAGGGCATTTTTTCTAAAATTTTTATTGAAGCAAGG	0.00309731	0.000369297	1.18635	-2.16022	-1.84061	A
A_72_P297329		Rep: Enhancer of rudimentary homolog - Homo sapiens (Human), partial (98%) [TC562446]	GTGAATGATCTTTTCACTCTGAAGCCACCGTTGCCCCTTTGCTCCTTTACTTTCGTTTTT	0.00101276	8.41284e-05	1.12669	-2.13386	-1.84251	A
A_72_P076096	NMT1	N-myristoyltransferase 1 [Source:HGNC Symbol;Acc:HGNC:7857] [ENSSSCT00000018875]	TTGCCATTGTCGGGGTCTGAATTTCATGATGCTGTATTGTGGATTTTTGTGGTGGTGGTG	0.00094621	7.66711e-05	1.01792	-2.17529	-1.8477	A
A_72_P383193			CTCGGTGATGGCGGGGTGATAATATTAGGAATTTAGCCCTCTGAATAAAATGAGTATTTG	0.000359133	2.01329e-05	1.11417	-2.33978	-1.84879	A
A_72_P647599	CTSV	Sus scrofa cathepsin V (CTSV), mRNA [NM_213892]	ATTTTGGATTGTCAAGAACAGTTGGGGTCCAGAATGGGGCTGAACGGCTACGTAAAAATG	0.00806328	0.00127885	1.13707	-2.23935	-1.8491	A
A_72_P222402	LOC100525237	PREDICTED: Sus scrofa hypothetical protein LOC100525237 (LOC100525237), mRNA [XM_003129172]	GTGGGCACACTTGTCTGTGTATCAGAACTTGGCACAACTTAAATTTGGTAAATGGTTAAA	0.00182148	0.0001839	1.26416	-4.90813	-1.85012	P
A_72_P562289	NEFM	neurofilament medium [Source:HGNC Symbol;Acc:HGNC:7734] [ENSSSCT00000010576]	GGGGATGTCTTGAGATGTATTATACGAAGAACCAACTGAGCCAAAAATAATAAATGAAAC	0.00111894	9.63823e-05	1.24148	-2.23875	-1.85018	A
A_72_P430629		PREDICTED: Sus scrofa ATP-binding cassette, sub-family A (ABC1), member 13 (ABCA13), partial mRNA [XM_013977957]	TTTCCTAAGAAGTTACCGTTAAGGGTTCTATGATTTTTCCCCCAGTCCACACTGTCTCGT	9.85421e-05	1.9364e-06	-1.15191	-2.49508	-1.85041	P
A_72_P389073		Rep: 40S ribosomal protein S26 - Homo sapiens (Human), partial (50%) [TC615378]	ATAATGGGGGTTGTGTATGTTACAGGAACTGTAACTTCACCACATATTAAACTCTGGAGT	0.000756495	5.63261e-05	1.19038	-2.00258	-1.85178	A
A_72_P405033	FHL1	Sus scrofa four and a half LIM domains 1 (FHL1), mRNA [NM_214375]	TATTACTGCGTGGATTGCTACAAGAACTTTGTGGCCAAGAAGTGTGCTGGATGCAAGAAC	0.00156507	0.000149757	1.54169	2.48152	-1.85217	P
A_72_P178176	BLOC1S3	Sus scrofa biogenesis of lysosomal organelles complex-1, subunit 3 (BLOC1S3), mRNA [NM_001098586]	TCGCTCTGTGTCCTGTGTAGCCACCCACCCAACTTGCTGTCACCCTCAGGGCTGACCTTG	0.00958324	0.00160968	-1.14226	-2.12413	-1.85342	A
A_72_P084206		Rep: Transporter, major facilitator family - Synechococcus sp. (strain JA-2-3B'a(2-13)) (Cyanobacteria bacteriumYellowstone B-Prime), partial (4%) [TC569169]	ACAGGGGCAGGAGCAGTGGATATGACTAACAAAATCTTTGCTCTGATAGAACTTACATTC	0.00156697	0.000150047	1.34253	-2.52531	-1.85365	P
A_72_P011706			ACCATGGTGGGCCTTTTTTATGGAGGGGCACAAGTCTGTTTTCTTTTTCTTTTTCTTTTC	9.86716e-05	1.98414e-06	1.45724	-2.11558	-1.85444	A
A_72_P189861	SYNGR3		CTGACCTGGACTGGGAGTGACTGGGAAGGGACAGCGCCCTCACCCCGTGGCCTGGCAAGC	0.000219286	9.57739e-06	1.23746	-2.16309	-1.85556	A
A_72_P359093			GTAGAACAAGGGGAAGAGGACATTGCATGCATTTCGAAGACGTTTCTCCAATTTAAATTT	0.000107827	2.4598e-06	1.08775	-2.33684	-1.85749	P
A_72_P592749	FHL1	Sus scrofa four and a half LIM domains 1 (FHL1), mRNA [NM_214375]	CGTAGGAGTGGTTAGAGAAGCCGAAGCCTCATTGCTACATTTTGTCATTAGCTTTGATCA	0.00138162	0.000126856	1.53538	2.17788	-1.85899	A
A_72_P196602		Rep: MscS Mechanosensitive ion channel - Ralstonia eutropha (strain JMP134) (Alcaligenes eutrophus), partial (3%) [TC526846]	GAGGGGTGGGAGAGGACTTTATTGGGACAACTGGAGAAAATTGAATAAAGGTTGATATTA	0.00112927	9.75642e-05	1.17926	-2.22744	-1.85925	P
A_72_P591624		BX676367 Sus Scrofa library (scac) Sus scrofa cDNA clone scac0031.b.11 3prim, mRNA sequence [BX676367]	TACTAAGGAGGGTGAATTTGCTGGGAAATGGGAATGGGGGTATGTATTGACAGAACCTTC	0.000245356	1.14295e-05	1.11444	-2.18934	-1.8596	A
A_72_P050406	NCDN	Rep: Os08g0254900 protein - Oryza sativa subsp. japonica (Rice), partial (5%) [TC622615]	TAAGCTTTCGTGTCGTGTTGCAGCAGAGTGACAATGGGGGTTGGGGGGTTATTTATTTTT	0.00341811	0.000417488	1.14244	-2.13289	-1.86069	P
A_72_P243607			TTCGAAATAACATAGTGCCTAGGTCAGTCGAAACCATCCCAGTTTCCCCAGAAATGCAGA	0.00164544	0.000160329	1.1447	-2.84906	-1.86194	P
A_72_P399113		AJ957473 KN404_2 Sus scrofa cDNA clone C0007749p11 3', mRNA sequence [AJ957473]	CAAAATGTTCATCTTACTGTGTCACGTCTCTTAAAAACCCTGGACCTGCCTGTGCTCTCT	0.00234729	0.000256646	1.58309	-2.49426	-1.86363	P
A_72_P065136			TCTTAACCTTTCGGGGGCTCACCAAGCCTTTGATAATTTGACAAAAACTGTGGCTCCTTT	0.000209031	8.74809e-06	1.1804	-2.27415	-1.86409	A
A_72_P336483			TGTCCCTATTTAGTTGGGGGACATGCTCTGTCAATCTAAATTAAAAATAAGACAAAGCAA	0.00221904	0.000238484	1.2371	-2.25327	-1.86461	A
A_72_P423254			TGGGAAAATGCCTGGCAGAGGAATCCTTTGTTCAGATTTTAATAAACATATATCTGCACC	0.00327421	0.000395037	-1.11536	-2.21184	-1.86506	A
A_72_P407578		Rep: Endonuclease/reverse transcriptase - Sus scrofa (Pig), partial (7%) [TC558809]	GATGGGTTGGGGATATGGGATTGGTATATGTGCACTATTGTAAATGGAATGGATAGTCAA	2.22021e-05	6.16175e-08	1.11652	-2.20578	-1.86536	A
A_72_P227807		Rep: Integral membrane protein GPR175 - Homo sapiens (Human), partial (29%) [TC601596]	TTCCCAAAGCCCACTTTGGTGGATGGGGTTAAGGGGGTATATTTTTGTGATTTATTTTTT	0.000102038	2.14765e-06	1.16814	-2.33913	-1.86543	P
A_72_P774281			TAGTGGGGGCAAGACAACCGGCTTTGCAAGAATTATAAATCCTTGGAAATAGCCAAAAAA	0.000289713	1.47766e-05	1.36597	-2.30485	-1.86631	P
A_72_P362883		Rep: Carbonic anhydrase-related protein 11 precursor - Sus scrofa (Pig), partial (47%) [TC585218]	AGGGAGGGGAGTCACCCCCAAAACAAAGCTATTAAAGGGACAGAATACTTGCCGTAAAAA	0.000113386	2.78558e-06	1.14768	-2.26193	-1.86643	A
A_72_P176971		DB807387 full-length enriched swine cDNA library, adult lung Sus scrofa cDNA 3', mRNA sequence [DB807387]	GCACAGGGCGGGACGACAGGCATCGGGGCCCAGAGGTGACAGGGTGACGGGAGGTGGGGG	0.0010303	8.61554e-05	1.10765	-2.44638	-1.86726	P
A_72_P412598	DRAM1	DNA damage regulated autophagy modulator 1 [Source:HGNC Symbol;Acc:HGNC:25645] [ENSSSCT00000029052]	TTTCGCAACAAGCCCAGACCGCCCGCGCCCCACCCACCCCCGAGCCTCCGCCTAGCCGCC	0.000697201	5.0091e-05	1.17541	-2.07353	-1.8691	A
A_72_P362793		Rep: Methionine aminopeptidase 2 - Bos taurus (Bovine), partial (19%) [TC559539]	CCAAAATGATTGGGACCAGTGGTTGGTTAATCAAAAAAGTATGTTAAAAATGGGTATCAC	0.00191166	0.000196056	-1.1403	-2.27275	-1.86968	A
A_72_P151196		Rep: ATP synthase C chain - Corynebacterium diphtheriae, partial (15%) [TC524055]	AAATAATAAAAGGCAAAATTTTATGCTCATGGATGTGCCTAGTTTCCCTCCCCCCAAAAA	0.000358724	2.00793e-05	1.39936	-2.00295	-1.87059	A
A_72_P162021		1497153 MARC 3PIG Sus scrofa cDNA 5', mRNA sequence [DY405668]	AAATCCCTCTTGTGTCTCTCCCTTGACAACAGTGGAAAAACACCCCTGAATCAATACTAA	0.000180959	6.88209e-06	-1.79538	-2.69596	-1.8709	A
A_72_P403933		Rep: Protein FAM110B. - Canis familiaris, partial (35%) [TC528921]	GTTCTTGTGTTTTTATATCCCGCGCTATTGTGTCTTAATTAAAAGTTTTATCAACCGGCA	4.0135e-06	2.58034e-09	1.99396	3.99935	-1.87103	A
A_72_P362428		Rep: Chromosome undetermined SCAF10386, whole genome shotgun sequence - Tetraodon nigroviridis (Green puffer), partial (7%) [TC559328]	CCCCACCCCCTTGGCAACCACAAGTTGGTAAAATCTGCTTTTTAAATGCAAAGACGATCA	0.000292378	1.50311e-05	1.06163	-2.19128	-1.87319	A
A_72_P348313		Rep: Prostaglandin-endoperoxide synthase 1 - Homo sapiens (Human), partial (9%) [TC552284]	TAAAATGCTGTAAACGTGTGTGGAATGTCCCCAAGCCACCCTGCGTGACCTTGAATAAAA	0.000608147	4.13807e-05	1.10128	-2.36601	-1.87459	A
A_72_P232402	RSC1A1	Sus scrofa regulator of solute carriers 1 (RSC1A1), mRNA [NM_213793]	TATTTGAGGTCTGATTCAAAGTTCTGGGGCATTAGGCATAAGAGAGCTGGCTTCGATGCT	6.60327e-06	6.50301e-09	-2.21852	-2.48759	-1.87682	A
A_72_P030856			GGGCCAGTATTGAAGAAGGAGGTAGATTTGTAGGTGACAGTAAAAATCTGATTCTTACAC	0.000184232	7.14347e-06	1.08521	-2.50221	-1.87891	A
A_72_P029471			TGGGAATGGGGCCTCCTAATTTTTTGAGGCTTGGAAGAAGGGGAAATATACCCCAAAAAA	0.000346554	1.91044e-05	1.34135	-2.58692	-1.88001	P
A_72_P283654		929977 MARC 4PIG Sus scrofa cDNA 3', mRNA sequence [CK459760]	TAATCAACTGAACTGCCACTGCCTCCCAAGGTAATTGTGTCTTTAGAGCCATGGAAAGCA	0.000295607	1.52847e-05	1.32	-2.02296	-1.88208	A
A_72_P102296			CCTGGAAAACAGGACTGGCGGGAAAGACCATTAATTGGGGTAATATTTGGGGTAAAATTT	0.00116206	0.000101134	1.23355	-2.12206	-1.88252	A
A_72_P497234	LCAT	Sus scrofa lecithin-cholesterol acyltransferase (LCAT), mRNA [NM_001164856]	AAGTATACTGTCTGTATGGTGTGGGCCTGCCCACACCCCGCACCTACATCTTTGACCACG	0.000376795	2.1505e-05	1.26953	-2.19367	-1.88345	A
A_72_P362658			GGGGACAGAGCACAGACTCCCAAAGTAGGTTCTAGGAGATGTTATTGCTCTTTTAAAAAA	0.000429468	2.5697e-05	-1.13216	-2.5393	-1.88522	A
A_72_P234792	LY6G6D	Sus scrofa lymphocyte antigen 6 complex, locus G6F (LY6G6F), mRNA [NM_001195349]	AAAGTGCAGACAGAGTTGGTGGGAGATGTGACTTACACGACCCACAGGGACTGCTGCGTC	0.000111648	2.65931e-06	4.63365	3.76486	-1.88716	A
A_72_P149216		PREDICTED: Sus scrofa annexin A3 (ANXA3), mRNA [XM_013978816]	GCTGGGACAGAGACGTGGCCTGAATTTCATGATGTATGTATATTTTGAATAAATAATTGA	0.00107455	9.13524e-05	-1.53515	-2.14091	-1.88866	A
A_72_P055216			GTGTCATTTATATGTGGGGCTATTGTGAATAACAGTGCTATAAGTGTTCCTCTCCAAAAA	0.000814788	6.25885e-05	1.10291	-2.18571	-1.88979	A
A_72_P503300	2020-09-03	septin 3 [Source:HGNC Symbol;Acc:HGNC:10750] [ENSSSCT00000000042]	GAAGAGTGGTTTTCCTAAAGAGACATTTCTGGAGTTGACTTCCTTATCCTAAAACTTTAA	0.00042959	2.57284e-05	-1.98534	-2.36139	-1.89112	A
A_72_P441554	IGFBP4	Sus scrofa insulin like growth factor binding protein 4 (IGFBP4), mRNA [NM_001123129]	AAGCACTTGGCCAAGATCCGAGACCGGAGCACCAGTGGGGGCAAGATGAAGGTCATCGGG	0.00016365	5.80676e-06	1.18314	-2.50369	-1.89136	P
A_72_P334838		Rep: Neurotrypsin precursor - Hylobates leucogenys (White-cheeked gibbon), partial (37%) [TC587383]	GTGAGATTATCCATACATTGGGGTGTAGAGTGGGGAATAAAATCTTAAAGGGGTCAAAAA	0.00951537	0.0015924	1.31402	-2.20475	-1.89141	P
A_72_P229537	PLCD3	phospholipase C delta 3 [Source:HGNC Symbol;Acc:HGNC:9061] [ENSSSCT00000018874]	CAGGGAGTGGGGAAGCTCAGAGCCCTGGGGAAACCTAGGAGCAGGTTTTTAATCTGTGTC	0.00020947	8.79527e-06	1.16589	-2.35846	-1.89149	A
A_72_P163381			TTGTAGATAGGGGCTCCGGCTGCTGTAGAAACTAATAAAGGTGTGGTTGGCTCTAAAAAA	0.000471903	2.94189e-05	1.16297	-2.11697	-1.8922	A
A_72_P385988		PDUts2102F04 Porcine testis cDNA library II Sus scrofa cDNA clone PDUts2102F04 5', mRNA sequence [CX065620]	ATTTGATATACTTCAGGTGGTGAAAGGTCAGTGGGGTCAAAGCATTATAACAGTGAGAAT	0.000154765	5.22348e-06	1.38022	-2.10443	-1.89328	A
A_72_P655426	AGPAT3	Rep: 1-acylglycerol-3-phosphate O-acyltransferase 3 - Bos taurus (Bovine), partial (8%) [TC611267]	GAGCGGGGGAAAAAGACACTTAGAAACTATTTTTCATATTAACTGGTGACTAATATTGAC	0.000657362	4.61594e-05	1.1321	-2.07744	-1.89362	A
A_72_P478123	CEBPE	CCAAT/enhancer binding protein epsilon [Source:HGNC Symbol;Acc:HGNC:1836] [ENSSSCT00000002275]	TATCTGCCTACATCGAATCTGGGGAGGAACAGCTCCTCTCCGACCTCTTCGCTGTGAAGC	4.32895e-05	2.60751e-07	2.75123	1.55963	-1.89427	P
A_72_P443520		histone cluster 1 H4 family member e [Source:HGNC Symbol;Acc:HGNC:4790] [ENSSSCT00000029000]	TGCTCGGCGAGGGGGAGTCAAGCGGATTTCCGGCCTCATTTACGAGGAAACCCGAGGTGT	0.00086835	6.82541e-05	1.19831	-2.25757	-1.89444	A
A_72_P253562		Rep: Endonuclease/reverse transcriptase - Sus scrofa (Pig), partial (7%) [TC631103]	TTTCTCACATTACGTGATCCATCATAAGTGACTAGACAGAGTTCCCAGGGCTACACAGCA	0.00328729	0.00039752	1.06872	-2.11404	-1.89552	A
A_72_P604648	FBXO7	Sus scrofa F-box protein 7 (FBXO7), mRNA [NM_001171751]	AACAACTGAGTGATTCATTCCAAGGACAGGCAGCCCAATCTGATGTCTGGAATGATGACA	0.00050618	3.23944e-05	-1.50368	-2.31127	-1.89575	P
A_72_P479234	CHGA	262397 MARC 2PIG Sus scrofa cDNA 5', mRNA sequence [BF444501]	CGAGCCCGGGCCACCCTGCCACCCCCACCCCCCTCCTTTCCTCCTGCTCCTGCTGCTGCT	0.000153679	5.14573e-06	1.14061	-2.25253	-1.89605	A
A_72_P183496		Rep: Zinc finger protein 343 - Homo sapiens (Human), partial (29%) [TC581756]	GGGGCACACATACTGAGAAGAAACTTTGTCAATGTGATAATTAAAAGAACCCACCTCATG	0.000536479	3.5128e-05	1.14775	-2.2124	-1.8961	A
A_72_P255877			GGAAGCTGGTTTTACCCTTAAAAAGCATGTCTCTGGCACAACATTGTAAGTCAGCTATAC	0.000549516	3.62234e-05	-2.71917	-2.69778	-1.9015	P
A_72_P138751			CTTACCCCATTAATGTACAGTCTCGAACTAACTGCTAATATTAAAGTGGGTTCTGTTTAA	0.00159638	0.000153996	-1.11548	-2.44346	-1.90204	A
A_72_P393973			TCTTTAGAGACATCGGGTCCTTAGCCTGCTGAGCCACCAGTGGGAATTCTTCTATTTTTT	0.000139551	4.30195e-06	-1.01533	-2.24037	-1.90302	A
A_72_P332078		AJ961418 KN404_2 Sus scrofa cDNA clone C0007750h05 3', mRNA sequence [AJ961418]	CTATGAACATGGGGGTGCATGTGCCTTTTGAATTAGAGTTTTCATTTTTTCTGGATAAAT	0.000423407	2.51544e-05	1.21326	-2.06959	-1.90452	A
A_72_P021141		Rep: Reverse transcriptase - Musa acuminata (Banana), partial (18%) [TC545002]	TGTTGTTGTTTGTTTGTTTTTGTCTTTTTGCCTTTTCTAGGGCCGCTCCATATGCCGCGG	0.000696766	4.99822e-05	1.036	-2.29622	-1.90632	A
A_72_P292594			AATTGCTTGATGTGACAGTTTATCGGGGGTACGAAATGGAATGGAACGGATTATGAAGGG	0.000121581	3.28343e-06	1.24959	-2.05926	-1.90687	A
A_72_P419284		PREDICTED: Sus scrofa ataxin-1-like (LOC100738382), miscRNA [XR_135232]	TTAATGTAGCGTCTTCACTGATTCAACATCCAGGAATCCACTATCCCCCAATTCACTATG	0.00543664	0.000763185	1.17275	-2.59944	-1.90774	A
A_72_P210297		51037 MARC 2PIG Sus scrofa cDNA 5', mRNA sequence [AW416039]	GAGCTCGAGGCTGTGACTGGAAGGAGATTTTTAGTTTTAAATAACTTCTGGGGGAAAAAA	0.000155998	5.29758e-06	1.35531	-2.12052	-1.90848	P
A_72_P211717		Rep: Cry4Aa - Bacillus thuringiensis, partial (12%) [TC589302]	TGAGACATAAATTTGAGGTCCCATTTAAAGCCATGAAATTTGCTGTATAGGGGGGAAAAA	0.000258049	1.23224e-05	1.29406	-2.49551	-1.90851	P
A_72_P215612		MI-P-A2-aff-c-05-1-UM.s1 MI-P-A2 Sus scrofa cDNA clone MI-P-A2-aff-c-05-1-UM 3', mRNA sequence [BQ597764]	ATTTTTGGTCTGGTAGGGGAGCTAAGTTGTTCCGGGTAAAAGGAAGATCCCTGATTTTGG	0.000153829	5.15863e-06	1.4252	-2.22277	-1.91011	A
A_72_P169716		AJ949738 KN404_1 Sus scrofa cDNA clone C0007736m05 3', mRNA sequence [AJ949738]	ATGGTAAGAAAAGCAAAGGGGCTCTAGGGAATAGTCTTGTCATTGTCTACCATGGCACAA	3.36146e-05	1.55831e-07	1.0198	-2.06475	-1.912	A
A_72_P055736		Rep: Forkhead box protein N3 - Sus scrofa (Pig), partial (21%) [TC527993]	TGGCTTCAATCTCCTTTAAACATAAAATTCTTAAGGGTCCAAAACAAAGGAGGGGGGCAA	0.00014016	4.33722e-06	1.32612	-2.59302	-1.91215	P
A_72_P422374		Rep: C2ta protein - Mus musculus (Mouse), partial (6%) [TC557589]	TGTGTGCTTGATTGCATGCCCCTCCCTCTTTTACCAAAATCGCATATGTACTGACATTTC	0.000630468	4.35493e-05	-1.15712	-2.49388	-1.91337	P
A_72_P004996		Rep: Transcriptional regulator, GntR family - Solibacter usitatus (strain Ellin6076), partial (4%) [TC561579]	TGAGGCTGTGTCTCCCTCCATCCACCCCCAAATTCTCTGGAGCTGTTTACACTTTAAAAA	0.000717895	5.2334e-05	1.10827	-2.20257	-1.91529	A
A_72_P313973		799665 MARC 3PIG Sus scrofa cDNA 3', mRNA sequence [CF175683]	TGAAATCTTGAGTGGGGGAACAGAACATGTGTGTATGTATGCACACATATCTTTAATTTC	0.000174241	6.4488e-06	1.20794	-2.27744	-1.91677	A
A_72_P585956	MTMR14	myotubularin related protein 14 [Source:HGNC Symbol;Acc:HGNC:26190] [ENSSSCT00000012636]	TATGAGAGTTCTGAGAAGGAAAAAGACACGTTTCAGAGCACCGTGCAAGTGAGCAAGTTG	8.34251e-05	1.25977e-06	1.21095	-2.00639	-1.91854	A
A_72_P361128		Rep: cDNA sequence BC050210 - Rattus norvegicus, partial (22%) [TC623026]	TTTTAGGGGAATGGATGAAATGGCACACGTGGCTGCTTATAATGTTTCATTTACTCATTT	0.000183036	7.03839e-06	1.35228	-2.36913	-1.91856	A
A_72_P021646			GTGTCCCCTTCTGCCTGGCAAAGCAATAAAGCTATTCTTTTCTATTTTACCCGTGAAAAA	0.000401965	2.34847e-05	1.03848	-2.37953	-1.91862	P
A_72_P141016		BX920734 Sus Scrofa library (scan) Sus scrofa cDNA clone scan0006.d.05 5prim, mRNA sequence [BX920734]	CCGAAAAAAGGCAGGGCGGGAGGACTTGATGGATGTGGAATTTTTCCTTTAATAAACTGG	0.000325777	1.75487e-05	1.04688	-2.44087	-1.92041	A
A_72_P538475	LOC100156325		TGTGAAGAACAAAACTGAGGGGAAAATCGTGGAGTTGATCAAGAAGCTTTTCCCTCGGAC	2.48841e-05	7.86479e-08	1.2999	-2.48858	-1.92121	A
A_72_P297774		Rep: S-adenosyl-dependent methyl transferase - Buchnera aphidicola subsp. Cinara cedri, partial (5%) [TC562689]	AAAGAGTATGCGGATGGAGAACAGTTTTGGGGCTGCTGATATATAATTAGATAAACTTAT	0.00114981	9.97259e-05	1.11792	-2.06452	-1.92238	A
A_72_P111846		UMC-peov3-011-h04 Oviduct from a gilt in estrus peov Sus scrofa cDNA 3', mRNA sequence [CO941953]	ACAAGATAGAACTCTCTCCCCCCAAGAGATCATTGTAATAAGAGACCTACATGTAAAAAA	0.000349268	1.9286e-05	1.22159	-2.00222	-1.9227	A
A_72_P390958			GAATGCCCTTGGGCTCATCTGGTCCTGGGCTTCAGTGCCCCAATATGTAAAGCGAGTGAG	0.000844588	6.569e-05	1.21691	-2.47839	-1.92273	A
A_72_P106876		Rep: Cytochrome c oxidase subunit 2 - Musca domestica (House fly), partial (6%) [TC525130]	AGAATCTTTCAAGAAAAATCATACCAATTTACCCCCCTCCTCCAACACTGTATGAGAAAT	0.00127773	0.000114508	1.37068	-2.10753	-1.9244	A
A_72_P298769	LOC100739849	Rep: Uncharacterized protein ENSP00000383317 - Homo sapiens (Human), partial (18%) [TC551890]	CGTATATATACAGCTTCCTGTGTGGGCTCGTCCTCTCCCTGATTTCCAAAGTTTTCTCTA	9.64578e-05	1.8115e-06	1.1396	-2.59615	-1.92546	P
A_72_P440961	RIIAD1	Sus scrofa RIIa domain-containing protein (LOC100294636), mRNA [NM_001159765]	TCCAGGCTGCCTTGGGCTGTGTCTGCTGTTGCAAAGGCTTTTAAAGATACTCATTAAAAC	0.000356303	1.9836e-05	1.07929	-2.07483	-1.92675	A
A_72_P503667		Rep: Chromodomain-helicase-DNA-binding protein 2 - Homo sapiens (Human), partial (5%) [TC520996]	ATAAAGGACGGCTTGGAATGAAGGGGAGAGCAAGAGTTGTTAAGCACCTGGATGTTTTTG	0.000144249	4.57646e-06	1.15226	-2.58556	-1.92684	P
A_72_P353838			AAATAATTACGGTTGTTAAAGGCCGCCCTCCCCAGATTCACCTGTAAACGTCAAACACGA	0.000452971	2.77407e-05	1.14484	-2.14236	-1.92724	A
A_72_P320788		Rep: Transmembrane protein 20 - Canis mesomelas (black-backed jackal), partial (93%) [TC602177]	GCTATTTCTTGTATTAATTGGGATATTTGGTTTGGGGGGTCAGGTGCTTCTCACAAAGCC	0.000121016	3.23167e-06	1.30545	-2.20233	-1.92827	P
A_72_P388388		Rep: Three domain flagellar creatine kinase - Chaetopterus variopedatus (Parchment worm), partial (30%) [TC535415]	AAAGGGGCAATGAGAGGTTCCCCGTTGGTGGGTGAAATGGGATCCAAACGGCCTTGTGAG	8.74054e-05	1.47934e-06	1.44714	-2.55187	-1.93144	A
A_72_P380143	SMC6	structural maintenance of chromosomes 6 [Source:HGNC Symbol;Acc:HGNC:20466] [ENSSSCT00000009425]	GTTGTTGGCAATAATGGAAGTGGGAAGAGTGCAGTACTGACAGCTCTCATAGTTGGTCTT	0.000153365	5.11868e-06	-3.04047	-2.08638	-1.93145	P
A_72_P026776		raor032_a16.y1 aor Sus scrofa cDNA 5', mRNA sequence [EV865157]	ACTGGAACAGAAAGCAATGATTAGACATGGGGGACAGGAGTGGGGAAAAACTTTTATATG	0.000106731	2.41999e-06	1.1704	-2.4999	-1.93175	P
A_72_P131466		Rep: Predicted protein - Physcomitrella patens subsp. patens, partial (7%) [TC588550]	GGCTCGGCCTGGGCACGGCTCCGGCTGTAGCTCCCACTCTAAGGAGAAGGCAGCCTGAGT	0.00887213	0.00145447	1.01767	-2.09228	-1.93341	A
A_72_P075401	KLF16	Sus scrofa Kruppel-like factor 16 (KLF16), mRNA [NM_001164009]	TGAATGCAGGCTTATTTATTTTCCTGTCTCTGCTGGGGTGGGGGCTGCACTGCCCCCTCT	0.00011255	2.73047e-06	1.12903	-2.41339	-1.93496	P
A_72_P144671		835813 MARC 3PIG Sus scrofa cDNA 3', mRNA sequence [CF365202]	GGTTTCCTTTGCTGTGCAATAGCTTGTCAGTTTGATGAAGTCCCATTGGTTTATTTTTGC	0.00653694	0.000974635	1.09602	-2.10985	-1.93663	A
A_72_P426569			GTCCAGAGACCATGGCAGGGACTAGACTGTTCCACTTACTGTTATTTAACTAGAAGGGAA	0.00718496	0.00109956	-2.12547	-1.796	-1.93903	A
A_72_P020431			AGGTCTTGTGGTTTTGTATTCCATCCCTGTCTTTCCCCATTTCCCCGGTGTGAATCCTTG	0.00211087	0.000222675	1.21876	-2.35221	-1.9391	P
A_72_P434494		PDUts1036A03 Porcine testis cDNA library I Sus scrofa cDNA clone PDUts1036A03 3' similar to homologue to emb [CV866868]	TTAGTATGAGAGTCTCTAGTCCCATCCGTGGTGCTGCAAATGGCATTATTTTGTTCTTTC	0.000504515	3.22262e-05	1.04352	-2.02572	-1.93953	A
A_72_P427759		Rep: CG8451-PA - Drosophila melanogaster (Fruit fly), partial (4%) [TC596441]	GCCACTGGGAGAGTTGCCACTGTTGTTGTATGTTCCGTAATGTCAGAATTTTAAATAAAT	0.00159682	0.000154075	-1.0975	-3.04141	-1.94043	A
A_72_P381543		Rep: Inositol hexakisphosphate and diphosphoinositol-pentakisphosphate kinase 1 - Bos taurus (Bovine), partial (7%) [TC606522]	GTGGTCTGGTCTGGGGAGAATGGGTTTAGAAAAGAAAATCAGAAAGTTTTTATTTTATAG	0.0014547	0.000135831	1.01331	-2.20892	-1.94046	A
A_72_P164351		MI-P-CP1-nwo-c-09-0-UI.s1 MI-P-CP1 Sus scrofa cDNA clone MI-P-CP1-nwo-c-09-0-UI 3', mRNA sequence [BI403408]	GCATCCTCATGGATGCTAGTTGGATTTGTTACCTCTGAGCCAAGAACTCCTGTCTTTTTT	0.000524072	3.40775e-05	-1.02296	-2.093	-1.94063	A
A_72_P086446	TAF3	TATA-box binding protein associated factor 3 [Source:HGNC Symbol;Acc:HGNC:17303] [ENSSSCT00000012178]	ATTAGTGCTTTTTTGAGAGGGCTGGGGGTGGGGAAGTGCAAAATAAAGATTATTGGCTAT	8.7354e-05	1.47647e-06	1.18194	-2.7704	-1.94162	P
A_72_P436534		Rep: Intracellular pathogenesis related protein - Phaseolus vulgaris (Kidney bean) (French bean), partial (8%) [TC524897]	ACTGTAGGGGGCTCAGGGATAAATAGAATATATAACTTTTACACCAGAAAGGTAGGAGTA	0.000103364	2.22043e-06	1.15318	-2.74752	-1.94184	P
A_72_P339988		Rep: Zinc finger protein 461 - Homo sapiens (Human), partial (13%) [TC531087]	TACCCACATGCACAGGAATAAAATTGGATCACTGCCTTAACACCATATACAAAATTTAAC	0.00721098	0.00110488	-2.58727	-1.52583	-1.94189	A
A_72_P426689			ACGTTATGGATGAAAGAATCCGGGTTAAGAACTAAAATCAAGGTGTGGGGGAGGGTCACA	0.000202003	8.2539e-06	1.3813	-2.27708	-1.94249	A
A_72_P162051			AGAATTGTCATCTCTGTGAGAGACTAGGGTATCAGCCCTCCCTCCTCAATTCTCTTTTTC	0.000134311	4.03888e-06	1.42323	-2.08778	-1.94444	A
A_72_P277999			CTCAGGGGCATTCTGATCTTCTCTGTATCATTCCGATTTTAGTGTATTTGCGGCCAAAAA	0.000337491	1.83651e-05	1.4942	-2.4033	-1.94622	A
A_72_P216067			GAAAAAGGAGGGGGCCCTTTGGCCAATGTCCCCCAAGAAAAGCCAACTGCCCCAAAAAGG	0.00258264	0.000291902	1.4684	-2.42787	-1.94917	A
A_72_P223692	VDR	Sus scrofa vitamin D (1,25- dihydroxyvitamin D3) receptor (VDR), mRNA [NM_001097414]	ATCTGAGGGGGTAGCCAAGGCGGGAGTTCTCCTTCTGACAACCCACATGGCAAGACTGAA	0.00066241	4.66204e-05	1.38251	-2.39398	-1.94952	P
A_72_P506470			TACTTTCATCAGCTCTCCTACCTGGTGGGAGGTAGCGGGGTGGGGAGGTATGTAGAGATG	0.000228155	1.01808e-05	1.15069	-2.52332	-1.95047	P
A_72_P381628		Rep: NCS1 family transporter: cytosine/purines/uracil/thiamine/allantoin - Ostreococcus lucimarinus (strain CCE9901), partial (4%) [TC586403]	GTCACTCCTGGACTCCCACCCTTTTGCTGGGGTTGTCGCAGATATTCAATAAAGTTTTTT	0.000376333	2.14472e-05	1.24237	-2.14728	-1.95084	A
A_72_P419044			AGGCCATTCTATCAGAAATGTCCTTGATCGGTTGGTTCAAAAACTGATTTAGAAATTCTT	0.00726905	0.00111725	-2.48222	-2.68775	-1.95306	P
A_72_P579237	FHL1	Sus scrofa four and a half LIM domains 1 (FHL1), mRNA [NM_214375]	GGAGCACCTCCTTACTGTATTCTAGCTACACTGTATATTACATAGCATATCCCGAGACGA	0.000872874	6.89095e-05	1.4761	2.31336	-1.95366	P
A_72_P282739		Rep: Mesoderm induction early response 1 homolog (Xenopus laevis) (Mesoderm induction early response 1 homolog (Xenopus laevis), isoform CRA_d) - Homo sapiens (Human), partial (5%) [TC533072]	GCTCCTAGGCGGCAGTGTTTCCTTCCTTGACCTAATACATCCTTTTCTAATCCTCAAAAA	0.000581888	3.90075e-05	1.12639	-2.53153	-1.9584	P
A_72_P348133	DPPA5	Sus scrofa developmental pluripotency associated 5 (DPPA5), mRNA [NM_001160273]	GATGTGACTCCCCCACCCAAGGTTGCTAATTAAAGAATAAAATTTTAAATGGTCCAAAAA	0.00612142	0.000893055	-1.27956	-2.0326	-1.95983	A
A_72_P398938		AJ957643 KN404_2 Sus scrofa cDNA clone C0007760k24 3', mRNA sequence [AJ957643]	CATACCAAGGGGGTTGTGTATGAAATCAACCAGTATTTACTCAGAAATTTGTAGTACTGG	0.000440786	2.67522e-05	1.2931	-2.96031	-1.96418	P
A_72_P017306		Rep: Exodeoxyribonuclease VII, small subunit precursor - Ralstonia pickettii 12D, partial (44%) [TC595494]	TTAGGTAGAGGCATAAAGAGTGGCGGGGAAGGAAACAAAGTAGAACGTGATCTGAGTTTT	0.00297251	0.000351012	1.2755	-2.42402	-1.9655	P
A_72_P638255			TTGAAAGTGATGTTCAAGAACCAGCTGAACCAGAGGATGACCTTGACATTATGCTTGGAA	0.000929662	7.48618e-05	-1.63371	-2.54747	-1.96632	P
A_72_P351463			GTGGGGTCAAAACCTGGGTGGAGGTCAAACACTTGATAATCAAAGGGGTGGAAAAATTGT	0.000199768	8.14845e-06	1.19519	-2.773	-1.96654	P
A_72_P213407	PRICKLE1	Rep: PRICKLE1 protein - Bos taurus (Bovine), partial (35%) [TC569807]	GGTGGGGCTATGTAAATACTCTTTAAAACTATGGCCCTAGTAATCTTACAAGTGTTATTT	0.000628882	4.33821e-05	1.29371	-2.4829	-1.96717	A
A_72_P152721		laminin subunit gamma 3 [Source:HGNC Symbol;Acc:HGNC:6494] [ENSSSCT00000006282]	CTGTGTGAATACTCACATGCCCTTCCGAGTCTGTGCCCACATCCCCTCCATAGTGGCAGG	0.000784264	5.93538e-05	1.15247	-2.1965	-1.97092	A
A_72_P210347	MFSD3	major facilitator superfamily domain containing 3 [Source:HGNC Symbol;Acc:HGNC:25157] [ENSSSCT00000035512]	TTCCTGGGAGGCCTGGTCACAACCACCACCTTCACCCTGATGATGCGCTGCAGCCAGTTG	0.00194945	0.000201004	1.02996	-2.34203	-1.97207	A
A_72_P371118		Rep: GNAS complex locus - Sus scrofa (Pig), partial (69%) [TC579551]	GCCTGCTCTTCTATCTGTGACTCTGTTCTACAAGTAAAACTTAAGTATTAACAAATGTGA	0.000218951	9.5377e-06	1.28429	-2.7674	-1.97226	P
A_72_P216162			AGAGGGGAAATGGTTTGTGGCATTAGACAAGCAGAAGAGTAGGGGTTTCTTTTAAGGACA	0.00146744	0.000137223	1.13929	-2.69142	-1.9724	P
A_72_P197532		Rep: Chromosome 21 SCAF14577, whole genome shotgun sequence - Tetraodon nigroviridis (Green puffer), partial (11%) [TC544056]	ACAGTTGAGTCTGAAAATGGTCAGGCTTTTTACACACACACACACACACACACACACACA	0.0025547	0.000287925	1.11811	-2.36101	-1.9726	A
A_72_P490090	PAX2	paired box 2 [Source:HGNC Symbol;Acc:HGNC:8616] [ENSSSCT00000011548]	ATGAAGTCAAGTCGAGTCTATCTGCATCCACCAACCCCGAGCTGGGCAGCAACGTGTCAG	0.00379673	0.000477211	1.37881	-2.98209	-1.97354	P
A_72_P706908		PREDICTED: Sus scrofa tumor necrosis factor receptor superfamily member 11A-like (LOC100521706), mRNA [XM_003121703]	ATGCCTGTCCGGTTCTGTTTGTATTTCCCGCCCCCATATTTGATATTTGTTTTTCACTGT	0.000388558	2.24433e-05	1.28845	-2.40928	-1.97463	A
A_72_P040301			AGGGGACTGTTTCATCATTTCTGTGATTTGGAGGTAAGCAAACCTAAAGAACATAAAGTA	0.000269987	1.32201e-05	1.11057	-2.51127	-1.97605	A
A_72_P009926		Rep: Predicted protein - Chlamydomonas reinhardtii, partial (5%) [TC612527]	GTCCTGAAAGAACAGGTTGTCCCCTCCCCCACAGCCAGTGGTAAAAAATGAAAATAATTC	0.00241376	0.000266457	1.21457	-2.06414	-1.97654	A
A_72_P420094			CTGGGGGAGGATTTGTAATTGAGAAAGCAGTGTTTACTTTTCTTAGTCATTCACTTGAAG	0.000183449	7.05881e-06	1.28052	-2.58271	-1.97704	P
A_72_P299384		Rep: CREB-regulated transcription coactivator 2 - Rattus norvegicus (Rat), partial (18%) [TC563126]	AGGGGGATTAACATCCCTCCTCCTCCCATTCATGTTCTTAGCTCTCCATCTCAGAGACCT	0.000572904	3.8261e-05	1.24714	-2.12079	-1.97724	A
A_72_P365073			TAACAACCCTTTTAAAATTCTAAGTGCTGGGGTTTCTTGCTGGGGTCCAGTGGGTTAGGT	0.000195839	7.88057e-06	-1.0237	-2.46001	-1.97987	A
A_72_P168076			GGGGGTGAACAGTTTGGGGAAAAAACTAAAATTGGTTGCGCCAAAAATTTCGGGGAAAAA	0.00698363	0.00106138	1.27864	-2.3939	-1.98047	P
A_72_P663402		rmed35c_m23.y1 med Sus scrofa cDNA 5', mRNA sequence [EW386285]	AACACTTTATTAACGGCAGATATGATGGGCCAAATGGTCGATCCAGATATCCAGGACCCA	0.000947304	7.69334e-05	-1.41922	-2.31005	-1.98223	P
A_72_P203982	RNF41	322414 MARC 1PIG Sus scrofa cDNA 5', mRNA sequence [BG608938]	TTTCCAGGGGGATGTTGATGAAGACCTTATTTGTCCTATTTGCAGTGGAGTCTTGGAGGA	0.000275748	1.36412e-05	1.15862	-2.34429	-1.98321	A
A_72_P386278		cullin 7 [Source:HGNC Symbol;Acc:HGNC:21024] [ENSSSCT00000001847]	AGGCTCAGGGCTGGGTCCGGCTGGGGGCTTTCTACAGAATAAAATGCAGAAGTTCGACAC	0.000956781	7.79821e-05	1.08451	-2.45717	-1.98398	P
A_72_P032531	DHRS7	dehydrogenase/reductase (SDR family) member 7 [Source:HGNC Symbol;Acc:HGNC:21524] [ENSSSCT00000005603]	ACAGTGCTCATTTTGCCCACAGGGGGTCCCAGATAGTGAAATTATTAAACACAGCCTCAA	0.000272796	1.33827e-05	1.23391	-2.22702	-1.98517	A
A_72_P041911		Rep: PREDICTED: interleukin-1 receptor-associated kinase 1 binding protein 1 - Pan troglodytes, partial (56%) [TC522936]	TACGTGTATTGGGGGTAGGAAGTGGGGGAAATTGCATCCATTTTCATTTTAAACTCTAAA	0.000183449	7.06987e-06	1.08733	-2.66333	-1.98608	P
A_72_P406788	DPPA5	rute2107b_k20.y1 ute Sus scrofa cDNA 5', mRNA sequence [EW668995]	CCTGATGTGACTCCCCCACCCAAGGTTGCTAATTAAAGAATAAAATTTTAAATGGAAAAA	0.00140337	0.000129372	-1.29068	-2.14793	-1.9879	A
A_72_P357098			TGTGGCCCTAAAAAGACAAAAAGACACACACACACACACACACACCCAAAAGATGTTCAT	0.00281802	0.000327089	1.18385	-2.33206	-1.98946	A
A_72_P049636		935035 MARC 4PIG Sus scrofa cDNA 5', mRNA sequence [CK464083]	CACCCTGTTCTAAGGAGCTTTTATCAGTAATAAATTTGATCGCCCCCCTCCCCGAAAAAA	0.00129619	0.000116756	1.20237	-2.14027	-1.98973	A
A_72_P404083			CAATCTTTAGGTAAAAATATAGCTTCGGCTCAGATTTGATCGCTAATTTCCTTAATTCCG	0.00114538	9.92369e-05	-2.78311	-2.32031	-1.99167	P
A_72_P252392			GTATTTAAACTTCCAGGGGTCTATTTTCAAAGCCCCTCCTGGTCTCTGCTTAGCCTCTAT	0.00114833	9.95188e-05	1.17472	-2.11295	-1.9933	A
A_72_P165836	CALCB	Sus scrofa calcitonin-related polypeptide beta (CALCB), mRNA [NM_001102473]	GGGGACACATGTAAGGTGATGCTGTGCTTTGTCTAAGAACATGATTGTATAATTTGTTTA	0.000172032	6.30006e-06	1.43467	-2.3927	-1.99375	P
A_72_P264297		PDUts1112C12 Porcine testis cDNA library I Sus scrofa cDNA clone PDUts1112C12 5', mRNA sequence [CV873246]	ATGTCAAGGCTTGATGCCCACTGGCCCTATGTGGAAAATAAAGATGTATTTGTAAAGAAA	0.000655942	4.59604e-05	1.21494	-2.54679	-1.99518	A
A_72_P050846		Rep: Chromosome undetermined SCAF13773, whole genome shotgun sequence - Tetraodon nigroviridis (Green puffer), partial (11%) [TC553612]	GGGTGGGCTTTGCCAGTGTTTGAGCTATTTGGTTTTGTCTTCGTTTGTCTTTTCATTCGT	0.000975107	8.00399e-05	1.11359	-2.51596	-1.99563	A
A_72_P560634	RNF41	322414 MARC 1PIG Sus scrofa cDNA 5', mRNA sequence [BG608938]	TTTCCAGGGGGATGTTGATGAAGACCTTATTTGTCCTATTTGCAGTGGAGTCTTGGAGGA	0.000139551	4.29626e-06	1.19433	-2.40299	-1.99666	A
A_72_P495302	LOC100524604	PREDICTED: Sus scrofa olfactory receptor 1J4-like (LOC100524604), mRNA [XM_003122133]	ATTCATTTACAGCCTAAGAAACAGGGACATGAAGGGGGCCCTGAAGAAACTCTTCCACAA	7.1332e-05	8.84829e-07	1.16826	-2.56213	-1.99674	A
A_72_P248687	F8	Sus scrofa coagulation factor VIII (F8), mRNA [NM_214167]	GGTTAGAGGTTAATGACAGAAATCAGTAAGTTGTTTTGCTTTATAGCCTCCGAGAGAAGT	5.6598e-05	5.11227e-07	-2.69156	-2.27809	-1.99927	A
A_72_P233947		Rep: Ubiquitin-associated domain-containing protein 1 (E3 ubiquitin-protein ligase subunit KPC2) (Kip1 ubiquitination-promoting complex protein 2) (Glialblastoma cell differentiation-related protein 1). - Canis familiaris, partial (33%) [TC531364]	TGTTATGCTTAAAGAGAAAAATAAAACCAGCAACCGGTACCTGCTGTTCAGCCGCAAAAA	0.000921369	7.39619e-05	-1.06318	-2.62822	-1.99988	P
A_72_P091686			ACCCCCCAAAAATTTCTTCAAAAAACACAACACGGTGAAAAGGAGGTTTGGGGGAAAAAA	0.00158957	0.000153016	1.57183	-1.95346	-2.0014	P
A_72_P071756	LUZP1	leucine zipper protein 1 [Source:HGNC Symbol;Acc:HGNC:14985] [ENSSSCT00000003924]	AATCTCCTCTGAGCTGGAAATGCTCAGGGTCAAAGTGAAAGAACTGGAATCTTCTGAGGA	0.00461348	0.000617166	1.47222	2.4447	-2.00204	P
A_72_P115941	FABP6	Sus scrofa fatty acid binding protein 6 (FABP6), mRNA [NM_214215]	GCTAGTGGGCAGGGCTCTGAGGGGGCCACAAAGCCACAAATAAACCTGGTGTAACAGTAG	0.000435323	2.62649e-05	1.28162	-2.55495	-2.00285	P
A_72_P173386		Rep: Protein p8 MTCP-1 - Homo sapiens (Human), partial (28%) [TC597701]	AACAATTAAATCAGACTCTCTGGGGGAGGAATCCGTCTAAAAAGCTAACCAAGTGATTTT	0.00203613	0.000212926	1.21706	-2.37397	-2.0039	P
A_72_P313953			TTAAGTAGCCTGGCCACAGTTCAGAGAGCAACCTGCCCTCCTGCAAGAGGTGAGGGTTGT	0.00600702	0.000868936	1.41037	-2.47629	-2.00503	P
A_72_P194837			TATTCCTCCCCCCACCAGGTGTTTCCCCTTTGGTAACAATAAATTTGTTTTCAAAGTCAA	0.00453743	0.000603668	1.26226	-1.93543	-2.00545	A
A_72_P174301	NAPA	Rep: Predicted protein - Chlamydomonas reinhardtii, partial (4%) [TC605215]	TTGTTGGTGGGAAGCTGCAGCTGCCCGAGGAAGGAAATAAAATACAGCACCTATGAAAAA	0.00192105	0.000197327	1.54776	1.51852	-2.00582	A
A_72_P221087			TAGTTCCCAGTGCTATCTATACAGCAGATCTCATTGCGTATCTATTCCAAAGGCAGTAGT	9.86716e-05	1.96999e-06	1.17192	-2.23984	-2.00611	A
A_72_P506520	SERPINB5	serpin family B member 5 [Source:HGNC Symbol;Acc:HGNC:8949] [ENSSSCT00000005400]	TTACAACATGCTTTTGGTGGGGGTGGATTGATGTAGAATAAAGAGGAATAAGAATGATGA	0.00110983	9.54081e-05	1.2807	-2.15284	-2.00706	P
A_72_P036826		Rep: UPF0351 protein C9orf32 homolog. - Bos Taurus, complete [TC568783]	TTCGGGAGTGTTGAGCGGGGTCACTAAATATACCTGTCTGCCGTCTACTGCCCCCAAAAA	0.000353156	1.95735e-05	1.02778	-2.41917	-2.0082	P
A_72_P069756			GATATTGTATCCTGAAAAAGTGCGGCCACCCCCCAACTGTTTGCCAACAAAAATCAAACC	0.00128218	0.000115083	1.22745	-2.33146	-2.00842	A
A_72_P374443			AGAAGGGGCATTGTCAATTTGGAGATGAAAGAAGAGGTTTTACTGAGTGCCTGCTGTGTG	0.000256066	1.21984e-05	1.09402	-2.60908	-2.00972	P
A_72_P094561		AJ958988 KN404_2 Sus scrofa cDNA clone C0007750b09 3', mRNA sequence [AJ958988]	TACCCTCATATACCCCTTGGATTCTCGAAAAATACTCTCAACTCCTGAAAAGGGGGGAAA	0.00560092	0.000795953	1.25703	-2.57673	-2.0099	P
A_72_P294159	ARHGAP27	Rep: PREDICTED: Rho GTPase activating protein 27 isoform 2 - Pan troglodytes, partial (35%) [TC526137]	ATGGGAAGCCTTACTTCTACAACACAGATGACGCCTCCGTTCAGTGGGAGCTGCCCCCAT	0.00110117	9.4196e-05	1.48962	-1.86832	-2.01172	A
A_72_P422994		Rep: C114 SLIT-like testicular protein. - Bos Taurus, partial (8%) [TC609759]	CGGCTTGAGGGGGAAAATAATAGCAGGTCCCCATTTCTCACCTTAAGTAAACATATTTCC	0.00413613	0.000531489	1.24246	-2.33084	-2.01286	A
A_72_P182426		rese11c_g17.y1 ese Sus scrofa cDNA 5', mRNA sequence [EW146903]	GAGTGCGCCCACCTCCCCCTCTGCAGTGGGAGGGTCTATACATTTTATTACCATAAAAAA	0.000625517	4.30497e-05	1.22954	-2.64	-2.01305	A
A_72_P051851			GTTGGTTAGGCCATGGATGAGTGCCTTGCACATAGTAGACATTCAATAAATACTAAATGG	0.00820773	0.00130871	-1.07319	-1.45768	-2.01425	A
A_72_P064001	XPO7	exportin 7 [Source:HGNC Symbol;Acc:HGNC:14108] [ENSSSCT00000010534]	CCCCCAGTGTCCTGCCACAACCTGCCTTGTATAAACATGTACATTTTTTCATAACATTTT	0.0091694	0.00151938	-1.45441	-2.20662	-2.01481	A
A_72_P169026	CXCR3	C-X-C motif chemokine receptor 3 [Source:HGNC Symbol;Acc:HGNC:4540] [ENSSSCT00000013560]	TATCAACTTCTATGCGGGGGCCCTCCTGCTGGCCTGTATCAGCTTTGATCGGTACCTGAG	0.000334492	1.81484e-05	1.11676	-2.41562	-2.01495	A
A_72_P515228	S100A16	Sus scrofa S100 calcium binding protein A16 (S100A16), transcript variant 1, mRNA [NM_001190207]	GGGGATTATAATGCTACCTTGACTGAACGATGAAGAACCCATTTACCATATAAATATCAT	0.000611168	4.16562e-05	1.47046	-2.72643	-2.01529	A
A_72_P560424	SPARCL1	Sus scrofa SPARC like 1 (SPARCL1), mRNA [NM_001097422]	TGTGAACAGTTTAACTCCTCACTCCCTGCACCCATTCACAAAATACTAGATTATAACATC	0.00921254	0.00153053	1.17047	-1.86041	-2.01684	A
A_72_P538703	MYBL2	Sus scrofa MYB proto-oncogene like 2 (MYBL2), mRNA [NM_001244469]	AAAGTGGACACGGGAGGCTTCCTGAGTGAGTCCAGAGACTGCAAACCCCCCATGTACTTG	0.00240475	0.000265132	1.12247	-2.40246	-2.01686	P
A_72_P128916		Rep: Temporarily assigned gene name protein 326 - Caenorhabditis elegans, partial (4%) [TC565331]	TGGGGACAGAGCCATGAGCCAGCCACTTTATAAGCACTCTGATTTCTAAAAGTTAAAAAA	0.00405314	0.000517979	1.30399	-2.45763	-2.01791	A
A_72_P202912		937276 MARC 4PIG Sus scrofa cDNA 3', mRNA sequence [CK466104]	AACACAGCAGTTCAATCTTAAGGAAATAAAACCTCTTTGGGGGATGCTCTCTCCAAAAAA	7.64821e-05	1.04263e-06	1.37337	-2.30556	-2.01882	A
A_72_P101456	CHD2	chromodomain helicase DNA binding protein 2 [Source:HGNC Symbol;Acc:HGNC:1917] [ENSSSCT00000027293]	AATAAGGACAAAAGCCAAGAGGAGGACAGTTCGCTACACAGCAATGCATCGAGTCATTCA	0.000388815	2.24671e-05	-1.14024	-1.5851	-2.01926	A
A_72_P707963	ABCG2	Sus scrofa ATP-binding cassette, sub-family G (WHITE), member 2 (ABCG2), mRNA [NM_214010]	TCCTTCTGTCATCAGCTCCGATGGATTTCCAGGCGTTCCTTCAAAAACTTACTGGGTAAT	0.00717214	0.00109727	1.30465	1.77377	-2.02033	A
A_72_P430334	FUBP3	Sus scrofa far upstream element binding protein 3 (FUBP3), mRNA [NM_001244285]	GGGAGGGGGCATTTTATAGGGTTTGTATAATTTCTAGAGTTCTAAAGGGGTAATAATATA	0.000132448	3.94952e-06	1.1881	-2.51547	-2.02043	P
A_72_P146811	CYB5A	Sus scrofa cytochrome b5 type A (microsomal) (CYB5A), mRNA [NM_001001770]	GTGGGAAAATGCCTGGCAGTGGAATCCTTTGTTCAGATTTTAATAAACATATATCTGAAA	0.00186927	0.000190526	-1.19363	-2.46033	-2.02384	A
A_72_P096391		rpbfe0127_c11.y1 bfe Sus scrofa cDNA 5', mRNA sequence [EV869912]	GGCGTGGCTGGTGTTCCATTTACAGCATTATTTCAACTTTCCTTTGAAATAAACATATTT	0.00376904	0.000471745	1.14077	-2.03964	-2.02409	A
A_72_P558354	FHL1	Sus scrofa four and a half LIM domains 1 (FHL1), mRNA [NM_214375]	AATAGCAGCATAGTTTATGGGTTTGGAGACTTGCATGAGAATGTTTTCGCCCCCTCAGAC	0.00397298	0.000505369	1.50141	1.95958	-2.02594	P
A_72_P102901	PPRC1	peroxisome proliferator-activated receptor gamma, coactivator-related 1 [Source:HGNC Symbol;Acc:HGNC:30025] [ENSSSCT00000023991]	ATGTGCCTTGGGTGCCTCCTCCTGCCACAGTTCCACCTTATAGCTCCAGCTGTACCTATG	0.000371424	2.10113e-05	1.10025	-2.62402	-2.0272	P
A_72_P032726	CDKAL1	CDK5 regulatory subunit associated protein 1 like 1 [Source:HGNC Symbol;Acc:HGNC:21050] [ENSSSCT00000001175]	AAGGATAATGGAAAACGGTTGGGGGGCGCACGATTGGATTTGCCAAAGATTAGGAAGAAT	0.000156579	5.35043e-06	1.09296	-2.27238	-2.02735	P
A_72_P650834	LIMA1	Sus scrofa LIM domain and actin binding 1 (LIMA1), mRNA [NM_001114676]	GGAGAGAGGTGTTTTAAGTGATAGGCTTTTCTTTGTACTGCATTTTTAGAAATTTAGCTC	0.000189327	7.46677e-06	2.18028	1.56483	-2.02765	P
A_72_P365713		MI-P-O3-aby-c-10-1-UM.s1 MI-P-O3 Sus scrofa cDNA clone MI-P-O3-aby-c-10-1-UM 3', mRNA sequence [BF713466]	AGATATAATTCCCTGTGCTATACAACAGGATCTCATTGCTTATCTACTCCAAATGCCATA	0.000167614	6.04998e-06	1.1971	-2.12359	-2.02769	A
A_72_P570189	MYLK	Rep: MYLK protein - Homo sapiens (Human), partial (79%) [TC558982]	GCGTGTGTGTGTGTGTATACATTCCAAATACTTTTTTCTTTTCCACTGTTTGTAAAGTAC	0.000780926	5.90012e-05	1.07016	-1.29041	-2.02799	A
A_72_P303424			GCAGTAGAAGAAGAGCAAAATGGAGCTCTCTATGAAGCATCGAAGATGAAGATGAGGATG	0.00825974	0.00131927	-1.44978	-2.9119	-2.02816	P
A_72_P627086	GNAS	Sus scrofa GNAS complex locus (GNAS), transcript variant 4, mRNA [NM_001130215]	CCGCTTGCTAAATATTCCAAATTTAGAAAGCTTAAGGCGGCCTACAGAAAAAGAATTTAA	0.00055364	3.66194e-05	1.09546	-1.96474	-2.02902	P
A_72_P665743	PRDX6	Sus scrofa peroxiredoxin 6 (PRDX6), mRNA [NM_214408]	CCTGAAGAGGAAGCCAAAAAACTTTTCCCTAAAGGAGTCTTCACCAAAGAGCTCCCATCT	0.000185525	7.24459e-06	1.38177	1.69132	-2.02913	A
A_72_P602908	OAZ1	Sus scrofa ornithine decarboxylase antizyme 1 (OAZ1), transcript variant 1, mRNA [NM_001122994]	TGGTGTGATTAATGCGTGCTGACCCATGTCAGCCTGCTTCACCTGCTGGGTTTGTCCGCA	3.22534e-05	1.37396e-07	1.06302	-2.18959	-2.02934	A
A_72_P022041		Rep: Major facilitator superfamily MFS_1 - Shewanella sp. (strain ANA-3), partial (5%) [TC566692]	TTTCTGCTGTGCCACAATAGGAACTCCCCCAGCCGCCTCAAATTTATAAGGAATTACAAG	0.000182082	6.96e-06	1.34425	-1.99734	-2.03125	A
A_72_P168771		Rep: Chromatin modification-related protein EAF7 - Saccharomyces cerevisiae (Baker's yeast), partial (4%) [TC539488]	TTATCAATTAAAAAGGGGAGAACAGAGGAGGGAGGGAGACACTTAGTACCTTAGGGAAAT	0.000111223	2.62095e-06	1.13565	-2.50628	-2.03147	P
A_72_P147076			ACAGAGGAGGGTTAGTCAGTTAGGGGAAATCACAGGTGAGGAGCATTACATTTTAGTTCC	0.00452137	0.000600599	1.18398	-2.05469	-2.03154	A
A_72_P301424			TAAAATTAATAAAAATCCACCCTCTCCCTCCTCGCTTAACCTAAAAAGGGGCCAAAAATG	0.000741804	5.47735e-05	1.11971	-2.03329	-2.0332	A
A_72_P733238	ACTA1	Sus scrofa actin, alpha 1, skeletal muscle (ACTA1), mRNA [NM_001167795]	TGACCGCATGCAGAAGGAGATCACCGCTCTGGCCCCCAGCACCATGAAGATCAAGATCAT	0.000700739	5.0534e-05	1.37426	1.28325	-2.03587	A
A_72_P078151		Rep: Cytochrome P450, CYP85 clan - Chlamydomonas reinhardtii, partial (5%) [TC583307]	GGGGTGCAATTATATATTTATTTAAGCTTCAGTTTAGTCTCTCTTATAGAGAGGAGGGGG	0.000549516	3.62215e-05	1.16771	-2.61864	-2.03801	A
A_72_P661557	BMP4	Sus scrofa bone morphogenetic protein 4 (BMP4), mRNA [NM_001101031]	ACCATGATTCCTGGTAACCGAATGCTGATGGTCGTTTTATTATGCCAAGTCCTGCTAGGA	0.000220906	9.67347e-06	2.26787	2.42576	-2.03956	A
A_72_P111176		UMC-p6mm3-002-c12 6mm ovarian follicle p6mm Sus scrofa cDNA 3', mRNA sequence [CO946139]	TGAAATATGCACGGAAGAAGCTGAGATTGAAATCAGGGTGGGGTGGAGTCTTTTACACGA	0.000289115	1.47064e-05	1.26071	-2.74181	-2.04148	P
A_72_P087236		Rep: Predicted protein - Chlamydomonas reinhardtii, partial (3%) [TC574728]	GTGACACACCCGGCTCATCGCCCCAGCCTGCACCCCCTTCCCATGTGCAAAGTAAAGAGA	0.000389331	2.25114e-05	1.07363	-2.31843	-2.04155	A
A_72_P282929		Rep: nucleoporin 107 - Rattus norvegicus, partial (8%) [TC533186]	GTTGTCAGAAGTGAGTTAGGGGGAAAGAAGGGGATGATAAGTTATAAAACTGGTAGCTAC	9.97724e-05	2.02684e-06	1.41165	-2.57438	-2.04242	P
A_72_P160606		Rep: 3-oxoadipate enol-lactone hydrolase family protein - Pseudomonas syringae pv. tomato, partial (6%) [TC523665]	CATCTGACCCTGGAAACCACGGAGGAGAGGAATCAAAACCTAATGTACCCTGAAAAGTTT	0.00384743	0.000485786	1.06796	-3.88185	-2.04318	A
A_72_P339943	SLC3A2	Rep: SLC3A2 protein - Bos taurus (Bovine), partial (25%) [TC531073]	TACAGATGAACTCCCAAATAGGGCATTTTCTGCTTCAAATAAATGTCAGCCCCGCAAAAA	0.000975107	8.0019e-05	-1.21078	-2.49657	-2.04388	P
A_72_P063896			GGGTGTGGGGCCACTTGGTCACAAACACAAATAAACAAGACATTTGTGAGTTAACAAAAA	0.00147632	0.000138223	1.39577	1.10403	-2.04473	A
A_72_P170591		PREDICTED: Sus scrofa tetratricopeptide repeat domain 7B (TTC7B), mRNA [XM_013978379]	ATGGAATATTTCCGACATTCCTTATACATGACAGACACTTGGCTAAATGGAAAGATGATG	0.00704533	0.00107274	1.2015	1.33816	-2.04587	A
A_72_P268975	SMTN	Sus scrofa smoothelin (SMTN), mRNA [NM_001244360]	TGCCCTGTCTGTCGCGACACCCTCCCACGCATGCACGCAGCGTTTTGATAAATTATTGGT	0.00041201	2.42981e-05	2.07603	1.63778	-2.04717	P
A_72_P397423			CCGTGCCCTGGCGCTGGTCATTTCTGATTGGGTTGTCAGCCTCCCAAAACACGGACAAGC	0.00014981	4.89612e-06	1.34697	-2.22554	-2.04784	P
A_72_P119236			ACATAATAAATTAAAGCTTTCATAATAAACCCTCCCCCACTGAAGATGGGAGGGGTGGGG	0.00041207	2.4311e-05	1.37946	-2.24184	-2.04908	A
A_72_P679337			CAACAACTGCTGCAGACACTCTCCACAACCGAGGAGCGAGAGAGAATTCTGTTAGAGGCT	0.000287289	1.45214e-05	1.011	-2.14446	-2.04942	A
A_72_P223817	CTGF	Sus scrofa connective tissue growth factor (CTGF), mRNA [NM_213833]	GGGGACAAAGGAAAATTCCCACCAACATTCAAAATCGTGTGCCATGTGACATTCAAAAAA	0.000519932	3.36737e-05	1.55119	-1.39634	-2.04954	A
A_72_P252687		Rep: Contig An13c0010, complete genome - Aspergillus niger, partial (6%) [TC541376]	TTATAAAATGAATGAGGTAGCTATGGGCAGGGCCCTGCTGAATCAGGTAAGGTACTCTAG	0.00103861	8.7107e-05	-2.42994	-2.79503	-2.05321	A
A_72_P388273		Rep: Isoform 6 of Q8WZ42 - Homo sapiens (Human), partial (5%) [TC587437]	GCAGGGGAAAAAAGAAGCTGCTGTATTACATATACATTTGTGTTTAAACTGAAGTCCAAT	9.68392e-05	1.84445e-06	1.27847	-2.89342	-2.05338	A
A_72_P396353			GGGCATCAGGAACCAACATTAAGGGGGTGACATACATGCATTCACAAATTTTCAGAATCA	5.69771e-05	5.18057e-07	1.12077	-2.31972	-2.05349	P
A_72_P134951		PREDICTED: Sus scrofa apelin receptor early endogenous ligand (APELA), transcript variant X1, mRNA [XM_013978711]	TTTTATCTATAAAAAACTTCTCACTCCAAACCACTGAGGAGTTCGGGGTTTTTGAGTACC	0.00738701	0.00114147	1.56127	1.96042	-2.05394	P
A_72_P070041		actin, alpha 2, smooth muscle, aorta [Source:HGNC Symbol;Acc:HGNC:130] [ENSSSCT00000011432]	GCCTTCAATTCTTTTCCAAATCATTCCTAGCCAAAGCTCTGACTCGTTACCTTATGTGTT	0.000262158	1.26327e-05	1.60264	3.69011	-2.05454	A
A_72_P210252	TRNP1	Sus scrofa TMF1-regulated nuclear protein 1 (TRNP1), mRNA [NM_001243828]	TAGGTTTTAAATGAAAACAGGGGGCACACTGATTCAAATCTCCTGATGGGAGAGGGAAGG	9.87754e-05	1.98849e-06	1.01134	-3.16543	-2.0558	P
A_72_P661514	TPM4	Sus scrofa tropomyosin 4 (TPM4), mRNA [NM_214335]	AACTAAACTGTATATACCAAAACAGAAGAGTCTCGTTCCATCAGAAACTCCAGAGCTACG	0.0021914	0.000234131	1.44741	1.89115	-2.056	P
A_72_P220397		Rep: Envelope glycoprotein - Hepatitis C virus, partial (8%) [TC586773]	TATCTCTGAGGTATGCCTATACTGAGTTTTGGCAGGGGTGGGGAAATGGGTATTCTTGTT	0.00010409	2.24567e-06	1.12878	-2.34206	-2.05643	A
A_72_P025551		embryonal Fyn-associated substrate [Source:HGNC Symbol;Acc:HGNC:16898] [ENSSSCT00000033257]	GAGGTCTATGATGTGCCCCCCACTGCCCTCCGAATTCCTTCCAATGGCCCCTATGACTCC	0.000709662	5.14738e-05	1.18654	-2.31217	-2.05658	P
A_72_P369023	LOC102163451	PREDICTED: Sus scrofa uncharacterized LOC102163451 (LOC102163451), ncRNA [XR_301982]	ATCAAAGACCCCTGAGTCTGATGTGAAAGGTTGGATGTGGCTGAGAAAGAAGTGTGGAAA	0.0083984	0.00135066	-1.01059	-1.04	-2.05741	A
A_72_P177371		DB820094 full-length enriched swine cDNA library, adult uterus Sus scrofa cDNA clone UTR010014G05 3', mRNA sequence [DB820094]	GGAGAAAACGGAGCTAATTGGGGATGATGTGGGCATAAAGTTTTCTATAAATTATAATGA	8.74283e-05	1.48374e-06	1.11242	-2.56372	-2.05843	P
A_72_P091656			AATACCATTAGGAAGCAGGGGGCTTACCCAGAGTGGCCTGCACCTCTATGCAGAGGGTGA	0.000171015	6.23864e-06	1.26791	-2.67958	-2.0595	P
A_72_P447751	LOC100152893	PREDICTED: Sus scrofa olfactory receptor 12D2 (LOC100152893), mRNA [XM_001929462]	ACTGATCTATACCTTGAGGAACAAAGAGGTAAAGGGGGCCTTGAAGAGGGTGTTCAGAAA	0.000245232	1.1407e-05	1.23566	-2.14309	-2.05994	A
A_72_P126431		Rep: Probable copper resistance protein B precursor - Thiobacillus denitrificans (strain ATCC 25259), partial (6%) [TC534618]	CCTGAGCCACTTGGGGGAGAACACAGCATTGTTTTCAGTGATTTTATTTAAATAAACCTT	0.000113386	2.79509e-06	1.37525	-2.57358	-2.06055	A
A_72_P332153		AJ962217 KN404_2 Sus scrofa cDNA clone C0007756m15 3', mRNA sequence [AJ962217]	CGTGGCGGTTGGTGGTGGTGAGGATTATGTTTCCACTTATGTAAAAAACACAAGAAAAAA	0.00241551	0.000266705	1.11825	-1.92661	-2.06144	A
A_72_P617068	PYGO2	Sus scrofa pygopus family PHD finger 2 (PYGO2), mRNA [NM_001185175]	AGCTTTAGGGAATAAATGGAGATTTTCCTCTGTCCTTCCCTCCCTTTGCCTCTTCCAAGA	8.68292e-05	1.44185e-06	1.12012	-2.33158	-2.06151	A
A_72_P228752		Rep: Chromodomain-helicase-DNA-binding protein 3 - Homo sapiens (Human), partial (6%) [TC535122]	TTTCTTGTCCTCTCCCTACCCCCAGCTGCCTGGGCATCTCAGTAACAGGCGTGTAAGTGT	0.00123853	0.000109775	1.34719	-1.55905	-2.06161	A
A_72_P640251	SMTN	Sus scrofa smoothelin (SMTN), mRNA [NM_001244360]	TGTAAAAACCAAAAAGTCCTAACCCCTGCTTGGGGCCCCACGGATGCTGGTGGACTGCGT	0.00125513	0.000111763	3.05889	2.99261	-2.06191	P
A_72_P377733	KCNAB3		TGATGCTCTCCGCCTAGGTGTTCCTTCCCAATAAAGTCTTTTGCTTTGTCAGGGAAAAAA	0.00334147	0.000405984	1.22426	-1.72476	-2.06219	A
A_72_P109521			TGGCAATTTTATAGCTGTCTCCCATTTCTGTTCCTGCCCTTAACCCCCATGACTGAAATG	0.00354446	0.000437223	-1.97194	-2.59597	-2.06222	A
A_72_P746705	CSN2	Sus scrofa casein beta (CSN2), mRNA [NM_214434]	AACTCTCACCGATTTTGAAGGCCTTCTCTGCCTCTGCTCCAGTCCCTGATGCACCAGATT	0.000214932	9.20511e-06	1.17194	-2.08731	-2.06223	A
A_72_P197247			CTCCCATTATCATGCTCCACCATAAGTGACTAGATATAGTTCCCTATAGTTACTATAAAA	0.000605861	4.11419e-05	1.11839	-2.42298	-2.0642	A
A_72_P442634	GPD1	Sus scrofa glycerol-3-phosphate dehydrogenase 1 (GPD1), mRNA [NM_001190240]	TAAAGAATATAGTGGCCGTGGGGGCTGGCTTCTGTGATGGGCTGGGCTTTGGCGACAACA	5.06236e-05	3.82154e-07	1.14445	-2.13158	-2.06499	P
A_72_P015591		Rep: Nodule-specific glycine-rich protein 1C - Medicago truncatula (Barrel medic), partial (8%) [TC610353]	GGGCCCACCCGCCCGGGGGTTTTGCCCCTAAAAGGGTAAGGGGGAACCAAAATATTTTTT	7.32066e-05	9.43103e-07	1.16287	-2.52173	-2.06688	P
A_72_P091261			GGGCCAGGCAAATTTGGGCCATTTCGGGAACAACGGAGCCAAAGGGGGGAACGGAAAGCA	0.000531051	3.46753e-05	1.28666	-2.64604	-2.067	P
A_72_P042306	PLPP4	phospholipid phosphatase 4 [Source:HGNC Symbol;Acc:HGNC:23531] [ENSSSCT00000011692]	CTATTAAATTAATAGTGGGAAGACCTCGCCCCGATTTCTTTTACCGCTGCTTTCCAGATG	0.000269108	1.31525e-05	1.28479	-2.47802	-2.06807	A
A_72_P071541		907913 MARC 4PIG Sus scrofa cDNA 3', mRNA sequence [CK452305]	GGCAAGGGGGTGGGCGGTTAATTCCCACACAATTAACAACCACTTATATTTGTTTAGTGC	0.000441497	2.68257e-05	1.36901	-2.40312	-2.07015	A
A_72_P174801		Rep: Predicted protein - Monosiga brevicollis MX1, partial (9%) [TC625846]	TTCTAGTGTCTGGGTAGCTGAGAGTTTAACACACACACACACACACACACACACACAAAC	0.000823427	6.3384e-05	1.25662	-2.60778	-2.07361	A
A_72_P247992	KIAA1456	KIAA1456 [Source:HGNC Symbol;Acc:HGNC:26725] [ENSSSCT00000007634]	GGGGCTTCTGTTTTCCCTTGGTGACTCAGCTTTTAACTTAAAATAATGATGCTACTTTCA	0.000149444	4.87638e-06	1.24015	-2.63988	-2.07363	A
A_72_P377803			GTATTTCTTCAAAGCCCAATGGGGGAAAATAGGTAAAACAAGAAGAAGTTTCATGGATAT	0.000458486	2.82465e-05	1.23022	-3.18935	-2.07475	P
A_72_P131836	ITGB8	Sus scrofa integrin subunit beta 8 (ITGB8), mRNA [NM_001097424]	TTTCATTGGTATAAGGATCTTCTACCCCTCCTGCCTGGCACCATTGCTGGTGAAATAGAA	0.00113949	9.86219e-05	1.27325	-2.30471	-2.07577	A
A_72_P056706			CACTGTATTGATCCAGCTATGTGTCTGTGGGCAAGTCACTTAACCTCTCTGAATGCATTT	0.00109577	9.35693e-05	1.72279	2.44514	-2.07598	A
A_72_P093211			GGCATTGGCAATGCAGATATGAATTAGTTATGGCCCCTTCCTTCAAAGCAATTCGCAGTC	0.000491935	3.1141e-05	1.22359	-2.09239	-2.07627	A
A_72_P023916	SLC38A5	Sus scrofa solute carrier family 38 member 5 (SLC38A5), mRNA [NM_001243482]	TGTTTGTCAGGATCGCCCTGGAGCTAAAGGGGAAAAATAAAGATGCTCAATTGCAAAAAA	0.000604083	4.09861e-05	-1.01973	-2.3364	-2.07711	A
A_72_P280109		Rep: Probable cytochrome c oxidase subunit 3 - Mycobacterium leprae, partial (6%) [TC523580]	CTATTCGAGTATTTCACTTTACCCAGTGCTGTCATGGGGGAAGATAATGATAAATTGCTG	0.00103718	8.69163e-05	1.19824	-3.23157	-2.07712	A
A_72_P059356		Rep: MGC165939 protein - Bos taurus (Bovine), partial (16%) [TC534575]	CAGTTCCCCTTCTTTGTAAAGCTTATTTTGTGAAAGGGATTGTTACTTCCAATGAACAAA	5.88181e-05	5.40184e-07	-1.01436	-2.6328	-2.07714	P
A_72_P340903		Rep: Transcriptional regulator, TetR family - Aeromonas salmonicida (strain A449), partial (9%) [TC568508]	CCCTTGTTAGAATTGCTGAGGCTGTCACCATTCCACTGTATCGCCTTCCATTTTTTCTTT	0.000714064	5.19076e-05	-1.1555	-2.47051	-2.07889	P
A_72_P300709		PDUts1170G07 Porcine testis cDNA library I Sus scrofa cDNA clone PDUts1170G07 5', mRNA sequence [CV877908]	ACAAAAGGCAGGAGACTTGGTTTGGAAGAAGGCCAGCCTGGGACTCCGCCATCTCCTCAT	0.000949497	7.71332e-05	1.46906	-2.25207	-2.08011	P
A_72_P538263	LDLR		GGGGGGCTTTTTGTTATGTTTGCACTTTGTATATTTGTTGAAACACTTACTTGCCTATAT	0.000227653	1.01237e-05	1.14777	-2.87135	-2.08012	P
A_72_P052226		MI-P-A3-abw-f-11-1-UM.s1 MI-P-A3 Sus scrofa cDNA clone MI-P-A3-abw-f-11-1-UM 3', mRNA sequence [BF704068]	AATGCAAGGGATAAAAATAACCAAGTAGAACACACACACACACACACACACACACACACA	0.00110291	9.4459e-05	1.19004	-2.67319	-2.08221	A
A_72_P520748			CAAAGACAGATGACCCACCCGGCTCTTAAAAGGGGGCACAACTTTGTAACTTTTATTTGA	0.000194553	7.79317e-06	1.32216	-2.32663	-2.08306	A
A_72_P342263		Rep: CLASP1 protein - Homo sapiens (Human), partial (4%) [TC616502]	ACAGACACCTGTTCTCACTCTGTTCTACAGTTAATTTGGGGAGGGGACCCGCTGGGGGGT	6.69764e-05	7.01205e-07	1.25541	-2.61684	-2.08333	P
A_72_P391058		UMC-pd45fet-010-e08 Day 45 fetus pd45fet Sus scrofa cDNA 3', mRNA sequence [CO940224]	GCATTTGTCCTAGAGAAGCAGGGATAGGAACTAGGATTGGGGTTCTAAAAAAGATAAAAG	0.000171954	6.29325e-06	1.0276	-2.31915	-2.08574	A
A_72_P119581		PREDICTED: Sus scrofa uncharacterized LOC106507791 (LOC106507791), ncRNA [XR_001304047]	TTGTTATGTCTAATTATATCTAATCTGCATAACATCCCTCCTGTTTCTGCCTAACACCCC	0.000826684	6.37105e-05	1.31976	-2.05361	-2.08579	A
A_72_P394788		AJ957027 KN404_2 Sus scrofa cDNA clone C0007754n07 3', mRNA sequence [AJ957027]	TGTGCCTCCGAAAACAGGAAGGAAATCAACAGTGGATATACTCTTTTAAAAAGTTAATGG	0.00539694	0.000755347	-2.64776	-2.76632	-2.0858	P
A_72_P208997		PREDICTED: Sus scrofa ArfGAP with coiled-coil, ankyrin repeat and PH domains 2 (ACAP2), transcript variant X1, mRNA [XM_013990151]	CTAGTGAAAGGAAAATCTCCATAAAAGGAGGGGGGAAAAAACCTGTTTTTTAGTTTATCC	0.000128089	3.66991e-06	1.29857	-2.73957	-2.08589	P
A_72_P029441	TFPI	Sus scrofa tissue factor pathway inhibitor (TFPI), mRNA [NM_001135258]	GAATAATGACTCCTTGACTCTCCAGCCTACCAAAGCACCCAGCTTCTTTGAATTTTACGG	0.00681813	0.00102827	1.93383	1.62802	-2.08594	P
A_72_P452712	KCNRG	potassium channel regulator [Source:HGNC Symbol;Acc:HGNC:18893] [ENSSSCT00000010287]	AACAAAACACTGAAACCAGGGACTATCCTCATGCCACAGCAATCTGAGAAAAAGAAATGA	0.00801624	0.00126881	1.46022	-1.69135	-2.08596	P
A_72_P262162		Rep: WD-40 repeat protein - Acidiphilium cryptum (strain JF-5), partial (6%) [TC562511]	AAATAAAAAGTATGTTGTACATACTGCTAAAATATCGTCTTGCAAGTTAAGGCTTCCCCC	0.0024252	0.000268275	1.11297	-1.69839	-2.08608	A
A_72_P193312			CAAACTCTCTGCATTAAAGCCCCTCTATATAAAAGGAGGGAGGGTGGGAGTGAGAACAAA	0.000177075	6.63311e-06	1.26948	-2.54834	-2.08626	P
A_72_P232862	ENSA	Sus scrofa endosulfine alpha (ENSA), mRNA [NM_214174]	TTTGACTCAGGAGACTACAACATGGCCAAAGCCAAGATGAAGAATAAGCAGCTGCCAAGT	0.00143687	0.000133608	-1.17938	-1.82772	-2.08653	A
A_72_P198527			CAGCAAAGTGACCCAGTCACACATATATATACATTCTTTTTCTCACATTATCCTCCAAAA	0.000227508	1.00969e-05	1.03244	-2.03634	-2.08666	A
A_72_P350598	BACE1	Sus scrofa beta-secretase 1 (BACE1), mRNA [NM_001289854]	TGTACAAATAATTTGTACAAATGGGGGTGGTTAGACAAGAAGGAGAGGGGGTGCAAAGAC	0.000215146	9.23634e-06	1.26361	-2.63462	-2.08966	P
A_72_P558389			AATCAAAGATCGTCAAAGGCATCGATGAGGATGATCTTCTGGAAGACAAAATGAGTGGGA	0.000248442	1.16417e-05	1.12075	-2.73353	-2.09222	P
A_72_P474394	APOA2	Sus scrofa apolipoprotein A2 (APOA2), mRNA [NM_001186294]	GAAAGACCTAGAGCTCCTCTCCCTACCCACTCCTTGTTTTCTACAATAAATATTGAAAGA	0.000775255	5.83976e-05	1.36502	-2.10454	-2.09342	A
A_72_P476441	LOC100512238	PREDICTED: Sus scrofa putative olfactory receptor 2W6 (LOC100512238), mRNA [XM_013977516]	ATCTATACCTTAAGGAATAAGGAGGTGAAAGGGGCACTGAAAAAGGTTTTGGGGAAGCAA	0.000442748	2.69321e-05	1.30732	-2.69104	-2.0936	P
A_72_P043486		Rep: HHSL751 - Homo sapiens (Human), partial (9%) [TC545135]	ATTTGCAAACCCCTCCCCCCTGTATTTCATACATAATGATCACAAAAACGGGGACCTTTT	0.000335555	1.82428e-05	1.22538	-2.40776	-2.0939	A
A_72_P314458		Rep: Paired mesoderm homeobox protein 2B - Homo sapiens (Human), partial (6%) [TC607244]	GACTCCTGGGAGCCCTGACCCCTCCCCAGCTGGAGCAAATAAAGTCTGCAAACAGAAAAA	0.00219646	0.000234923	1.40511	-2.50171	-2.09442	P
A_72_P162851			GGGGATTGTTAATCCAAGTGTTTTTAAAACAAAGTGGATTGTATATAGTTCTAAGGGGGG	6.68028e-05	6.95748e-07	1.28238	-2.64694	-2.09498	A
A_72_P502456	CMAH	Sus scrofa cytidine monophosphate-N-acetylneuraminic acid hydroxylase (CMAH), mRNA [NM_001113015]	TGACTTGTACATAGGATTCCAAACCCGGCTTCAGCGGGATCCTGATATATACCATCATCT	0.000143365	4.50845e-06	-1.46934	-2.18426	-2.09564	P
A_72_P165361	TPM4	Sus scrofa tropomyosin 4 (TPM4), mRNA [NM_214335]	CAGAAACTCCAGAGCTACGTGTTTTTCTCTTCTCTTGTAAGAAGTTTCTTTTGTTATTGC	0.00259927	0.000294199	1.44435	1.92484	-2.09587	A
A_72_P033416	TSKU	Rep: KH domain-containing, RNA-binding, signal transduction-associated protein 1 (p21 Ras GTPase-activating protein-associated p62) (GAP- associated tyrosine phosphoprotein p62) (Src-associated in mitosis 68 kDa protein) (Sam68) (p68). - Canis familiaris, partial (4%) [TC533156]	TTTTATAAAAGTTGTTGCCTTTTATAATGGACTGTCACTTTCAGCCACCCCACCCCCGTC	4.55538e-05	2.81537e-07	1.59653	-2.18137	-2.09728	A
A_72_P141856		rgul0110_n13.y1 gul Sus scrofa cDNA 5', mRNA sequence [EW221235]	TGTCCCAGATGGTAAAGCAAAATTGGGGGCTAAGAATGATTCTGACCCATATTTTTTAAT	0.000180959	6.88394e-06	1.32442	-2.44465	-2.09842	A
A_72_P056501			CCTCTGTTAATGAGCAAAAGATCCTTCAGCTCTTTAACTTAGTAGGTGTGGGGGCAAAAA	0.000238268	1.08212e-05	1.27294	-2.36518	-2.09963	P
A_72_P440131	KRT2	Sus scrofa keratin 2 (KRT2), mRNA [NM_001098583]	AGGGGTGCTTCTGGCTCAGGAGAAGGTTGCGGTTCCAGCGTGACCTTCTCTTTTAGATAA	0.000169718	6.16091e-06	1.09047	-2.12514	-2.10038	A
A_72_P080471			TTCATCTGTTACCCCCTCCATGCATATTCATGGGGGTCTATGTTCTCAATAACAGCAGCT	0.000316104	1.68394e-05	1.36761	-2.57983	-2.10114	A
A_72_P000406			GGGGTGCTTTTCATTCATTAGTTTTCCCGGGTTTTAAGAGTTGACGGCAAAGATATTTAA	0.000803656	6.15492e-05	1.31869	-2.3337	-2.10216	A
A_72_P242862		PREDICTED: Sus scrofa protein FAM71F1-like (LOC100519990), mRNA [XM_003134706]	GGGGCCAGAAATGAATTCCAGCCAAAGGCCTCTCCTTAAATGTGCCTTTTTTGCCAAAAA	0.000102523	2.18134e-06	1.38822	-2.75414	-2.10274	P
A_72_P507178	KCNIP2	potassium voltage-gated channel interacting protein 2 [Source:HGNC Symbol;Acc:HGNC:15522] [ENSSSCT00000011562]	GTATTTGAACCCAGTGTGGGGGCATTTATTAGAATCTTTGATCTACCCAGGCTCTATTCC	0.000245164	1.13786e-05	1.27779	-2.54326	-2.10301	A
A_72_P671975	NEFM	neurofilament medium [Source:HGNC Symbol;Acc:HGNC:7734] [ENSSSCT00000010576]	CACTAGCGGGGATGTCTTTGAGATGTATTATATGAAGAACCAACTGAACCAAAAATAATA	0.000183449	7.08111e-06	1.27306	-2.80393	-2.10305	A
A_72_P705072		forkhead box B1 [Source:HGNC Symbol;Acc:HGNC:3799] [ENSSSCT00000024793]	ATCGAAAATATTATAGCGCGCGAGTACAAGATGCCTGGGGGGCTGGCCTTCTCCGCCATG	0.000102867	2.19847e-06	1.31606	-2.49621	-2.10392	P
A_72_P070906			AGCTTCCTTCAGAGAAGAAAAATGTGGGGTGTCCAGGATTGGAAAAAGTCACCAAGCACA	5.64311e-05	5.07465e-07	1.10186	-2.71282	-2.10537	A
A_72_P509470			TTTCAACAACTCCTGCCTCTGGCCCTGCTGCTGGAATTGAGTCTTTCTCCAGCTGGGGCT	0.00106995	9.05944e-05	1.22452	-1.85389	-2.10616	A
A_72_P203557		DB807801 full-length enriched swine cDNA library, adult lung Sus scrofa cDNA 3', mRNA sequence [DB807801]	ATACTTATGACTTAGATTATGCATGGGAGGGTATGGAGGGGAGCGAGTAAGAGTAATTGT	0.000214457	9.15529e-06	1.04025	-2.62814	-2.10643	P
A_72_P345613		MI-P-AY1-nrs-d-07-0-UI.s1 MI-P-AY1 Sus scrofa cDNA clone MI-P-AY1-nrs-d-07-0-UI 3', mRNA sequence [BI399780]	ACCTAGGAGGTGAAAGCCTTTTTCCTGTAGACAAGAAATGGGGGACTAGGAAAGGATTGT	0.000655668	4.58906e-05	1.39427	-2.32755	-2.10715	A
A_72_P358918		Rep: Chromosome chr17 scaffold_101, whole genome shotgun sequence - Vitis vinifera (Grape), partial (14%) [TC593472]	CGGAAGGGGAAACGAAGGGATATGACAGATACAGTGAAATGTTGATAGGATCAATTGATT	0.000334347	1.81252e-05	-1.06018	-2.51381	-2.10836	A
A_72_P690027	OAZ1	Sus scrofa ornithine decarboxylase antizyme 1 (OAZ1), transcript variant 1, mRNA [NM_001122994]	TCATGGCCTACACGTTTGAGAGAGAGTCCTCTGGTGAGGAGAGTAGTGTGATGCCTGGGC	3.35172e-05	1.52934e-07	-1.03586	-2.0356	-2.1094	A
A_72_P399908		PADT0811002_G15R porcine adipose tissue cDNA library (PADT) Sus scrofa cDNA 3', mRNA sequence [EB411869]	GAGTGAGTTCCCAGCTCGTCCCCAGCCCCTCTCATGCTTCCCTGCTTAATAAAGATTCAT	0.00117946	0.000103054	-1.08454	-2.1915	-2.11054	A
A_72_P300954		DB800889 full-length enriched swine cDNA library, adult skin Sus scrofa cDNA clone SKNB10016G06 5', mRNA sequence [DB800889]	CTGGCTGCGCTACTTCCCTCTGTCCCGCTTCCTCTTCGTCAGCGGCGAGCGTCTGGTCAG	0.000177216	6.6563e-06	1.17607	-2.21098	-2.11232	A
A_72_P637276	FHL1	Sus scrofa four and a half LIM domains 1 (FHL1), mRNA [NM_214375]	CCCTCTGTTCTTTTGTGCTTTCACCCACTAATACGGATTTCCAGAAAACTAACATTTGAA	0.00458039	0.000611167	1.46802	2.25611	-2.11235	P
A_72_P158061		923409 MARC 4PIG Sus scrofa cDNA 5', mRNA sequence [CK458966]	CCTCTTATCGGGGGTGGGGAAACTTGTTTCTAGCTTAAATAATTTCTTTTGCACAAAATT	0.000158025	5.42156e-06	1.30992	-2.77404	-2.11239	P
A_72_P326128			ATACTAAAGCGGTTCCTATTTCATGACAGAGTGGGGGTATACCGCCTTCTAATGAAATAT	9.89279e-05	1.99671e-06	1.41654	-2.4378	-2.11432	P
A_72_P382968			TAAAAGAGGTGAGCAGAAAGGGGCAGGTTGAGGTTTTAAAAGCAGCTCTCTGCTGAATTC	0.000587751	3.95217e-05	1.3164	-2.09053	-2.11454	P
A_72_P400098			CAACACTATGCTTGGTACCATCCTTTATCTAGAACAGAAAGGTATCGGGGGGTATTATTT	0.00028815	1.46013e-05	1.35314	-2.6615	-2.11638	P
A_72_P143081			ACTGCATTAAAAGATGGGGGCTTTTCTCCACTTTTTCTGTCTCCCCATTTGCGGCATACA	0.000152815	5.07516e-06	1.31106	-2.46201	-2.11673	A
A_72_P392753		852974 MARC 3PIG Sus scrofa cDNA 3', mRNA sequence [CF368338]	TTTTTCCCCCCTCACCCCAGGAGGTAGAATGGTTTGAATTTTTTCCTCCTCCATGAGTTT	0.00506712	0.000697434	1.24273	-1.99245	-2.11745	A
A_72_P386443			GGCCAGCCGCTGACAACTTACAATAAATCACCATGAATCACTAAGGGGGAACTAGAAGAA	0.000194388	7.75558e-06	1.22637	-2.41665	-2.11791	P
A_72_P309718			AAGTCTGGGGGTTCATCCCATCCTCCTTCCTGGGTCTCCAGATTGTGGTAATAATAATAT	0.000170839	6.22506e-06	1.08043	-2.17666	-2.11822	A
A_72_P430399			GGGTAAAAGGGTAACCCTTGGCTAAGTTGGGAAATAAAAAATGGTGGGGGTTTCAAAAAA	0.000145984	4.69083e-06	-1.00667	-2.78264	-2.11912	P
A_72_P027256		Rep: Mitochondrial 2-oxoglutarate/malate carrier protein (OGCP) (Solute carrier family 25 member 11). - Canis familiaris, partial (10%) [TC558273]	GTTCCAGGGGGCATTGGTAGATCTGGAACACCTGGCACTTGACTCCACCCCTTTCTTTCC	0.000175156	6.49469e-06	1.20457	-2.75761	-2.11923	A
A_72_P245322			TTTCCGAACCGGGCCTTGAGGGGGTCCAACTTTTCCTTTAAAGAAGGGGATTAAAAATTG	5.06544e-05	3.92121e-07	1.1989	-3.25378	-2.12122	P
A_72_P198322			CTAGGGGTGGGTACTTTGAGGTTTTTTAAACTATTCTCTATCCTTTTGTGTATGTTTGAA	0.000250199	1.17412e-05	1.38306	-3.01708	-2.12274	P
A_72_P374268	SORBS3	sorbin and SH3 domain containing 3 [Source:HGNC Symbol;Acc:HGNC:30907] [ENSSSCT00000010552]	ACTTTCCTTCCGAAAGGGGGAGCGCATCTGCCTGATCCGCAAGGTGAATGAGCACTGGTA	0.000216106	9.29992e-06	1.13448	-2.50173	-2.12301	P
A_72_P614619	SLC29A1	solute carrier family 29 member 1 (Augustine blood group) [Source:HGNC Symbol;Acc:HGNC:11003] [ENSSSCT00000001899]	GTGGTGGGGGCCATACCACTGGGTCCCTGTCTCAAAAATGACTCCCTGGAGTTCCTGTTA	0.000127472	3.64055e-06	1.32652	-2.32739	-2.12448	P
A_72_P355088			CTCTCAGCAAGCTGGGAACATAGGGGGACTACATCAGCTTGATAAAGAGCATTTACACAA	8.33885e-05	1.24902e-06	1.31972	-2.60079	-2.12491	P
A_72_P109571			TATGCCTCGGATGCAACCCTAAAAGGAAAAAAGAACTCATGTTGCAACAGAGCAAAGGGC	0.000364625	2.05098e-05	-3.12309	-3.50483	-2.12537	P
A_72_P223917	COL5A3	Sus scrofa collagen type V alpha 3 chain (COL5A3), mRNA [NM_001105288]	ATATTTATCATCTCCTATGACTGTGGAGCCGGGGGAGAATCTGCTCATCACAGTCAAACA	5.4923e-05	4.80511e-07	1.38482	-3.11464	-2.1261	P
A_72_P343438	GFAP	Sus scrofa glial fibrillary acidic protein (GFAP), mRNA [NM_001244397]	ACACGGGAGCTTGGTTCTCAGCACTTGGGGGAACTACAGTGTAATGGAGAGGGAAGGGGT	0.000171015	6.24218e-06	1.24725	-2.96845	-2.12621	P
A_72_P052236	SNX16	sorting nexin 16 [Source:HGNC Symbol;Acc:HGNC:14980] [ENSSSCT00000006745]	GGGGTGGCCAAAAAAGTCAGAAGATATATTTAAAACTTTGAATGTGTGAAGAACAACTTG	0.000935883	7.55342e-05	1.04731	-2.78995	-2.12807	A
A_72_P116001		Rep: DNA gyrase subunit B - uncultured bacterium, partial (5%) [TC556986]	GTCATGAAAACATGGATGTGTAAACAATGGTAGTTGTGCTAATTTTGTAGTGATGGAAAG	0.000289631	1.47615e-05	1.60357	2.42375	-2.12852	P
A_72_P490148	GBF1	golgi brefeldin A resistant guanine nucleotide exchange factor 1 [Source:HGNC Symbol;Acc:HGNC:4181] [ENSSSCT00000011572]	TAAGGCAGACCCTTCAGAGATCAGGACCAGTATTTCCTACAGGCTGTCCCTGGCCCCATC	0.000147196	4.7635e-06	1.21225	-2.42472	-2.12895	P
A_72_P310543		PREDICTED: Sus scrofa nonhomologous end-joining factor 1 (NHEJ1), transcript variant X4, mRNA [XM_005672220]	CTGATGGCAAGTCTTGGGGGGAAAAGGACAACCCAAGTAATGATAAACTAATAATGATTA	0.000163642	5.77916e-06	1.2218	-2.54094	-2.12926	A
A_72_P259407		POZ/BTB and AT hook containing zinc finger 1 [Source:HGNC Symbol;Acc:HGNC:13071] [ENSSSCT00000032032]	TTTGGGTTCTGTAGCTGAGAGATTTTTATTCGTTTTTAACTCCCCCTCCAGCCCTGTCAC	0.000289199	1.47239e-05	1.2597	-2.52781	-2.12947	P
A_72_P000176			TGGGGCTTTATTTTCAGTGTCTCTGTCCTTTCTCTTGGGTTCCCCTTGAGTATTTACTGC	0.00123342	0.000109006	1.26551	-1.6353	-2.1295	A
A_72_P078596		Rep: SD03158p - Drosophila melanogaster (Fruit fly), partial (6%) [TC583651]	GCAGTCTGGTTAGATGTGGGAGGGAGAGAGAAGTAGGACATTTTGAGATATCGTTAAAAA	0.000252819	1.19453e-05	1.16088	-1.93048	-2.13033	P
A_72_P209947		rfcc21b_k8.y1 fcc Sus scrofa cDNA 5', mRNA sequence [EW179650]	TAGGAGTTTAAGCCCAGCATTTCTGTATCTGCGAGTTAGACTGCTACCCTATTCTTCCTG	0.000265726	1.29081e-05	1.26572	1.77978	-2.13183	P
A_72_P155061		Rep: Uncharacterized protein C10orf88 homolog - Rattus norvegicus (Rat), partial (6%) [TC526563]	TTTTCTCATGTAGTTAGTAAGGGGCGGGTAGTTTCTTCATATCCAGTGCAATTGAGTGGG	0.000151617	4.96557e-06	1.27373	-2.29453	-2.1319	A
A_72_P364678	SEC13	Rep: Protein SEC13 homolog - Bos taurus (Bovine), partial (43%) [TC555982]	GGTGGGGAGCGGGGGGATTGTTTTCAGAATAATTATTAAATAAACTCATATTGCTTATAA	0.000155156	5.2485e-06	1.1219	-2.53268	-2.13211	P
A_72_P364288	MYLK		ACATTTCCTCTGCGTGTGTGTGTGTGTATAACATTCCAAATACTTTTTTCTTTTCCACTG	0.00242081	0.000267609	1.20595	1.36682	-2.13229	A
A_72_P038541			TAAAGGTCTGGACTTCTCTACCCCTAGGCACCCACAGATTTACAGAGGATTCAAAGGAAA	0.000163766	5.83606e-06	1.23156	-1.98547	-2.13387	A
A_72_P370073		Rep: LSU ribosomal protein L12AE - Ignicoccus hospitalis (strain KIN4/I / DSM 18386 / JCM 14125), partial (13%) [TC521032]	TGGTGCAAGTTCTTTCACATGCTGGGGGTGAGGCCAAAGAAGAAAAATAAATAAATAAAA	0.000317934	1.69628e-05	1.10466	-2.24586	-2.13421	A
A_72_P142011		1104860 MARC 4PIG Sus scrofa cDNA 3', mRNA sequence [DN107413]	ACAGGGGAGTTCAAGGGAGAAGAGATTATTTCCTTACAAACCTGATTTACATACAACTCT	0.000161229	5.62315e-06	1.22374	-2.32997	-2.13433	A
A_72_P416243			TTGTTTTTTGGGGGAATGAGAATTTTGCATTTGGTAGTATTGAATAGTTGAAGTGGCGTT	0.000153511	5.13309e-06	1.36492	-2.64676	-2.13447	P
A_72_P028431		Rep: ATH1, acid trehalase-like 1 - Bos Taurus, partial (16%) [TC594805]	GGACACCAGTACCCCCGGCCTTGACCCTTGGGGAAGGGGAGGAGAATGGGACATGGGAGT	0.00469584	0.000630443	1.35017	-2.03528	-2.13495	P
A_72_P024011		Rep: LINE-1 element ORF2 - Canis familiaris (Dog), partial (6%) [TC614194]	CCCATCAAGAAAGAGAAAAGACAACCCACAGAAAGGGGGATAATATTTGTAAATCATGTA	0.000202328	8.29134e-06	1.24148	-2.61752	-2.13789	A
A_72_P624945	TSPAN7		GACATCATAGACATGAGGACCTCATCAAATCAATTTAAAAACGAGTGTGAAGGGGGAACA	0.000457544	2.8157e-05	-1.09792	-2.52994	-2.13903	P
A_72_P037353		Rep: RBM39 protein - Homo sapiens (Human), partial (19%) [TC614442]	TGTATACTGTTTAATTGAACCTGCATCCTCGGGTACTAGTCGGGTTTGTGAACCACTAAG	2.85385e-05	1.09153e-07	-1.10728	-3.10909	-2.13948	A
A_72_P502814		Rep: ATPase, Na+/K+ transporting, alpha 1 polypeptide - Rattus norvegicus, partial (3%) [TC627726]	TATCCTGGGGGCTGGGTGGAGAAGGAGACATACTACTGAGCCCATTGGAAGGACGAACCA	0.000101642	2.13022e-06	1.29577	-2.52098	-2.14081	A
A_72_P079426			GGTATGGGTGTGGTGTGGTATATATGGGGGGATTTTGTTTAAATTCTTTATGTTTCTAAA	0.000130116	3.81739e-06	1.20701	-2.45956	-2.14324	P
A_72_P453564	GRAP2	GRB2-related adaptor protein 2 [Source:HGNC Symbol;Acc:HGNC:4563] [ENSSSCT00000000086]	GCACCTGTATATATGCCTACGTCTACGTTCATAATAGTAATTTATTGGCAATTTAGTAGG	0.00255542	0.000288064	1.0951	1.31348	-2.14369	A
A_72_P487648	SCARA5	scavenger receptor class A member 5 [Source:HGNC Symbol;Acc:HGNC:28701] [ENSSSCT00000010605]	AAGGGCACAGAGGAAACCATCTTCCGCTGCAGCTTCTCCAAATGGGGGGTGACAAACTGC	0.000157792	5.40634e-06	1.2951	-2.48977	-2.14405	P
A_72_P088186	OPRL1	Sus scrofa opioid related nociceptin receptor 1 (OPRL1), mRNA [NM_214176]	TCCACAGACACGATGAGCCCTCTCGCCCAGAGGTGGTGTGTTCATGGGGGTTGCATGGCT	0.000428359	2.55762e-05	1.05357	-2.28877	-2.14419	P
A_72_P309008			GTGAGTTTAGTCTAACTTCTATGATGGGGGAAAACTCTTCCATTTGAAAGACTATATTCA	0.00048769	3.07829e-05	1.29495	-2.53078	-2.14439	P
A_72_P140996	ABCA3	PREDICTED: Sus scrofa ATP-binding cassette, sub-family A (ABC1), member 3 (ABCA3), transcript variant X1, mRNA [XM_013987836]	TCCCTGGATGGTGCACCCAACGTGTGGCAACTGTCTGGAAAATAAAGGCTGGGAGGGAAC	0.00943052	0.00157496	-1.87318	-2.58651	-2.14556	P
A_72_P142926		Rep: Calsyntenin 3 - Bos taurus (Bovine), partial (20%) [TC567137]	AGTCACACTCTATGCTGATGGCATCTCCTTTGACCCTGCCCTCATCCACGACAATGGACT	0.000935175	7.54556e-05	1.0639	-2.35632	-2.1466	A
A_72_P415778		MI-P-E6-ahq-h-02-1-UM.s1 MI-P-E6 Sus scrofa cDNA clone MI-P-E6-ahq-h-02-1-UM 3', mRNA sequence [BQ600013]	ATCTTGGTGCCTTTACCAGGGGGCATTTTCTGTTAATTCTGTTTGCAAGAACATGAAGAA	0.000152815	5.07219e-06	1.22421	-2.6656	-2.14782	A
A_72_P229762			TAAAAATGCTTGATTTTTTAACCCCAACTGGACGGGGGGATCCTCAAACTTACCCTGGGA	6.54076e-05	6.6407e-07	1.31708	-2.84361	-2.14908	P
A_72_P252407			AAGTACATAGGCTCCCAGCACTGTGGGGGCTTAAATTATGGAATAAAGAGGATGTGGGAT	0.000117483	3.01833e-06	1.31065	-2.71574	-2.14964	P
A_72_P165661	RBM38	Sus scrofa RNA binding motif protein 38 (RBM38), mRNA [NM_001105312]	CCTGGCGCAGAGTCAAGGCCCAGAAAATAAAGGTAGCTAATATTATAATATTTTTATTAG	0.00198036	0.000205179	1.0991	-1.04214	-2.15002	A
A_72_P076476			CGGGCAGGTAAAGTATCCCGGACCTGGAACCGGGGCTTTGTTTGGGTTCGGGGGAGGGGA	0.000131556	3.882e-06	1.06922	-2.32473	-2.1526	P
A_72_P575409	FHL1	Sus scrofa four and a half LIM domains 1 (FHL1), mRNA [NM_214375]	TTTGGAGACTTGCATGAGAATGTTTTCGCCCCCTCAACGTTCCTGCGGTTTTGCAATTTA	0.00181397	0.000182922	1.52184	1.83011	-2.15276	P
A_72_P269419		Rep: PREDICTED: SLIT and NTRK-like family, member 2 - Pan troglodytes, partial (14%) [TC587167]	TTCTTTTGTTTTTCCAGTGGGGGAATGGGAAGAGGAGATTATAGTGAATGAAGAAAGAGT	0.00120019	0.00010525	1.16108	-2.43589	-2.15655	P
A_72_P319658		AJ949768 KN404_1 Sus scrofa cDNA clone C0007735n04 3', mRNA sequence [AJ949768]	ACCACTCGTTTGTAACTGGGGGATTAACATCTTTTAACCTCCTTAAGATGGACTGAAAAA	7.84126e-05	1.13498e-06	1.25375	-2.72418	-2.15757	P
A_72_P033641	ITGB5	Sus scrofa integrin subunit beta 5 (ITGB5), mRNA [NM_001246669]	AGACACCTGTTAAAGGCACATAGTTGGCAAATGTCACCTTCCTTCTCCTGTCCATGTTTG	0.00233169	0.000254193	-1.36958	1.05701	-2.15789	A
A_72_P019391		Rep: Endonuclease/reverse transcriptase - Sus scrofa (Pig), partial (5%) [TC594798]	GCTTATCCATTCCAAAGGCAGTAGTTGCATCTATTAACCCCAAATTCCATTCCATCAAAA	8.6764e-05	1.41483e-06	-1.12264	-2.63586	-2.15795	A
A_72_P167001			ATGGATGCTAGTTGGGTTCATAACCTGCTGAGCTACAACATGAACTCCCCAAAACTAGCT	0.000180379	6.84687e-06	1.06835	-2.64124	-2.15795	P
A_72_P224717		Rep: Catenin beta-1 - Homo sapiens (Human), partial (27%) [TC564648]	CTTCTAAATGGTAATTCTGAAAAAAGGGGTAAACTTGGGGGAAACCTCTTTTTGGATAAA	8.82563e-05	1.53821e-06	1.24344	-2.94222	-2.15841	P
A_72_P081561			AGAAACATTATAATCATCTGTTGGCAATAATACTCCTTCCCCCTAGCCCCTGGTAACCAA	0.00127971	0.000114773	1.17451	-2.38386	-2.15896	A
A_72_P505825		family with sequence similarity 189 member A2 [Source:HGNC Symbol;Acc:HGNC:24820] [ENSSSCT00000005783]	CATGCTTGCAAAATTAGAGACGGCTAAGGCAGAACTGAGAATAAAAACATTTACCTCGGA	0.00237768	0.000261439	1.60005	1.45918	-2.1592	P
A_72_P209107			AAACCTCACCCCCCAAAAGATCTTGTTGCTTGGAGGTATGAATGAATCTTAGAAGGGTAG	0.000658952	4.63016e-05	1.21962	-2.56911	-2.1602	P
A_72_P200972			TCTCTGGGGGAATTTCACCTTCTTACCTAGGTTTTCTGTGACTCTGCTACTTCCAAAAAA	0.000132448	3.94755e-06	-1.25005	-3.18746	-2.16073	A
A_72_P422394		EST-AO237A11 Alveolar macrophage from PRRSV-infected pig Sus scrofa cDNA clone AO237A11, mRNA sequence [ES448036]	TGCTTATTATGACCCCTAGTGGTAATAAGACTAATGTGCTAGATCAAACAGTAAGCCTGT	2.06246e-06	6.83248e-10	-18.664	-3.60698	-2.16136	A
A_72_P129631			CGGGGTCGTCTGTCGGCGCTGGCTAGTTAAGAAAATAAACAACGTTCCAAATGGAAAAAA	0.00122465	0.000107928	1.21903	-2.17028	-2.16158	P
A_72_P379008			TAAATGAGACCTACTTACCCAACTTCCAACCAACAATGGTCTTTTCTTTGTTTTTCATTC	0.000171208	6.26026e-06	1.34535	-2.78549	-2.16213	A
A_72_P756274	MID2	midline 2 [Source:HGNC Symbol;Acc:HGNC:7096] [ENSSSCT00000013739]	AAGATGGAAACACTGGAGTCTGAATTGACCTGTCCAATCTGCCTCGAGTTGTTTGAAGAC	0.0010081	8.35846e-05	1.28806	-3.21057	-2.16383	A
A_72_P055476			TTCTCCTTCTTCTTAGCAACAACACCACCAACCTTTGGAACATTGCCAAACTTTGGAAAT	0.00010513	2.31878e-06	-2.44695	-2.7529	-2.16629	A
A_72_P487839	GOLGA3	rpigca_0226.y1 clu Sus scrofa cDNA 5', mRNA sequence [EV966050]	ACAAAGGAGCTAGAGGGGGTACAGCAGTCGTTACAGAATATCAAATCTGAGTTGGAGATG	0.00030872	1.62693e-05	1.2891	-2.38255	-2.16698	P
A_72_P365643		PREDICTED: Sus scrofa sulfiredoxin-1-like (LOC100517064), mRNA [XM_003134357]	TCTGTGAAAATGGGGTCGCTTGTGTGCTCTCAAGGGATGATTAAGAGGGTGGAATGAGAA	0.0026153	0.000296612	1.05141	-1.3707	-2.16807	A
A_72_P176661	ZBTB32	zinc finger and BTB domain containing 32 [Source:HGNC Symbol;Acc:HGNC:16763] [ENSSSCT00000003213]	TGAAAGTTAACTGTGCGGGGACTGGCGGTTTCATCACCAAAATAAAGAGTTTCTTGTGCC	2.86345e-05	1.11487e-07	-4.02715	-3.46947	-2.16856	P
A_72_P177946	PALMD	Sus scrofa palmdelphin (PALMD), mRNA [NM_001038645]	GAGGGGGAGACCAACGTATTTTTATCGTATTGATACCAAAGCATTTCTAATAAGAGCTTG	0.000210756	8.90303e-06	1.27853	-2.51211	-2.16867	A
A_72_P151631			GGGGCAATAGTGCATGTACTGTATTTTTTAGCCTCCTCTTGAGTTTGAAGAATCACTTAC	0.000184918	7.20089e-06	1.27408	-2.85838	-2.16877	P
A_72_P796089	MTUS1		TATGATTTGTATTTTGGTCTGACTGGGGATGTGTGAATGAAATGTTTGTACCCGAAAAAA	0.000142142	4.45344e-06	2.30667	2.23508	-2.16899	P
A_72_P349653	CRYBB3	crystallin beta B3 [Source:HGNC Symbol;Acc:HGNC:2400] [ENSSSCT00000010909]	TGTTTGAGAACCCAGCTTTTGGGGGCCGCAAGATGGAGATAGTGGACGATGACGTGCCCA	0.00020947	8.80809e-06	1.28883	-2.21758	-2.16918	P
A_72_P245367		Rep: Olfactomedin-like protein 3 precursor - Homo sapiens (Human), partial (9%) [TC579443]	ATGTGGGGGAAGAGGAGGGCTTGCCATTTTGAAGGTCCTCTTATTAAAAGAGGGAGTTTT	0.000689993	4.93481e-05	1.23179	-2.45191	-2.16948	P
A_72_P309203			CTGGGGGTGAGCTAGAATATCAAAGGAATGTTAATCATAGTCTTTTAAAATATTGAGCGG	0.000614422	4.19765e-05	1.12494	-2.82222	-2.17107	P
A_72_P675956		Rep: Flagelliform silk protein - Nephila clavipes (Golden silk orbweaver), partial (5%) [TC620199]	GGGGGTAGCAGCGGCGGAGTGGCCAAGTGGCTCCGGGAGCATCTGGGCTTCCGCGGCGGG	0.000146929	4.73815e-06	1.338	-2.60796	-2.17108	A
A_72_P336173	ITGA2	Sus scrofa integrin subunit alpha 2 (ITGA2), mRNA [NM_001244272]	AGGGGTGGTGGTGGGGAACCATTTAAAATGATTGTTTTTAAACAATGAAAGTGAAGTAGA	0.000372217	2.10854e-05	1.23348	-2.58867	-2.17181	P
A_72_P335478		MI-P-NA-aeo-c-11-1-UM.s1 MI-P-NA Sus scrofa cDNA clone MI-P-NA-aeo-c-11-1-UM 3', mRNA sequence [BQ602622]	GGGGTGGCAAGTAAGATTTTTACACCCTAACAAGGATGTACATACACACAGTATCTCTGG	0.000311033	1.64268e-05	1.3063	-2.85083	-2.17224	A
A_72_P408768	NRSN2	Rep: Peptidase M22, glycoprotease - Mycobacterium avium (strain 104), partial (7%) [TC600781]	ATGCATTTAAATGGCTTCTGAGAGGCAGGGGCAAGAGAACTGGGATGTTTTTGCCCATTA	8.57728e-05	1.36946e-06	1.28223	-2.91617	-2.17245	P
A_72_P288719			TGAAATCTAATGGCATTTGAGAAGGGGGCAGTGGAATTTTCCTGCCAGCTTCATGAAGAG	0.000110093	2.57437e-06	1.3119	-3.03803	-2.17457	P
A_72_P115961		Rep: Retinitis pigmentosa 9 protein homolog - Mus musculus (Mouse), partial (8%) [TC558015]	ATCCTTAACCCACTGCGCCACAAGAGAACTCCCCTTTTTGATTTTTGATTTTATTGGCCC	0.00032256	1.73077e-05	1.11665	-2.81202	-2.17494	P
A_72_P435714	C17H20orf27	Rep: Enah/Vasp-like b - Danio rerio, partial (7%) [TC533378]	GTTTTTTGCTTGCTTCTGTTGTGAACCATCTCCTGCCTGTGTCAGTAAATAATTTTCCAC	6.69764e-05	7.00946e-07	-1.0895	-3.07603	-2.1756	P
A_72_P246342		AJ942010 CSEQRAN17 Sus scrofa cDNA clone C0007320i05 3', mRNA sequence [AJ942010]	TGGGGGCATCTGTTAGAAGGAGGGCAATGCTTTTGCATTTAGACTATGCTTCTTTCACCT	0.000164537	5.88991e-06	1.13858	-2.77689	-2.17567	P
A_72_P236512		998230 MARC 4PIG Sus scrofa cDNA 3', mRNA sequence [CN166557]	ATCATTATAAAGATGAAGAAAACCGTGGCTTTAAGGGACAAGGGGGGAGAGTTCCTGTTG	0.000132889	3.97744e-06	1.40246	-2.5662	-2.17619	P
A_72_P101116		Rep: FHA domain protein - Sorangium cellulosum (strain So ce56) (Polyangium cellulosum (strainSo ce56)), partial (5%) [TC557855]	CCTGTGGGGAAGACTCATGGGAGTTGGGAGTCATTTAACTATTTGTTTGCTTCATGAAAA	4.73044e-05	3.24182e-07	1.16566	-2.4205	-2.17633	A
A_72_P261582		Rep: PhrB protein - Wigglesworthia glossinidia brevipalpis, partial (4%) [TC577252]	AAGGAAATTGGGGGGATTTGTAATAAATATTCTCTATGTTGTTTCTCTACTGGGTCATGG	0.000183882	7.11724e-06	1.10781	-3.19136	-2.17775	P
A_72_P488167	HSPB8	heat shock protein family B (small) member 8 [Source:HGNC Symbol;Acc:HGNC:30171] [ENSSSCT00000010790]	TAGATTTAGTGCAAGTAAAATGTTGGGGGTCGGGATGGATTGACCAGATTCCCTGGATAG	0.000192816	7.66176e-06	1.29729	-2.5024	-2.1803	P
A_72_P119516	NFATC4	nuclear factor of activated T-cells 4 [Source:HGNC Symbol;Acc:HGNC:7778] [ENSSSCT00000002222]	GGTGGTTCTGGATGCTGGGGGACCAATCTTGTTCCTCTTTCCCCAGTTCTTACCTCCTCT	0.000245164	1.13775e-05	1.21983	-2.76101	-2.18043	P
A_72_P415998	KIF25	PREDICTED: Sus scrofa kinesin-like protein KIF25-like (LOC100514019), mRNA [XM_003121090]	AGTTACAGGTGATTGTGTGCGTGTCCCCCGGCCAGAAGCACGTGGCTGAGACGCTGCAGA	3.51483e-05	1.73073e-07	1.36944	-2.25751	-2.18065	P
A_72_P190151		1000413 MARC 4PIG Sus scrofa cDNA 5', mRNA sequence [DN101016]	TATGCCAGTAACTGGCCTGTTTCTTTCCCAGTAAAAGCTTTTGGGTTATGTGTTAAAAAA	5.20717e-05	4.30357e-07	-1.77134	-3.32708	-2.18092	P
A_72_P434984	ADAD2		GGAGGGGTGGGGCTGCGGCACGTTGGGCCTGGAATAAAGAAGCTCTTTCTGGTGAAAAAA	5.89262e-05	5.47925e-07	1.1346	-3.10604	-2.1812	P
A_72_P310918		Rep: Scmh1_predicted protein - Rattus norvegicus (Rat), partial (4%) [TC565154]	AGGGGGAGATTGGTAATTGATTTAATCTTTAATGAGGAACTCGGTGATGTTTTGTGGTCT	0.000127093	3.60354e-06	1.15649	-2.95049	-2.18133	P
A_72_P251722		FS658178 full-length enriched swine cDNA library, adult colon Sus scrofa cDNA clone CLNT10014D09 5', mRNA sequence [FS658178]	TTCCCGGTGCCTGGAGCCCGTCGGCGGGGAGTGGGGGGAGGCGGCATGGCCCGTGAGCCG	8.3473e-05	1.26941e-06	1.28069	-2.63542	-2.18236	P
A_72_P051456			GGGAAATGGCTTTTTAAATTTTCAGGGCCCTTAACCATTTGGGGGATGGGGTTTAAAAAA	8.58012e-05	1.37436e-06	1.19805	-2.93843	-2.18313	P
A_72_P318563		Rep: Calcium/calmodulin-dependent protein kinase type 1 - Rattus norvegicus (Rat), partial (7%) [TC604179]	AACAGATCATGGAAGGTGAATACCAAGCTATGGAGGCTGGACTTAATCCCACAAGTCATA	4.95046e-05	3.51474e-07	2.78367	1.63769	-2.18433	A
A_72_P390713		UMC-p8mm4-021-g12 8mm ovarian follicle p8mm Sus scrofa cDNA 3', mRNA sequence [CO949763]	TTCACAGCTCTGTGAAATTCTGTAAAATAGTAAGGGAGGGGGTGGGCAGGAACTATAATA	0.000107827	2.48181e-06	1.07453	-2.76377	-2.18503	P
A_72_P466406	TCEAL2	Sus scrofa transcription elongation factor A like 2 (TCEAL2), mRNA [NM_001243430]	ACCAGACAGAAATTGGGGGGTTTTATGTGGATGCAAAAAAGTTTACAGGACCCCTTCCAC	0.000144249	4.59872e-06	1.15232	-2.60841	-2.18521	P
A_72_P431649			AGGGGGAAGGGAAATAAAATTTTTGGTGTTTAATCAGCCACCTGCAATGGTTTTCATTAA	5.67849e-05	5.15009e-07	1.35419	-2.62979	-2.18544	P
A_72_P614646	TTN	BX914805 Sus Scrofa library (scan) Sus scrofa cDNA clone scan0028.m.20 5prim, mRNA sequence [BX914805]	AAGTAACATCGCCTGGCATCCCCTCGTTTAACCAAGCTATTCATGTATTCCTATGCCAGA	0.000295607	1.52939e-05	1.29618	-2.21625	-2.18733	A
A_72_P678277		909026 MARC 4PIG Sus scrofa cDNA 5', mRNA sequence [CK453325]	GTTTCCAAAAGTATCATTTTAAAAGGTTACACACACACACACACACACACACACACAACA	0.00110176	9.42712e-05	1.21591	-2.74356	-2.18768	A
A_72_P509915		PREDICTED: Sus scrofa dynein, axonemal, heavy chain 7 (DNAH7), mRNA [XM_005672038]	CTCTCCCATTACAACCAACATTAACCTTAGGGGGTTTTGCTTGTTTGTTGGGATTTTTTG	0.000165591	5.9504e-06	1.34925	-2.38229	-2.18838	A
A_72_P405838	DCUN1D1	defective in cullin neddylation 1 domain containing 1 [Source:HGNC Symbol;Acc:HGNC:18184] [ENSSSCT00000025068]	CTTACATCCCTGTCATATTACCAACAGAGGCAATAAAAGCTTCAGTGAAATTGCCATGAC	0.00486293	0.000659558	1.19257	-1.03016	-2.18894	A
A_72_P081261		MI-P-CP1-nzb-e-04-0-UI.s1 MI-P-CP1 Sus scrofa cDNA clone MI-P-CP1-nzb-e-04-0-UI 3', mRNA sequence [BQ604211]	TTGGGGTGAGCACAGGGGAGTGGGGAGCATGGAGGGAAAAATATATTATCATTATTATTT	0.00122572	0.000108079	1.15182	-3.01538	-2.18913	P
A_72_P357783			GGGGATAAAGGCTGGTTTTAAATTTGGGAGGGAATTAAACCTTTTTTGGGGTTTAATTTT	0.000406682	2.38348e-05	1.15877	-2.86135	-2.18927	P
A_72_P043336		MI-P-E6-acc-c-07-1-UM.s1 MI-P-E6 Sus scrofa cDNA clone MI-P-E6-acc-c-07-1-UM 3', mRNA sequence [BF704384]	AGGAGGAAAAATCCCAAGGTAGTTAGGTCTGGGGGCTGTAAGATTCATGCACATTACAAG	0.000102108	2.15583e-06	1.18313	-2.56472	-2.1899	P
A_72_P381053		Rep: DNA for L-proline 3-hydroxylase, complete cds - Streptomyces sp, partial (12%) [TC606223]	ACTGGCTCCTGGAATCCTGTCTGCTGCTGTCTTCCTAGGTTCTCTGAATCCACTTCTGTC	0.00019236	7.6216e-06	1.00452	-2.22574	-2.19026	A
A_72_P444754	CES1	Sus scrofa carboxylesterase 1 (CES1), mRNA [NM_214246]	AGGGAGGGGGAATTTCTGTAGCTGCGGCCTCAATTTTAGAAATAAATGTTCTTTTGGAGA	0.000425816	2.53268e-05	1.38072	-2.55081	-2.19061	A
A_72_P045136	LOC106509759	PREDICTED: Sus scrofa uncharacterized LOC106509759 (LOC106509759), transcript variant X1, ncRNA [XR_001307587]	GAATTTTAATTAACACACAAACTCATAATGCCAGATTTGGGAGAGACAGGGGGGAAAAAA	0.00197222	0.000203939	1.32565	-3.26876	-2.19338	P
A_72_P321278			CAATGTGCCTTTTCTGGAAAGATGGTCCGTAACATTCTAGTGAATTCACATTGGACCTGT	0.000152391	5.04659e-06	1.93256	2.11337	-2.19338	P
A_72_P178256			TTTAAAGGTCTGCAAGTTCTTGTTTGAGGGGGGTTTAGAAATGCTTATTTTACCCAAAGT	0.000203349	8.37557e-06	1.28475	-2.67723	-2.19338	P
A_72_P509415	CD72	Sus scrofa CD72 molecule (CD72), mRNA [NM_001097493]	TGAAGAAACTTCTAGAAGAGACTTTGGCTTCCTATGAAACCTCCCATAGTGGGATGGGTG	4.56639e-06	3.24206e-09	-5.18326	-3.79041	-2.1939	P
A_72_P621557	FGG	Sus scrofa fibrinogen gamma chain (FGG), mRNA [NM_001244524]	AATACACGACACAACTGGGAAAGATTGCAAGAAATTGCCAATAAGGGGGCCAGAGAGAGT	9.86716e-05	1.96719e-06	1.3901	-2.56682	-2.19444	P
A_72_P237207			GGCCCTTAAGAAAGAAAAAGGCCATTTCTGGGAAAGGGGGGCTGTGTGGCAAACCCAAAA	0.000172524	6.32993e-06	1.33814	-2.88516	-2.19571	P
A_72_P078416	TM7SF3	transmembrane 7 superfamily member 3 [Source:HGNC Symbol;Acc:HGNC:23049] [ENSSSCT00000000596]	CTTGGAGGGGGGAGACGAATTGTTTAAAATTTTTCATGATAATTTGTGAGTAATAAGCCA	0.000304894	1.5935e-05	1.40493	-2.00076	-2.19573	A
A_72_P048986			TTTAGTATGAATAGATTGATGTAACCACCCCCCAAAATCAGGCTACAGAACAGCCCCATT	0.000880697	6.96885e-05	1.25642	-2.85032	-2.19577	P
A_72_P059181	OAZ1	Sus scrofa ornithine decarboxylase antizyme 1 (OAZ1), transcript variant 1, mRNA [NM_001122994]	AATTTTAAACGTCCAATCCAGGCTCACAGATGCCAAACACATTAACTGGAGAGCGGTGCT	3.44354e-05	1.65423e-07	1.01218	-1.96757	-2.19661	A
A_72_P047506			CAAAGAATAAGAGTTTCTGGATCTTCCCCCCTGCTTCCGTCATCATCATCTCATCATTTG	0.000179429	6.79694e-06	1.21514	-2.57531	-2.19823	A
A_72_P475720	PTBP2	polypyrimidine tract binding protein 2 [Source:HGNC Symbol;Acc:HGNC:17662] [ENSSSCT00000007533]	TCCAAGTCAACAATTTAGAAAGGGGGAGATGAAGATTGGGGGTGAATCACATTGTTTGGT	5.64311e-05	5.07923e-07	1.2492	-2.5045	-2.19843	P
A_72_P366603		Rep: Cytochrome b - Sus scrofa (Pig), partial (21%) [TC626941]	ATATTATGCTTCGTTGTTGGGATGGGGGTAAAATGGGCATTAAAATTAGGATTAGGAGGG	0.000251489	1.18179e-05	1.18327	-2.90167	-2.19966	P
A_72_P422479		1499946 MARC 3PIG Sus scrofa cDNA 3', mRNA sequence [DY406859]	CATTTGTTGCACACCCTCTCCAGCACTTACTGTTTGTAGACTTTTTGATGATGGCCATTC	0.000421142	2.49716e-05	1.17978	-2.38618	-2.19967	A
A_72_P019716			GTCCATGCCTGCAGGTTATATCTTAGTGCAATTCAGTCCCAAATACTTTAATTTTGAAAA	0.00822569	0.00131289	-4.36601	-3.74823	-2.19991	A
A_72_P232577	CCR3	Sus scrofa C-C motif chemokine receptor 3 (CCR3), mRNA [NM_001001620]	AAGACATTAAAATATATACACAATGGTGGAGGTATATCTATGCACCCCAAAGTCATTACC	0.000100296	2.06085e-06	1.88964	1.49045	-2.20236	A
A_72_P232317	CYP19A1	Sus scrofa cytochrome P450 19A1 (CYP19A1), mRNA [NM_214429]	TTCCCCAATGTCTCAATTTATGCCTCAACCAGACCATATCTCTGCTATGGGGGGAAAAAA	0.00015392	5.17143e-06	1.39274	-2.95862	-2.20394	P
A_72_P046141		920882 MARC 4PIG Sus scrofa cDNA 3', mRNA sequence [CK456643]	CTTATTTTACTTTTTGTCTTTTTGCCTTTTCTAGGGCCACTCCTGGGGGCATATGCAGGT	0.000144025	4.5487e-06	1.09138	-3.05913	-2.2057	P
A_72_P176396	FABP6	Sus scrofa fatty acid binding protein 6 (FABP6), mRNA [NM_214215]	GGGCAGGGCTCTGAGGGGGCCACAAAGCCACAAATAAACCTGGTGTAACAGTAGAAAAAA	5.06236e-05	3.79689e-07	1.1661	-2.93855	-2.20851	P
A_72_P278159		Rep: Asense - Drosophila orena (Fruit fly), partial (6%) [TC570062]	ATTCACAATTTTAAAACTTGTGTGTGTTGGGGGGTGGTCAGGGAAGTTAAATCCTGCCAA	0.000131256	3.86158e-06	1.21742	-2.78516	-2.20892	P
A_72_P085036			ATATAGAATTTTCACCATGTTAAGTCCCTGGTCCCGTAAATCTCGCTTCACCTGTGGTCC	0.000229511	1.0306e-05	1.1494	-2.0896	-2.20933	A
A_72_P010806	FBXW4	F-box and WD repeat domain containing 4 [Source:HGNC Symbol;Acc:HGNC:10847] [ENSSSCT00000011558]	CTCAGGCTAGCTGTTGAGACATGCTACAATATTCATTTTCGTAAAAATAAAGCTTAACTG	0.0016431	0.000159971	-1.49138	-2.23704	-2.20989	P
A_72_P370493		1142423 MARC 4PIG Sus scrofa cDNA 3', mRNA sequence [DN128353]	AATTAACTGAGGGAAAGGGGGTGGAGAAAAGGGCTGGTCACTACTCATACTTTGTAAAAA	0.000275539	1.36246e-05	1.03312	-2.50228	-2.21066	P
A_72_P299744			TGCTTCCACTGCGACACCTTGGCTTATCAAACTTGGAAGCAGGTTACTTATTTCCCTTGA	0.000967808	7.91526e-05	-2.5118	-2.66293	-2.21068	A
A_72_P671099	POU3F2	Rep: Predicted protein - Monosiga brevicollis MX1, partial (26%) [TC616680]	TTTCTTCTTATGGCTTGTGAACTTCCAAATTCCACCCCTCCCCTTACATTAGTATAACAT	0.000530842	3.46466e-05	1.20693	-2.44805	-2.21111	A
A_72_P608781	TMEM108	transmembrane protein 108 [Source:HGNC Symbol;Acc:HGNC:28451] [ENSSSCT00000012734]	CCTCGCTTTGCTGGTCCCGACTTTTCGTCTCTAAATTATCAATATACAAATATATGTTAT	0.00559224	0.000794336	1.12352	-3.48238	-2.21196	A
A_72_P465480		PREDICTED: Sus scrofa DNA polymerase alpha catalytic subunit (LOC100157467), partial mRNA [XM_005673510]	CACGGGGAAAGAAAAAGGAACTCCAGTTACAATGAAGGATGTTTATGATGAATTTGATGA	0.00031165	1.64808e-05	1.41609	-2.20926	-2.21433	A
A_72_P184181		endothelial cell adhesion molecule [Source:HGNC Symbol;Acc:HGNC:17474] [ENSSSCT00000023865]	GGTTTTGTTGGGGCAGGGGATAAGAAAGATATTTTTTAAACTAACTTGAAATGCATGGTT	0.00256928	0.00028998	1.60501	1.09126	-2.2147	A
A_72_P400178		1572024 MARC 3PIG Sus scrofa cDNA 3', mRNA sequence [DY435938]	TCATACTTCCATTACATCACAGCTAGATATAGAAGTGCTCTTTACTCTGACCTCCAATGT	0.000116326	2.95458e-06	-1.2487	-3.35046	-2.2148	A
A_72_P380383	NARF	nuclear prelamin A recognition factor [Source:HGNC Symbol;Acc:HGNC:29916] [ENSSSCT00000018644]	TGCCTCTGGGTCTCTATCCGCTACAGTAACTGATGATGGAATAAACACTTGAGTGTCTGA	0.000240707	1.1057e-05	-1.12159	-2.69312	-2.21491	A
A_72_P221137			TATTTTAGATAGGGGACTCTGAGGGTCTGTGAGTTTTGGTATCTGCATGGGTCCTGAATC	0.000154765	5.22465e-06	1.18573	-2.69968	-2.21585	A
A_72_P346213		MI-P-AY1-nqe-e-01-0-UI.s1 MI-P-AY1 Sus scrofa cDNA clone MI-P-AY1-nqe-e-01-0-UI 3', mRNA sequence [BI400542]	TTACATTTGAACAAAATGTGGGACCTGTTCAAACTGGGGGGAGTGGGGAATATTTGGTGG	9.15996e-05	1.6467e-06	1.26114	-3.05586	-2.21703	P
A_72_P376553		MI-P-AY1-nqz-a-06-0-UI.s1 MI-P-AY1 Sus scrofa cDNA clone MI-P-AY1-nqz-a-06-0-UI 3', mRNA sequence [BF710434]	AGAAGAACTCAGGATCCAGGCCAGATTACAAGTGGGGGAAAAAACCTCACAAACAGTAAT	9.68392e-05	1.84172e-06	1.33799	-2.6535	-2.21724	P
A_72_P615057		actin, alpha 2, smooth muscle, aorta [Source:HGNC Symbol;Acc:HGNC:130] [ENSSSCT00000011432]	CCTAGCCAAAGCTCTGACTCGTTACCTATGTGTTTTTTAATAAATCTGAAATATGTTACC	0.000354869	1.97172e-05	1.5641	3.58294	-2.21759	A
A_72_P431954		RNA binding motif single stranded interacting protein 2 [Source:HGNC Symbol;Acc:HGNC:9909] [ENSSSCT00000000434]	TTTGCTGATGGGGGTCCAAAGAAACGACAGAACCAAGGAAAATTTGTGCAAAATGGACGG	0.000127152	3.6276e-06	1.10724	-2.80587	-2.21784	P
A_72_P238857		Rep: Eukaryotic translation initiation factor 4 gamma, 3 variant - Homo sapiens (Human), partial (6%) [TC567620]	CACCCCTCCCCCCAATCCGTTGTATTTGTGTAAATCAATAAATAATCATTGGATGGTAAA	0.000367421	2.07175e-05	1.21038	-2.5592	-2.21953	P
A_72_P289624		DB800056 full-length enriched swine cDNA library, adult immature dendritic cell Sus scrofa cDNA clone DCI010118F11 5', mRNA sequence [DB800056]	TATTGTGGGGGAAAAACTGAGGAACAGTGAAATTAAATAACTGCCCACAGTCACCCAGCT	0.000772774	5.80691e-05	1.28755	-2.61905	-2.21954	P
A_72_P295224			TCACCAGCTTAGTGGGGGAAAATCCATCTTTGCCTGTAAGATTTTTACAAGTTTAATGTG	0.000134126	4.03025e-06	1.09888	-2.20559	-2.22059	A
A_72_P048351		Rep: TonB family protein precursor - Burkholderia vietnamiensis (strain G4 / LMG 22486) (Burkholderiacepacia (strain R1808)), partial (8%) [TC543437]	TTGAATGCCTTTTAATGTGGTGTTTTGTACTTTGGTATCATATGGGCAAGTCTGATTTGT	0.000199226	8.11723e-06	-6.88302	-4.90341	-2.22129	A
A_72_P305719		rfat0104_l1.y1 fat Sus scrofa cDNA 5', mRNA sequence [EW159471]	CACAGTGGAGGAGAAATGTTTGTTGCCTTAAATCAAAAGGGGGTTCCTGTAAGAGGGAAA	5.14928e-05	4.1691e-07	1.1605	-2.49562	-2.22166	A
A_72_P379343		Rep: Membrane-bound lytic murein transglycosylase A - Escherichia coli (strain UTI89 / UPEC), partial (6%) [TC615820]	ATGGAGAACAGAAAAGAAGGAAGAAATAAAGAGTACGGGGAAAAGGAAAAAGTATCCAAA	8.39662e-05	1.29201e-06	1.10546	-3.02274	-2.22415	A
A_72_P513900			TTATGTTCTCTCACCAGCCTACTTGGGATGATTGTCAACAACTGCTACAGACACTCTCCA	0.000160808	5.58333e-06	-1.01626	-2.24607	-2.22425	A
A_72_P181006			TACTAGGAATGGTTGGTCACTTTACATTTGACGAAAAGGGGGTGGGGGTACAGGTTAGTA	0.000173854	6.39864e-06	1.13946	-2.886	-2.22694	P
A_72_P150151			GGGGACAGATGCCTAAAGTATTTACAAAGGTTATCTGTTAGGTATTAAAGTTTTGTGGCC	0.000297975	1.54915e-05	1.31764	-2.74064	-2.2277	A
A_72_P429509			CTGAATCAAGAGTGGGGGCCCAGACGGCGTCCGTCAAGAATAAATGTACAGATGAAAAAA	7.24302e-05	9.15683e-07	1.27847	-2.94065	-2.22865	P
A_72_P298509	NRGN	Rep: Neurogranin - Bos taurus (Bovine), complete [TC544936]	TTATCTCCGCGTGTGCATGTGACTGTGCTGGGTTGGAATGTGAACAATAAAGAGGAATGT	0.00282995	0.000328901	1.45864	2.02029	-2.2317	P
A_72_P414468	AKAP9	GB	GAGTATAGCATTTGCTCAACAAACTGAACTGTCTAGAATATCTGGGGGAAAAGAAAATAC	8.68292e-05	1.44403e-06	1.35692	-2.92068	-2.2357	A
A_72_P009551		AJ956182 KN404_2 Sus scrofa cDNA clone C0007755i04 3', mRNA sequence [AJ956182]	ACCCCATGCTGCACAGGGGAAGAAAACGAAAGTGCGTTGGGGGAAATAACCATAAAAAAT	0.00016365	5.80873e-06	1.11281	-2.65833	-2.23597	P
A_72_P515606	RNF215	ring finger protein 215 [Source:HGNC Symbol;Acc:HGNC:33434] [ENSSSCT00000010962]	CAGCAGACCTGCCCGCTGTGCAAATTCAATGTCCTAGGGAACCGCTATTCGGATGATTAG	7.8997e-05	1.14706e-06	1.18006	-2.58698	-2.23604	A
A_72_P242257		PREDICTED: Sus scrofa POU class 3 homeobox 2 (POU3F2), mRNA [XM_001926241]	TAGACCTTATACTGACTGAATTGAGTTGTGTGTAAAATACTCCCCTTCCTTTATACTTCA	0.00306055	0.000364072	1.28659	-2.2235	-2.23613	A
A_72_P360533		Rep: Transcriptional regulator, LysR family precursor - Pseudomonas putida (strain GB-1), partial (54%) [TC571305]	GAGACGTTTCTTGAAGCGGGGAGCCAATTGTTGGTAGCCGTTGCCTCTCCTGATCATCCT	0.000225426	9.9385e-06	1.17216	-2.68804	-2.23637	A
A_72_P161686		Rep: NADH-ubiquinone oxidoreductase chain 3 - Pteronarcys princeps (ebony salmonfly), partial (20%) [TC522250]	ATGTCAAGTCCTTAACCCATCAAGCCCCAATGGGAATTCCTCTGATACAGCTTTATATAT	0.000170737	6.21141e-06	-1.66154	-2.31081	-2.23638	A
A_72_P110296			TGCCGACTTCCTGACCCACAGAAACTCTGTGACATAATAAATGTTAATTGCCGCAAAAAA	8.34251e-05	1.25321e-06	2.04515	2.34144	-2.23713	P
A_72_P413523		TIMP metallopeptidase inhibitor 3 [Source:HGNC Symbol;Acc:HGNC:11822] [ENSSSCT00000000163]	ATTAAATCCTGCTACTACCTGCCTTGCTTTGTGACCTCCAAGAATGAGTGTCTCTGGACA	0.00574408	0.00082064	1.69214	1.31026	-2.2375	A
A_72_P171426		Rep: Tripeptidyl-peptidase 2 - Rattus norvegicus (Rat), partial (10%) [TC623883]	TGGGTATGGTGGGGAGGTATAATACATGGCAACTGGGAAAAGAACGTGTTAATGTAATCT	0.000626609	4.31392e-05	1.26735	-2.78977	-2.23828	P
A_72_P501896	SMIM19	small integral membrane protein 19 [Source:HGNC Symbol;Acc:HGNC:25166] [ENSSSCT00000024340]	CTAGGCCACCAGGGAACTCCAAGAGTATAAATTTTAAATGAAAAGGTTTAGACCAAATAA	0.000273427	1.34637e-05	-1.0015	-3.08777	-2.24035	A
A_72_P050951		Rep: Basic fibroblast growth factor receptor 1 precursor - Homo sapiens (Human), partial (16%) [TC553684]	TGGGGAAGATGCTCCTGGTGGCTGGGAGGCATCGGTTGCTATATATTAAAAACAGAAAAA	0.00528163	0.000734788	1.01105	-1.75394	-2.24051	A
A_72_P304669		Rep: ORFII - Homo sapiens (Human), partial (20%) [TC525498]	GGGGATATGACCAATAAGGGGGTTAATATCCAAAATATATTAATGGCTCATTCAATTCAC	0.000252117	1.18948e-05	1.169	-2.97863	-2.24144	P
A_72_P055496			ACTTTGAATAGAGGAGTGGTGGGGACCGGAAATAAAGCCCTCGGACCTTTCTTTCAAAAA	6.35352e-05	6.18429e-07	1.23509	-3.18462	-2.24195	P
A_72_P254612	YBX3	Y-box binding protein 3 [Source:HGNC Symbol;Acc:HGNC:2428] [ENSSSCT00000000680]	ACCACCAGCACCACCAGCACCACTACCACCACCACCACCCTCCCGCAGGCTCCGGCGGAG	0.00269688	0.000308829	1.02715	-1.45697	-2.24202	A
A_72_P400583			AAGGGGGTTTTTCTTTAGGGTGTAAATTGACATACCAGCGTGATAAGGATACCGTAAAAA	0.000168972	6.12221e-06	1.25958	-2.5678	-2.24325	P
A_72_P044616	FZD6	Sus scrofa frizzled class receptor 6 (FZD6), mRNA [NM_001315750]	TTAAGACTTCTGGGGGACAAGGCTATAAGTTTCTTGGAATTGACCAGTGTGCACCTCCAT	0.000121359	3.25629e-06	1.28049	-2.96098	-2.24348	A
A_72_P253622	EFHC1	EF-hand domain containing 1 [Source:HGNC Symbol;Acc:HGNC:16406] [ENSSSCT00000002907]	GATGTTTCGTTTCTGAGTCTTATATTCCACTACCACTGAAGCCTAAATTAAATTGGATCT	8.68292e-05	1.43968e-06	2.33686	3.31361	-2.24396	P
A_72_P188966		microtubule associated protein 1B [Source:HGNC Symbol;Acc:HGNC:6836] [ENSSSCT00000018484]	TAGTGCTTTTATGATATTTGTGTGCAATATCCCCTCTTCCCATTGAGGATATTTGATGTA	0.00483071	0.000654057	1.88277	1.92016	-2.24444	P
A_72_P026916		Rep: Transmembrane protein 16J (Tumor protein p53-inducible protein 5). - Canis familiaris, partial (32%) [TC558083]	CTGACTCCCCTCATCCAGCAGAATCGTCTGTAATAAAATCAAACTTCTCTCTGCCAAAAA	8.39662e-05	1.29998e-06	-1.73997	-2.61328	-2.24462	A
A_72_P146296	APCS	Sus scrofa amyloid P component, serum (APCS), mRNA [NM_213887]	AGGGGGCACAAGCGACACTTACAAGCTACTATTATTCACTGTATTAACAATTCAAAATTG	0.000140911	4.37615e-06	1.40958	-2.97863	-2.24599	P
A_72_P291894			AATCCTTGCCTCCCCTCAAAATACCGGAGGATTGTTCTTCTAGAATGGCAAATCGAACCA	0.00407257	0.000521302	1.10945	-1.60686	-2.24642	A
A_72_P319693			AAGAAATTGGTTGTTGCCTGCCCCACCCTTGTAAAACCCGGAGTGGATGGGGGGCCTGTT	0.00067137	4.75278e-05	1.22982	-2.50603	-2.24793	A
A_72_P683257	TMEM63B	transmembrane protein 63B [Source:HGNC Symbol;Acc:HGNC:17735] [ENSSSCT00000036360]	GGTGGGCATGGCTGACACTGGAAAATGGGTTTTTGCACTGTTTTTTGTTTTTTGTTTTTT	0.000622743	4.27447e-05	-1.2221	-2.19244	-2.24825	A
A_72_P490135	C14H10orf76	chromosome 10 open reading frame 76 [Source:HGNC Symbol;Acc:HGNC:25788] [ENSSSCT00000011564]	AAGAATAATCTTATTCGGGGAGGGGATGGGTAGGCACAGGGAGATACTTTCAGAAATGTG	0.000129564	3.75371e-06	1.16296	-2.44829	-2.24884	P
A_72_P561364	OAZ1	Sus scrofa ornithine decarboxylase antizyme 1 (OAZ1), transcript variant 1, mRNA [NM_001122994]	AGACGAGAATTTTAACGTCCAATCCAGGCTCACAGATGCCAAACACATTAACTGGAGAGC	3.69295e-05	1.90302e-07	1.04419	-2.18761	-2.25075	A
A_72_P333003		AJ938266 CSEQRAN17 Sus scrofa cDNA clone C0007307e01 3', mRNA sequence [AJ938266]	GAAAACAACATCCCCCCAAACAGGCCAACAATTAAATTTATTCTTTAAGCTCCGACTGCA	0.00228778	0.000247258	1.53931	-2.68597	-2.25097	A
A_72_P067616			ATGGTGAGGTGAGACACAGAGGATACAGGGGGAATAGTCATTCCGTAGACTGAAATCTAT	0.000147502	4.77741e-06	1.26185	-2.89753	-2.25113	P
A_72_P369148		Rep: Chromosome 16 SCAF10562, whole genome shotgun sequence - Tetraodon nigroviridis (Green puffer), partial (3%) [TC582987]	ATGCAGGGGCCTGTTGTGTGAAGCTTGTGCCCTGACTCTGTCTTAAGTGCATTCGTGCAC	0.000114288	2.86354e-06	1.25212	-3.09132	-2.25166	P
A_72_P505402			CAACTGTAGTTAGCTCACAATTTTTAAATAAAAGATACCACAGTGCATGCCGTTTGTTCA	0.00016365	5.82441e-06	2.43255	3.47753	-2.25242	A
A_72_P297424		Rep: AGAP006579-PA - Anopheles gambiae str. PEST, partial (7%) [TC562489]	CAAGATTTGCTATTGGAATTACTTTTCTTAGTTGGGGGCAGGGCGGGGCGGAAAATACAT	0.00012001	3.16354e-06	1.24018	-2.92979	-2.25262	P
A_72_P072571		Rep: Adenosine kinase - Cheilothela chloropus, partial (12%) [TC551623]	GGGGTCTTTTAAAAAGTATCTGTTTTAGGTACTGGGGTTATAACAGTAAACAAAACCAGA	5.06236e-05	3.83782e-07	1.11712	-2.72203	-2.25444	A
A_72_P319968		Rep: Myeloperoxidase precursor (EC 1.11.1.7) (MPO) [Contains: 89 kDa myeloperoxidase; 84 kDa myeloperoxidase; Myeloperoxidase light chain; Myeloperoxidase heavy chain]. - Canis familiaris, partial (21%) [TC572506]	AAGAGAGAGAAGAACAAACTGGTGGGGCCGGAGACTATTCCTTAATGAGGGTAATTAGCT	6.49746e-05	6.51784e-07	1.32299	-2.92658	-2.25535	P
A_72_P059081		MI-P-CP1-nwp-e-01-0-UI.s1 MI-P-CP1 Sus scrofa cDNA clone MI-P-CP1-nwp-e-01-0-UI 3', mRNA sequence [BI403594]	TTGCTCACAAAAGGGGGAGGAATAATAGTTAATTGTTGACACTGTTGTTGAGTTGATTAA	0.000153919	5.1679e-06	1.20741	-3.22218	-2.25789	P
A_72_P005301		1098250 MARC 4PIG Sus scrofa cDNA 3', mRNA sequence [DN103153]	TAGTGATCATAGCTCTGAGAGCAATGAATGGAGGGGAGGGAGTTTAAACTGTTGTTTTGT	0.000129779	3.78074e-06	1.11047	-2.62816	-2.25797	A
A_72_P192112			TATTACTTCAGTATAGCACCAAATAAATTAGGTAATATCATTGGAGGGGGGAAGGAAAGT	0.000125411	3.49416e-06	1.28176	-3.10076	-2.25808	P
A_72_P226312		Rep: Zinc finger protein 462 - Homo sapiens (Human), partial (22%) [TC519048]	AAAGATCAAGGAGAGGAAGGTGGTGGGCTACAAATGTAAATTCTGTGTGGAAGTGCATCC	8.77887e-05	1.49186e-06	1.13647	-2.52905	-2.25941	A
A_72_P345843	XRCC1	X-ray repair cross complementing 1 [Source:HGNC Symbol;Acc:HGNC:12828] [ENSSSCT00000003392]	ATCTACAGTTGCAACGAGAAGCAGAAGCTACTTCCCCACCAGCTGTATGGGGTGGTGCCC	0.000718369	5.2385e-05	1.03288	-2.62239	-2.26059	A
A_72_P195727		Rep: Predicted protein - Physcomitrella patens subsp. patens, partial (8%) [TC608550]	TCCCCCAGTGTGTTGGGTGGGGCACAGTTGAGGTTAGGGTGAGGGGTTAGGGTTTGGGAG	0.00014016	4.33997e-06	1.01754	-2.90448	-2.26245	P
A_72_P046516			AGTAGGAAAGGAAAATTACGTTTGACTTTGCAGTGTGCTGGGGGGATGTAGTGGTAATAC	4.55751e-05	2.91844e-07	1.27944	-2.80069	-2.26259	P
A_72_P091246			TTAAACCCAACCCAAACAGGTACACTCCAAAGTTAGGGGGGAAAAAGGATCCAGGGAAAT	6.69764e-05	7.02545e-07	1.38751	-2.87648	-2.26326	P
A_72_P102211			GGGGTTTACAGTTTTTTTGGTAAAATTTTAAAAGACTTTGAGGATGCCTTTTAAAAAAAA	0.000207151	8.63939e-06	1.11009	-2.72793	-2.2645	P
A_72_P406213	SPINT1	Sus scrofa serine peptidase inhibitor, Kunitz type 1 (SPINT1), mRNA [NM_001244422]	TACAGAGTTACTTTTTGTTTATTTAATGCCGTGGGGGTGGGCAAGAGGAGTGACAAGTGG	7.41966e-05	9.6819e-07	1.21471	-2.73476	-2.26524	P
A_72_P217227		Rep: Protein SMF - Homo sapiens (Human), partial (3%) [TC539597]	AGTGGGGGGTTGTGTCCCTCCCTCCCCCACCCGCCGGAATAAAGGTGATTCAACCAAAAA	0.000209559	8.8166e-06	1.1239	-2.23447	-2.2662	A
A_72_P601803	FAM204A	Sus scrofa family with sequence similarity 204 member A (FAM204A), mRNA [NM_001185171]	AAAGTGAAACCCAGTGGAAGGAACTCACCCAGTATTTTGGGTCAATGATAGGTTTGACCC	0.00100935	8.37522e-05	-1.37533	-3.03051	-2.26626	P
A_72_P301479		1102039 MARC 4PIG Sus scrofa cDNA 3', mRNA sequence [DN105725]	GACATTCATTGGGGGAAATGAAATACAGGCAAATAAATATGCCCATTATAAGCCATCATT	0.000508058	3.25892e-05	1.40273	-2.69203	-2.26643	P
A_72_P282859			AAGACCTTAAACCACCAAAAGGGGGCAAGGAAATCCTCCACCGTTACTGGATAGAACAAA	0.000245356	1.14297e-05	1.38649	-3.08016	-2.26651	P
A_72_P148341		Rep: Ac1262 - Rattus norvegicus (Rat), partial (4%) [TC616841]	TCTAGATGACCGGGGGTTTGGTGATGACTTTCAAGACACAATACCAAAGACACAAGCCAT	0.000118911	3.1101e-06	1.25535	-2.68698	-2.26671	A
A_72_P531943			AATAACAGATGATAAACCCTTCTCCTGCCCTCATATACTGATCCCGCATGGCGGTAAACT	0.000166252	5.97794e-06	1.1332	-2.55705	-2.26676	A
A_72_P091196			AACAAAACGTAAAACTTACGGGAAGGGGAAAACAGGGGCCCTCCAAAAATTACCCCCAAA	0.00019058	7.53363e-06	1.26167	-2.96546	-2.2669	P
A_72_P416962			ACTGTCAGGAGGGGCCAAAGAGATACAAGGACTAAATGTAATGCACCTAGGATGGGTTTT	7.28945e-05	9.26965e-07	1.20986	-2.64826	-2.27055	P
A_72_P403963		Rep: GP33 - Guinea pig cytomegalovirus, partial (5%) [TC528940]	ACTGTCTTCTCTGGTTTTGAAACTGGGGGTCAACTTTATCTACCAACCTTGTCCCAAAAA	0.000918332	7.36545e-05	1.06896	-2.56884	-2.27122	A
A_72_P235462	KAT2B	lysine acetyltransferase 2B [Source:HGNC Symbol;Acc:HGNC:8638] [ENSSSCT00000024917]	TGATAGAAAGGAAACAAGCCCAGATCCGGAAAGTCTACCCTGGACTTGCCTGTTTTAAAG	5.3223e-05	4.48574e-07	-1.0315	-2.88419	-2.27534	P
A_72_P677846	ID4	inhibitor of DNA binding 4, HLH protein [Source:HGNC Symbol;Acc:HGNC:5363] [ENSSSCT00000027574]	ATAGATGATTATAAGGGGGCAGGACACTTTCTTTTCCCTGCAAGATGTTACATATTGTAT	0.0007621	5.69363e-05	1.27058	-2.49637	-2.27613	P
A_72_P205717	LOC100519643	Rep: Cytochrome b ascorbate-dependent protein 3 - Bos taurus (Bovine), partial (88%) [TC544192]	GTGGGTAGGCGTTTCACTTACGAAGCTGGATTTTCATTAAATGTGTTTTTTAAGAATCAA	4.51917e-07	6.21007e-11	-4.03027	-3.14059	-2.27687	P
A_72_P440461	PFDN4	Sus scrofa prefoldin subunit 4 (PFDN4), mRNA [NM_001123160]	GGGGTTTATGTTAGTGGGGGTTAAGCAGCTGTGTGTTTAAAAATAAGGATTTTTCTTAAA	0.000219936	9.61585e-06	1.23197	-2.66923	-2.28044	P
A_72_P323123		DB812833 full-length enriched swine cDNA library, adult ovary Sus scrofa cDNA 3', mRNA sequence [DB812833]	AGCTGGGGATAGCTTTGTTTTTATTTTATTTTATTCTTTTTTATGTCCGCACCTGTGGCA	0.000139427	4.28214e-06	1.23508	-3.05934	-2.28077	A
A_72_P148106	KLHDC3	Rep: Kelch domain containing 3 - Sus scrofa (Pig), complete [TC543178]	TGAGCTGTTGCTGCACCCTGACGCTCTCAGCCGGCTCGGATTTTATAAAAATGAATTAAA	0.000252921	1.19732e-05	1.12916	-2.52717	-2.2811	A
A_72_P403938	GNAS	Sus scrofa GNAS complex locus (GNAS), transcript variant 4, mRNA [NM_001130215]	GCGTCCTGACTTCTGGAATCTTTGAGACCAAGTTCCAGGTGGACAAAGTCAACTTCCACA	0.000431335	2.5874e-05	1.02326	-2.17748	-2.28161	P
A_72_P077351	SERPINE1	Sus scrofa serpin family E member 1 (SERPINE1), mRNA [NM_213910]	GTGGGGTCCAGCGTTCTTAAAATTGTGTTTTCTATGCTTTTTCACTTTTGATATAGAAGC	0.00307574	0.000366091	1.62709	2.13384	-2.28364	P
A_72_P275864	FIBIN	Rep: Fin bud initiation factor - Homo sapiens (Human), partial (33%) [TC570653]	GGAAGCTTGTACTTCGAGTAGGGGGAATTCTATTTCTCATAACTCCTTAACTGATTTTTA	0.000259046	1.23997e-05	1.22337	-3.06786	-2.2847	P
A_72_P069746		AJ942231 CSEQRAN17 Sus scrofa cDNA clone C0007320d22 3', mRNA sequence [AJ942231]	AATTTCCCGTATTTGGGGGCAAATGAGACCCTCCCACAGGAGAATACTAGTTATACCTAG	0.00012219	3.30779e-06	1.25726	-3.15938	-2.28597	P
A_72_P214532			AAAGGGGGTGAATTTGGGAAAACATTATGCTTGGCATGGACTATCCTGGTAGATAATACA	0.000113386	2.79197e-06	1.10844	-3.00135	-2.28602	P
A_72_P376483			GGGTAGGAGGGAAAAATGGCCGGGGGAAAGTCTAAAAAACCGTTATATGACTTCAAAAAA	0.000101264	2.10743e-06	1.24792	-3.00023	-2.28632	P
A_72_P051086		Rep: Gab3 protein isoform 2 - Xenopus tropicalis, partial (7%) [TC553763]	TAGGTCTTTTACCACGAGGCCACCAGGGAACTCCTACACTCACTGTTCAGTAAAGATAAA	0.000128715	3.69957e-06	1.06085	-3.02027	-2.28662	A
A_72_P142621			AAATGTCCATTTAAAAATTTTCCCTTGATGAAAGGTTTTCCCCACTTGCTGGGGGGCCCC	0.000132889	3.97788e-06	1.40087	-3.3161	-2.28673	P
A_72_P675703	FBXW4	F-box and WD repeat domain containing 4 [Source:HGNC Symbol;Acc:HGNC:10847] [ENSSSCT00000011558]	CCAACCTCAGGCTAACTGTTGAGACATGCTACAATATTCATTTTCGTAAAAATAAAGCTT	0.000689993	4.93215e-05	-1.35271	-2.23047	-2.28717	P
A_72_P124381		Rep: Ribosomal protein S8 - Ralstonia pickettii 12D, partial (25%) [TC621692]	CTGGTCTGCGTGTGGAGGAGGGGGAGGAACCGGAAGAAAAAAGGAATGAAAAGGAAAACC	0.000130044	3.80444e-06	1.236	-2.94199	-2.28717	A
A_72_P247177	SLCO2A1	Sus scrofa solute carrier organic anion transporter family, member 2A1 (SLCO2A1), mRNA [NM_001123195]	AAGTCATTTGCCATCGGGGTACAGTTCTTGCTGATGCGTCTGCTGGCCTGGCTGCCATCT	9.97858e-05	2.0294e-06	1.58283	-3.0531	-2.28717	P
A_72_P103386		Rep: Protein FAM133B - Rattus norvegicus (Rat), partial (8%) [TC542409]	AAAGAAGGGGGGAAAGTACAAATGCTAATGGGTAAAACCTCATATGTTTAGGTTTGAGGC	0.000202191	8.2751e-06	1.12042	-2.75988	-2.28775	P
A_72_P311828			ATCCATTTCCAGGGGGTGTCCTTGTCCAAAAGGATCTTCCCTAAAAATTGGGGGAAAAAA	0.00032757	1.76828e-05	1.22197	-2.80593	-2.28843	P
A_72_P234082		Rep: Aldose reductase - Bos taurus (Bovine), partial (38%) [TC558692]	GTCTGGGGATCTGGGGAACATGCAACCCAAATACTCTTTTCTAAATTGAATTCACAAAAA	0.000615901	4.21058e-05	1.35832	-2.67663	-2.29001	A
A_72_P328313			ATATATGCAGAAGTGCTTTTCCTGTTCTACATAGATGGGGGGTATTTCAGATTCCCGGTA	9.34784e-05	1.71487e-06	1.19974	-2.96251	-2.29073	P
A_72_P010011			CATTAAGTATTGGGGATATAATGCAGCTAAATGGGGAAAGTTTGTAGATTTGCGGGAAAA	0.000227545	1.01101e-05	1.21958	-2.48341	-2.29126	A
A_72_P198612		Rep: Predicted protein - Monosiga brevicollis MX1, partial (5%) [TC532064]	GAAGTCAAAAGATACCTAATATTCATGAGGCCCCTGGGTACAAAATATTTCTGATATACT	0.00010513	2.30948e-06	1.19507	-3.08808	-2.29184	A
A_72_P187266		Rep: Pyridoxine-5'-phosphate oxidase - Homo sapiens (Human), partial (82%) [TC531188]	TTTCTTGATGAACGGGGGTTGGGCAACCCAGCAAACTTTGTGGAACTTGGTGACTTTATT	0.000400963	2.33986e-05	1.32525	-2.61717	-2.29268	A
A_72_P332958		Rep: Rap1 GTPase-activating protein 1 (Rap1GAP). - Danio rerio, partial (3%) [TC605808]	GGCCTGACACTAGAGATGAGATAAGGTTAGAGAACATGGGGGTAAAATTAGTGTGGTGAA	0.000121581	3.27111e-06	1.17024	-2.58884	-2.29414	P
A_72_P103336		939186 MARC 4PIG Sus scrofa cDNA 5', mRNA sequence [CK467843]	TAAGCCTTAGCTTTCCTTTGTGGGGGATGTAAAGGCAGTTCATTTGCAGGCTTGACAGTT	0.000112666	2.73987e-06	1.16994	-3.02662	-2.29422	P
A_72_P366118			AAGGAACTCATCCCGGGGGTGGTGCTAAAACTAAAGAGGCTGGAGGGCCAATGGGGGGCC	0.000410647	2.4186e-05	1.25245	-2.47211	-2.29448	P
A_72_P183606			CGTGGGGATTGACATTGGCTACGTTTTGTTGTTTTTGCTATTTATTTGCATGTTGCCCAA	0.000493144	3.12511e-05	1.10848	-2.65208	-2.29754	A
A_72_P173226	LOC100158003	tubulin alpha 4a [Source:HGNC Symbol;Acc:HGNC:12407] [ENSSSCT00000017656]	TGGAGCACTCAGACTGTGCCTTCATGGTGGACAACGAAGCCATCTATGACATCTGCCGCC	0.00016365	5.81633e-06	1.50025	1.45139	-2.29788	A
A_72_P272209			AGAGACTATGTCAAGTTCTTTAACAAAAATTCTAGAATGGGGGAATGGGGGCAGAAGTGC	0.000340577	1.86111e-05	1.33111	-3.11266	-2.29808	P
A_72_P028776		948883 MARC 4PIG Sus scrofa cDNA 3', mRNA sequence [CN159778]	AGGGGACAGCTTCAGATCAGCATTTTCATACAGTCTCAGTAAAGCAATACGTATTTAGCC	0.000165263	5.92988e-06	1.27647	-2.50245	-2.29824	A
A_72_P102781	CMTM5	Sus scrofa CKLF like MARVEL transmembrane domain containing 5 (CMTM5), mRNA [NM_001244546]	TTTTAGGGACAAAGGGGAAGGTGCAGGAGGAAGCAAATCGTTCCCAAATTAAAAGCTTCG	0.00911882	0.00150974	1.39717	1.36089	-2.29979	A
A_72_P032446	SYNGR1	933567 MARC 4PIG Sus scrofa cDNA 5', mRNA sequence [CK462749]	CACCACCTATTCACTCATTGCCTCCTTTGTGTCCGTTCATTCAGTAAACATTTATTGAGC	0.000222152	9.76364e-06	1.7027	2.26415	-2.30066	P
A_72_P176796			AATTTAAAGAAGACTAGTCAGAGGGGGCCTTGACTTGAGTAAGGCCGGTTTCAGAAATGT	0.000178969	6.75949e-06	1.22739	-2.90218	-2.30069	P
A_72_P106811	GAS2L1	Sus scrofa growth arrest specific 2 like 1 (GAS2L1), mRNA [NM_001244834]	TACTGTTCCTCCAGCTCCTCCTCTTCATCCCTGAGCATCCTGGGTAGCAAGTGTGGCCAA	0.000173883	6.41029e-06	1.12782	-2.20948	-2.30111	A
A_72_P177321	MPP4	Rep: MPP4 protein - Homo sapiens (Human), partial (19%) [TC610280]	ATTTGGAAAATACAGTATGATAATGATTAGCTCTGCAAGGGGGTATGTGAAGAGCATATG	0.000161291	5.63923e-06	1.07921	-3.52238	-2.30171	A
A_72_P680824		rspc026_f6.y1 spc Sus scrofa cDNA 5', mRNA sequence [EW571064]	TTCAGCTCATCAAATTATATACATTTAATCCTACTGGGGAGGTGGGGAGTCTTCCACATC	0.00600658	0.000868735	1.18088	-2.20389	-2.30266	A
A_72_P705037	MAPK4		CTTGCCTCTGCCATGGCTGTGACCAATAACTCAAGGCTCTACAAGAGGGGGGTGGATTAA	5.50669e-05	4.83858e-07	1.40097	-3.24815	-2.30308	P
A_72_P154396		Rep: Olfactory receptor MOR101-2 - Mus musculus (Mouse), partial (7%) [TC601121]	GGGGACACAGCCTCCCATGTAGAAATATTCAATAAATCTTTGATGAACAAATGCATTTAA	0.000428359	2.55788e-05	1.40052	-2.55332	-2.3036	A
A_72_P029166		951875 MARC 4PIG Sus scrofa cDNA 3', mRNA sequence [CN162490]	AGTATACATTCTGGATAACGCAATGGTACTGTTGGGGGGAAGAGTAGCACCTTAGAGACA	0.000204619	8.46818e-06	1.26547	-2.51798	-2.30364	P
A_72_P254757	PCDH7	protocadherin 7 [Source:HGNC Symbol;Acc:HGNC:8659] [ENSSSCT00000009590]	CGTGGGGTGTCAGCCAATCACTGCTTGTTCCATTTGTGCATTTGATTTTCAAGGTTTTTT	0.000140751	4.36795e-06	1.34057	-2.72299	-2.30449	A
A_72_P374923	FAM214B	family with sequence similarity 214 member B [Source:HGNC Symbol;Acc:HGNC:25666] [ENSSSCT00000005839]	CTGCACACACTTGACACTGATTTGCACAGTCTTGCACAAACAGGGGGTAAGAGCCTAGTG	0.000359133	2.01258e-05	1.28546	-2.30891	-2.30464	A
A_72_P128591	SCML2	sex comb on midleg like 2 (Drosophila) [Source:HGNC Symbol;Acc:HGNC:10581] [ENSSSCT00000013296]	TGTGCCCAGTTAAATAGTCCTCAGGTGTTTGTATAAATGCTATGTTTTACAGGTTTCAGA	0.00047601	2.97949e-05	1.54105	1.18469	-2.30487	A
A_72_P366483			AGGATTGGGGGCCCCAAAAAAGTGGGGGTTTTGGTTTTGTTTTTTCCTTGAAAAACAGCG	0.000138021	4.20104e-06	1.15533	-3.06303	-2.30512	P
A_72_P435369	SLC5A10	Sus scrofa solute carrier family 5 (sodium/glucose cotransporter), member 10 (SLC5A10), mRNA [NM_001012297]	TATGAGCAGCTGGCAGCTGCTACGCCCAGGCCATCCCCTCCAAGACCATCTCCAACACGA	0.000446827	2.7211e-05	1.13458	-2.38857	-2.30545	A
A_72_P709025			CTAATCTATACCTTGAGAAACAAAGATGTAAAGGGGGCAGTTAAAAGATTAATGAGGTGG	0.000107944	2.49446e-06	1.15415	-3.01921	-2.30569	P
A_72_P102541			GAGGGGCAGTTCTGGGATGATCAAAACCTGGATCAATAAAGTGACTTTGATGCGAAAAAA	0.00123342	0.000109011	1.07547	-2.59047	-2.30672	P
A_72_P497293	ATP6V1E1		CCCAGTCCTGTCTGTCTGTAATCCTGTCTGGTATGTAATTTACCTGTTGCATCCAAAAAA	0.000206784	8.61462e-06	-1.00603	-2.74033	-2.30697	P
A_72_P109876	KPNA5	Rep: Karyopherin alpha 5 - Homo sapiens (Human), complete [TC605655]	CAGATAACTCCCCTTCCTTGTGATATCAGTGGGAATATTTGATTGATTTTTTGTCGTTTT	7.40441e-05	9.58131e-07	1.1475	-2.57787	-2.30741	P
A_72_P223217	SLA-7	Sus scrofa MHC class I antigen 7 (SLA-7), mRNA [NM_213768]	TTCTTTAAGTGGAACAATTTGAGCATGTGGGGGGCTGTCAGAAGGTCAGCACTTATGTGA	0.000173883	6.41136e-06	1.1945	-2.72227	-2.30774	P
A_72_P251457			AGGCCCTGTTGCCCACTGGCCATAGAGGCCGCTGGTGTAATAAAAAGCTCATTTCCATCG	0.00237616	0.000260935	1.34209	-1.73783	-2.30811	A
A_72_P429194		BX923134 Sus Scrofa library (scan) Sus scrofa cDNA clone scan0024.i.17 5prim, mRNA sequence [BX923134]	GACCTAGCCACTGCTGGGGGTTTCCTTCTATAACGTTGTCCTTTGTGAAAACTTGTGAAA	0.000177075	6.63477e-06	1.35044	-2.75302	-2.30828	P
A_72_P099881			TTGGCATCCAGATACCTTTGTTCAGAACTCTTACCGATGCCCTTCTGGAAAATGGTGTTT	0.0032837	0.000396935	-1.23582	-4.06287	-2.30875	P
A_72_P369083		jns07_B05.f jns Sus scrofa cDNA 5', mRNA sequence [CB474670]	CTGTTTGGTCCTTGGAGGGGTAATCAATTTTTGTTTCCTGCAATATCAATAATCATCTTC	0.000105364	2.3359e-06	-1.0512	-2.43674	-2.30939	A
A_72_P046681		AJ957003 KN404_2 Sus scrofa cDNA clone C0007757m21 3', mRNA sequence [AJ957003]	CTACACAAAAGGAAGCTGACATACCCTGAGTGTGGCTGCAAACTCTTTAAGAGCCCTTAT	0.000429468	2.57014e-05	1.60993	-3.23962	-2.31056	P
A_72_P256307		Rep: F-box and leucine-rich repeat protein 3 - Xenopus tropicalis (Western clawed frog) (Silurana tropicalis), partial (7%) [TC519511]	TGTTCCAGAATCAGTATGTCGCGAAGCGAAGTTCTTTTATTCAAGGCACCCCCAGATAAC	0.00541833	0.000760078	-3.757	-1.84846	-2.3108	A
A_72_P191636		1119918 MARC 4PIG Sus scrofa cDNA 5', mRNA sequence [DN119945]	ATATGGAGAGATGAGATCCGAGCTGCAGTTGCAACATACACTACAGCAATGTCAGATCCT	0.00262156	0.000297688	1.33008	-2.72647	-2.31127	P
A_72_P551986	LIPE	Sus scrofa lipase E, hormone sensitive type (LIPE), mRNA [NM_214315]	TTACAAACGCAATGAAACAGGCCTCAGTGTGACAGCCACCTCCCTCTTCACCAGTGGCCG	0.000435491	2.62912e-05	1.14104	-2.48561	-2.31162	A
A_72_P050121		938517 MARC 4PIG Sus scrofa cDNA 5', mRNA sequence [CK467233]	TTTGGCAGTTCACCCCATTAGGGGGTAAATAATTTATGACCATTCATCTGTTTTTATGAA	0.000218777	9.5251e-06	1.20008	-2.4001	-2.31252	A
A_72_P297264		Rep: polymerase (DNA directed), mu - Bos taurus, partial (35%) [TC562370]	CACCCCTCCTCCCCCCACACCGTGTTCAAGATGAAATGAAATGAGCATATGGTCCAAAAA	9.64449e-05	1.80256e-06	-1.04147	-2.95744	-2.31383	A
A_72_P247092			CAAAGTAAGACCTGGGGGAAATGGGTTTTTGGAAGAAAATAATTCTAGGTATATTCTGTT	8.68292e-05	1.42148e-06	1.14359	-3.01121	-2.31454	P
A_72_P511680			CGGGCGGCGGCGGCCCGCTGTATATATCTCCGCGCACCCCGCCAGGTCGCGCACAGCGCC	0.00105196	8.86507e-05	1.32083	-2.94462	-2.31491	P
A_72_P094406		AJ959175 KN404_2 Sus scrofa cDNA clone C0007750j07 3', mRNA sequence [AJ959175]	TAAGTTCATATGGGGGAACTGACTTGCTCTGGAGGCAGCATGGTGTAGTTTAAAAGTTCA	0.000120772	3.21612e-06	1.179	-3.20633	-2.31624	P
A_72_P405398	CCDC106	Rep: Coiled-coil domain-containing protein 106 - Mus musculus (Mouse), partial (36%) [TC572302]	CAGCCCTGAGTCCACGTGAGAGAGAATTATTAAGAGAATTTAAATTAAAAAGAGGTGATA	0.000154715	5.21586e-06	1.37556	-3.12623	-2.31635	P
A_72_P188446		Rep: AN1-type zinc finger protein 2B - Rattus norvegicus (Rat), partial (6%) [TC566914]	TGCCAGTGTTGACTTTTAGAGACTTAAGTGTCAGTTTTGTGAAAAATGGGTAAACAAGAG	0.00639064	0.000946967	-3.89904	-2.78867	-2.31717	A
A_72_P013781	TAP2	Sus scrofa transporter 2, ATP-binding cassette, sub-family B (MDR/TAP) (TAP2), mRNA [NM_001206441]	AGCAGCTTTTCTCCTCCCTCCTGCACCAGGACCTGGCTTTCTTCCAGGAGACTAAGACAG	0.00407377	0.000521631	1.2912	-2.11988	-2.31726	A
A_72_P157551		PREDICTED: Sus scrofa SLAM family member 9-like (LOC102161780), transcript variant X2, mRNA [XM_013996935]	ATTATAACAGCCCACATGCTCCCTGTCTCTGTATCTAGCCCCTTTAAGTTTAGTCTCAAA	0.004103	0.000526353	1.52836	1.20753	-2.31841	A
A_72_P297509			AACCTATGATTTTAGGGTGGCTGGAGGGGGAGAGCATTAAAAAGGGTATCAATTCATCGG	0.000152285	5.03279e-06	1.15028	-3.18724	-2.3185	P
A_72_P276144			CACATACACACACCAAGGTTAAGGAAGATAGGGGGATTCATTTAAGAGGTAGATTCCAGA	9.47909e-05	1.74763e-06	1.33963	-2.87313	-2.32097	P
A_72_P706306			TTTAGGAGGTTTGATTTGCGGCTGGGGGCGGGACCTCAGGCAAATTCGTCTTCTGGTTGG	0.000156336	5.33236e-06	1.14859	-2.74425	-2.32099	P
A_72_P133191		1144285 MARC 4PIG Sus scrofa cDNA 3', mRNA sequence [DN130021]	ATTAATAATCCTTAGTGTTATCATAGGCTGGCTGAAGGAGGGGGAGGGGGAGAAAATGTA	7.28945e-05	9.36104e-07	1.36046	-2.81788	-2.32102	P
A_72_P475107	MLLT11	Sus scrofa myeloid/lymphoid or mixed-lineage leukemia; translocated to, 11 (MLLT11), mRNA [NM_001244607]	TTCAACTTTTGGAGAGCTCCCATTGCCAGCATCCAGTCCTTCGAATTGGACTTGCTCTAA	3.51642e-05	1.74762e-07	1.10557	-2.96492	-2.32151	P
A_72_P501620		Rep: tRNA pseudouridine synthase A - Hydrogenivirga sp. 128-5-R1-1, partial (9%) [TC588979]	GGGGGCTGATTGGCACCATTGTATTTTTCCAAGTCTAATTTCAGTATTAAACTTATTCTT	0.000118765	3.09579e-06	1.28319	-2.76642	-2.3226	P
A_72_P417359		Rep: Predicted protein - Emericella nidulans (Aspergillus nidulans), partial (7%) [TC622703]	AACTCAAATCCTCATGGATACTAGTCTGGTTCTTATCCTGCTGAGCCAACAACAGGAACC	0.000190494	7.52588e-06	1.0685	-3.20613	-2.32456	P
A_72_P550778	GNAS	Sus scrofa GNAS complex locus (GNAS), transcript variant 4, mRNA [NM_001130215]	ATGAACGTGCCTGACTTTGACTTCCCTCCCGAGTTCTACGAGCATGCCAAGGCTCTGTGG	0.00125513	0.000111764	-1.03353	-2.22068	-2.3248	P
A_72_P502851	TNP2	transition protein 2 [Source:HGNC Symbol;Acc:HGNC:11952] [ENSSSCT00000032177]	ATTTTGATTTCACTAAAGGGGTCATGTGTTTGGGGGCCTGGTTTAGAAGCACAAAGCAGG	0.000100779	2.08654e-06	1.13693	-2.90084	-2.32612	P
A_72_P212387		Rep: Endonuclease/reverse transcriptase - Sus scrofa (Pig), partial (5%) [TC586259]	AGGGGATAGAGAGACACATGGAGAATACTGCCTGATACCTGGTAAAGGGTCAATAAACGT	0.000160808	5.57991e-06	1.08036	-2.52539	-2.32643	A
A_72_P797349			ATAGTTATACTCCTCACAGTGACACAGGCGGAGGGGGACGGAACCCGAAGAGCAAGCAGT	7.81319e-05	1.12864e-06	1.27544	-2.5928	-2.32778	A
A_72_P085871	LOC102161330		AACTCAGTCACGATTTTATGCCCAGAAGAACGAGCGTTAACATAAGAGCTTTCCAAAAAA	0.000156155	5.30944e-06	2.66109	2.12324	-2.32931	A
A_72_P182771		PREDICTED: Sus scrofa hypothetical protein LOC100157968 (LOC100157968), mRNA [XM_003125750]	CTGAAGGGGATAATCTGGATGGGAAAAAATACATGTTTTCCTTTCGTCTCTATTAAAACA	3.03532e-05	1.26521e-07	1.16131	-3.07609	-2.33007	A
A_72_P093756		AJ960507 KN404_2 Sus scrofa cDNA clone C0007759m10 3', mRNA sequence [AJ960507]	AACAAAACAAAGCCTCCTGGAATTTACCTTCTGTGGGGGAAAGACCATAAACAATAGTTC	0.000120772	3.21685e-06	1.41735	-2.8511	-2.33045	P
A_72_P496764		Rep: Retinoic acid receptor responder protein 2 precursor - Pongo pygmaeus (Orangutan), partial (55%) [TC534270]	AGAGTATGCAATTGGGGGTGGGTAGGAGATGCATCGAGAATGAGGTTGAAGACCTCAGAG	0.00028815	1.46111e-05	1.359	-2.87437	-2.33251	P
A_72_P209387		Rep: Mitochondrial NADH:ubiquinone oxidoreductase 19 kDa subunit-like protein - Maconellicoccus hirsutus (hibiscus mealybug), partial (7%) [TC581800]	GTGGGGGTGGGTGAAAATTTTCTTAATATATGACTCTCTTTGCTTTTAGCTCTGGGATTA	0.00014875	4.84445e-06	1.42071	-2.98319	-2.33418	P
A_72_P435064		818612 MARC 3PIG Sus scrofa cDNA 5', mRNA sequence [CF181697]	TATTTCTCAGCGAGCACAACAAGCCCCCTCCCAAGTCTTTTCATGAAGAAATGCTGGAAA	4.21476e-05	2.43064e-07	1.06927	-2.5591	-2.33433	A
A_72_P355478		sine oculis binding protein homolog [Source:HGNC Symbol;Acc:HGNC:29256] [ENSSSCT00000004840]	ACTGGTGTAAGCACATAAGACACACAAAAGAATACCTGGACTTTGGGGACGGGGAAAGAA	7.73986e-05	1.06713e-06	1.35152	-2.94275	-2.33491	P
A_72_P424934			ATTCGACTTTCTGGCTGGTTGCGGGGGCAGGATTTGAACCTGCGACCTTCGGGTTATGAG	0.000194847	7.81834e-06	1.36017	-2.83661	-2.33515	P
A_72_P260392		Rep: Membrane protein - Beggiatoa sp. PS, partial (8%) [TC549467]	CATGGCTAAATAGGAATTAGTAGGGGGCCCAAAGGAGAGGAAAAAATGTCTTTGGTACAG	9.71827e-05	1.87019e-06	1.2688	-3.03961	-2.33527	P
A_72_P193947		AJ647772 CSEQRAN19 Sus scrofa cDNA clone C0003260_K05, mRNA sequence [AJ647772]	AATCCCTGCTATATCACAGGCTGGGGGAGAACCAGAACCAATGGGCAGCTGTCTCAGACC	0.000127152	3.61951e-06	1.28235	-2.99579	-2.33594	P
A_72_P705295		PREDICTED: Sus scrofa pyruvate kinase PKLR (LOC100625071), mRNA [XM_013992273]	ATCGAAAGCGGAAAACTCCGTGGCTTCCTCCGTTTGGGGGACCTGGTGATTGTGGTGACA	9.14222e-05	1.63736e-06	1.17855	-2.49079	-2.33605	P
[truncated: 1,022 more rows]
