# Supplementary material for: Whole blood gene expression within days after total-body irradiation predicts long term survival in Gottingen minipigs
Source: Sci Rep. 2021 Aug 5;11:15873. doi: 10.1038/s41598-021-95120-5 (PMC8342483; doi:10.1038/s41598-021-95120-5)
Supplement: Supplementary file 11 — Supplementary Information 11. [file 41598_2021_95120_MOESM11_ESM.xlsx]

## Sheet: Sheet1
ProbeName	GeneSymbol	Description	Sequence	p (Corr) ( [Sur-D0] vs [Sur-D1] vs [Sur-D3] vs [Sur-D7] )	p ( [Sur-D0] vs [Sur-D1] vs [Sur-D3] vs [Sur-D7] )	FC ([Sur-D1] vs [Sur-D0])	FC ([Sur-D3] vs [Sur-D0])	FC ([Sur-D7] vs [Sur-D0])	Status in Decedents
A_72_P282954	PDIA2	protein disulfide isomerase family A member 2 [Source:HGNC Symbol;Acc:HGNC:14180] [ENSSSCT00000008746]	AAGGCAATTGAATACAAAGGCACCAGGGACCTGGAAACTTTCTCCAAGTTTCTGGACAGT	1.9698e-12	4.79276e-15	2.10311	10.2824	7.31112	A
A_72_P223407	MIOX	Sus scrofa myo-inositol oxygenase (MIOX), mRNA [NM_214102]	ATGTACCAGATGATGAAGTTCAACAAATTCTCCCTCCCAGGAGAGGCCTTCTACATCATC	5.87593e-07	3.67254e-08	1.9947	2.49797	6.67248	A
A_72_P498068	MAP1A	PREDICTED: Sus scrofa microtubule-associated protein 1A-like (LOC100520470), miscRNA [XR_130292]	TTCCCAGCTGCTGTAAGGGAGCTGCCTCCAACTCTTAACAATAAATCAAGTTCATTACAG	5.46924e-11	3.59497e-13	3.26127	7.72964	5.82912	A
A_72_P306173			AATCCCAATAACACAGTCAATAACCTTGGCTTCTCTCTTTGCACATTCAATAAAGTATCA	2.36873e-05	2.92951e-06	3.24055	3.09474	5.51115	P
A_72_P626069			CACAGTCAATAACCTTGGCTTCTCTCTTTGCACATTCAATAAAGTATCAGCATTATACAA	3.03014e-05	3.89255e-06	3.31503	3.1563	5.4777	P
A_72_P563939	MAP1A	PREDICTED: Sus scrofa microtubule-associated protein 1A-like (LOC100520470), miscRNA [XR_130292]	TGAAGCTGAGCTAAGGCTTAACTCCTACTGAGTGAGAGGAAAACAGGCCAAAAATACCAC	2.10062e-10	1.97251e-12	2.95343	7.04026	5.34623	A
A_72_P304849		Rep: Scavenger receptor cysteine-rich type 1 protein M130 precursor (CD163 antigen) [Contains: Soluble CD163 (sCD163)] - Sus scrofa (Pig), partial (23%) [TC525588]	TTTAGGTCCAAGTCATGAGGTTAGAAGGAAATGTTCAGAGAATAGCCCATTCCCTCAGCC	1.47656e-13	1.65704e-16	1.947	4.87393	5.34469	P
A_72_P287119			TTTTTAAGGGATTTTCTTTTGGATTCCCCAGTCACAGGACAAGCAACAGCATCTGGGTGT	1.84957e-12	4.44781e-15	1.8386	4.84702	5.34135	P
A_72_P403423	DAB2	PREDICTED: Sus scrofa Dab, mitogen-responsive phosphoprotein, homolog 2 (Drosophila) (DAB2), transcript variant X1, mRNA [XM_003133906]	GCCACACAATTGTTTTGTACATACTTTTCTTGTGCACTTTTCTGTATGCAAAGAAAGCTA	1.59721e-12	3.62145e-15	1.97904	8.46129	5.06347	P
A_72_P124141			CCCTATCTATCTATCTTCTATCTATATCAGCAGGTTAATGTAAACATCTTAAAGGCAGCT	6.62525e-08	2.47937e-09	1.01558	2.45242	4.31197	P
A_72_P146481	CD70	Sus scrofa CD70 molecule (CD70), mRNA [NM_001044531]	CTGCTGCCTTCCAGAAATGCTGATGAGACCTTTTTTGGAGTTCAGCTGGTGCGCCCTTGA	3.77982e-14	3.54929e-17	3.73756	4.94545	4.09852	P
A_72_P311368	CTTNBP2NL	CTTNBP2 N-terminal like [Source:HGNC Symbol;Acc:HGNC:25330] [ENSSSCT00000007427]	GTAAAGCCAAATGTTTCCTGCAGAAGTCTTCATCCATTTTATAGCAGACTACATTAAAAC	3.79968e-09	7.84077e-11	1.50524	4.64099	4.03921	P
A_72_P144861	LOC110259710	BX916472 Sus Scrofa library (scan) Sus scrofa cDNA clone scan0030.k.13 5prim, mRNA sequence [BX916472]	CTTTAAAAAACGTCTGTCCAAGCACATGCGTCCTGAACTTCATTCCATTCAACCTGGGAG	1.09344e-06	7.81835e-08	2.86523	2.61749	3.91084	P
A_72_P362458			CCCTATACTGTTGGCTATTACTAGCGATAAATAATAAATGTGTTCAGTACCACTAAAACG	7.24651e-10	9.69233e-12	2.40459	3.21913	3.76208	P
A_72_P016561			AGTTCCTGTTGTGACTGAACAGGTTAAGAACCTGACTAATCTACATGAGAATGCAGATTC	7.91098e-10	1.10159e-11	2.74423	4.84502	3.75575	P
A_72_P490649		833850 MARC 3PIG Sus scrofa cDNA 5', mRNA sequence [CF363941]	TTCAGAATTTCCTTCGTGATATTAAAGAGCCCAGCAGTGGTCCCTTCACCAGACTCCAAT	4.36842e-09	9.2545e-11	1.52822	2.18479	3.68716	A
A_72_P474932	RAB13	RAB13, member RAS oncogene family [Source:HGNC Symbol;Acc:HGNC:9762] [ENSSSCT00000007191]	GGTTTAGTCCAATCCTGTCACTCTGCATGGTCTTTTTCAGTATTAAAGGCCACCATTTGC	2.65861e-12	7.06316e-15	2.5801	6.11737	3.6183	P
A_72_P101676	ZFHX2	Rep: Zinc finger homeobox protein 2 (Zinc finger homeodomain protein 2) (ZFH-2). - Canis familiaris, partial (3%) [TC594795]	TGTCTAGAGCACCATACCGCTCACAGACTCTTTACAAATACCCATTTGGCTCCTAAGGTT	1.3661e-07	6.05098e-09	2.963	6.05698	3.58304	P
A_72_P657796	LTF	Sus scrofa lactotransferrin (LTF), mRNA [NM_214362]	TTGTCAACCAGACAGGCTCCTGCAAATTTGACGAATTCTTTAGTCAAAGCTGTGCTCCTG	7.00044e-07	4.55174e-08	2.23427	-1.00643	3.53709	P
A_72_P262542	FLVCR2	Sus scrofa feline leukemia virus subgroup C cellular receptor family member 2 (FLVCR2), mRNA [NM_001142840]	GTGTTTACTCTTTTAGCCCCTTAAAATGTGTAAACAAAATGTTTACTGAGCCCATTGCTT	1.79973e-10	1.6036e-12	1.41734	3.19991	3.52528	P
A_72_P774251	BCR	rcol1036b_l18.y1 col Sus scrofa cDNA 5', mRNA sequence [EV991052]	TCTCTGTACCACTGTGGGGAAAAGGACTGCTGACACTTTCATTAAAGTTCCCTGAGATGA	8.10822e-11	5.79384e-13	1.63973	5.21276	3.42592	P
A_72_P656100	CD163	Sus scrofa CD163 molecule (CD163), mRNA [NM_213976]	CTCAGTTTTCTCAGGAGGAGAGAATTCTGTCCATCAAATTCAATACCGGGAGATGAATTC	2.7433e-11	1.41365e-13	1.47463	2.91188	3.37562	P
A_72_P709130	TGM1	transglutaminase 1 [Source:HGNC Symbol;Acc:HGNC:11777] [ENSSSCT00000035836]	GGCACCTGGGGAGGAGCCAATCCCACGTGCACGGATGCTAATAAACTGTTTTTTAATGAA	1.2017e-07	5.19916e-09	2.46968	2.40107	3.36791	P
A_72_P047826		Rep: Chromosome undetermined scaffold_349, whole genome shotgun sequence - Vitis vinifera (Grape), partial (6%) [TC567601]	AAAGCCCATTTATCTGTACATATAAGATGAATGCACTTCACAGGAGTATATTATGCCTCA	6.80289e-07	4.40303e-08	1.07288	1.72557	3.3611	A
A_72_P418804			TTGCAGCCAGACAAAATTCATGTTCCTTGGGCCTCCAAAGAAATTAAGCCATTTTAAAAA	1.33718e-06	9.947e-08	1.6769	3.18291	3.36093	A
A_72_P536919	MUC19	Sus scrofa apomucin (LOC396897), mRNA [NM_001113286]	CAACAATCTATGACCTAATAATAACTAGATTACTTTTCCAGTTGTACCAGGCCAGGTATT	5.93273e-08	2.17265e-09	2.10454	2.78909	3.35089	P
A_72_P077586	SLC11A1	Sus scrofa solute carrier family 11 member 1 (SLC11A1), mRNA [NM_213821]	GACAACACCAATCTTGCAACGGATGTAAAGCAATTTAACACAGAGACTGGCACCTGAGAC	1.53288e-09	2.52419e-11	2.10515	2.48048	3.33043	P
A_72_P166396		387095 MARC 2PIG Sus scrofa cDNA 5', mRNA sequence [BI360260]	GTCCAAATTTTCCATTTTAATGTGATATTCATTCCAAGTAAACAGCAGAGGCTGGAATAG	2.43031e-10	2.38785e-12	2.57695	5.12675	3.31903	P
A_72_P624895	CD163	Sus scrofa CD163 molecule (CD163), mRNA [NM_213976]	TGCCAACAAAATAAGACTTCAAGAAGGAAACACTAATTGTTCTGGACGTGTGGAGATCTG	1.45703e-09	2.35591e-11	1.4911	3.28083	3.31773	P
A_72_P157831	FN1	Rep: Fibronectin - Bos taurus (Bovine), partial (29%) [TC559465]	GCCAAAGCTTTACTACTGTGGAAAGACAACTGTTTAGTAAAAGATTTACATTCCCCAAAA	3.07028e-08	9.90073e-10	1.93863	3.58159	3.314	P
A_72_P344318		Rep: P116 - Sulfolobus solfataricus, partial (19%) [TC598045]	CTAGTATTGTCATTTGTTTTGTCTGGATCTTCGGAAATCTAATCAAGGAGACAATAGTGT	3.79659e-11	2.19119e-13	1.76901	2.43629	3.21204	P
A_72_P160981	MEGF9	multiple EGF like domains 9 [Source:HGNC Symbol;Acc:HGNC:3234] [ENSSSCT00000006055]	CTAGAAATATTTTAGTTCCAAAAGAAAAGCCATCATATCACTTGGCATCCCCTGCAAAAA	2.2845e-05	2.80703e-06	3.23266	3.84157	3.19474	A
A_72_P368263	TGM1	transglutaminase 1 [Source:HGNC Symbol;Acc:HGNC:11777] [ENSSSCT00000035836]	ACCTGGGGAGGAGCCAATCCCACGTGCACGGATGCTAATAAACTGTTTTTTAATGAAAAA	2.50549e-07	1.27446e-08	2.42537	2.26622	3.19322	P
A_72_P075026	CHIT1	chitinase 1 [Source:HGNC Symbol;Acc:HGNC:1936] [ENSSSCT00000016860]	ATAGTTGTGCAGAGGGGAGGCTGTTCCAGCAAAGCTGCCCAAAGAGCCTGGTGTTCAGCT	1.31004e-09	2.05312e-11	1.87072	1.49872	3.18459	P
A_72_P087651			GAAGTTTTAAACCTGTGGAACGTCATACGTTTCAAATTTTGGAATAACTTCAGGTTTACC	2.60046e-06	2.17802e-07	2.23009	3.0992	3.15679	A
A_72_P226927			CTTCATCAAGCACAGAAGCTCTGTTTTTAATGGCTTCTGGGGAAGTTTTATTTGAAGGAT	3.9645e-09	8.22626e-11	1.91773	2.89201	3.10401	P
A_72_P132556			ATTGCACTTGTTTTCCCTCTCAGCTTGGAATGCTCTTTCTCCAGGTCTTTCTACAACTTC	9.3915e-06	9.89416e-07	1.6571	2.29351	3.09007	A
A_72_P071296	CD70	rebs32c_o4.y1 ebs Sus scrofa cDNA 5', mRNA sequence [EW081246]	ACCTTTTTTGGAGTTCAGCTGGTGCGCCCTTGACCATTGCACCTCTGGGCCAAATTTTTT	1.75816e-13	2.06245e-16	2.61326	3.37049	3.06455	P
A_72_P396983	TCF7L2	Rep: Transcription factor 7-like 2 (HMG box transcription factor 4) (T- cell-specific transcription factor 4) (TCF-4) (hTCF-4). - Takifugu rubripes, partial (4%) [TC527729]	AAGCCGTGATGACAGTGATTTAGAGTTGAACTAACTGTGCAAATTGAATATGCAGTATTT	8.05068e-08	3.15662e-09	1.43995	1.91634	3.05923	A
A_72_P247982		Rep: otopetrin 1 - Danio rerio, partial (4%) [TC574560]	TCTACTCTGTGCCTAATGTATTAACTACAGTTGACACAAATGCATACAATTTACATGCCA	1.63105e-07	7.5346e-09	2.88316	3.95995	3.05052	P
A_72_P293294	VWF	Sus scrofa von Willebrand factor (VWF), mRNA [NM_001246221]	TTACTGCCAGGGAAAATGCACCAGCAAAGCCGTGTACTCCATCGACACCGAGGACGTGGA	4.81285e-07	2.88023e-08	1.62831	4.59772	3.04396	A
A_72_P007481		Rep: Predicted protein - Monosiga brevicollis MX1, partial (3%) [TC545775]	TGGGCTCTAGAACTTTATAAAAGTCACTCTACTTATTTGAGTCTCAGCTTCCTCATCTGT	6.08454e-06	5.99494e-07	2.17352	3.40422	3.00942	A
A_72_P146441	MAOB	Sus scrofa monoamine oxidase B (MAOB), mRNA [NM_001001864]	GTTAAAGGTCCTTGCTCTCCTACAATATTCCCTTGCCATGCACAAAAATCTCCTTTTTTC	2.678e-09	5.15814e-11	2.14591	2.50771	3.00719	P
A_72_P221142			TTGCTTTCTCCCATGTAGATTGATTTCTTGTCCTAAAAATTAATCGCGGCTTGTGAAGAA	1.77146e-05	2.07887e-06	1.96954	3.11927	2.99745	A
A_72_P316478			CAGTTTTGTAATTGTACATCTTTATCCTTAAAAGAGCAGCTTCTGCTCTGTCCCACCCCA	3.55665e-16	1.22185e-19	14.1492	8.69285	2.99499	P
A_72_P345098			CAGCACGTATGGGAAAAATTGGGACCCAACTTTCAAAAACATAATCAATGACACATTTTT	1.93642e-07	9.31779e-09	1.4954	3.47023	2.96627	A
A_72_P302714	PCD1B	Sus scrofa CD1B antigen (PCD1B), mRNA [NM_001097491]	ATATCATTGAGACACTCCTCTCAGAAACCTGTCCTCGATATCTCTTGGGTGTCCTTGATG	1.08458e-06	7.74502e-08	1.10603	3.05078	2.95542	A
A_72_P177981	CD163	Sus scrofa CD163 molecule (CD163), mRNA [NM_213976]	GGAAAATGGGAATTATAACCTGGTGAGTTCAGCCTTTAAGATACCTTGATGAAGACCTGG	6.08334e-10	7.64893e-12	1.34586	2.46257	2.94742	P
A_72_P387878		Rep: Growth-arrest-specific protein 7 (GAS-7). - Canis familiaris, partial (45%) [TC587611]	GCGACTCTGTGGATGACCCTCAAAAGCACTTTGCTCAGTGAACAAAGCGAGATACAAAAA	1.02599e-06	7.22091e-08	2.61662	2.85358	2.94525	P
A_72_P437729	SLC29A1	solute carrier family 29 member 1 (Augustine blood group) [Source:HGNC Symbol;Acc:HGNC:11003] [ENSSSCT00000001899]	TGCTCTTACCCCACTTACCAGTCATGTCTTTCAGGTTCCAATAAACATTCCCTTTGTTTT	4.98607e-08	1.77001e-09	1.32191	3.0223	2.94186	A
A_72_P130276		Rep: Endonuclease reverse transcriptase - Bos taurus (Bovine), partial (6%) [TC543618]	TGACAGCACACTGTCTCATATAAATCACTCCAGTATCTTTGTTCACATATCTCTTAGTGA	2.2893e-08	6.95236e-10	2.29049	4.09426	2.93104	P
A_72_P440501	MUC19	Sus scrofa apomucin (LOC396897), mRNA [NM_001113286]	CAGTTGTACCAGGCCAGGTATTTATTTTATAAGCGAACAAAAACAATCACTAGTGAGATT	1.13398e-07	4.82802e-09	1.92987	2.40991	2.92222	P
A_72_P177096	IFNAR2		GATCCAACAATCACACTCTTTGATATCTACCCATGAGTTGAAAACACATTCACCAAAAAA	3.315e-11	1.80695e-13	2.6534	4.67975	2.92039	A
A_72_P288134	MUC19	Sus scrofa apomucin (LOC396897), mRNA [NM_001113286]	GTCATCATTAGGCATTTTGTTCTTCTGGTGACTGGATCTGACTAAATACCACTTGCAAGC	6.59854e-10	8.59898e-12	1.97453	2.62029	2.91769	P
A_72_P667554	HP	Sus scrofa haptoglobin (HP), mRNA [NM_214000]	AAGGGTGACCTCCATCCTGGACTGGATTCAGACAACCATAGCTGACAACTGAGGCCGCAG	7.26789e-07	4.77319e-08	2.05021	2.37653	2.91557	A
A_72_P092661	MUC19	Sus scrofa apomucin (LOC396897), mRNA [NM_001113286]	AATTAAAATAGTTACCACTGGGGTGACTGTTGGCACAACTGTCGCACCTGGGAGTTTCAA	6.12604e-08	2.26028e-09	2.13863	2.89922	2.91116	P
A_72_P313483	PDE2A		TGTATATGGTCCCGTGGGCTGACCGCTTTGTACATGAGAATAAATCTATTTCTTTCTACC	1.813e-14	1.37025e-17	2.44144	4.19288	2.8782	P
A_72_P088736	LTF	Sus scrofa lactotransferrin (LTF), mRNA [NM_214362]	TTTTCACAATTCCCTGCTGGCCTCTTAGCAAGAAATAAAATTAGAAATTCTGCCGAATTC	1.39e-07	6.18549e-09	2.17619	-1.03353	2.86857	P
A_72_P378353		Rep: Diacylglycerol O-acyltransferase 2 - Mus musculus (Mouse), partial (87%) [TC609772]	AGAAGTTTCCCGAACCCAAGCCTCAGGCTCGTGTATTTGTGCCTCTCTGAGGGTATGGGG	7.57415e-08	2.94376e-09	2.66597	2.58526	2.864	P
A_72_P538258	MAOB	Sus scrofa monoamine oxidase B (MAOB), mRNA [NM_001001864]	GTTAAAGGTCCTTGCTCTCCTACAATATTCCTTGCCCATGCACAAAAATCTCCTTTTTTC	1.64068e-10	1.4354e-12	2.17137	2.39286	2.85477	P
A_72_P719118	ARG2	arginase 2 [Source:HGNC Symbol;Acc:HGNC:664] [ENSSSCT00000002555]	AACAAAGGCCAATCCATCTGAGTTTTGATATTGATGCATTTGACCCTACCCTGGCTCCAG	5.32258e-07	3.25599e-08	2.09779	1.9984	2.84357	P
A_72_P501100			CTGGTCTATGCATACTGTGTTTTTTCATGTGGACTCTTAAAATGGAAAATTTGTGGCAAA	3.305e-11	1.78636e-13	1.56492	5.46138	2.84283	P
A_72_P428729	S100A8	Sus scrofa S100 calcium binding protein A8 (S100A8), mRNA [NM_001160271]	TGGACATCAACAAGGATGGTGCAGTTAACTTCGAGGAGTTCCTCATATGGTGATCAAGGT	7.19705e-06	7.3004e-07	1.80134	1.35394	2.82133	P
A_72_P588056	MUC19	Sus scrofa apomucin (LOC396897), mRNA [NM_001113286]	GATTACGAGTTCAGAGATATTGTTTTGACTGTCCTGATGGTAGTACATTACCTTACAGAT	2.34137e-06	1.92294e-07	1.8398	2.46156	2.78377	P
A_72_P612602	KLF5	Sus scrofa Kruppel-like factor 5 (intestinal) (KLF5), mRNA [NM_001097489]	ATTCCTAAAACATCCAGCCTGTCAGATACAATAGGAGGAGTAACCCCGATCTGGAGAAAC	1.82555e-12	4.34823e-15	3.14482	4.01367	2.77969	P
A_72_P333608		Rep: Flagellar hook-associated protein 2 - Zymomonas mobilis, partial (4%) [TC570608]	AATAGAGTTGACATGAGGGATAAACAGTTTCTCCCACACCTAACATGTGATAGGAGTTAA	7.7049e-09	1.86578e-10	3.03755	3.31947	2.7736	A
A_72_P581727	MUC19	Sus scrofa apomucin (LOC396897), mRNA [NM_001113286]	ATTGTTCTTGACTGTCCGATGGTAGTACATTACCTTACAGATACAGGCACATCACCGCGT	1.80783e-06	1.42099e-07	1.92318	2.69045	2.77066	P
A_72_P292024	NT5DC2	5'-nucleotidase domain containing 2 [Source:HGNC Symbol;Acc:HGNC:25717] [ENSSSCT00000012524]	TCCTCATCACCAACAGTCCTTTCAGCTTTGTGGACAAGGGGATGCGGCACATGGTCGGTC	9.26407e-14	9.97209e-17	1.95356	2.60544	2.75889	P
A_72_P178006	HP	Sus scrofa haptoglobin (HP), mRNA [NM_214000]	ATCTGAAGTATGTCATGCTGCCGGTGGCTGACCAAGAAAAATGTGTACAGTACTACGAAG	3.38944e-06	3.00185e-07	1.95096	2.19503	2.75276	P
A_72_P002751	JPH4	junctophilin 4 [Source:HGNC Symbol;Acc:HGNC:20156] [ENSSSCT00000002253]	AATTTGGGATTGAAATTAAACTACAACAGTGCCGCCAACATCAAGTCTTGCAGGAAAAAA	9.05923e-11	6.80537e-13	1.2923	2.83	2.7429	P
A_72_P088821			TTGTGTCAGTGTCAGACTTCGAGCTGCTCCTGAATAATAAAGCCTTTTACCTCCCAAAAA	5.02216e-12	1.59879e-14	-1.18062	2.58378	2.71139	P
A_72_P148636			AGAATAGTTCCTTCATGGGAGTTAGTTACTTGGTGGTCTAGACCCTTAGGACTCAGCTTT	2.79124e-08	8.81553e-10	1.92759	3.85455	2.70375	A
A_72_P040901		Rep: Predicted dienelactone hydrolase - Prochlorococcus marinus (strain MIT 9303), partial (6%) [TC581008]	GACAGTAGCATTGCTCTATTCCTATTATGTTACTCTGGGATACTTATTAACCAAGGTAAT	4.44393e-11	2.73782e-13	2.23943	3.49485	2.69939	P
A_72_P288804	DGAT2	Sus scrofa diacylglycerol O-acyltransferase 2 (DGAT2), mRNA [NM_001160080]	TTCAAAGAATGGGAGTGGCAATGCCATCATCATCGTGGTGGGTGGTGCAGCCGAGTCCCT	1.82893e-05	2.1572e-06	2.47432	2.38274	2.69749	P
A_72_P320678		Rep: Long-chain fatty acid CoA ligase - Callithrix jacchus (Common marmoset), partial (10%) [TC529302]	AGAGAATGAAGGGTTTCACCTGTAGTCATTCTGATACTTGAAAGATCCTCCAGCAGTTGG	7.78734e-08	3.03375e-09	2.31929	3.16242	2.69344	P
A_72_P161911		Rep: Tyrosine-protein kinase Tec - Homo sapiens (Human), partial (3%) [TC522378]	CAAAAAACCCAAATCACTGTACTGTACACCTGAAACTAAACACAAGACTGTAAATCAAGT	1.79819e-05	2.116e-06	2.28514	3.04852	2.69142	P
A_72_P074266			GCAAGGTGCTCATTATTTCATTTATGCAGCATGTTATGGATTGGATTTCTACTGAGATGG	1.44247e-09	2.31916e-11	1.67879	3.46922	2.69036	P
A_72_P318313		Rep: Wolframin. - Canis familiaris, partial (29%) [TC530216]	AATGCCAGAAAGCAGAAAGTCAAGGCCCTGAAGCAGCTGAAATAAAAACCTTTGAAGTCC	2.9912e-06	2.58612e-07	1.7587	1.98482	2.68298	A
A_72_P646511	ANKRD22	ankyrin repeat domain 22 [Source:HGNC Symbol;Acc:HGNC:28321] [ENSSSCT00000011430]	AGTAATATTTATTGAACTGTGCACAGAGCCTTAAGGCACATATTTGGGAGGGAAGTAGCA	0.00152237	0.000348768	2.31511	2.16519	2.64767	P
A_72_P177496	RETN	Sus scrofa resistin (RETN), mRNA [NM_213783]	AATGAGAAGATCCGGGATGTCGCCAGTTTCCTAATTCCTCAGGTAATTAGGAACATTGGC	2.46795e-10	2.44178e-12	3.26148	1.94664	2.63519	P
A_72_P581127	HP	Sus scrofa haptoglobin (HP), mRNA [NM_214000]	ATTGAAGTATGTCATGCTGCCGGTGGCTGACCAAGAAAAATGTGTACAGTACTACGAAGG	9.91641e-06	1.05539e-06	1.93114	2.09036	2.63343	P
A_72_P442508		Rep: ASPM protein - Bos taurus (Bovine), partial (31%) [TC553218]	TTATGTAATAGCTCCATGCAGAGGACAATTTCATGTCATAAAATGATTCCAACACCGTTA	5.35391e-10	6.48654e-12	-1.29177	3.55332	2.63123	P
A_72_P538893		C-terminal binding protein 2 [Source:HGNC Symbol;Acc:HGNC:2495] [ENSSSCT00000011751]	TGGTCAGTAATAGATCAGCAAGCAATCCATCCAGAGCTCAATGGTGCCACATACAGATAC	6.35095e-12	2.19635e-14	1.58101	2.81151	2.62618	P
A_72_P331763			ATAAACGGGCACATTTTCCCACACCAAAAGATTAGGAGTTGAGTTATATACATTAGCTGC	8.57235e-08	3.42596e-09	1.44263	1.90034	2.62364	P
A_72_P296444		Rep: Neuregulin 1 - Homo sapiens (Human), partial (65%) [TC525635]	GAGGCTCCGATGTTTCTGAAATTGATCTTGAATAATGTGATACAAAATGAGAGCCTATAT	5.59952e-07	3.47798e-08	1.9036	1.72769	2.61881	P
A_72_P321243			GGACTGGGCCATTTTCTTGCAAGATCACATCCACCCTGGAGGGATCACTTTTACTGGAAC	3.52804e-06	3.14884e-07	1.75656	1.64329	2.61473	P
A_72_P398643			AAGGAATTTACTAAACCTCTTGCTTCTTAATACCTCCAAAACTCATTGAATCTGCTCTCA	2.49061e-09	4.68312e-11	2.41622	4.57676	2.59349	A
A_72_P612198	ANKRD22	ankyrin repeat domain 22 [Source:HGNC Symbol;Acc:HGNC:28321] [ENSSSCT00000011430]	CTTCAACACAGTACCAGTTTACCTTTGATGTGATGTCAGCGTTTTGCAAAATAACCATAC	3.48105e-05	4.56428e-06	2.4589	2.17852	2.58462	P
A_72_P069881	A2M	alpha-2-macroglobulin [Source:HGNC Symbol;Acc:HGNC:7] [ENSSSCT00000000716]	CTCCTTGCAGCAAAGATCCCGGAAATGTTTAAAGGCCACATCAATAAAAACTGCTTTGCT	1.30745e-14	9.58214e-18	1.87805	2.98178	2.57746	P
A_72_P390553		UMC-pd10en3-010-f05 Endometrium gilt D10 of estrous cycle pd10en Sus scrofa cDNA 3', mRNA sequence [CO987016]	AAATATCTATCTGAAAACCTGTTCTGCCAGTTTTCCCAGGACACAGAACACCTCACTTCT	5.4973e-08	1.97919e-09	2.10551	2.85284	2.57128	A
A_72_P298589	SLCO4C1	solute carrier organic anion transporter family member 4C1 [Source:HGNC Symbol;Acc:HGNC:23612] [ENSSSCT00000015494]	CTCCATTTGTAAGAATGTATATTGTTGCTGGAACAGTAACTACCCAATATGGACAATCAT	0.00140333	0.000316804	1.33458	1.99147	2.56714	P
A_72_P371108	SOAT1	sterol O-acyltransferase 1 [Source:HGNC Symbol;Acc:HGNC:11177] [ENSSSCT00000023854]	GTCATGGAATAACCTCCAAATAAGACTGCTTTAATACAGCTCATTGTTTCTAGCACTTTT	1.56838e-05	1.80642e-06	1.04002	2.91594	2.56176	P
A_72_P311328		Rep: neuregulin 1 - Bos Taurus, partial (78%) [TC551901]	CAAGACCCTATTGCTGTATAAAACCTAAATCCACCCATAGATTCACCTGTAAAACTTTAT	3.01981e-07	1.60801e-08	1.58577	1.41787	2.56145	P
A_72_P556035	C4BPA	Sus scrofa complement component 4 binding protein, alpha (C4BPA), mRNA [NM_213942]	TTGTCCAGTGTGGCTTGGCTATGGTTTGGTTGGTCCCAAAATTATCACTTGCACAGAAGA	4.37332e-07	2.55009e-08	2.59259	2.96193	2.5592	P
A_72_P754507	SFXN3		CAAAAAGCAGGGTCGCATAATCCCTTTCTCCTGTGCTAACGTGTCTACATATGTACATAC	3.06871e-12	8.55743e-15	2.05034	2.74867	2.55801	P
A_72_P503026	VSIG4	Sus scrofa V-set and immunoglobulin domain containing 4 (VSIG4), mRNA [NM_001244102]	CTGCACTGTGAGTCTAGTGTTCTCATACCCTTTTGATGCTCAATAAATATCTAAACATAA	2.20816e-07	1.09338e-08	1.8908	3.52963	2.55565	P
A_72_P003191		PREDICTED: Sus scrofa toll-like receptor 2 (TLR2), transcript variant X4, mRNA [XM_005653578]	CAGCATTGTTGCATTTTTCTTTGAAAAGCCTTGTTTCTGATTCTAAAAAGGCTTCTTCCC	1.63558e-06	1.25835e-07	1.72142	2.013	2.55556	P
A_72_P584656	C4BPA	Sus scrofa complement component 4 binding protein, alpha (C4BPA), mRNA [NM_213942]	ACTCTGGCTATGGTTTGGTTGGTCCCAAAATTATACTTGCACAGAAGACAGAACCTGGCA	3.94006e-07	2.24422e-08	2.57839	3.00489	2.55424	P
A_72_P422729		CES047334 Sus scrofa subtractive cDNA library from liver tissue (LIVa) Sus scrofa cDNA clone CCL067769, mRNA sequence [ES443142]	CATAGTCCTGCTACCACCACCAGTCATCAAAATACTACAGTTCATCCAACAAGCAACAGT	3.22505e-07	1.73946e-08	1.9943	2.09172	2.55089	P
A_72_P137591		Rep: MGC154437 protein - Xenopus laevis (African clawed frog), partial (7%) [TC551339]	GAGGTCAGAAAAACCCTAGTGTTTAAAACTTCTCCGTCAACAGGATGTATCAGAGAAGGA	3.19345e-06	2.79126e-07	2.51465	3.85856	2.55067	A
A_72_P089081			GTACAGTAATCAGCCATTGCACACTTGAGTGTGTGTCTTAACTAACCAACCTCCCTTCTC	5.78621e-05	8.2096e-06	2.07853	2.88182	2.55035	A
A_72_P167056			CATTTCTTAAATTTCCAGCTTTGGCGTTTAAGGATCCATGCAGGAGCCCTGTCTCTGCAA	4.8462e-13	7.88036e-16	7.97016	5.14244	2.54565	P
A_72_P267067			CATAAGAGATTCCAGAACAGTGGGCTTGAGGAACTGTCAGGAATTGGTAGCTGAGAGATA	3.17794e-08	1.0277e-09	1.51608	2.0443	2.54167	A
A_72_P426204	CDC25C	cell division cycle 25C [Source:HGNC Symbol;Acc:HGNC:1727] [ENSSSCT00000015655]	GCTATGCAAGAGAGAGTTGCCCATCTTCTTTCTCTATATTTTCCCTCTTTGTTTCCCTCT	5.50206e-10	6.75424e-12	1.16306	3.34031	2.53844	P
A_72_P240527			TCACTTTTTGAGATGCCTGTGTTAAATGTTCACCTTTGGATAGATGATGAAAAATAGTGC	5.18936e-05	7.25224e-06	1.34185	2.53279	2.5375	A
A_72_P031181		Rep: Immunoglobulin superfamily member 6 precursor - Homo sapiens (Human), partial (49%) [TC546069]	TGTACCATCTAGAACAAAACACTAGAGAAGTGTAAGTGATCAATAAACTGGACTCAGAAG	1.10474e-09	1.68508e-11	2.68853	4.02934	2.53049	P
A_72_P273094			TCTTTTCTGACTCTTGAATTTTCCTGAAAGATCAGTAGAGGGCAAGACTCTGGGAGACGA	1.34489e-08	3.63766e-10	3.53037	4.58287	2.52843	A
A_72_P440726	INPP4A	Sus scrofa inositol polyphosphate-4-phosphatase type I A (INPP4A), mRNA [NM_001143930]	AAATATGCATTTAATTCCCTGCAGCTGAAGGCTTTCCCCAAGCATTACAGGCCTCCTGAA	3.71819e-11	2.12892e-13	1.82091	3.18735	2.5256	P
A_72_P205627	KIF4A	1109896 MARC 4PIG Sus scrofa cDNA 5', mRNA sequence [DN110827]	AATCTAGTTCTTTCTTATTCATGAGCAGTTAGAGCTATCTCCCAATGGGGACCAGGCCAA	1.91254e-09	3.3246e-11	-1.25705	2.33224	2.5254	P
A_72_P367743			TGTTTGGATATGCCGTAATTTACCTAGTCCCCTTTCATGAACATTTAGGTTGCTTCAGCC	1.28161e-06	9.48963e-08	1.14645	2.56633	2.52539	P
A_72_P505565	RETN	Sus scrofa resistin (RETN), mRNA [NM_213783]	TAGCTAGAAGAATCTAAGTTTGCATCTGCGCATCACTGGGCTTGGAGGCGTGGCCAGGCC	2.29618e-09	4.23228e-11	3.23602	1.98764	2.51973	P
A_72_P084427	GK	Sus scrofa glycerol kinase (GK), mRNA [NM_001143708]	GACGCGAATTCTTTACCTATTGAAAGAATCCAGCAATTCTGTCTTTTAATGTCATGACAC	7.8592e-09	1.90977e-10	1.75511	2.14025	2.51752	P
A_72_P209407	SERPING1	Sus scrofa serpin family G member 1 (SERPING1), mRNA [NM_001123194]	AGGGAGATATTTCCAAGATTGTATCCATTCAACCCACCAAGAGCTCTTCCATCTTCCCAA	0.00164844	0.000382673	1.56092	1.75948	2.51474	P
A_72_P217357	PKIG	Sus scrofa cAMP-dependent protein kinase inhibitor gamma (PKIG), mRNA [NM_214371]	TTAGTCAACGGTGGAAAATCTGAAGCGATGCGAGCAGGAAAAAGAAACTAAACCAGGCCT	6.46984e-09	1.49658e-10	2.78806	4.03928	2.51412	P
A_72_P435764		Rep: Microtubule-associated protein 1A (MAP 1A) (Proliferation-related protein p80) [Contains: MAP1 light chain LC2]. - Homo sapiens, partial (18%) [TC523291]	CGAAAGCTGATCAAAGACAAGGTGGGGAAGAAGCACCTGAAAGAAAAGATTTCAAAGCTG	1.3871e-05	1.56141e-06	1.90859	3.31468	2.51271	A
A_72_P539778	ATP9A	Sus scrofa ATPase phospholipid transporting 9A (putative) (ATP9A), mRNA [NM_001114672]	AGACATTCTTAATCTGGGTTTTGATCAGCATCTATCAAGGGAGCACCATCATGTACGGGG	4.53541e-09	9.66019e-11	1.27969	1.3352	2.49546	P
A_72_P370113			GTTTTGATGACATCACAGGTATGTTCGTATGTCCAAACTCATTAAACTGTATATGCCCAA	1.57605e-08	4.41811e-10	2.34962	3.56579	2.48995	A
A_72_P338663			TTTGGTCTCCCCACCCATTCTTGGAAGATTTAGGTTGATGAAAGGATTTCATGGCTAAAA	2.14822e-05	2.61154e-06	1.28378	2.10521	2.48866	A
A_72_P121106			CCTCACTTATGAAGCATTGACTCTAGAAGCCTTAGGAGACAGAAGAAGAAAACATTAGTT	6.1118e-06	6.0288e-07	1.43271	2.16232	2.48764	A
A_72_P014861		Rep: Segment polarity protein dishevelled homolog DVL-3 - Homo sapiens (Human), partial (67%) [TC571775]	TCCGTCTTTTTTACTTTGTCTGGTACCTGAAAGGGAAATAAACGGAACTAAATCCAAAAA	1.74803e-08	5.00033e-10	1.95909	3.00198	2.48688	P
A_72_P562404	C4BPA	Sus scrofa complement component 4 binding protein, alpha (C4BPA), mRNA [NM_213942]	AATATATTGAGTCTGAAAACGTCATTGTCCAGTGTGGCTCTGGCTATGGTTGGGTTGGTC	7.81999e-08	3.05005e-09	2.38319	2.8613	2.48032	P
A_72_P369768		CJ008057 full-length enriched swine cDNA library, adult mesenteric lymph node Sus scrofa cDNA clone MLN01C080005 5', mRNA sequence [CJ008057]	TGAATAAAAAGGATAAGCCTTAAGGGCTGTTGCTTTTGGCAGATGAGTGGCTGCAGATGG	2.34718e-06	1.92933e-07	1.42325	2.06734	2.47692	A
A_72_P231462	LOC100153759	solute carrier family 22 member 15 [Source:HGNC Symbol;Acc:HGNC:20301] [ENSSSCT00000007388]	GCTGCTCATGTCAGACGCCTCAATAAATTTTGTTTTCTTTCTAGGTGATCTTTTGCAAAG	0.000811682	0.000168776	1.54855	1.49891	2.47669	P
A_72_P098911			TGTTTAAAGCACAGCTGACCTTGAACCACATGGGAGTTGGAGCTGTTGAGAATCCACTAT	1.36219e-09	2.17137e-11	1.22997	2.02439	2.47623	A
A_72_P634694		Rep: Otoferlin (Fer-1-like protein 2) - Rattus norvegicus, partial (7%) [TC540088]	CAGAGACTCTATTCAAGCTCTGTGATGAACTCAAATAAAAACATTTCACCTTTGACACAA	9.54605e-12	3.63273e-14	1.56882	2.61355	2.47273	P
A_72_P055841	MCM3	minichromosome maintenance complex component 3 [Source:HGNC Symbol;Acc:HGNC:6945] [ENSSSCT00000031013]	GTCACCATACGTACAAAAGACTCATACGAACTTTTGACCCATATATCCAAGACATTTAAT	1.38012e-09	2.2031e-11	-1.64452	3.00734	2.47262	P
A_72_P123546			ATTTAAGTGGTCAAAGCGCATTGACCAATGAGGAGAGGTGTGCCCTGTGTTACAGAGTTA	7.33472e-09	1.75544e-10	1.97686	3.27502	2.47096	P
A_72_P319533		Rep: Pleckstrin homology-like domain family A member 2 - Homo sapiens (Human), partial (88%) [TC525402]	TCACCAATATGTCCATTCCAAATAAACTCCTTGACCAGTTCTCTTTTCTACCGTTAAAAA	4.44826e-05	6.04844e-06	1.9437	3.0556	2.46602	A
A_72_P196987		Rep: Predicted protein - Coccidioides immitis, partial (14%) [TC527051]	AGAGAAAATGACCTGTTCAGGGCAACTAATATAATGGAAAACACTCATTTGCATTCAGAA	1.59829e-07	7.34662e-09	1.6636	2.65289	2.4596	A
A_72_P694717	HOMER2	PREDICTED: Sus scrofa homer 2 (LOC100156419), mRNA [XM_001927296]	AATCCAAATATGAATACCCTTTCCAGCTCCTTTTGAGTAGCGTCCAGAGTAGCGAACGTC	3.39866e-07	1.8579e-08	1.2048	2.89643	2.45952	P
A_72_P136401		1111651 MARC 4PIG Sus scrofa cDNA 5', mRNA sequence [DN112459]	CATAAATGTCATGAGACTCTATTCAAGCTCTGTGGTGAACTCAAATAAAAACATTTCACC	8.41027e-09	2.06871e-10	1.78309	2.59204	2.45918	P
A_72_P689579	PDXK	Sus scrofa pyridoxal kinase (PDXK), mRNA [NM_213943]	CCGTCCTTGTGAAAAATGTAACATTTCCCTTAGAGCTGTGACCGAAACTTGATATTTTTT	6.92319e-14	6.96123e-17	1.70882	2.5527	2.45899	P
A_72_P321058	AQP9	aquaporin 9 [Source:HGNC Symbol;Acc:HGNC:643] [ENSSSCT00000005078]	CAGTGCCTGGAACATGGTAGCTGCTCATTAAGTATTTGTTGAAGGAATGAAAGCATGGAT	1.00711e-08	2.55761e-10	1.28983	2.37005	2.45393	P
A_72_P162026			TAAAGGATCCTGCATTACTGCAGCTGCAGTGTAAATCTCTCCTGTGGCTTGGATTCAATC	6.87984e-06	6.90759e-07	1.70644	3.07272	2.45074	A
A_72_P289294		DB804805 full-length enriched swine cDNA library, adult skin Sus scrofa cDNA clone SKNB10079D09 5', mRNA sequence [DB804805]	TCAAACATGCTAAAGAAAAATCCTGTCATTCCTTGGCTGGCCTCAGTGCATCTGATTAAA	2.29351e-09	4.21796e-11	1.45373	2.28903	2.45055	A
A_72_P395428		Rep: Isoform 2 of Q14667 - Homo sapiens (Human), partial (3%) [TC559919]	TAAGCTTCTTGAAAGCAGAGATTTTATAATTTGAATTGCCCCATTGAGCCTCTATGTAAG	4.95939e-07	2.98811e-08	1.25618	2.41039	2.44916	P
A_72_P384908		Rep: Uncharacterized protein ENSP00000364338 - Homo sapiens (Human), partial (7%) [TC569766]	GTTAGTGACAGTTTGGAAATCCTTAGAGCATTAAAACTGTGGGTAACTAATAAAGTCCAA	4.04122e-06	3.70589e-07	1.35863	2.28046	2.44751	A
A_72_P009521		Rep: LRRGT00097 - Rattus norvegicus (Rat), partial (3%) [TC549378]	CTAGTTAATTATTATTTCTCTATGCTATTCTGGGATCTAGGGAAGTAGCTTGCTCAACAT	1.37228e-05	1.54002e-06	1.65572	3.18351	2.44619	A
A_72_P373923			TTGCCTGTCCCCAGATCCAAAGGCCTTTGCTCTATTCACTTGACAGCCTTTTTGGAATTT	3.37757e-13	4.8734e-16	2.38508	4.06143	2.43592	A
A_72_P116416		Rep: Endonuclease/reverse transcriptase - Sus scrofa (Pig), partial (3%) [TC550256]	ATAAAATTAGCTCTATTTGCAACTGTCATGATGGTCTACATAGAAGATCCCAAGGAATCT	3.01958e-05	3.8776e-06	1.48057	2.55535	2.42762	A
A_72_P006596	GNG12	Sus scrofa guanine nucleotide binding protein (G protein), gamma 12 (GNG12), mRNA [NM_001145387]	AAGATTTACCTTCGGCTTATTTGGTAACCACTGCTAATCACTAAAATGCTCTTAGCTTGG	3.50305e-09	7.09227e-11	1.28995	2.22024	2.42621	P
A_72_P033071			TAATAGCAATTGTGGGACTGATTTTGTGCCTCTGGTGGAAGAAGAGGAAAGGTCTGCAGA	1.21482e-12	2.42057e-15	1.68356	2.15516	2.42545	P
A_72_P221572			CTGTGTTTTAAAAAATTGGTGTGATACCACCTCACATTCCACTAGAATATTTGTGATAGG	1.24535e-10	1.00737e-12	2.30884	4.08157	2.41105	P
A_72_P035451	CLEC5A	Sus scrofa C-type lectin domain family 5, member A (CLEC5A), mRNA [NM_213990]	TAACAAAGACATTTGATGCTGCATCATGTGACGTCAACTACCGCTCGATCTGCGAGAAGA	1.12737e-06	8.11259e-08	1.35126	2.13817	2.40447	P
A_72_P103796		Rep: Asp-tRNAAsn/Glu-tRNAGln amidotransferase A subunit - Methanopyrus kandleri, partial (7%) [TC566906]	TAACATGGTGAGCTCTGGCGTGGTGACTGACTCTGGAATAAAGGATCTCAAAGGTGAAAT	1.2552e-05	1.38716e-06	2.18524	2.38781	2.40106	A
A_72_P289774		serpin family B member 8 [Source:HGNC Symbol;Acc:HGNC:8952] [ENSSSCT00000005394]	CTGGCACAATAAATATTGTGATAAAAAATGAGCATTTTGGTTTTCAGCCCCATAAGCACT	6.63746e-05	9.61954e-06	1.2992	2.19669	2.40095	A
A_72_P207437		CAP-Gly domain containing linker protein 1 [Source:HGNC Symbol;Acc:HGNC:10461] [ENSSSCT00000010735]	TTTTTACCCCCACCAACAAATCTAAGAAAATATTTTGCTCGTCAACAAATCGCCCTTTTA	6.58447e-09	1.53215e-10	2.67357	3.77496	2.40068	P
A_72_P089471			CCAGAAAAATGATGGCAGAATTGTTGGGCTGTGCTAAGGAGTGGGTTTTCCTTTGTTTTG	0.000467205	8.97003e-05	1.48773	2.03429	2.39815	A
A_72_P002561	RAB11FIP5	Rep: Cellulose synthase - Synechococcus sp. (strain CC9605), partial (3%) [TC530941]	GGTGTAGCTCCTGTTTATAAAGAGCTTGTTCTTCATGTTTTGAGCACTTTATGAAGAATA	1.24122e-08	3.29471e-10	2.01504	2.83393	2.39555	A
A_72_P174721		Rep: Endonuclease/reverse transcriptase - Sus scrofa (Pig), partial (6%) [TC625655]	AAACAAACAAATGGGACTTCAACTTAACAAGCTTTTGCACAGCAAAGGAAGCCTTAAAAA	2.10432e-10	1.9808e-12	2.19959	2.62681	2.38613	A
A_72_P302919	ADIPOR2	Sus scrofa adiponectin receptor 2 (ADIPOR2), mRNA [NM_001007192]	TATTCTTTCTACTGTAACCCGCAACCTTGCTTCATCTACTTGATTGTCATCTGTGTGCTG	1.29459e-08	3.48085e-10	2.1506	3.30269	2.3829	P
A_72_P055826		Rep: MKIAA0704 protein - Mus musculus (Mouse), partial (5%) [TC528045]	GGAAAGAAAAATCTCCTCCCTGAGGCCTTTCTGATGAAAACTCAAAACCAAGAGGGCGAA	0.000280921	5.02496e-05	2.04743	2.46252	2.3809	A
A_72_P151161		Rep: Endonuclease reverse transcriptase - Bos taurus (Bovine), partial (3%) [TC524028]	CCTTGGCTATTGAAAATAATGCTGCTTTGAACATTGGGGTGCATTTTTCTCAGCCAAAAA	1.38162e-09	2.20867e-11	1.30941	1.91717	2.37797	A
A_72_P657000	HP	Sus scrofa haptoglobin (HP), mRNA [NM_214000]	TAATGAGAGGGTGATGCCCATTTGCCTCCCTTCTAAAGATTATGTGAATGTGGGGCTTGT	9.89244e-05	1.52727e-05	1.77655	1.95362	2.37675	P
A_72_P376253	CTNND1	catenin delta 1 [Source:HGNC Symbol;Acc:HGNC:2515] [ENSSSCT00000014394]	GGGAAGAATTGGAAATTACATGCTATATATGCAGTATCCAGCAATCTGATAAACTGATGA	8.9199e-10	1.29998e-11	1.61815	2.76426	2.37551	A
A_72_P027221			AATCATTTTCTCATAGAAGCCAAATCCGAATACCTCATTGCCACTAGTTTCCTCTGCATG	4.264e-08	1.47178e-09	2.07677	3.09455	2.37388	P
A_72_P038331		Rep: tRNA-dihydrouridine synthase 2-like - Mus musculus (Mouse), partial (9%) [TC570561]	ATGGGCACATAGAAGCTCACATTCTTACAATTGTATGTGAATCTCCAGTGTCTCAAAATA	1.25639e-08	3.35225e-10	2.24585	3.1557	2.36782	A
A_72_P407833	SFXN3		CCCAGCCGACCACAAGTAATAAAAGCAATGGTGCCACTGTTACTCAACAAAGTGAAAAAA	1.27354e-19	2.62507e-23	2.10124	2.69953	2.36273	P
A_72_P123721	TCF19	Sus scrofa transcription factor 19 (TCF19), mRNA [NM_001167591]	TTGGGTTCAGTGTGATGGTTGTGACACCTGGTTCCATGTGGCCTGTGTTGGCTGCAGCAT	2.43311e-09	4.54157e-11	-1.02754	2.67756	2.36073	P
A_72_P013486		PDUts2001D08 Porcine testis cDNA library II Sus scrofa cDNA clone PDUts2001D08 5', mRNA sequence [CX056323]	TTTGCCTTCTGATAAAATAAATGGAGCTGGACAGTTGAATTCTTCAGCATTTACCCCAAA	1.24213e-08	3.30281e-10	2.16154	3.08364	2.35424	P
A_72_P037711			AACAGAGCCTAGCATGCAGTATAAGTGTCCAGCATCAATAATTATCGTTACTTTTTATCC	6.56143e-09	1.52529e-10	1.94902	4.4461	2.35386	P
A_72_P497949			GACTCTATTCAAGCTCTGTGATGAACTCAAATAAAAACATTTCACCTTTGACACACTCCT	1.31766e-08	3.55194e-10	1.76466	3.2388	2.34918	P
A_72_P520616	ATXN1	Rep: ATXN1 protein - Homo sapiens, partial (84%) [TC585045]	TCCTGCTAGTTCTAGCCTGTCTCTCGCCTCAGATCTAGCTTTTAAATCCTCGATTGGTTT	2.02331e-07	9.8332e-09	2.7269	4.56192	2.32772	P
A_72_P303524		Rep: Uncharacterized protein MXAN_7263 - Myxococcus xanthus (strain DK 1622), partial (4%) [TC532224]	TTGAGACATTTGCTTAGTGCTGGATTGCCTCTGTTAATTGGAAAATAGACCGACCCCAGG	1.61371e-06	1.23958e-07	1.25515	2.4641	2.32477	A
A_72_P040726		BX673843 Sus Scrofa library (scac) Sus scrofa cDNA clone scac0043.p.24 5prim, mRNA sequence [BX673843]	AACGCTGTAGTGGCTTAACTCAGAGGCAAATACTACTCTTGCCAGCAAAATCAAGCAGCT	1.0141e-05	1.08208e-06	2.08185	3.0225	2.31522	A
A_72_P307473			ATGGAACTCAGAGTTAAGGTGATTGGTTTCTTCCTCTCCTTTTTGTCGTTTTATTGTAAG	9.71944e-13	1.80307e-15	2.03665	3.47007	2.30759	P
A_72_P318198			AAATCTTGGGAGTGCTGTGGAAAACTGTGATCTCTATGCTTAGGAAAATTGTGGAGTTCC	0.00536413	0.00150495	2.15992	2.51364	2.305	A
A_72_P332948		PREDICTED: Sus scrofa phosphatidylinositol 3,4,5-trisphosphate-dependent Rac exchanger 1 protein (LOC102158770), mRNA [XM_005654250]	ACTATCACCGACTGAGCAGCTGCCACAACAGAAATTTATTTTCTCCCAGTTCTAGAGGCA	2.29624e-05	2.82461e-06	2.07206	2.55965	2.30443	P
A_72_P065751			TATTTCGCCCACTGAGAAACTCCCAACGTGTACTGTTTATGCAGACAGCCACTTTTTGCT	4.59736e-11	2.86394e-13	3.06575	4.91401	2.30306	P
A_72_P164106	LOC100152714	Rep: Chromosome segregation ATPases-like protein - Victivallis vadensis ATCC BAA-548, partial (3%) [TC522816]	ATACATGCACTCCTACACTTCTAGGAGTTCCAGTTGTGGATCACTGGGTTAAGAACCTGA	4.48272e-10	5.18465e-12	1.16043	3.08229	2.29954	P
A_72_P364438			GGAGTCAGTTGCCATGACACTAAAGAAACCAAGGTCCAGTACCTCTGTACAATGCAAAAA	3.66964e-08	1.22117e-09	1.30972	2.84661	2.29694	A
A_72_P088326	CAPN3	Sus scrofa calpain 3 (CAPN3), mRNA [NM_214171]	CAAGGATGGAGATGGTATCATCAAACTCAATGTTCTAGAGTGGCTGCAGCTCACCATGTA	7.29132e-11	5.14332e-13	1.64341	1.7111	2.29348	P
A_72_P504124		PREDICTED: Sus scrofa transcription factor 7-like 2 (T-cell specific, HMG-box) (TCF7L2), transcript variant X1, mRNA [XM_005657462]	TGTACAGTATCTGTAGCATGCCGTTCTGGATTAATAAAAGCAACTTAGTATGTGCAGATA	4.62598e-05	6.34096e-06	1.03939	1.5633	2.28809	A
A_72_P202247		Rep: Reverse transcriptase - Chactas reticulatus, partial (11%) [TC542111]	AAAGCATGCCAACTGAAGGGGAACACCGGTGTGAATTCACGTGTCATGTTTACAAATCAG	3.10363e-10	3.28397e-12	1.30534	2.37362	2.28516	A
A_72_P034796	TPI1	DB782331 full-length enriched swine cDNA library, adult adrenal gland Sus scrofa cDNA clone ADR010009E12 5', mRNA sequence [DB782331]	CAGATTTCGATTCCTCTCTGCCCTGGATTCTCTCTGAGACAGTTTTTCTCTTTGCCACTA	8.27529e-06	8.57986e-07	1.83407	2.30886	2.27927	A
A_72_P188311			GAAAACACGCGAATTCCTGATAGAAGCAACAGCTTTTATGAATTTCCGAAGAATTATGCT	1.70332e-06	1.32324e-07	1.23472	2.23119	2.26894	A
A_72_P146581	FUT1	Sus scrofa fucosyltransferase 1 (H blood group) (FUT1), mRNA [NM_214068]	TTATGATAGAGTTGTCTGAGAATCTAAGCCCTCTTCTAGTCTTCTCAGGGAATTTGTGGG	2.04128e-05	2.45769e-06	1.05286	1.95276	2.26688	A
A_72_P022851	XG	Rep: Predicted protein - Monosiga brevicollis MX1, partial (19%) [TC539225]	AGACAGCACCTTACACTGATACAATGCTGCACGTCAATCATATCTCAATAAAGCTGGGCA	3.06871e-12	8.39937e-15	1.30597	2.03749	2.26475	P
A_72_P169176	RAB7B	RAB7B, member RAS oncogene family [Source:HGNC Symbol;Acc:HGNC:30513] [ENSSSCT00000030753]	CAGTGGACATAAGGGCCCTTCTAAATGTGCACAACAAATAATAAATGTCTGTGTTTGTTT	5.32486e-11	3.47567e-13	1.35073	3.27659	2.26184	A
A_72_P681420		metallothionein 3 [Source:HGNC Symbol;Acc:HGNC:7408] [ENSSSCT00000027420]	TGCAAATGTGTGTAAATAGTGCTGGGTGGCCTAGTGCCACCTGTCCCCATGGTGAGGCTC	3.70281e-13	5.85149e-16	-1.40239	2.67329	2.25838	P
A_72_P025326	GAS7	PREDICTED: Sus scrofa growth arrest-specific 7 (GAS7), mRNA [XM_013981322]	GTGGATTTTCTGACATTCGAAGCCGACAGCCTTGTTGTTTAACACGGATATTTTGAGTGT	5.9056e-07	3.6992e-08	2.02231	2.01317	2.25565	P
A_72_P114141		Rep: Probable transmembrane protein - Chromobacterium violaceum, partial (5%) [TC597410]	TTCCCAGAAATTCTGATTGTCCTCATATCCTGTCACTAAATTCTTTTCTGCTCGCAAAAA	2.83451e-06	2.41494e-07	-1.01638	1.77238	2.25224	A
A_72_P226022		943875 MARC 4PIG Sus scrofa cDNA 5', mRNA sequence [CN156473]	AAACCAAGAGATGCATTTCTCTGGAGAAGAGTTTATCTCCTGGATAAATAAAATCATGCT	2.98771e-05	3.83257e-06	1.93678	1.89282	2.25099	P
A_72_P114966			GTTGTGTTATGCTTAACTTGAGAGAAAGAATTACTTACACACCTATCGGTTAGAGAACAT	0.000143229	2.32477e-05	1.00227	1.95087	2.24573	A
A_72_P038021		Rep: Predicted protein - Nematostella vectensis (Starlet sea anemone), partial (6%) [TC581641]	TCAAATGGAATAGATTTTCACCATCAACACCCTAGCAAAGACAGAATGCTTAAGGTAAAT	1.98372e-09	3.48468e-11	3.52158	2.98601	2.24485	P
A_72_P050411			TGCACCCGGAATCTGTCTTTTCCTCTGCCAGAAACCAGCAAACATTTCCTTCTTAAAAAA	1.14085e-07	4.8674e-09	2.31055	3.49031	2.23832	A
A_72_P638375	PPP1R3C		GCTACCACCCACAGTTTTCTACTCTAAATATTTCACTCTCCTATAGCTATCCTTTGTGAA	1.42749e-12	3.10258e-15	3.43007	4.49391	2.23794	P
A_72_P230127	PTGIR	prostaglandin I2 (prostacyclin) receptor (IP) [Source:HGNC Symbol;Acc:HGNC:9602] [ENSSSCT00000026559]	CAACATCACAAGTGGATTAAATGTCACTCAGTGGTAGCCTTTAAAATGCTACATTTTTTG	2.6397e-07	1.35724e-08	1.56835	1.84676	2.22861	P
A_72_P684439	CAPN3	Sus scrofa calpain 3 (CAPN3), mRNA [NM_214171]	ATTCATCCTCCGGGTCTTCTCCGAAAAGAGGAACCTCTCTGAGGAAGTTGAAAATACCAT	1.67333e-06	1.29611e-07	1.65054	1.80033	2.22664	P
A_72_P344038		Rep: AfsA-like protein - Streptomyces ambofaciens ATCC 23877, partial (5%) [TC598012]	TCTAGTATTAAAGGAATAACCCTGTGCCTTGGAAACGCAAACTCACCGCTCCGATTCCTA	1.31004e-09	2.05523e-11	1.50166	2.45592	2.22428	P
A_72_P280409	PDXK	Sus scrofa pyridoxal kinase (PDXK), mRNA [NM_213943]	TTACAGAGAGAAGGTCGTGCCCGTGGCAGACATCATAACCCCCAACCAGTTTGAGGCGGA	9.92785e-15	6.13911e-18	1.70197	2.07201	2.22281	P
A_72_P489510	PLAC9	Sus scrofa placenta specific 9 (PLAC9), mRNA [NM_001190209]	GGTACGAATTCAGTGGCTGCACAATGTCACGCAGTTACCACCACTTTCTTTTTCTTTTTT	3.95674e-12	1.169e-14	1.37402	3.067	2.22212	P
A_72_P263712			GGTCTGCCTCTAATGATCAGACAGTACTTGATTTTAGCTAAGCTTATTTGAGACAATGAG	0.000611568	0.000122109	1.65754	2.51131	2.21998	A
A_72_P351593	KLHL3	kelch like family member 3 [Source:HGNC Symbol;Acc:HGNC:6354] [ENSSSCT00000015647]	TCTTCGGTTGGGAATACTAGCTCTTCAGAGAAGCATTGAGTAGCACACTGGATTAAAAAA	1.62804e-05	1.88707e-06	1.23039	2.3807	2.2169	A
A_72_P291424		Rep: RT1 class I, CE7 - Rattus norvegicus, partial (5%) [TC538577]	TAGAGGAACTCACATACACATAGCTGACCTGACCAGTACTTCAGATCTCAGACTGCTCTT	4.85845e-07	2.91309e-08	1.93338	2.22614	2.20844	P
A_72_P536084	LY6G6F	Sus scrofa lymphocyte antigen 6 complex, locus G6F (LY6G6F), mRNA [NM_001195347]	TGTGTTTTAAAGGCCCAAGGGCTGAAGGACAGGAGAAGCATTATTCGGTGATGTAAAAAA	1.13325e-07	4.81975e-09	2.96285	3.15628	2.2064	P
A_72_P441878	ASCL2	Sus scrofa achaete-scute complex homolog 2 (Drosophila) (ASCL2), mRNA [NM_001122991]	GATCTTGGGATGACACAGATTATCTATTTTTTACTCATGGACTTGAACTGCCCAGGGACA	1.78052e-06	1.39545e-07	1.58763	2.53342	2.20616	P
A_72_P206627		BP158787 full-length enriched swine cDNA library, adult spleen Sus scrofa cDNA clone SPL010037G03 5', mRNA sequence [BP158787]	ATGCAGTTGCTGAACTCCTTCCATATCATAAGAACCTTAAAATTAACTTAGGGAAATGAG	2.80905e-07	1.46426e-08	1.34233	2.44035	2.20435	A
A_72_P226002		Rep: C1 inhibitor - Sus scrofa (Pig), partial (54%) [TC518697]	CAGCTTCCTCTGGTACAAATACAGCAGACTCTACAAATAAAACCTGGCAGTCCTCGAAAA	7.20572e-06	7.31084e-07	1.54037	1.58961	2.20295	P
A_72_P145876		1515795 MARC 3PIG Sus scrofa cDNA 5', mRNA sequence [DY411090]	ACGTGTTGGTTTAGTGCTGTTATTCAGTCTCTCTTTCAGTTGCCTGAATTCCGCAGACTC	1.7272e-11	7.55549e-14	2.40642	5.14491	2.20197	P
A_72_P009786	NPY	Sus scrofa neuropeptide Y (NPY), mRNA [NM_001256367]	TTGCTCTCCGGTCTTTGCCTATTTTTCAACCCCCGTTTTATCCTGTAAGACTCAAGTCTG	3.50414e-07	1.93332e-08	-1.14038	1.39162	2.20031	P
A_72_P354873		Rep: Protein SMG7 (SMG-7 homolog) (EST1-like protein C). - Canis familiaris, partial (27%) [TC600522]	AGTGTGCACGAAATGTCTGCAGTGCAACAAAAAGAAAAAACCATCAGGAACTCTCCGTCC	1.19048e-08	3.12733e-10	1.50525	3.19435	2.19891	A
A_72_P316993			GATTAAAAAGACATGCTTAAGAAGTTCGCTAGTGGCCTAGTAGGTAAGGGTCTGGCATCG	5.82773e-06	5.70186e-07	1.50779	2.28977	2.19615	A
A_72_P011466	SERPING1	Sus scrofa serpin family G member 1 (SERPING1), mRNA [NM_001123194]	ATGGAGAAATTGGAATTCTTTGACTTTACCTACGACCTCAACCTGTGTGGGCTGACAGAG	5.75414e-05	8.15789e-06	1.51535	1.64696	2.19468	A
A_72_P362378		Rep: Proteinase inhibitor I4, serpin - Medicago truncatula (Barrel medic), partial (8%) [TC559361]	TTGGAAATCCTTTCCTGCCAGGCCAGGATATTTACTTCCACGTTATTCTGTAGTTAGTTC	0.000973169	0.00020835	1.66392	2.12717	2.19452	A
A_72_P340268			CCTTCCATTAAAATAAACAACACACAGGGAGAGCTCTCCCAAAGGCTTAATTAAAATAAA	2.1267e-06	1.72374e-07	2.3587	3.17301	2.19257	A
A_72_P621816	MUC19	Sus scrofa apomucin (LOC396897), mRNA [NM_001113286]	AGATGGCAAGATGTGTAGGGGAATGCAAAAAGACTGTCACGTATGATTATGACATCTTCC	9.22249e-06	9.6971e-07	1.75359	1.87826	2.18994	P
A_72_P180746		Rep: Toll-like receptor 4 - Sus scrofa (Pig), complete [TC518112]	CATTAAAATAATTTGGTTGAAAGTGGCACTTCTTGGAATAAAGGGAGACAAGTCCACAAA	6.69081e-08	2.51003e-09	1.43136	2.00466	2.18739	P
A_72_P079471		Rep: Predicted protein - Physcomitrella patens subsp. patens, partial (8%) [TC549830]	GGAGAGTTGTTCCTATTCTGTTCATTGCTCTTTACTTACTACTTGTCACTTTCTGAAACT	7.4443e-07	4.90854e-08	2.22937	4.13884	2.18709	P
A_72_P654283	PKIG		TACCCAGACAAATGACACCTAGGACCCAGGAAATAAATGCAGATGATTTGTGTGAAAAAA	3.97429e-10	4.45098e-12	2.54856	3.51656	2.18247	P
A_72_P103666			GAACCCAAAATGTTATACCTATATTTCTCTGAGGTTAAAAGCCCAAATGGCTTTATCACT	1.77931e-05	2.09011e-06	1.61138	3.04185	2.18121	A
A_72_P165281	BTG3	Sus scrofa BTG anti-proliferation factor 3 (BTG3), mRNA [NM_001097517]	GTTCTAGCACCTTTGAGCATTTACTCTATGGAGAGTATGTAAGTTATTTATACACAAGGA	0.00130628	0.000291902	1.73176	1.56756	2.18089	P
A_72_P272854		Rep: ImcF domain protein precursor - Burkholderia cepacia (strain ATCC 53795 / AMMD), partial (3%) [TC560150]	TGAGATGCTGCACCCGTCGTCCTTAACACCTGAGCTGCTTTCTTTTTATACTCGGAAAAA	5.60359e-09	1.25001e-10	2.94724	3.51824	2.17803	P
A_72_P341308		Rep: Versican core protein precursor - Bos taurus (Bovine), partial (3%) [TC592019]	ATTTTTGAAGATAGTGAGACAGCATCCGGCACAACCTCACTGGAAATTTTAAGTGAGAGG	5.01036e-05	6.95351e-06	1.45931	1.74506	2.17629	A
A_72_P067401	CCDC88A	coiled-coil domain containing 88A [Source:HGNC Symbol;Acc:HGNC:25523] [ENSSSCT00000032254]	ACTTCTCAGCTGGAAAAGGATAAGAAACAACTGGAGAAGGAAAATAAGAGACTCCGACAG	4.30624e-07	2.50309e-08	1.27515	1.98636	2.17356	P
A_72_P351973	TMEM52B	Rep: TRNA (Guanine-N(7))-methyltransferase - Cyanothece sp. CCY 0110, partial (6%) [TC614724]	TTGAAATTCATTCTTCTATTGGAGCGTCTCGCATCACCTGTCCTGTTCTTGGAGCACTAA	1.23673e-09	1.9204e-11	2.90811	6.01834	2.17089	P
A_72_P121851		Rep: PREDICTED: ecotropic viral integration site 5 isoform 1 - Pan troglodytes, partial (18%) [TC520698]	CATTTGCAAAATGACTGCCTTCAGCATTCTAACAGGACTTCTGTAAATAATAGAGTCAAA	4.05177e-07	2.32084e-08	1.22977	1.93074	2.16908	A
A_72_P316678	ATP2B4		TGTATTTTTCATACCCAAATGGAGCTTTTGGAAAAAGCATTTATTTTCCCCCATTCGTTC	9.06343e-06	9.50495e-07	1.04948	2.10303	2.16823	A
A_72_P428209			CTGTTCCTCTGTTACCATCACATCAAATTCAGTGTCTCTAAAATAAAGGCCTAATCAAAA	0.000205446	3.4946e-05	1.06916	1.90636	2.16764	P
A_72_P278399		AJ651230 CSEQRAN19 Sus scrofa cDNA clone C0003277_L05, mRNA sequence [AJ651230]	AAGGATGTGGTTGTCTCCTATTATAACTTCTACAACATGGCCAAGCTGCACCCTGATCCA	7.7154e-10	1.06199e-11	1.96688	2.62266	2.16332	P
A_72_P056801		Rep: LIM domain kinase 2 - Rattus norvegicus (Rat), partial (10%) [TC583929]	TTCTGTCTGTAAATCCAACACTCACCTGAAAGCTGTGAAGAGGATAAAAGCCTGGATTCT	3.69306e-08	1.23065e-09	2.25778	3.17639	2.16136	A
A_72_P440251	ENTPD1	Sus scrofa ectonucleoside triphosphate diphosphohydrolase 1 (ENTPD1), mRNA [NM_214153]	TCATATTTCTGGAAAGATATGGTATAGCAGGAGCAACTGAAATCTGCTGGCTGGAGTGAG	1.68484e-08	4.78869e-10	1.4247	1.59121	2.16084	P
A_72_P108761			TAAGTTTAGAGCATAAACTGCTTTTTATGTTGCACACCCATTCTCATTTTCCCTGGAAAT	3.03968e-06	2.6343e-07	1.14512	2.62343	2.15746	P
A_72_P190336		Rep: MHC class II regulatory factor RFX1 - Homo sapiens (Human), partial (6%) [TC598994]	TGCCCACGTCTAAAACACAACCTGTCTGTGGTATTTTTGTATGCAACACAGCCTCTTAAA	7.24825e-07	4.75603e-08	1.71579	3.07595	2.15658	A
A_72_P477750	MAN2C1	mannosidase alpha class 2C member 1 [Source:HGNC Symbol;Acc:HGNC:6827] [ENSSSCT00000002106]	ATCCTTATTTTTGCAAGGATCAGTCACCTCTTAAACAATAAACCTTTGGCTCAGGAACCC	0.000538922	0.000105568	1.51268	2.60202	2.15517	A
A_72_P332978			ATCTCTGACAAACAGAATGGAAATAACCCCCAAACTCTATGTAGCTTCCTTGTGAAAGCG	3.37404e-09	6.7847e-11	1.86866	2.34738	2.1549	A
A_72_P003941			AGGCTTGTGTAAGTCTCTGCCTCAGCGCCAATAAACGTGTTGCTTAATGATGAACAAAAA	6.99217e-06	7.05095e-07	1.29476	1.85121	2.15346	P
A_72_P207617		Rep: Predicted protein - Monosiga brevicollis MX1, partial (11%) [TC547062]	AGCCAGTACAACTCTATGCTTTCTCAAGGGTACACAATCAAACCTAATTCAGAAAGGTTA	2.57291e-10	2.57509e-12	1.97183	3.4453	2.14372	A
A_72_P000426	LCN2	Sus scrofa lipocalin 2 (LCN2), mRNA [NM_001244410]	TTCAAGAAGGTTTCCAACAACCAAGAGTACTTCAAAACCACGCTTTACGGGAGGACCAAG	5.72394e-06	5.58328e-07	1.51497	-1.09838	2.14134	A
A_72_P494044	DHRS7	Sus scrofa dehydrogenase/reductase 7 (DHRS7), mRNA [NM_001244160]	CAGATACAACTTTGCTTTCAACATGTAATAAGTAACAAAAGACCATCAGAGCCTTGCAAT	7.62836e-05	1.13037e-05	1.38511	2.16415	2.13652	P
A_72_P233012			GCCTAAAACCTGAAATTGATCAAATTTCCCAAAGCACTTTTTTCATGGAATTACTTGGCT	3.315e-11	1.80062e-13	2.23628	3.66782	2.13464	P
A_72_P385088			CCCAGCTTTTCAACTCTTGTAAGCACCTAATTTGCCTGTATTAAATTCTCATCAACTTAA	5.51442e-06	5.3246e-07	2.07401	2.16366	2.13199	P
A_72_P240452		Rep: Glycoside hydrolase, family 17; X8 - Medicago truncatula (Barrel medic), partial (4%) [TC602155]	CCCGTGGTTTAAGGAAAAGCTAAAAAACACATAGGTAATTTCAGAAGGGCACAATCGCAG	2.94435e-08	9.42721e-10	2.03424	3.76156	2.13196	P
A_72_P412323	PRKAB2	Sus scrofa protein kinase AMP-activated non-catalytic subunit beta 2 (PRKAB2), mRNA [NM_001243683]	CTGAACCATCTCTATGCATTGTCCATTAAGGATAGTGTGATGGTCTTTAGCGCAACTCAC	1.13398e-07	4.82685e-09	1.05094	2.08716	2.13172	P
A_72_P360908	PTEN	Sus scrofa phosphatase and tensin homolog (PTEN), mRNA [NM_001143696]	CTCTGATCCAGAAAATGAACCTTTTGATGAAGATCAGCATACACAAATTACAAAAGTCTG	0.000302732	5.47252e-05	2.03886	2.17087	2.12945	P
A_72_P064896	ENTPD1	ectonucleoside triphosphate diphosphohydrolase 1 [Source:HGNC Symbol;Acc:HGNC:3363] [ENSSSCT00000036684]	TTCTTGTAACAACCTCCAAGTTTTGGTGCCTTACCACAATAAACATTGATTTTCATGTTC	3.14875e-07	1.6947e-08	1.37462	1.62529	2.12919	P
A_72_P769749	GPM6B	glycoprotein M6B [Source:HGNC Symbol;Acc:HGNC:4461] [ENSSSCT00000034196]	CAACTAGACCACAGACCTCCTACTTTTATAGACTTGAATACTTTAATAGGGTTGGTATTT	2.88903e-05	3.68613e-06	1.27694	1.74116	2.12705	A
A_72_P749244	MBP	Sus scrofa myelin basic protein (MBP), mRNA [NM_001001546]	GCCTTTTGATTTTAGCGTCTCTTTCTTTTCTAAACCTCCAAGAGCCCTACACTGGCGTCA	1.30482e-11	5.19978e-14	2.58768	3.27901	2.12454	P
A_72_P375133	CDADC1	cytidine and dCMP deaminase domain containing 1 [Source:HGNC Symbol;Acc:HGNC:20299] [ENSSSCT00000023584]	ACTGCCAAAGCCTTTTATTTGGCTTTTCTATGGATTTCTCTTCCTCAGTTACTTATTGAG	3.89243e-05	5.20085e-06	1.10211	1.92301	2.12368	A
A_72_P036386		Rep: Potassium channel subfamily K member 4 (TWIK-related arachidonic acid- stimulated potassium channel protein) (TRAAK) (Two pore K(+) channel KT4.1). - Canis familiaris, partial (5%) [TC555650]	CACCCGCTGAATCTTTGAATCAGAAGGAAAGATCTCTAAATCTGAGACTACATATGGGGG	1.85425e-08	5.38486e-10	1.24009	2.02998	2.11792	A
A_72_P250327		rsin08_a20.y1 sin Sus scrofa cDNA 5', mRNA sequence [EW551502]	TTCTCGTGTCCTTTCATGTTGTGTGTTCTGCCTTCCACATTAAACTGGGAAATCCTTGGG	0.000178821	2.98478e-05	1.44385	2.3095	2.11348	A
A_72_P046761		AJ958055 KN404_2 Sus scrofa cDNA clone C0007754k20 5', mRNA sequence [AJ958055]	CCACTATTTTAAATGCTCAATCCCCAAACAGGCTGGCTCTACTTAAAGACCACTTTCATT	0.000733481	0.000150214	1.02124	2.03282	2.11176	A
A_72_P404543		Rep: Histamine N-methyltransferase - Homo sapiens (Human), partial (96%) [TC543158]	TGAGTGGGTGGATGCCTCTCAATTCTCTTACTATCCATTTAAATTCATTTTCCTTCTCCG	3.1658e-05	4.09655e-06	1.46684	1.69252	2.10799	P
A_72_P607048	STAB1	stabilin 1 [Source:HGNC Symbol;Acc:HGNC:18628] [ENSSSCT00000012523]	AAGACACTCTTCGTCCCTGTCAACGAAGGCTTTGTGGACAACATGACGCTGAGCGGCCCA	1.63295e-09	2.72264e-11	1.23014	2.87863	2.10552	A
A_72_P492748	AP4E1	Rep: AP-4 complex subunit epsilon-1 (Adapter-related protein complex 4 epsilon-1 subunit) (Epsilon subunit of AP-4) (AP-4 adapter complex epsilon subunit). - Canis familiaris, partial (16%) [TC575417]	TGCTCTACTCTTCCTGACTATTTACTCTATCAGTGTCAAAAGGTGATGGAGGGATCCTAG	1.76705e-07	8.3045e-09	1.1518	2.43052	2.10213	P
A_72_P444026		Rep: Myosin-IXb (Unconventional myosin-9b). - Canis familiaris, partial (5%) [TC624174]	AATCTCATGGCATAACATCGACTACACAGACAACGTTGGCTGCATCCATCTGATCAGCAA	1.10184e-06	7.88846e-08	2.78446	3.37042	2.10208	A
A_72_P134106	NPL		TATTGGACAGGCCCTGGAAAAAGGAAGGAGGACTCCTGGTCAACTGGAGTGATTAAAAAA	5.9455e-09	1.34186e-10	1.22845	2.40824	2.1	A
A_72_P055181		Rep: Carnitine palmitoyltransferase I - Sus scrofa (Pig), partial (5%) [TC611633]	TATAAAAAGGCAGCCTTTTACAACTCACCGAATTCTTAGAATAGCACGTCCAAATCCTTG	0.000695344	0.000141257	2.0194	3.83623	2.09863	A
A_72_P300964		Rep: AHNAK nucleoprotein (desmoyokin) - Mus musculus, partial (82%) [TC537205]	AAACAAACACCTGCAGTTAAAGGAATACCTTCCATGAAGTGGCTTTTAGAGCCCCAGCCA	2.34325e-08	7.13232e-10	-1.14858	2.43446	2.0983	A
A_72_P050971	CD14	Sus scrofa CD14 molecule (CD14), mRNA [NM_001097445]	TGACCTGACCCTGGAAGGGAATCCCTATATGGATCCTGAAGCCCTCCAGCACCAGGAAGA	7.8592e-09	1.90812e-10	2.04647	2.23559	2.09231	P
A_72_P496933		E2F transcription factor 1 [Source:HGNC Symbol;Acc:HGNC:3113] [ENSSSCT00000007953]	ATTTGCCTTCCTAACAGCTCTGTTCCCTCTGCTTTGGTTTTAATAAATATTTTGATGGTG	6.35235e-10	8.20323e-12	1.12391	2.20521	2.0921	A
A_72_P509930	LOC102161654	PREDICTED: Sus scrofa tyrosine-protein phosphatase non-receptor type substrate 1-like (LOC102161654), transcript variant X3, mRNA [XM_013985184]	AATCATGACCAAAAGATAGCTTGTCCTCTCCTAGTAACTCTTGTCCTAGTGCTGAAGGCC	3.0567e-06	2.65115e-07	-1.03337	2.79842	2.08747	A
A_72_P109451			ACTCAGAGCCAAAACCTACAAACAACACTTCTGTGCCAACAGATCTGTTTTGATAATAAT	5.33698e-07	3.26602e-08	1.89571	2.27777	2.08571	A
A_72_P161181			AATAACTTACCCACAGTAGTGTGGGTAAGTTGATCTCAGGAGTGATTGCAAGGCTCCCTA	3.11988e-10	3.3083e-12	2.12224	3.15892	2.08569	P
A_72_P046486		938969 MARC 4PIG Sus scrofa cDNA 5', mRNA sequence [CK467652]	ACCCTAAGTTATTGCTGTTCTCCCGCTGTGTGTGTGTTCATCCTCACCCTCATCGACTCA	0.00215099	0.000519285	1.57628	2.28675	2.08497	A
A_72_P237617	SPAG5	Sus scrofa sperm associated antigen 5 (SPAG5), mRNA [NM_001159311]	TAGATGACATCGTTCAGCATATTTATCAGACTCTGCTGTCCATCCCAGAGGTTGTGAAGG	1.38018e-08	3.76158e-10	-1.36494	2.45468	2.07851	P
A_72_P032896	CSRNP2		ACCCCCTCTATTTATTCCCTTATTTTATCTAACGCCATTTCAAAACAAACTGTAGAAGCA	0.0001412	2.28666e-05	1.53072	2.59802	2.07793	P
A_72_P329593	LRMDA	Rep: Uncharacterized protein C10orf11 - Homo sapiens (Human), complete [TC539292]	TCCATACCTTAACCCTCAACAAGAACCAGATCACTGACTTGGAGTGTCTGCTTGACCACC	1.58803e-11	6.61939e-14	1.13713	2.20445	2.07038	P
A_72_P474845	ADAM15		TCTGACCTCTTCTGAGGTTCTGCTGCCTCCAACCTGGACTTAGGACTTCAACAGGCGGAC	1.42682e-08	3.91483e-10	2.15044	2.46227	2.0699	A
A_72_P440141	ADIPOR2	Sus scrofa adiponectin receptor 2 (ADIPOR2), mRNA [NM_001007192]	TTTCTACTGTAACCCGCAACCTTGCTTCATCTACTTGATTGTCATCTGTGTGCTGGGCAT	5.59531e-07	3.47408e-08	1.92645	2.78233	2.06964	P
A_72_P044156		Rep: Chromosome 1 SCAF14998, whole genome shotgun sequence - Tetraodon nigroviridis (Green puffer), partial (5%) [TC545498]	CGTTAGGAAGTATGGTTATGTTGACATTATACGTACTGTGTTGTGGTTTTGCAATAAATG	0.000416005	7.85935e-05	1.14787	2.07552	2.06961	A
A_72_P240862	LRP8	LDL receptor related protein 8 [Source:HGNC Symbol;Acc:HGNC:6700] [ENSSSCT00000004260]	TAGGGAAACAGTGACTCATGTATAGTTTCTCAACTTTGAGTCAGATCCTGGCCTTCACAG	4.70792e-05	6.47375e-06	-1.57411	1.4884	2.06845	A
A_72_P444577	TLR4	Sus scrofa toll like receptor 4 (TLR4), transcript variant 1, mRNA [NM_001113039]	CAAAAAATATGGCAGAGGTGAAAGCACCTATGACGCCTTTGTTATCTACTCCAGCCAGGA	0.00564375	0.00159658	1.38489	1.68735	2.06468	P
A_72_P282119		Rep: PWWP domain-containing protein 2B - Homo sapiens (Human), partial (8%) [TC572525]	AAGTCAGATGGCAACGTTAAAAGGATGGAAACCTCACCTGTTGTCTGTCAGAGTGTGTTC	6.24765e-08	2.31802e-09	1.10441	1.76125	2.06321	A
A_72_P495175	MEGF9	multiple EGF like domains 9 [Source:HGNC Symbol;Acc:HGNC:3234] [ENSSSCT00000006055]	CCCAAGCAATTGGGGAGTGTTTCTGAAACATTAAGCTTGTATTTATGTCACTAAAATTCT	0.000532216	0.000104096	2.15697	2.23071	2.06191	P
A_72_P417909	GAA	Rep: Lysosomal alpha-glucosidase precursor - Bos taurus (Bovine), partial (73%) [TC554612]	AATGGCCATCGGGACTGTCTTTGGCTTTTGGCTGTTATGAATAAAGACGTGAGCAATCCT	1.04051e-12	1.9541e-15	2.16214	2.71349	2.05825	P
A_72_P079076			ATTAAACTGGGCCTTTTAGCTTGCTGCCCACTTGGGGAAATGGGCAGAGTGATTCAAAAA	5.49041e-05	7.74087e-06	1.37049	2.13172	2.0551	A
A_72_P012176		Rep: Chromosome undetermined scaffold_65, whole genome shotgun sequence - Paramecium tetraurelia, partial (8%) [TC537746]	GCTGAGAAAGAACCTCAGAATCATCTACTCAGTTTCCCTCAATTTACAGATGAGGGACTG	8.44313e-11	6.14918e-13	2.14329	3.62569	2.05418	P
A_72_P360223	ABHD4	abhydrolase domain containing 4 [Source:HGNC Symbol;Acc:HGNC:20154] [ENSSSCT00000002294]	TACTACTGGTCCAGCTGCCTTGGGCTCCTTTTCTATATTAATAAAGAAATGAATCAAAAA	8.85153e-05	1.34223e-05	1.70999	1.75877	2.0535	A
A_72_P061676		Rep: Blr0840 protein - Bradyrhizobium japonicum, partial (9%) [TC556958]	GCCACATGTTCAGTCAAAGAATGGTAACATTCTAAGTATGGCCTTTTTTCCTAATTTGTT	0.000380147	7.09222e-05	1.48652	1.75099	2.05122	A
A_72_P544072	BAG3	BCL2 associated athanogene 3 [Source:HGNC Symbol;Acc:HGNC:939] [ENSSSCT00000011687]	CATAAAATGTGTATGGAGCCATAGGAATATATCTGTATGTTGGATGACTTTAGTGCTACT	8.24932e-07	5.54703e-08	1.83593	1.73527	2.04793	A
A_72_P254432		Rep: Uncharacterized protein YGR069W - Saccharomyces cerevisiae (Baker's yeast), partial (11%) [TC606863]	GTGAATGATCCAGACGTGGTCAGAATTTGAAACTTGGATCTATCAAAAGGTACATAAATC	5.95161e-12	2.01736e-14	1.17444	2.32654	2.04702	P
A_72_P396478	ASAH1	N-acylsphingosine amidohydrolase 1 [Source:HGNC Symbol;Acc:HGNC:735] [ENSSSCT00000007660]	TTTCTGTATCATGTCAGTTGTGTTCACGAGAGTCAATAAACAGTCATTGGAAGAAGTGTC	1.279e-08	3.43017e-10	1.49575	1.78291	2.04448	P
A_72_P151386			AAACTGTCCCCCATCATTCCCTCTAATGGTTGGCACTCTTAGGAACTTATACTGTGGTCT	9.08422e-07	6.23119e-08	1.63467	2.08751	2.04431	A
A_72_P250502			ACAGAAACATTTTAGAAGGCATCTTCCACATTCCTCTTATCGTCTTCTATTTACAGACTC	1.46526e-06	1.10776e-07	2.5017	2.56437	2.04296	P
A_72_P122236			CCCTCATCTCACTACTTTAAGTATGTATTATTTACAGTTAGTTTCAGGCCAGTACTACAT	4.95354e-05	6.85801e-06	1.2656	2.68172	2.04119	A
A_72_P437114		Rep: Isoform 2 of Q9C0G6 - Homo sapiens (Human), partial (5%) [TC525196]	TGTTAGTCTTCATACTTGATAGAGAGATGTTAAGGACCTTTCCTTTGCAATGAGGAAAAT	2.55849e-06	2.1376e-07	1.15434	2.12356	2.03913	A
A_72_P035711	MYBPH	Sus scrofa myosin binding protein H (MYBPH), mRNA [NM_001033014]	ACCCAAGCCCAAGATCATCTGGATGAAAAACAAGATGAACATCCAGGGTGACCCCAAATA	5.25233e-12	1.73221e-14	1.9856	3.24446	2.03871	P
A_72_P568194	HP	Sus scrofa haptoglobin (HP), mRNA [NM_214000]	TCTATGTGGGAAAGAAACAGGAGGTGGAGATTGAGAAGGTGATTTTCCATCCTGACAACT	0.00213058	0.000513676	1.57171	1.52291	2.03618	A
A_72_P316748		1000226 MARC 4PIG Sus scrofa cDNA 5', mRNA sequence [DN100836]	CATCTGTAGTCTTCTCAGTTGTCTCTTTTCCAGTCAACATTAAAGATCTCTCTGCCCCAA	1.34362e-05	1.50201e-06	1.17181	2.19048	2.03303	A
A_72_P152391		Rep: Carbamate kinase - Hahella chejuensis (strain KCTC 2396), partial (5%) [TC526128]	AAACTGGATTGTGTGTCTTAGGTGTCTATTCAAAATGGCACTTGGCAGTTCTGCGTGAAC	0.000260131	4.59815e-05	1.60446	2.36254	2.03283	A
A_72_P204497		BX915694 Sus Scrofa library (scan) Sus scrofa cDNA clone scan0027.h.07 5prim, mRNA sequence [BX915694]	TTTATTCTAACTTTTGGAGATGTCGGTCCCTGTTCATAGGCATAGCCTGTACCAAAGCTG	2.32975e-11	1.11517e-13	1.29447	2.15857	2.03218	P
A_72_P253662		Rep: Caspase recruitment domain family, member 9 - Bos taurus (Bovine), partial (17%) [TC625930]	CACGCACGTTGCAGTGTTAAAAACGCAGCCGCGTCAATAAACGAGCACCGTCCGCAAAAA	4.31569e-11	2.59952e-13	1.58162	1.93918	2.03167	A
A_72_P563459	LCN2	Sus scrofa lipocalin 2 (LCN2), mRNA [NM_001244410]	TTCAAGAAGGTTTCCAACAACCAAGAGTACTTCAAAACCACGCTTTACGGGAGGACCAAG	0.000139862	2.26114e-05	1.68161	-1.0711	2.03025	A
A_72_P037156		PREDICTED: Sus scrofa hypothetical LOC100739856 (LOC100739856), miscRNA [XR_135463]	GAGCAAGGAGCTCATCCAACGATGTAATTACCATTCGCTTGCTATTAAAGAGCCTTCCGA	2.22541e-09	4.05705e-11	1.55115	3.79376	2.02987	P
A_72_P408743		1114609 MARC 4PIG Sus scrofa cDNA 5', mRNA sequence [DN115175]	CACAGCGTTTCCGTGGAGTAGTTTGCAATGTGTACAAGTGCAATAAAGATTCAGCAAGTG	2.97155e-10	3.11699e-12	1.9312	2.31109	2.02978	P
A_72_P329798	ANKRD22	ankyrin repeat domain 22 [Source:HGNC Symbol;Acc:HGNC:28321] [ENSSSCT00000011430]	ATGGTGAGAGTTCCCTGGATATTGCACGGAGATTAAAATTTTCCCAGATTGAATTAATGC	0.00381877	0.0010129	2.13893	1.75363	2.02978	P
A_72_P004116		Rep: Oxygen-independent coproporphyrinogen III oxidase - Bradyrhizobium japonicum, partial (4%) [TC593049]	ATGCCTCTGACAATAAGACACATTCAGAACAGAGTTTTTAAAATGGCTTTTCATATGGCA	8.36654e-07	5.64501e-08	1.17215	1.56332	2.02936	A
A_72_P394883	AIF1	Sus scrofa allograft inflammatory factor 1 (AIF1), mRNA [NM_001129950]	TGGAAAAAGAAGGCCAACTTGTGAGCCAGAGCCAATCTAATTTAAATAAATCATCTTCCG	3.58015e-08	1.18355e-09	1.48534	2.29652	2.02725	P
A_72_P281529		Rep: Envelope glycoprotein - Porcine reproductive and respiratory syndrome virus (PRRSV), partial (9%) [TC592596]	GGTTGGCCACAGGAAAAATTTGCATGAGATTTGGAAGATGGAAGTGACATAGTAGTCTTT	1.63672e-08	4.62197e-10	1.19089	2.34343	2.02653	A
A_72_P007286			CAGCTCATATATTTAGACTCCTAAGTTCCAGATATAACTTTCTTGTCTTTATTGGGAAGG	8.9921e-05	1.36643e-05	1.46068	2.25698	2.02591	A
A_72_P564909	DGAT2	Sus scrofa diacylglycerol O-acyltransferase 2 (DGAT2), mRNA [NM_001160080]	ATCCAGCTGGTGAAGACACACAACCTGCTCACCACCCGGAACTACATCTTTGGGTACCAC	0.000208407	3.55308e-05	2.1524	1.68289	2.02533	P
A_72_P067456			TGCTCTGTAAATATGATCAGGAGGAAAAGGCCTTTCAGAGTGTTTGTCGCTGTGTACAAA	1.58993e-05	1.83524e-06	1.69919	2.53332	2.02496	P
A_72_P256402		FS659778 full-length enriched swine cDNA library, adult colon Sus scrofa cDNA clone CLNT10035C01 5', mRNA sequence [FS659778]	GCCCCTTTATGCCTCTCAAATCAGGATAGGTAAATTCCAGATAAAAATCTGATGCAAAAT	8.08284e-09	1.97337e-10	2.0646	2.58465	2.02457	P
A_72_P071986	PPP1R3C		TAAATCCATTCTGTAAGATCTTAAGAACAGGAGCCTCTGAATGTTTGCTTCTATCATTGT	4.20381e-12	1.27088e-14	2.72005	3.71279	2.02262	P
A_72_P208547	CCDC88A	coiled-coil domain containing 88A [Source:HGNC Symbol;Acc:HGNC:25523] [ENSSSCT00000032254]	TTTGCAGCAGTTGATCATGATGTCATTGCCAAATGTCTTGATCATTGGCAAAAATCCCTT	0.000653942	0.000131843	1.23261	2.03976	2.02249	A
A_72_P347418		rnlu1825b_n5.y1 nlu Sus scrofa cDNA 5', mRNA sequence [EW456166]	TCTTTGAGACGAGCGACTATTTACCCACAATAAAAAGAGCTGGCTCCTCTTGGGAAAAAA	5.81438e-08	2.11998e-09	2.2697	3.56162	2.02243	P
A_72_P189121			TCTGCAAAGAGACTGGGTGAAGTGAAAGAGATTTTCTGGGTGATGAACGTTCATGCGCAA	5.30806e-05	7.44001e-06	2.04223	2.57473	2.01933	A
A_72_P043501		Rep: CG10107 - Drosophila miranda (Fruit fly), partial (6%) [TC545141]	ATACTCTGTGCACTGCTTGGTGATGTATTCAATTTATGACATATTTTGGGCATTTCTGTT	8.42743e-07	5.69961e-08	2.0058	3.25543	2.01931	A
A_72_P329653	SOCS6	Sus scrofa suppressor of cytokine signaling 6 (SOCS6), mRNA [NM_001170518]	ACCTGTGTCGTTTTGTTATACGTCAGTACACCAGAATAGACCTGATCCAGAAACTGCCTT	0.00234298	0.000574275	1.35967	2.22119	2.01701	P
A_72_P259207	RELT	RELT, TNF receptor [Source:HGNC Symbol;Acc:HGNC:13764] [ENSSSCT00000016177]	TTATTTATGGGGGCCGTGCGGGCACGGGCCCGCCGCCATCCGTTTCTCTTATTTATTGAA	3.28753e-10	3.5162e-12	2.33485	2.50216	2.01601	P
A_72_P603338	LYPLA1	Rep: Acyl-protein thioesterase 1 - Bos taurus (Bovine), complete [TC550135]	TGCCTTCTTGGTTTAACATTATTGGGCTTTCGCCAGATTCACTGGAAGATGAAACTGGAA	0.00348461	0.000911235	1.19196	1.5215	2.01307	P
A_72_P039971		944413 MARC 4PIG Sus scrofa cDNA 5', mRNA sequence [CN156970]	TCTGTGGATTAAGGGTCTTTCATCTTGGAATCTGACTTTAATAAAACAATGAGATTGCTC	3.06154e-14	2.73458e-17	1.50925	2.16185	2.01165	P
A_72_P197717		Rep: Alpha-fetoprotein enhancer-binding protein (AT motif-binding factor) (AT-binding transcription factor 1). - Canis familiaris, partial (5%) [TC544143]	ATAGCTTTTCTGCTGAAGCCAATTTCAAGGGGAAAAGTTAAGCACTCCCACTTTCTCGAA	8.97974e-08	3.61962e-09	1.80429	2.9448	2.01128	A
A_72_P080846	KLC4		TAATGGGAAAGGACCACTTGTAGCAACACATTCAAAGCATATGCCAGGAGTTCCTGTTCC	1.63558e-06	1.25917e-07	2.3474	2.98776	2.01054	A
A_72_P097156	ZMAT3	Rep: Zinc finger matrin-type protein 3 - Bos taurus (Bovine), partial (12%) [TC529657]	AGCTTTTCCAAGCCCCACATTTGAATAACCAGTGAGTTCAGGATAGCTATGATTTAAAAA	6.92319e-14	6.97662e-17	5.93566	4.14866	2.00986	P
A_72_P303329	CXCL16	Sus scrofa C-X-C motif chemokine ligand 16 (CXCL16), mRNA [NM_213811]	CCTCAGCTTCATTATGTTCCTGTGGCATCAAATATCAACACCTGAGCTAAGGATGAAAGC	2.257e-05	2.766e-06	1.2443	1.43324	2.00894	P
A_72_P444809	TIMP1	Sus scrofa TIMP metallopeptidase inhibitor 1 (TIMP1), mRNA [NM_213857]	ACAAGCGTTATGAGATCAAGATGACCAAGATGTTCAAAGGGTTCAATGCCTTGGGGGATG	1.12191e-09	1.71898e-11	1.16946	1.5153	2.00724	A
A_72_P431519			AATAGTGTATTTTAAAATCAGGGAGTTTCCTGATTTTAAACTAGCAGTGGCCTAGCAGTC	5.83158e-05	8.2841e-06	1.87444	2.4367	2.00593	A
A_72_P316948			TTGTCCACAGCCATCCCACATCCCTTGAGTAGCTGTGAAGGCCTAATCTTAAAATGAAAA	4.46603e-06	4.15478e-07	2.03069	2.62788	2.00297	A
A_72_P262087			TAAAACCACGCATGGGTTGGGTTCATTTTACCTAATTTATCACCATTCTGTATTTCCTTA	5.95674e-06	5.8431e-07	1.83298	2.41345	2.00194	A
A_72_P151886		Rep: Non-phototropic hypocotyl 3-like - Oryza sativa subsp. japonica (Rice), partial (8%) [TC615491]	ATAATCTCACCAGATTGTATACAGCTGCAGTTCTCCAGAGCTCTGGAGTTTGGGGTAATT	9.58384e-07	6.6573e-08	2.0386	2.74682	2.00072	A
A_72_P024591	N4BP1	NEDD4 binding protein 1 [Source:HGNC Symbol;Acc:HGNC:29850] [ENSSSCT00000003142]	TATTTCCCATGGCACCTAGCACAGTGCCTTGCACTTCATAGGTGCTTAATAAAGTCTGCT	4.02089e-07	2.30039e-08	1.69636	2.6615	1.99704	A
A_72_P100596	TGM2	transglutaminase 2 [Source:HGNC Symbol;Acc:HGNC:11778] [ENSSSCT00000031001]	CAGTAGATGTGCTTTTGAGGAGCGAGCACTGAAATAAAAGAGTTTATTTTTCACATTCAA	4.62992e-08	1.62365e-09	1.96369	3.36163	1.99642	A
A_72_P077666	DHDH	Sus scrofa dihydrodiol dehydrogenase (DHDH), mRNA [NM_214166]	TCTACTGCCTCCAGTTCATCTCCATGGTCTACGGTGGGCAGAAGCCAGAGAAGATCTCGG	3.2518e-08	1.0568e-09	1.31759	2.15493	1.99442	P
A_72_P155761		Rep: predicted gene, ENSMUSG00000074232 - Mus musculus, partial (12%) [TC625156]	TAATTTGCTATGGCTCAGTGTACCAAAGACCGATAAAGAGCATGGGTGAAAATCGTTTGT	8.23441e-09	2.01603e-10	2.39951	3.42343	1.99127	A
A_72_P120941			TGTAGTTTGAAGCTGCAGCTCAGATTCAACATGACCTGGGATCTTCCATATGCTGATGTG	0.000228314	3.94634e-05	1.56033	2.38223	1.991	A
A_72_P230722		Rep: 5-oxopent-3-ene-1,2,5-tricarboxylate decarboxylase - Acidobacteria bacterium (strain Ellin345), partial (7%) [TC524404]	GATTGAGTATCTCGTTCATAAGATTGCCTTTTCACTCAGATTCCTTCTTCTTTGAGTTGC	0.00012644	2.01896e-05	1.78943	2.45047	1.99046	A
A_72_P492094	MICAL1	microtubule associated monooxygenase, calponin and LIM domain containing 1 [Source:HGNC Symbol;Acc:HGNC:20619] [ENSSSCT00000004875]	TGGAACAAGTTCTGTGGAACTTGGTCAAGAATTCAGGCCCCATGAACAATTACCCAACGT	5.64738e-09	1.26236e-10	1.71311	2.31014	1.98648	A
A_72_P124971		Rep: Conserved domain protein - Myxococcus xanthus (strain DK 1622), partial (3%) [TC622054]	AAGAACTCTGTCTCATTGTTGCTGCCTAGGTACCTCGTGCTTTGTACATGGTGGTAATTT	1.99731e-06	1.60058e-07	1.93104	2.49279	1.98037	A
A_72_P030766		Rep: PREDICTED: diacylglycerol kinase, eta isoform 2 - Pan troglodytes, partial (24%) [TC535727]	CTTTTGAAGATGTTAGCGGCACTCCTGTTACGAGCACGAGGGAATTTGCAATTTCATCTT	2.81444e-07	1.4688e-08	1.98897	2.86542	1.98005	A
A_72_P252987		Rep: Exodeoxyribonuclease 7 large subunit - Campylobacter upsaliensis RM3195, partial (5%) [TC541515]	TTCTGAGATGTTTCTTTCAGAAAGGTCTTTGTACGCTTTCCTTTCAATAAGTTCTGTGCT	3.43814e-09	6.93722e-11	1.16846	3.17622	1.97784	A
A_72_P088571	FOLR1	Sus scrofa folate receptor 1 (adult) (FOLR1), mRNA [NM_213830]	TCCTGATCTAAGATCCGATGGGGAGCCTCTGATGGCCTCTTCCAATACAATATCCACGTG	4.27609e-11	2.55607e-13	1.72802	2.12526	1.97649	P
A_72_P443508	ARNT	Sus scrofa aryl hydrocarbon receptor nuclear translocator (ARNT), mRNA [NM_001315687]	GAGCAACAGTTACAACAATGAAGAATTTCCTGATCTAACTATGTTTCCCTCTTTTTCAGA	6.5069e-07	4.16824e-08	1.26965	2.13793	1.97544	A
A_72_P612248	MAOA	Sus scrofa monoamine oxidase A (MAOA), mRNA [NM_001001640]	AAGAAAGACAATGGCTTCGAGAACCTGAATCAGAGGATGTTCCAGCTTTTGAGATCACCC	1.34591e-11	5.4252e-14	1.75387	2.58322	1.97415	P
A_72_P650098	TYROBP	Sus scrofa TYRO protein tyrosine kinase binding protein (TYROBP), mRNA [NM_214202]	AAATCAGGACAGTCATCAACCCGATGCCTGGATCCAGTCATTCCTGTGCCTGCCCAGCAC	3.58627e-14	3.28541e-17	1.67179	2.35946	1.97347	P
A_72_P041336		Rep: Prolactin regulatory element-binding protein - Homo sapiens (Human), partial (8%) [TC581301]	ACTAAGTGTTTTCACTTTTCTGGGCGTCAGCCTATTGTTCTGCAAACTAGAGGTGACCAG	0.000284886	5.10619e-05	1.52127	2.22213	1.97342	A
A_72_P032651			TTGAGGAAAGAGTGACAGTTTGAGCCCTTGTAAACATGCACAGTATGAGCCACTAAAAAA	1.3701e-07	6.07497e-09	2.00222	2.95829	1.9725	A
A_72_P162961		Rep: Homoserine kinase - Xylella fastidiosa Ann-1, partial (6%) [TC612178]	TTTCACGGTGTGATTGTGAGTCTTAATCGCGCAGGTTTTCCCTAATAAACGTGGAGTCAC	8.85096e-11	6.60113e-13	1.50555	2.37197	1.97248	A
A_72_P077386	MAOA	Sus scrofa monoamine oxidase A (MAOA), mRNA [NM_001001640]	AATTGACACCTGTGTCATCAGATCACCTTTAAGTGCACCGATTTAACTCCTCAGTTTAAT	3.95674e-12	1.16244e-14	1.71767	2.48461	1.97025	P
A_72_P475537	PIFO	PREDICTED: Sus scrofa protein pitchfork (LOC102160142), transcript variant X1, mRNA [XM_005663561]	ATGAAATTTGGATCTCCAGACTGGGCTCAGGTTCCATGTCTACAGAAAAGAACCCTGAAG	8.01037e-10	1.12093e-11	1.52143	2.85644	1.97018	P
A_72_P223937	ICAM1	Sus scrofa intercellular adhesion molecule 1 (ICAM1), mRNA [NM_213816]	AAACAAGGATTTGCTTCTCAGTCTAATCTCATTCAGGGTGGCCAGGTACAGTTGTAGTGG	4.9172e-08	1.73993e-09	2.12284	2.51144	1.96984	P
A_72_P360823			CAACCTCCTAAACCTTGCCTTAAGCATTCCTTTTAGATTCTGAGTAAACTACTAAAATGA	7.218e-06	7.32827e-07	1.24007	2.12869	1.96936	A
A_72_P417759			TATTATCATTACTATTATTTTTGTCTTTTTTAGGGCCCCATATGCTGTGGGAGTGGCCCA	0.00254058	0.000630853	1.48625	2.3569	1.96935	A
A_72_P317998		Rep: Os01g0831300 protein - Oryza sativa subsp. japonica (Rice), partial (5%) [TC585508]	AAGGAAGTTGGGTCTTTACTCATGTGCGTTTATTCTGAAGGAGATATGGACTATTTGAAA	1.42749e-12	3.10586e-15	2.77306	3.75205	1.9673	P
A_72_P023651			CTCCAGGTATCCTCACCCGAAAAGAAAACAAAAACATAAAAACTCATATTCGGCGGCCGC	1.56352e-09	2.58182e-11	-1.00206	2.05134	1.96719	A
A_72_P153101	CTNNA1	catenin alpha 1 [Source:HGNC Symbol;Acc:HGNC:2509] [ENSSSCT00000015666]	CCGTAGCGATTGCTCTAGCTATAGGGTATAATTCGACTGCCTTATTTAAATTTTATGAAT	1.15395e-12	2.27286e-15	1.47037	2.33507	1.96102	P
A_72_P121761	LOC110259674		TGAGAAGTGCTTTTGGGGTCATTCAGGCCACTCAGCAATCCTCTGAGCACATGGGAGCCG	2.83745e-10	2.92434e-12	2.57039	3.27706	1.96048	A
A_72_P259712	FEM1C	Rep: Excinuclease ABC subunit A - Oceanibulbus indolifex HEL-45, partial (8%) [TC541097]	GGCATATTTGCCCTGCAAATGTCTTAATGAAATTGTTCTGAATAAAAAGCTCCTTATTGG	0.000126249	2.01447e-05	1.71037	2.2299	1.95975	A
A_72_P653642	PPP1R3C		GTGCACGTTCATTGAGAATGCAGGTATTTTAACACGTGTGATCTGCCATGCTGGAAAAAT	1.06836e-11	4.13513e-14	2.63095	3.54603	1.95886	P
A_72_P121021			TACAAAGGTCCTGACTCTGCATTCCGGTATTCAAGCCTTCAGCTGAACTGTGAATATCGT	4.25233e-05	5.746e-06	1.32129	2.32387	1.95664	P
A_72_P429234	SCN2B	sodium voltage-gated channel beta subunit 2 [Source:HGNC Symbol;Acc:HGNC:10589] [ENSSSCT00000027315]	AGTTGCTTTTGCAGTTTGTCTCCTTGCTTGGATTTACTGGCTGCAATAAACAGATCATCT	5.30939e-10	6.34748e-12	2.01793	5.19016	1.95591	A
A_72_P309568		AJ953056 KN404_1 Sus scrofa cDNA clone C0007744g05 3', mRNA sequence [AJ953056]	AGCAAGTCGTGACAGACTCCTAACTACCAAACTTACCAACTGGATTTCTTGAAAGGATTT	6.46984e-09	1.49538e-10	3.0218	3.9993	1.95523	A
A_72_P450017	PABPC1L	poly(A) binding protein cytoplasmic 1 like [Source:HGNC Symbol;Acc:HGNC:15797] [ENSSSCT00000008080]	GTGCTACACCAAGCGGGCCTCTCCTGACCCACAAATGTTGTTCAGCAACGCACAACAGTC	3.11528e-13	4.35225e-16	1.87995	2.2963	1.95105	P
A_72_P080531			TTAAGGGTCTAGTGTTGTTACTACTACGGCTCAGGTTACCACTCTGATACAGCTTTGACC	8.30422e-05	1.24707e-05	1.69397	2.68219	1.94957	A
A_72_P095801	S100A6	Sus scrofa S100 calcium binding protein A6 (S100A6), mRNA [NM_001044557]	TGGAGACACCCTTTAGTGGCCTGTTGATCTAGTGGTGGGTAACTGTACAATAAATTTTTT	3.08833e-11	1.65511e-13	1.35754	2.0139	1.94823	P
A_72_P210377	GPAT3	glycerol-3-phosphate acyltransferase 3 [Source:HGNC Symbol;Acc:HGNC:28157] [ENSSSCT00000010112]	CCTTTTATAATGACAACAGATTATCCCGACTCAAGCGGGAGTAAGAACAAGGGAGTGAGG	1.12392e-05	1.2218e-06	1.91573	2.17223	1.94774	P
A_72_P487576	ADAM28	ADAM metallopeptidase domain 28 [Source:HGNC Symbol;Acc:HGNC:206] [ENSSSCT00000010572]	TTTTCCAGGATAAGCTGATGTCTACACCTAAGGGCTCCAATCCAAAAGTCTGAAGGAACC	1.48716e-07	6.72685e-09	1.22012	2.51575	1.94707	P
A_72_P153491			GTAATATGTATTGTTGTTCAGTGTACTGTACCTTGTTTGAAAGGATGAAGGAATGAACTC	6.63772e-06	6.6327e-07	2.05494	2.30706	1.94488	P
A_72_P052691	ADAM15		TCTGACCTCTTCTGAGGTTCTGCTGCCTCCAACCTGGACTTAGGACTTCAACAGGCGGAC	3.64396e-08	1.21095e-09	1.94235	2.3353	1.94439	A
A_72_P217112			TGGGTGAAGCCAAAAGAATACACACACACACACACATTAATGGAGGCATGATTCAACCAA	5.58925e-05	7.90455e-06	1.79444	2.55931	1.94319	A
A_72_P547571	CTNNA1	catenin alpha 1 [Source:HGNC Symbol;Acc:HGNC:2509] [ENSSSCT00000015666]	CTTTGTGATCACCGTAGCGATTGCTCTAGCTATAGGGTATAATTCGACTGCCTTATTAAA	2.37198e-13	3.15084e-16	1.35931	2.24161	1.9423	P
A_72_P267716			GGAAGATTTTCCTAATCCAGTACGTCTGGATAATACCCCTCTTACTATCAAAACCCCAAA	2.37737e-07	1.18534e-08	1.5225	2.49103	1.94188	A
A_72_P653002	MICAL1	microtubule associated monooxygenase, calponin and LIM domain containing 1 [Source:HGNC Symbol;Acc:HGNC:20619] [ENSSSCT00000004875]	AGGTCCTGCAAGTCAGGACCTTCCCACACCAGGGGAGAATAACATCCATCAGGACCCTCA	3.60024e-07	2.00766e-08	1.53043	2.24518	1.93965	A
A_72_P036071	ATP1B1	Sus scrofa ATPase, Na+/K+ transporting, beta 1 polypeptide (ATP1B1), mRNA [NM_001001542]	GGGACCTACACTTAATCTATATGCTTTACACTAGCTTTCTGCATTTAATAGGTTAGAATG	1.13588e-08	2.96568e-10	1.87758	2.24939	1.93956	P
A_72_P123911	ELMOD3	Rep: RNA binding motif and ELMO/CED-12 domain 1 - Canis familiaris, partial (40%) [TC525381]	CTGTTTTCCTCATTCCTCCTATATTTGCTAATTGGAATTCTTCTGAAAGAAAGAATCCTG	7.74611e-10	1.06799e-11	1.35952	2.4713	1.93715	P
A_72_P365138		Rep: Proactivator polypeptide precursor [Contains: Saposin-A (Protein A); Saposin-B-Val; Saposin-B (Sphingolipid activator protein 1) (SAP-1) (Cerebroside sulfate activator) (CSAct) (Dispersin) (Sulfatide/GM1 activator); Saposin-C (Co-beta-glucosidase) (A1 act - Canis familiaris, partial (9%) [TC586460]	GCTTTGTAGCTTGGACTGTAGCCCCATGTGATACTTAGATTTCAAGAATTTAAAATGAAA	5.07613e-05	7.07075e-06	1.60337	2.20115	1.9313	A
A_72_P146436	DGAT1	Sus scrofa diacylglycerol O-acyltransferase 1 (DGAT1), mRNA [NM_214051]	AGTCTGTCACCTACTTCTGGCAGAACTGGAACATCCCTGTACACAAGTGGTGCCTCAGAC	7.50871e-09	1.80396e-10	1.71518	2.4128	1.93069	A
A_72_P008631		Rep: Serine-type D-Ala-D-Ala carboxypeptidase - Roseiflexus castenholzii DSM 13941, partial (5%) [TC565030]	AAATGAACAGCTTTAGAAAAGCCAAACCTTTGGCCCTAAATCGTGTTTGAGTGTCCCGGC	3.73079e-08	1.24835e-09	2.10203	2.65748	1.92957	A
A_72_P001811			GCAAAACTTCACTTCCTCAAGACACCACAAAAAGAATAAAAAGTCAAGACACAAGTACTA	0.000454954	8.6973e-05	1.68203	2.29942	1.92639	A
A_72_P254852	CCL14	Sus scrofa chemokine (C-C motif) ligand 14 (CCL14), mRNA [NM_001256775]	AGCTATTATGAGACCAGCAGCCAGTGCCCCAAGCCTGGAATTATCTTCATCACCATAATA	9.92785e-15	6.01894e-18	1.21767	3.12768	1.92095	P
A_72_P272934			GTTAAGTCCTCCCTATCTTTGATAGCCAACTGAAGCAACATGTGCCTTACTTTCCAGGGA	1.01335e-10	7.84447e-13	2.85621	4.76675	1.91766	P
A_72_P219397			GCCCATTGCGTGGAACGCTCCACTCCCAGTGTGACAGTGGATGTTTTTGTTTGGTTTTTT	8.66851e-15	4.76477e-18	2.21199	2.90785	1.9174	P
A_72_P710858	FOLR1	Sus scrofa folate receptor 1 (adult) (FOLR1), mRNA [NM_213830]	TACACCTGCAAGAGCAACTGGCACAAGGGCTGGAACTGGACCTCAGGGTATAACCAGTGC	2.14963e-10	2.02987e-12	1.85127	2.23126	1.9092	P
A_72_P657911	CTNNA1	catenin alpha 1 [Source:HGNC Symbol;Acc:HGNC:2509] [ENSSSCT00000015666]	CCGTAGCGATTGCTCTAGCTATAGGGATAATTCGACTGCCTTATTTAAATTTTATGAATT	8.8373e-12	3.23837e-14	1.40885	2.3129	1.90828	P
A_72_P159136		MI-P-HO-ahv-g-11-1-UM.s1 MI-P-HO Sus scrofa cDNA clone MI-P-HO-ahv-g-11-1-UM 3', mRNA sequence [BQ602158]	ATGGCTGTCCACTACTACCACCGTTGAAACCAAAAGTAAGTGTTGAAAAATGCACCTTTT	2.51419e-06	2.09598e-07	1.95788	2.08038	1.90813	A
A_72_P595679	MAOA	Sus scrofa monoamine oxidase A (MAOA), mRNA [NM_001001640]	AAGCTGACCGCCTTGCTAAGGTTCATAAAGAAATAAGAAAGCGGAAAATCTGTGAGCTCT	1.48614e-08	4.12523e-10	1.66871	2.32631	1.90741	P
A_72_P510666		1535748 MARC 3PIG Sus scrofa cDNA 5', mRNA sequence [DY420106]	TTTTTGGGTCCTTTTGGTCATTCTCTCAAGGTGCATAAGTTCTTCTGTCCGCCATCTTTA	4.63904e-07	2.74435e-08	1.03934	2.3537	1.9048	P
A_72_P315028		Rep: Endonuclease/reverse transcriptase - Rattus norvegicus (Rat), partial (3%) [TC607581]	TGTTCCCATCAAAGGACAGAGTGAGAGTTCTTTTGTGTTGCAGTGAGTTGGGTATCACAG	1.72876e-07	8.0639e-09	1.70686	2.18109	1.90147	A
A_72_P207487			AGCCTAATTTATATCCTCGGAAAAATGCTGCCATTAGGAGGAACTTCCTACAAGTGCTAA	3.72604e-08	1.24475e-09	1.62546	3.33194	1.90138	A
A_72_P189221		PREDICTED: Sus scrofa rho GTPase-activating protein 22-like (LOC100156289), miscRNA [XR_131077]	TGGGATCTGAGTGGCCCACTGGAAACTTTTTGCATTCTTTATTAAATGTGCTCTGAAAGC	2.61444e-11	1.30534e-13	1.17431	2.27164	1.8993	A
A_72_P264567		Rep: COG1124: ABC-type dipeptide/oligopeptide/nickel transport system, ATPase component - Yersinia frederiksenii ATCC 33641, partial (6%) [TC578453]	TTTTCTTTTTAGAGCCACATTCATGGCATATGGATATTCCCAGCCCGGGAACCTCCACAA	0.00557115	0.00157298	1.39943	2.5455	1.8992	A
A_72_P094791	KCNE3	Sus scrofa potassium voltage-gated channel subfamily E regulatory subunit 3 (KCNE3), mRNA [NM_214093]	TATGTGACCATAGATATGTTTCTTCTATAATAAGGGCGGGAAAGCTACTTCTATCTTGAA	3.41786e-10	3.67124e-12	1.73651	2.61561	1.89787	P
A_72_P004796		Rep: LOC500715 protein - Rattus norvegicus (Rat), partial (6%) [TC561428]	AAGTCTTCATAGTCATCTGACGACACTCAGATGACGCTTCTCAAAAGAGGAAAGCCCGAA	1.73627e-05	2.03161e-06	1.26455	2.28944	1.8974	A
A_72_P209452			AAGAATTTGGAGATTCTGATAAGGACAGTCATCTCTCTGCTGATTTCTTCAGGGAGGGCC	2.77729e-06	2.35348e-07	2.01995	2.78266	1.89506	A
A_72_P377788	TGFA	Rep: FlpH - Aeromonas salmonicida (strain A449), partial (6%) [TC621977]	ATGGGAGTATTTTTCTTAGTAGCCTGGTCATCGTGGAAAAACACTGGCCCTGCCAGAAAT	7.479e-08	2.89786e-09	2.10702	2.41138	1.89066	P
A_72_P302864	CHI3L1	Sus scrofa chitinase 3 like 1 (CHI3L1), mRNA [NM_001001540]	TAATTATATCCTCTGCAAAGCCTGACTTGAAACTTTCACCCAGAAACATACTCATGGCCC	1.84e-11	8.19483e-14	2.07902	2.36592	1.889	P
A_72_P319703		BP463284 full-length enriched swine cDNA library, adult uterus Sus scrofa cDNA clone UTR010061C02 5', mRNA sequence [BP463284]	CCCATTTTTATTCTTAGGAACATCAGTTCCGCATCTCTGAAGCCTTTGATCCTCAGGAAA	3.84071e-05	5.12558e-06	2.34767	2.3572	1.88616	A
A_72_P424504			TTTACGCCTCCAAAGTTATTTTGTCTTCCACAGAATATAGCTTGTGATTGCCCGGAAAAA	1.88459e-09	3.25998e-11	1.77584	3.04764	1.88556	A
A_72_P021321	TYROBP	Sus scrofa TYRO protein tyrosine kinase binding protein (TYROBP), mRNA [NM_214202]	AGTATTACAAATGAGCCCAAATCAGGACAGTCATCAACCCGATGCCTGGATCCAGTCATT	3.06154e-14	2.66998e-17	1.71846	2.4065	1.88467	P
A_72_P178866		Rep: Isoform 2 of Q5T5U3 - Homo sapiens (Human), partial (3%) [TC563364]	GTCATGCCTGTGTGCATACCCAATTAAACACTGGAAATAAAAATTGTTTTGGTGAACATA	4.00247e-10	4.49169e-12	1.90313	2.47645	1.88287	A
A_72_P093646		Rep: Beta-defensin 109 - Canis familiaris (Dog), complete [TC567921]	AATTCCCTTATGACTCAGTGGATTAAGGATCCTGCATTGTCAGTACTGCAGCTCAGTTGG	0.000814921	0.000169565	1.3201	2.2744	1.88139	A
A_72_P207757	LIMK2	LIM domain kinase 2 [Source:HGNC Symbol;Acc:HGNC:6614] [ENSSSCT00000010982]	TTCTCAGTGTCTGTGGAGAGTGCCTGCTCCAACTACGCCACCACTGTGCAAGTAAAGGAG	9.08995e-07	6.2372e-08	2.16474	2.6672	1.87668	A
A_72_P307953		Rep: Similarity - Yarrowia lipolytica (Candida lipolytica), partial (7%) [TC533987]	ACACCCACAATTTTTCCCATTTAATTGGCCTGACAACATCTGCTTATGCAGTCTTATCCA	6.46345e-07	4.13085e-08	1.9461	2.70949	1.87588	A
A_72_P048361	CRISPLD2	Rep: LOC505329 protein - Bos taurus (Bovine), partial (17%) [TC540729]	TGCTTCGCATCCACAGGGACCACGTTGCTGTTGTCTCAATAAAACCGGTTTGATTTCTAA	7.42447e-10	1.0022e-11	2.54127	2.85868	1.87077	P
A_72_P072901			AACCTGTTTCCGAACCCTCAGGGTTTGCTTTCAGGGATTCTTCTTCAATTCGATTTGCCT	2.25067e-05	2.75722e-06	1.86422	2.31988	1.86976	A
A_72_P435169			AAATTCTATATGCTGCAGGTACGGCCTACAATGCACCAACAAACAACCCATTAAAACACC	0.00247056	0.000610919	1.53947	2.32348	1.86907	A
A_72_P422039			CAAAGCATCTAACACAGGTGCTCAATTATTTGTTCACCAAATTCCATCTCACATTTCATG	6.32046e-06	6.26212e-07	2.53125	2.59983	1.86809	A
A_72_P358998	ASAP3	Rep: Sulfate transporter - Aedes aegypti (Yellowfever mosquito), partial (4%) [TC551694]	CCCTAGTGTCTGGTTTTGTTAATCTCGGACTTGTTCATTCATTCATCTCTAATAAAAGAT	1.12101e-05	1.21747e-06	1.72329	2.10323	1.86491	P
A_72_P333193		DB804167 full-length enriched swine cDNA library, adult skin Sus scrofa cDNA clone SKNB10069B04 5', mRNA sequence [DB804167]	AATGTAGCCCACAGCCTGTAAGCAAAGAATGGTTTTGACATTTTTAAATGGTTGGGGAAA	6.44048e-05	9.29867e-06	1.91734	2.57874	1.86307	A
A_72_P034921		Rep: Cation ABC transporter, permease protein - Campylobacter concisus (strain 13826), partial (10%) [TC560719]	AAGTGAATTCACACGTCCTCAGCACTTATGACCATCCAGTGGGACTTCCTAGCTCAAAAT	1.44979e-08	4.01104e-10	1.95456	2.60377	1.86118	A
A_72_P599953			GGTCTCTTGGGCCCAGGAGGACTCTCTATCTTTTTTAGTTTTATATTCATAAACTTTTTT	1.44645e-05	1.63882e-06	2.14655	2.59519	1.85985	P
A_72_P162176		AJ651637 KN277 Sus scrofa cDNA clone C0005178_G05, mRNA sequence [AJ651637]	TTGACAGAAGAAGGGAGGCTGCCGTAAACCAATGCCAAAGTCAAAACTCATCAGAAAAAA	1.94722e-10	1.78386e-12	1.10118	2.09031	1.85742	A
A_72_P440406	GP1BB	Sus scrofa glycoprotein Ib platelet beta subunit (GP1BB), mRNA [NM_001141985]	AGGTGGGCGCTAATCACACCACTGGCAGCTGAGCCCGCGACAACCGAGCAGAGCTACTGA	3.86549e-07	2.19377e-08	1.87995	3.33643	1.85671	A
A_72_P498393		family with sequence similarity 129 member B [Source:HGNC Symbol;Acc:HGNC:25282] [ENSSSCT00000006173]	CAGTCATCCCTCCCAGATATTGTATTGAAAATATGATGCAAACTGTTTAAGCTTCTACTA	1.1272e-07	4.78887e-09	1.09171	2.25159	1.8549	A
A_72_P732133	NT5DC1	5'-nucleotidase domain containing 1 [Source:HGNC Symbol;Acc:HGNC:21556] [ENSSSCT00000035653]	GGTCTCCTTTCAATAGAGATCATCTTGATACCCAACAACTCCCATTAATTAAAATCTCAT	5.76247e-06	5.62456e-07	1.08709	2.04829	1.84992	P
A_72_P153831	LPCAT2	lysophosphatidylcholine acyltransferase 2 [Source:HGNC Symbol;Acc:HGNC:26032] [ENSSSCT00000003129]	TCCAGTCTTGAAGTTTCTAGGCCGAGCCCTGTTCTTTTCAATGGGATTTATTGTTACCGT	0.00109983	0.000240053	2.27669	2.27854	1.84875	P
A_72_P253827			AATCTCTGCTGATTTGCAATTTAAGGGGATATTTGGTTTCTCTACAGTTTTTATGCGGAA	8.35682e-08	3.30537e-09	1.99054	2.27085	1.84806	A
A_72_P403463			GTAAGGCCACCATTTGCATTTGATCCTTTCCCATCAGAGCATTGTCCCTTGTTCCAAAAA	4.43581e-06	4.12301e-07	1.56712	2.46869	1.84772	A
A_72_P290089	HSPB2	Rep: Heat shock protein beta-2 - Homo sapiens (Human), complete [TC536020]	GACGTGTCATAGCGTTTTTTCGTTTAGTTTAGGGTGGAGCTGAATAAACCCAAATCTCAG	1.67735e-06	1.30114e-07	2.07669	2.35345	1.84703	P
A_72_P050721	TMEM254	transmembrane protein 254 [Source:HGNC Symbol;Acc:HGNC:25804] [ENSSSCT00000028444]	TCCTTTGTGATTAAGAAGCTACTAATGGTGCCAAGGATAACATGGCAGATTATAAAATGA	2.01847e-09	3.56421e-11	1.10674	2.20591	1.84702	P
A_72_P647163	HOMER2	PREDICTED: Sus scrofa homer 2 (LOC100156419), mRNA [XM_001927296]	TAGGGTTGCAACAATGTTCCTTTTCTGGGTTTTCATTTCTGAGCAGATGACCGTGCTGTG	9.3211e-09	2.33759e-10	-1.04767	2.03116	1.84673	A
A_72_P314568			AGAGGCCAAGTTTCAGCAAGAAATGTGCTTCTAAAAAGTTTCATCCTAAAGATTATGACT	2.93871e-10	3.06348e-12	2.25326	2.92064	1.84658	A
A_72_P175446			AGTCAAAGCATCCAGATCTATCAGGATGCCTAGAAAACGCTCACCAATAGGAAAGTCCGT	1.90252e-05	2.25577e-06	1.58648	2.45783	1.84601	A
A_72_P282409			CTGTTCATTGTCACATCTTACGTTCTTAATTCCCCTGTGACTTAATGCATGCTGGAAAAA	3.05305e-10	3.22068e-12	2.33119	4.17191	1.84407	P
A_72_P489502	LRMDA	Rep: Uncharacterized protein C10orf11 - Homo sapiens (Human), complete [TC539292]	AAGTTTCTGGATGCTCGGAAAGTAACTAAACAAGAACGAGAGGAAGCTTTGGTCAGAGGG	3.88248e-10	4.3037e-12	1.17929	2.01196	1.84281	P
A_72_P705354		Rep: Uncharacterized protein C1orf88. - Canis familiaris, partial (72%) [TC604968]	TGTCTACAGAAAAGAACCCTGAAAGCTGAGCTGCCCACAGACAAAGACTTTAGGAAGCAT	6.38167e-10	8.25789e-12	1.55713	2.33689	1.8428	A
A_72_P123641		Rep: Os05g0491700 protein - Oryza sativa subsp. japonica (Rice), partial (5%) [TC575551]	GTCTTTCCTTTCTGTGGATTAAGGGTCTTTCATCTTGGAATCTGACTTCGCAGATGCGAC	3.39647e-13	5.21181e-16	1.53521	2.23174	1.84227	A
A_72_P197657		Rep: Zinc finger protein 276 (Zfp-276). - Canis familiaris, partial (30%) [TC544125]	AGTGCCTCGAGGCCGGCGCAGATTTTAAATAATTGATTCCGCTTCCTCACTAAAGCAACT	7.17228e-10	9.56114e-12	1.52958	2.07928	1.83656	A
A_72_P756625	CD14	Sus scrofa CD14 molecule (CD14), mRNA [NM_001097445]	AAGAGTTCCTTTTAAAGAGCGCCAGCGCCAACCCGAAGCAGTACGCGGACATGCTCAAGG	3.09063e-07	1.65634e-08	2.0582	1.78753	1.8315	P
A_72_P443689		HX239979 full-length enriched swine cDNA library, adult spleen Sus scrofa cDNA clone SPLT10010E07, mRNA sequence [HX239979]	AAGGAGACAAGGAGGATCTCAGTACGGACTACGCCTGCATTGCCAAGGACAAGCCCACCT	1.86958e-11	8.60649e-14	2.57747	2.5029	1.8311	P
A_72_P242182		Rep: Endonuclease reverse transcriptase - Bos taurus (Bovine), partial (8%) [TC535291]	GCAAATGACATCAAACACTCAACAATCCAAAACCTATGGGAAGGTTTTACACAGCAAAGG	1.14304e-06	8.25672e-08	1.44479	2.03804	1.83059	A
A_72_P381118			ACCTTGGCCAGAATCATCATCATTTCTCACCTGGGAAATTAAAATAGCATCCTAACCCAA	2.17351e-05	2.64825e-06	1.24108	2.41201	1.83012	A
A_72_P333643		Rep: Binding-protein-dependent transport systems inner membrane component precursor - Petrotoga mobilis SJ95, partial (7%) [TC570621]	ATACCTTCAGATAAAGATAAACATACCTTCAGAGGAGTATCATTTGGCCATCTTAATGCT	7.89231e-07	5.25937e-08	1.71774	2.35245	1.82887	A
A_72_P755324	S100A6	Sus scrofa S100 calcium binding protein A6 (S100A6), mRNA [NM_001044557]	TGAACTTCCAAGAATATGTCACCTTCTTGGGGCCTTGGCTATGATCTACAACGATGTCCT	1.08614e-10	8.58208e-13	1.35001	2.05285	1.82601	P
A_72_P024541		Rep: Tyrosine kinase ZAK1 - Dictyostelium discoideum (Slime mold), partial (3%) [TC589634]	AGCTGAAAAAGATATGTAGCTGTGCCACCAATGGACAGGAAGTAGTAGGTACCTCCAACA	1.07302e-06	7.64777e-08	1.81275	2.83875	1.82592	P
A_72_P252702			ATCGATGAATCTCCATAGGAGAAGAGAAATCAATGGCAGTTCGCCATCTTGGAGAATTAA	1.09512e-07	4.61492e-09	1.70005	2.32612	1.82562	P
A_72_P298334	REEP2	receptor accessory protein 2 [Source:HGNC Symbol;Acc:HGNC:17975] [ENSSSCT00000015662]	TATCGTGCTCTCTTGGTTTCCCTTCTACTTTGAGCTGAAGATCGCCTTTGTGATATGGCT	6.79207e-06	6.80405e-07	1.77442	2.37357	1.82472	A
A_72_P085566	LPCAT2		CTTTATTCTGTTTTAGGTAATGAAGTGCCTTGGGCCCTCTCTATTGAGTTCATTAAAAAA	3.0521e-06	2.64577e-07	2.01345	2.59235	1.8233	P
A_72_P273589		1532686 MARC 3PIG Sus scrofa cDNA 5', mRNA sequence [DY417637]	CCAATTAGTTAGAAACTGTCATAGACGTCATGACATCTTGTCTAATGGCAAGAGAGCGGC	0.000100718	1.55841e-05	1.33638	2.17876	1.82041	P
A_72_P428104			AGGCCAAGCTTTGATGTTAATTGCCAAAAGCTATCAGTGTTATTTCATGAGTGAATGAAC	1.0655e-05	1.14815e-06	2.00963	2.44351	1.81945	A
A_72_P334618	AAGAB	alpha- and gamma-adaptin binding protein [Source:HGNC Symbol;Acc:HGNC:25662] [ENSSSCT00000005463]	ATGTACATGCCACCACAAATTATTATGGACTGTCCATCTGGGATTTAAAATAAGAGACTC	8.28599e-08	3.2681e-09	1.72306	2.53608	1.81818	A
A_72_P053211			GGAAGACAGAAGTACTATCTTTCTCAATGATTACATCTCAGAGCCGGCTCCCAGATCCTT	6.28829e-08	2.33743e-09	1.8685	2.14789	1.81603	P
A_72_P223672	ITGB3	Sus scrofa integrin subunit beta 3 (ITGB3), mRNA [NM_214002]	GATGTTCTCCAATATCACCTTTCTCAATGAAAAACCCTCATCCTGGAGTTCCCATCGTGG	4.7594e-06	4.46803e-07	1.82192	3.2511	1.81599	A
A_72_P288944		DB801386 full-length enriched swine cDNA library, adult skin Sus scrofa cDNA clone SKNB10026E12 5', mRNA sequence [DB801386]	AACAACAGCTCAGGTCGGTGCTGACAAGTGGGTTCAATCCTGAGCCCTGGGAACCTCCAT	3.72567e-06	3.35595e-07	1.21388	2.03966	1.81571	A
A_72_P011351	VPS26B	Sus scrofa vacuolar protein sorting 26 homolog B (S. pombe) (VPS26B), mRNA [NM_001137634]	AACTTTCCCAAAACCTTAAACCTGTCCTCTGAGGGAACTAGAGAGAATCTGGTCCTCACA	5.70098e-09	1.27826e-10	1.74763	2.183	1.81544	A
A_72_P541053	SLC26A6	Sus scrofa solute carrier family 26 member 6 (SLC26A6), mRNA [NM_001012298]	TTCCATCAATGTAAACACTGGTATCACAAACATCGAGAGCAACGATGTGGAGGGCTCCAA	1.32206e-12	2.66452e-15	1.83294	2.23524	1.81314	P
A_72_P405798	P2RY1	purinergic receptor P2Y1 [Source:HGNC Symbol;Acc:HGNC:8539] [ENSSSCT00000012831]	GGAGATACAAGCTTGTGAAGATGCCAAACATTTTATAACATGGTAGGATGCTTAACAGAG	1.38824e-11	5.65942e-14	2.49642	3.18583	1.8121	P
A_72_P403598		Rep: EGLN3 protein - Homo sapiens (Human), partial (39%) [TC528733]	TTAGGAATTTGGTCTGGTTCCCTCTAGAGAAAGTTGCCAGTTCCAAGGTGGAGAAAGAAC	0.00728185	0.00215088	2.05171	2.07689	1.81121	A
A_72_P079411		Rep: Transcription regulator - Streptococcus gordonii str. Challis substr. CH1, partial (5%) [TC549779]	AGCCCTGTATGATGCTGTTGCCTTATCAATAAAGTGCATTTGTCTTTGTAGCGTCAAAAA	1.93747e-07	9.32728e-09	1.84118	2.14459	1.81037	A
A_72_P245417	ANO10	anoctamin 10 [Source:HGNC Symbol;Acc:HGNC:25519] [ENSSSCT00000012366]	ATCCCTGATAAGCCACGGCATATCCAGATGAAACTGGCCAGACTGGAATTTGAATCTTTG	1.82107e-10	1.63076e-12	1.65366	2.15211	1.81029	A
A_72_P022366			TCTGTCCATTTTTGCATTTATGTGGGTCCTTAATGCCCACATTTAAGTATCTTGAGTACC	0.000403838	7.59618e-05	1.38693	2.3503	1.80856	A
A_72_P183616		Rep: DNA repair protein RadC - Sphingomonas wittichii (strain RW1 / DSM 6014 / JCM 10273), partial (6%) [TC579669]	GGGTCGGAATTCTATCAAACTCTGGAGAGTTGTGTGTTGTAAGAAAATGATCTAATAAAT	5.21178e-07	3.17507e-08	1.83662	2.34285	1.80801	A
A_72_P281844			GGTCTCTTGGGCCCAGGAGGACTCTCTATCTTTTTTAGTTTTATATTCAATAAACTTTTT	3.42181e-06	3.03522e-07	2.21446	2.57196	1.80758	P
A_72_P286524		PREDICTED: Sus scrofa hypothetical LOC100522327 (LOC100522327), miscRNA [XR_116021]	GCATCTTCTTAAGTGGGTTTAGATGATGGTTTCATTCATCATTTCCCAAATATTTGTTCC	9.69314e-06	1.02763e-06	1.63497	2.37672	1.80211	A
A_72_P641919	LGALS3	Sus scrofa galectin 3 (LGALS3), mRNA [NM_001097501]	AAGGAAGAGAGACAGATGGTTTTTCCATTTGAATGTGGTAAACCATTCAAAATACAAGTC	1.06693e-09	1.60785e-11	1.5866	2.06058	1.80179	P
A_72_P305179		Rep: ASPM protein - Bos taurus (Bovine), partial (31%) [TC553218]	GTAATAGCTCCATGCAGAGGACAATTTCATGTCATAAAATGATTCCAACACCGTTAAAAA	1.93662e-14	1.50803e-17	-1.6345	2.30042	1.80117	P
A_72_P428609	DOCK6	Rep: Dedicator of cytokinesis protein 6. - Canis familiaris, partial (11%) [TC528623]	GTTCCTCTGTCCTCATCTGTGTGCACTGATGCTCCTTACCTTTTCTAATTTAAAATGGTT	4.40923e-05	5.9883e-06	2.82525	2.62846	1.80021	P
A_72_P060766		reje38b_n12.y1 eje Sus scrofa cDNA 5', mRNA sequence [EW120221]	CTGGTGCACCTGTTACTGTTGGACTTTCCACTGAGATCTACTGGATAAAGAATAAAGTTC	4.01345e-08	1.36867e-09	1.44502	2.05453	1.79983	A
A_72_P576059	ATP2A2	Sus scrofa ATPase sarcoplasmic/endoplasmic reticulum Ca2+ transporting 2 (ATP2A2), mRNA [NM_213865]	TGGCTGATGGTGCTGAAAATCTCCTTGCCTGTGATTCTAATGGATGAGACCCTCAAGTTT	0.000121066	1.92151e-05	1.52864	2.34869	1.79927	P
A_72_P569179	LGALS3	Sus scrofa galectin 3 (LGALS3), mRNA [NM_001097501]	GGGAATTTCTGGTGACATAACTCTCACCAGTGCTTCACACACTATGAATAATCTTAAATG	2.52669e-11	1.23259e-13	1.84021	2.32675	1.79811	P
A_72_P077471	FCER1G	Sus scrofa Fc fragment of IgE receptor Ig (FCER1G), mRNA [NM_001001265]	GCTCTTCATTAATGTTTGTATTCTTGACTCACCCCCTTATGGAACCTTCTAAATCTTCCC	4.33931e-15	1.98764e-18	1.81715	2.35344	1.79155	P
A_72_P361138			AGAAACGCTGGGAAGATTCCAGATTTGTTGGCAGCCAGGGTGGAACGACCCTGTTCCTGC	2.71738e-08	8.53247e-10	2.2116	2.81032	1.79085	P
A_72_P344528		Rep: Alpha globulin - Zea mays (Maize), partial (6%) [TC559732]	CTTCTAGCAAATCTTAAGAACTTCTGGCATGGCATAGTCTCAAGGACCAGTCAACCCAAG	4.33809e-05	5.87777e-06	1.77799	2.38929	1.78952	A
A_72_P173581			ATCTAAAGCAAGTCTGTTTGCATTGGGCTTTACTGGGCCCAAAATTGTTATCAGCATGCG	2.75731e-07	1.43044e-08	1.69265	2.32457	1.78546	P
A_72_P023461			GTCCAGATAGGCAGTGGGCAGATCAGATTGGCAACTTTGATCTTAGAAATTCTAAACAGA	0.00146307	0.000332637	1.82959	2.12929	1.78522	A
A_72_P152056		Rep: Mitochondrial import inner membrane translocase subunit Tim8 B - Mus musculus (Mouse), partial (35%) [TC524764]	CATTTTTCCGTAGATTAGATCCATAACCTTTATCGGATTCTCAAATATGTCCATGAGCCC	3.21287e-08	1.04166e-09	1.58659	2.18876	1.78466	A
A_72_P198477			ATTATGGATCTGGCACAAAGGAGACAGAAATGAGTCAGTTCTTCCCTCCAACTTCCTTCC	2.12115e-05	2.57279e-06	2.27222	2.51558	1.78375	A
A_72_P668484	ATP1B1	Sus scrofa ATPase, Na+/K+ transporting, beta 1 polypeptide (ATP1B1), mRNA [NM_001001542]	ATTGCACTGCAAGCGTGACGAAGATAAGGAGAAAGTTGGAACCATGGAGTATTTTGGCCT	1.63837e-05	1.90017e-06	1.76521	2.09238	1.78309	P
A_72_P284989		Rep: Kinesin-like protein KIFC1 - Homo sapiens (Human), partial (49%) [TC595522]	AATGTCTCTGAGTCTCTCAACTCCTTGCGCTTTGCTTCCAAGGTGAACCAATGTGTCATT	1.25491e-07	5.46075e-09	-1.31161	2.07343	1.78298	A
A_72_P300269	BRD4	Rep: Isoform 2 of Q9ESU6 - Mus musculus (Mouse), partial (9%) [TC532089]	TTTATTCTTACTGAAAATAAACAATAAGCTCCACTTAAAGGAGTTCCCCTATGGCGCATC	0.00212793	0.000512841	1.64444	2.21612	1.78099	A
A_72_P385108			ATGTTGTCAAACTCACAAATGCTTCCCGAAAAAGCTTACAGTTTCCCAGACCGCCAAAAA	1.06858e-05	1.1527e-06	1.4676	2.46367	1.77976	A
A_72_P162336		Rep: Olfactory receptor Olfr1313 - Mus musculus (Mouse), partial (5%) [TC604199]	GTTTCCTGACATTTCTGTGTATAGGAGCATCAAATAGCAAGTGAAGACGAAATACTTTAA	1.83756e-05	2.16822e-06	1.33381	2.17734	1.77759	P
A_72_P396853		Rep: Redox-sensing transcriptional repressor rex - Lactobacillus brevis (strain ATCC 367 / JCM 1170), partial (9%) [TC527655]	TAATCCCAGGTTTGGGAACTGAGTTCCTACATTAAGCTGGTGTATGATGTATGCCAGACC	0.00167249	0.000389251	1.44523	2.11844	1.77756	A
A_72_P557500	ALOX5AP	Sus scrofa arachidonate 5-lipoxygenase activating protein (ALOX5AP), mRNA [NM_001164001]	GTCCCTTGCTGGGATATTCAACTACTTCCTCATCCTCTTTTTCGGAAGTGACTTTGAAAA	1.37655e-10	1.13812e-12	2.05959	2.23449	1.77562	P
A_72_P625710	OXCT1	Sus scrofa 3-oxoacid CoA-transferase 1 (OXCT1), mRNA [NM_213938]	TCTTATGCTTTATACAGCCATATAGACTTTGTTCTCCAGATGTACTCTGACATTTCAAGG	5.26382e-05	7.37318e-06	-1.37043	2.01327	1.77554	P
A_72_P581447	LGALS3	Sus scrofa galectin 3 (LGALS3), mRNA [NM_001097501]	TTCAAGGTTGCGGTCAATGATGCTCACTTGTGCAGTACAATCATCGGATGAGAAATCTCA	2.79503e-11	1.45311e-13	1.74011	2.16809	1.77546	P
A_72_P047371		Rep: Uncharacterized protein ENSP00000382616 - Homo sapiens (Human), partial (13%) [TC612923]	TTTTTCCCCTAACATTTTTAAATCAAGAGATTTAGGAATTCTCTGGTGAAGCAGCAGGTT	2.93383e-06	2.51972e-07	1.80254	2.69731	1.7754	A
A_72_P072951		Rep: Arginine ABC transporter, permease protein - Moritella sp. PE36, partial (6%) [TC551903]	GCTGCCACTTCTAAGATAAAGGTTTGATTTTTGATCCTGAGTTAGGTGGTAGTAGATGTA	1.73875e-08	4.96184e-10	1.89411	2.24906	1.77532	P
A_72_P146936	SLC26A6	Sus scrofa solute carrier family 26 member 6 (SLC26A6), mRNA [NM_001012298]	TTGATGCATCTATCACCAAGCAGCATCTCTTTGCTTCAGTCCACGATGCTGTCATCTTTG	4.02546e-11	2.36938e-13	1.98076	2.36526	1.77303	P
A_72_P015276		BX919998 Sus Scrofa library (scan) Sus scrofa cDNA clone scan0009.m.22 5prim, mRNA sequence [BX919998]	TACCTGAGATACAGGCCAAAAGTGAAGTTTCTCCTTCGAATCTGGCCAGTGATCTTGGTT	2.08427e-07	1.01533e-08	1.28738	2.0365	1.77244	P
A_72_P491305	IFNGR1	Sus scrofa interferon gamma receptor 1 (IFNGR1), mRNA [NM_001177907]	TCAGAAGGACAAGAGTTCGTAGCACTGAGAAACACTACCACCTCCTTCGGTTATGACAAA	2.06877e-08	6.16419e-10	1.69012	2.02629	1.77145	P
A_72_P302874	SIRPA	Rep: Workshop cluster 3 antigen precursor - Sus scrofa (Pig), complete [TC600341]	GACTTGGGGAAAGCTTTCCCTTTTGATCGAATTGCCCATCCATGGAGAAGCTGGAAAAAA	7.66766e-05	1.13672e-05	2.04075	2.31844	1.77101	A
A_72_P526562	LGALS3	Sus scrofa galectin 3 (LGALS3), mRNA [NM_001097501]	TGACATAACTCTCACCAGTGCTTCACACACTATGATATAATCTTAAATGGGCAGATACTT	3.37018e-11	1.86791e-13	1.79509	2.27262	1.77048	P
A_72_P351603			AGTAAAACACTGTGGGTGGTAGCCAAATCTCAGATGCTGTCATATGCCAATCCTATTTTT	9.95582e-11	7.64089e-13	2.7747	3.32985	1.76809	P
A_72_P078026	SOCS2	Sus scrofa suppressor of cytokine signaling 2 (SOCS2), mRNA [NM_001097461]	GAATATAAATTCCAGGTGTAAGTGTTTCTCGTTTGCTAAACACGCCTCCTGTAGCGTCTC	2.51991e-05	3.15054e-06	2.34413	2.19107	1.76602	P
A_72_P189661			AACTGCTGTTTTTAGTTTGAATTGATCAATCCGTCCTTAGCCTGGGAACCCCAAAGCACT	0.000536419	0.000104997	1.39618	2.33918	1.76522	A
A_72_P370363		Rep: Glycoprotein Ib beta - Homo sapiens (Human), partial (46%) [TC566629]	GCCTAGACCTGCTGAGCCACCTATGCCATCTTCAGTGCGAATAAACCCTGCTCCCCTCTG	1.01933e-06	7.16001e-08	1.86085	3.01219	1.76017	P
A_72_P266567			TCTCCGCGAGTGGCTGAGCCCTTCCCTTCAGGTTAACATTACAGGAACTCACCTGAGCTG	9.00843e-05	1.37026e-05	1.38781	2.13785	1.75928	A
A_72_P266702		Rep: Chromosome undetermined SCAF1866, whole genome shotgun sequence - Tetraodon nigroviridis (Green puffer), partial (10%) [TC565841]	TCAGATGCTTGCCAGGTCACTGGAAAGCTTGCTTCTTAAAGAAATATTTTTGTAAACTTA	3.93554e-06	3.58194e-07	1.92083	2.76657	1.7548	A
A_72_P070591		BX670265 Sus Scrofa library (scac) Sus scrofa cDNA clone scac0034.k.23 3prim, mRNA sequence [BX670265]	GTTGGACTCGTTTCTCTTATATTTGCCTTTGAATTAGCATGCCTGTAAAAAGGTTATTCA	3.17279e-09	6.31463e-11	2.24615	2.59915	1.75393	A
A_72_P022906	CYBRD1	Sus scrofa cytochrome b reductase 1 (CYBRD1), mRNA [NM_001128452]	TTTTTTGGATAGTCACCAGACCGCAATGGAAACGTCCTAGGAACCAAATTCTGTCCTTCT	2.43818e-05	3.02937e-06	1.88575	2.03338	1.75358	P
A_72_P171381		PREDICTED: Sus scrofa HHIP-like protein 2-like (LOC100520262), mRNA [XM_003130522]	TGTGTCCCTGTTTGTAAGTGCCCGTGACCTAAGGCAATAAATCAACACTTGCTCAAATGG	2.60573e-05	3.27165e-06	1.39801	2.11448	1.75292	A
A_72_P095126			GATGAGAACTTCCTGTTCTTACGTTTCTTAAGTCTCTTAATCTTACACTACTCACAAAGA	4.38798e-05	5.95341e-06	2.14568	2.66466	1.75238	A
A_72_P404753			GGAGAGGTCCAAGGATAGAATGTACAACCTGGGATGAATTTGCAATTAGGAGTCTAAAAA	2.1464e-06	1.74118e-07	2.12101	2.83396	1.75185	A
A_72_P285059	WDR73	WD repeat domain 73 [Source:HGNC Symbol;Acc:HGNC:25928] [ENSSSCT00000029910]	CCTCAAGTTTTACCCCTGTCTGTATTCACAATATCATACAATCTAAAGAGTTAGTGAATG	7.95347e-05	1.18583e-05	-1.06047	2.01946	1.7513	P
A_72_P075096			GTTTAGATTGTTTCTCTTTCCTCAGGAAGCAGTACTGTTAGACTGGAGGTCCAGACACAC	0.000586907	0.000116405	1.53376	2.29931	1.74944	A
A_72_P040641		946703 MARC 4PIG Sus scrofa cDNA 5', mRNA sequence [CN157954]	CGGAGGCAGGCTCCCTTGGGAACGCTCATGTACAGACCAAGGTGTAAATAAACACTTTGC	2.62825e-07	1.34895e-08	1.87422	2.22441	1.74484	A
A_72_P165656	GRN	Sus scrofa granulin precursor (GRN), mRNA [NM_001044578]	TGAGTTCCCCCCATCACCCTAGGAGGTGGGGCCTCAATTTAAGGTCCTCCCTATTGGAAG	5.02267e-12	1.61468e-14	1.57347	2.08916	1.74466	A
A_72_P236862	ANKH	Rep: MGC166183 protein - Bos taurus (Bovine), partial (10%) [TC546265]	ATTTTCCTAGAGTTGAGTGTGCGCTTTCATGTCCCGCCATGTACATACCTGAGCTATCTT	5.89169e-06	5.77524e-07	1.75339	2.408	1.74164	A
A_72_P094826		Rep: Predicted protein - Nematostella vectensis (Starlet sea anemone), partial (3%) [TC554091]	GGCTAAGAATCCACCGTCTTTTCATCACTAGATTCCCCCGACATTTTCACTGTACATTGA	2.07489e-08	6.19191e-10	2.13805	2.51674	1.73999	A
A_72_P303939		Rep: LigA - Methylobacterium sp. 4-46, partial (4%) [TC532441]	GGACTGTCCGTCATTTCTCTGATCGCTTCCTCATAAAGGCACTTTAACACCTGGGAAAAA	6.14228e-07	3.87278e-08	-1.01379	2.49932	1.73982	A
A_72_P339733		POSM0605004_L07R porcine skeletal muscle cDNA library (PoSM) Sus scrofa cDNA 3', mRNA sequence [DV896745]	CAAAAGTAAAATGAAGGGATTGTGCACTTGGTACATAATAAAACTGGAACGAGAGGATGC	2.46937e-06	2.04843e-07	1.50731	2.55093	1.73803	P
A_72_P202287		Rep: TDE2L protein - Bos taurus (Bovine), partial (68%) [TC523295]	CCCTAAATGGTTGCGCCCCTTGAACCTGTGCAATATGAGGCCAAATACATTTCTGAAAAA	1.3658e-06	1.01943e-07	1.57831	2.18207	1.73774	A
A_72_P326028	LOC100516039		ATGATGAAGAACGTGAAGCAACATTCAATACAGTCTCATGGAGGCTTTCACCGTCCTGCT	3.37151e-10	3.61374e-12	1.79286	2.16124	1.73747	P
A_72_P267157		ras homolog family member U [Source:HGNC Symbol;Acc:HGNC:17794] [ENSSSCT00000023179]	GTAGAAAAAGTAAATGATCAGGTTATACTTAGGGTTAGGGGCTTCTTTGATTTCTGTTAG	9.26308e-11	7.02215e-13	3.24403	2.51777	1.73691	P
A_72_P352598	FUNDC2	FUN14 domain-containing protein 2 [Source:UniProtKB/Swiss-Prot;Acc:Q864V5] [ENSSSCT00000014010]	TAGCAAACCCATGCTTTGAAACGTAACGCATTTTTCTGTAACGGCCTTCTACCATCTGGA	0.00168151	0.000391505	1.36987	2.40289	1.73372	A
A_72_P234292		Rep: Phosphate-binding protein - Psychromonas sp. CNPT3, partial (6%) [TC555096]	GTGGACTTGGAAACCATTTTATGGGATTTATTTTTCTCCCACTGGACTTTTTATCCTGTA	6.07428e-06	5.97927e-07	1.79821	2.45966	1.73354	P
A_72_P418509		Rep: Metalloproteinase inhibitor 2 precursor - Bos taurus (Bovine), partial (79%) [TC564435]	GAGTTCAGACTGGTCCAGCTCCGACATCCCTTCCTGGAAACAGCATGAATAAAAACAGTC	4.55686e-12	1.44023e-14	1.90694	2.06863	1.7312	A
A_72_P258992	ITGB3	Rep: Integrin beta - Sus scrofa (Pig), complete [TC613888]	TCCTGACTTCCTAACTGCCTCCTTTGTTTAAATTGTGCAACAGTGAATTAAATGTGCTTC	1.43257e-05	1.62179e-06	1.74159	2.51727	1.73041	A
A_72_P188496			AGATTGCAACTGTGGCTTCAATATGGTTCCTATGTGAGAATTCCATATGCTGTGGGGCAG	4.03535e-06	3.69774e-07	1.81642	2.48696	1.73032	A
A_72_P196912		Rep: DNA-binding response regulator - Campylobacter jejuni subsp. jejuni serotype O:23/36 (strain 81-176), partial (6%) [TC593716]	CCCATTCAACCTCAACTCACTTCGATGTAGACATTTGAATAAAGCTTCTCTGTCTACGAA	1.30081e-06	9.63772e-08	1.07309	2.06849	1.7302	A
A_72_P253482	ATP2C1	ATPase secretory pathway Ca2+ transporting 1 [Source:HGNC Symbol;Acc:HGNC:13211] [ENSSSCT00000012246]	TACATCAGAAAAGCCGAATACCCGTTTAGCTCTGAGCAGAAGTGGATGGCTGTTAAGTGT	1.846e-09	3.1751e-11	2.46408	2.92071	1.7299	P
A_72_P706687			CCTTGAATTTATCTTGGTGCTTTCCTACTTCCTGTTGCAGGGATTACCCCTCATTATTTT	2.86197e-08	9.13721e-10	2.58481	4.94867	1.72835	P
A_72_P151621	LHFPL2	lipoma HMGIC fusion partner-like 2 [Source:HGNC Symbol;Acc:HGNC:6588] [ENSSSCT00000027783]	ACATTGTTTGTCTAGCATTGATTAGGTTCCTGTGCATATGTATTTTCACCACATGCTCCC	2.43077e-07	1.21879e-08	2.19687	2.72384	1.72794	A
A_72_P075476		PDUts1081D11 Porcine testis cDNA library I Sus scrofa cDNA clone PDUts1081D11 5' similar to homologue to ref [CV870611]	GTGCCGCGGAGATGCGCACAGCCCTGCCAAGCAACTCTGCTTCAGTAAAACCTTAAAAAA	0.000308467	5.59243e-05	1.95976	2.52602	1.72638	A
A_72_P047436		Rep: Predicted protein - Nematostella vectensis (Starlet sea anemone), partial (7%) [TC544713]	TAAACACTAGCAAGGCTATTCAGACAGACAAAAAGGAGAAGGAACTTCACTTACTAAAAA	0.00011685	1.84362e-05	1.63328	2.72201	1.72524	A
A_72_P286362	CYTH4	Sus scrofa cytohesin 4 (CYTH4), mRNA [NM_001144121]	TGAGCACAAACTGCTGAGCCCTGATGTCCAGGACATCGCCCAGTTCCTGTACAAGGGTGA	2.02093e-07	9.80773e-09	2.23368	2.4123	1.72494	A
A_72_P200332			GTTCCTCCTAAATTTGTGTACTTTTGCAGTTGGCTTTTCTTGACCAGTTTCTGGCTTTTA	3.51971e-07	1.94433e-08	1.12427	2.03622	1.72361	A
A_72_P100301	CPT1C	Rep: Carnitine O-palmitoyltransferase I, brain isoform - Homo sapiens (Human), partial (29%) [TC576445]	GCAGGTTCGATTCCCATGCCTGGTATTGCATAGGTCCCAACTGAGGCTTGGATCTGATCC	3.81709e-08	1.28422e-09	2.2785	3.10374	1.723	A
A_72_P762970	LPIN2	Sus scrofa lipin 2 (LPIN2), mRNA [NM_001141987]	ACAATTACTCCATCAGAAAATACCCATTTCCGGGTAATTCCCAGTGAGGACAGCCTACTG	6.09899e-10	7.68258e-12	1.96048	2.96475	1.72293	P
A_72_P382418	DIXDC1	DIX domain containing 1 [Source:HGNC Symbol;Acc:HGNC:23695] [ENSSSCT00000022796]	GCTTCTGATTATCAAATCGATAACCAGTTTTTTAACTGCCTGTATGTACCAGATTTGTGA	1.82355e-05	2.15002e-06	2.08242	2.36863	1.72217	P
A_72_P022121		Rep: Endonuclease/reverse transcriptase - Sus scrofa (Pig), partial (5%) [TC566722]	CATACCCTGGTCAAATTGTTCAAAGCTAGAGGCAAAGAGAAGATCTTAAAAGCAGGAGGG	3.49862e-06	3.12098e-07	1.83321	2.54979	1.72146	P
A_72_P223507	FOLR1	Sus scrofa folate receptor 1 (FOLR1), mRNA [NM_214311]	ACGCCTGCTGCCCTGTGCAGCCAGATCTGGAGCAACTCCTACAAACAAAGCAACTACAGC	2.60454e-11	1.28846e-13	2.00281	1.79092	1.72115	A
A_72_P165056	ABHD5	Sus scrofa abhydrolase domain containing 5 (ABHD5), mRNA [NM_001012407]	GGCTTTCCTTTCTCCTACACAAAATCAAAATATACAAGACCCTCCAAATCTAATAGCTTT	7.46191e-14	7.8613e-17	1.82129	2.35294	1.71989	P
A_72_P111141		UMC-p6mm3-009-b05 6mm ovarian follicle p6mm Sus scrofa cDNA 3', mRNA sequence [CO946659]	TACACTCTCTAGGCAGCGGCACTAATCCCATGGTCCTCATTATGTGTATATACATCTTAC	1.84724e-05	2.18218e-06	1.45315	2.20515	1.71874	A
A_72_P030301		Rep: Endonuclease reverse transcriptase - Bos taurus (Bovine), partial (21%) [TC540023]	TCAGCATCAGTGTGCTGATGCTTTTGTGATCTATCCCAAAAATCAGTATTTGTAAGAATT	1.77166e-06	1.38526e-07	1.62078	2.31833	1.71718	A
A_72_P419084			CAGAAGCACAGGTTTAATCCTGGGCCCAGAAACTTATATAAGCCACAGGTGTGACCATTT	2.29332e-07	1.14028e-08	1.76582	2.47281	1.71651	A
A_72_P165916	PPP1R3B	protein phosphatase 1 regulatory subunit 3B [Source:HGNC Symbol;Acc:HGNC:14942] [ENSSSCT00000026451]	ACCTCACCAAGTTCTCGGATTTTATTTTCACTTTGCCAACTCTGAAATATCAGAGATTAA	5.63371e-05	7.97516e-06	2.07359	1.86548	1.7153	P
A_72_P544327	P2RY1	purinergic receptor P2Y1 [Source:HGNC Symbol;Acc:HGNC:8539] [ENSSSCT00000012831]	GAAATCCATTTACCTAGTGATTATTGTACTGACTGTTTTTGCTGTGTCTTACATCCCTTT	6.59018e-09	1.53499e-10	2.60258	3.06094	1.71353	A
A_72_P287099	RAB3D	RAB3D, member RAS oncogene family [Source:HGNC Symbol;Acc:HGNC:9779] [ENSSSCT00000014878]	TCATCCTCGTGGGGAACAAATGTGACCTGGAGGACGAGCGTGTTGTGCCTACTGAAGAGG	3.99357e-07	2.2811e-08	1.69886	2.03761	1.71343	P
A_72_P090936			AATTTGAGAAAATGATGCAAAAAGAATGGAGGAAATTCACCCCTTTTGAGTACTGATGCT	1.97931e-09	3.46786e-11	2.22668	2.12289	1.71328	A
A_72_P406613	SMAP2	Sus scrofa small ArfGAP2 (SMAP2), mRNA [NM_001128464]	GTTGCCTTTCTCCTGTGTATGTGTAAATTCCTTAATAAATATTGCAGGGAAGGAGAAAAA	3.67942e-09	7.50832e-11	1.72874	2.05449	1.71288	A
A_72_P333903			TTTACATAGTAGAAAAATGGGCTGCCCTGCAGTATTGGTAGTCTTTGTTTATTAGTTGTG	0.000112142	1.76163e-05	1.91725	2.42625	1.71225	P
A_72_P250452		Rep: Predicted protein - Aspergillus terreus (strain NIH 2624), partial (9%) [TC563366]	TCGCCTTTGCTACCAGTTCTGTATGGTGAGAAATAAAAGTGCACCAAGGTTTTGTTTTGT	6.01533e-10	7.498e-12	2.35322	2.13486	1.71219	P
A_72_P088291	PDZK1IP1	Sus scrofa PDZK1 interacting protein 1 (PDZK1IP1), mRNA [NM_001001769]	TGCAGTAAGGAGCCAAATCCTCCAACCCCCACATCTGCCTTGTCCTAGCCAAGGTCAGAG	0.000109865	1.72007e-05	1.76209	2.39232	1.70789	A
A_72_P055951		Rep: PREDICTED: EH-domain containing 4 - Pan troglodytes, partial (32%) [TC528114]	CTTGATCATGGGAAATGACTGCTTCCACCCAAACTTTAAACCTTCCTAGACTTTTAAAAA	3.70855e-11	2.1149e-13	3.18831	4.20136	1.70625	P
A_72_P294389			CTGTGTGGACATGTAGTCACTGAATCGCTTTGTTGTCCAGCAGAAACGATCACCAAAAAA	1.8466e-06	1.45908e-07	1.56935	2.14996	1.70605	P
A_72_P197517		PREDICTED: Sus scrofa kelch-like protein 13 (LOC100519459), mRNA [XM_013986393]	AGCTACACCTGGTGAGCTGCTTTTGCTCAGTGAATTCAACTTCCATGTTTTATCTTTTTT	1.46174e-05	1.6605e-06	1.21975	2.11858	1.70603	A
A_72_P043576			TGAGTCTCAATTGTGGCTTGGATATGAACTCATATGCCACAAGGGTGGCCAAAAGAGAAA	0.00349539	0.000914375	1.43267	2.13452	1.70599	A
A_72_P084731			GCTATTCCATCGACTGAGCCACGAGTCAGGCTTTATGAATAAAAGTTAACCATGCAAAAA	1.02144e-13	1.12289e-16	2.17351	4.68947	1.7048	P
A_72_P111496		Rep: Predicted protein - Chlamydomonas reinhardtii, partial (4%) [TC581627]	TAAATTTTCCTTGAGTCATGCCTTGGAGTTTCGTGTCGTTTACTGCTGGTCAGTCATCTG	0.000306731	5.55534e-05	1.75086	2.05739	1.7036	A
A_72_P360428		Rep: Uncharacterized protein C6orf103 - Homo sapiens (Human), partial (21%) [TC571246]	TGTGCCTGTAATGGGCCCCTCTTCAAATGACCTATTGTGCATTAGTTTATAAAGTCGCAA	9.19927e-07	6.32696e-08	1.42496	2.10079	1.70234	A
A_72_P788407	LIMK2	PREDICTED: Sus scrofa LIM domain kinase 2 (LIMK2), transcript variant X2, mRNA [XM_001926065]	TGGACCCAAGCTGGGCCACTGAGCAGACCAAATAAATTAAGCAGTTAACATAACTGACAA	6.55937e-10	8.53291e-12	2.01521	2.31993	1.70199	A
A_72_P041106			GCCTTCAACTGTTTGCCTCCAAAATTTCCTTAACACTACCTTACTATTAAAAGGAGAAAA	3.69885e-07	2.07409e-08	1.93852	2.98561	1.70143	A
A_72_P083496			AGAATTTTCTTCCAAGCAGCTGGTGAATTCAGGTGGGACGATTTTTGACTTCTCGAAAGG	7.2212e-07	4.73497e-08	2.07642	2.33469	1.70115	P
A_72_P108361	FNDC3B	Rep: von Willebrand factor, type A - Mycobacterium vanbaalenii (strain DSM 7251 / PYR-1), partial (4%) [TC529423]	AAAGAGAGGGAGCAGACAGACCCGGAAGAAAAGGAATCTGCTCTGGAATAACACTTTTTT	8.51059e-08	3.39348e-09	2.18649	2.94115	1.69954	A
A_72_P198707			ATTTTCGTGAGTTCTGGCTTGCATTTCTGCTGCTGCTCATGGACGTGCCAATCATAATCA	0.000811285	0.000168656	1.6627	2.25135	1.69829	A
A_72_P046771			AGTTCCTCTTGTGATTCAGCAGGGTTAAGAATCTGACATCCGTGAGGATGTGTGCTTGAT	0.00170639	0.000398233	1.49023	2.42109	1.69592	A
A_72_P061306			CATGGTTCTCCTCATCAGTTATATACTTGAGGTACCACTTGTACAGGAAAACTTTAGTTG	0.00039992	7.51333e-05	1.11137	2.016	1.69498	A
A_72_P206502		BP437496 full-length enriched swine cDNA library, adult lung Sus scrofa cDNA clone LNG010097E07 5', mRNA sequence [BP437496]	GACGAGGATGTGCAGAAAAAGGAACAGCTTGTGTACTGTTGGTGGGCATATAAATTGTTG	1.98802e-08	5.84618e-10	1.65183	2.06656	1.69411	A
A_72_P066551	CKAP4	Sus scrofa cytoskeleton associated protein 4 (CKAP4), mRNA [NM_001244631]	TAACAGAAGCAGATTAACCTCAAAAACCCTGCCTGGCCGGCAGATTTCAAGTTTAAAAAA	4.55089e-09	9.714e-11	2.16231	2.68169	1.69302	A
A_72_P067726		AJ647646 CSEQRAN19 Sus scrofa cDNA clone C0003260_E04, mRNA sequence [AJ647646]	TGACAGTGTCAATCATGGACCGGAACACCTGCAATCTGCGCACGTACCATGATGGGGCAA	1.9698e-12	4.82718e-15	1.71303	2.46117	1.69235	P
A_72_P358133		Rep: Workshop cluster 3 antigen precursor - Sus scrofa (Pig), partial (12%) [TC617790]	TGTCCCAACCCTGTTGCTCATGGTAAATATACTGTGTTCAGAAGCCTTGGAATCACCCAA	1.30745e-14	9.43559e-18	2.08706	2.15977	1.69078	P
A_72_P221097		Rep: Uracil-DNA glycosylase - Bos taurus (Bovine), partial (11%) [TC546714]	GGCTATATTTTAGCCTGCATGCACTCTTTTAACTTTTACCCTGTGTTGTTTATGCGGCAA	2.98714e-05	3.83116e-06	-1.30615	2.16105	1.69075	A
A_72_P415713			GCCAAATTGTGCTTCTGTGTGTCTTTAGAGCATTTCTTTGCTTTAGCTTCCATTACAACA	0.000215073	3.68052e-05	1.64239	2.06328	1.68946	P
A_72_P758583	CYP1A2	Rep: Transcriptional regulator, Fur family - Synechococcus sp. (strain JA-3-3Ab) (Cyanobacteria bacteriumYellowstone A-Prime), partial (8%) [TC617331]	AAGTGACTCTTGCATAGTTGGTACTGATACCTCTGAGGTAGCTAGATGAGGCTAGTTCAG	8.05827e-07	5.39273e-08	1.49645	2.14611	1.68894	A
A_72_P301314	CACUL1	PREDICTED: Sus scrofa CDK2-associated, cullin domain 1 (CACUL1), mRNA [XM_003483565]	TTTCCATTCCCTCTGTCACCTAACATGATCTCAACAGCTGCTGTAGTTTGGCATCATGCT	2.85798e-05	3.63998e-06	1.51174	2.45973	1.68672	A
A_72_P180656	CERS4	Sus scrofa ceramide synthase 4 (CERS4), mRNA [NM_001167631]	ACTATACCCACTGGCGGCGTGTGTGCGATGCTCTCTTCATCATCTTCTCCTTGGTCTTCT	4.43946e-10	5.11428e-12	2.04237	2.35706	1.68535	P
A_72_P237357			CTACATTTATGGATGCAATCTGCTGACTCTTAAAATACCAAATGAGGTTTTCCTCACAAC	0.00109715	0.000239224	1.82917	2.57202	1.68439	A
A_72_P477646	ABHD2	abhydrolase domain containing 2 [Source:HGNC Symbol;Acc:HGNC:18717] [ENSSSCT00000002057]	ACCATTCCAAAATCTCTTTCGGAGAAACGAGAAAATGTCATGTTTGTGCTGCCGCTGCAC	7.18414e-09	1.70295e-10	1.9943	2.16333	1.68426	P
A_72_P477150	TFEB	transcription factor EB [Source:HGNC Symbol;Acc:HGNC:11753] [ENSSSCT00000001802]	ATCCAAGAAGGATCTGGACCTCATGCTTCTGGACGACTCACTGCTACCACTGGCCTCCGA	0.000203297	3.45339e-05	1.56521	2.01323	1.68223	A
A_72_P014026		Rep: BioY family protein - Roseovarius sp. HTCC2601, partial (6%) [TC561902]	TTCTCATGGATAAAAGATTGCTTGCCGTTGAACTTTACTTCTAGTGTTTTCCACTATGAA	0.00843298	0.00256159	1.47697	2.21197	1.67819	A
A_72_P031376		Rep: Non-lysosomal glucosylceramidase (EC 3.2.1.45) (NLGase) (Glucosylceramidase 2) (Beta-glucocerebrosidase 2) (Beta-glucosidase 2). - Canis familiaris, partial (64%) [TC592234]	GTGATCACCTCCTCTCTAGACAAAAATGCCTGAAGTTCCTCATTAAAACAAACACACAGG	0.000888117	0.000187191	1.05161	2.02472	1.67787	A
A_72_P428644	CDC20	Sus scrofa cell division cycle 20 (CDC20), mRNA [NM_001123094]	TGGTTATTTGGAAGTACCCCACCATGGCCAAGGTGGCTGAGCTGAAAGGTCACACAGCCC	1.64214e-09	2.74173e-11	-1.11072	2.1475	1.67708	A
A_72_P169616	ARAP1		GTCAGCAAACTGGCCGTTGAGCTAAGAATGTTTTTACAGTTTTCAAGGATTGCCAAAAAA	1.52229e-05	1.74253e-06	2.18527	2.63907	1.67687	A
A_72_P421739			GTTGACCTGGCTCTGATTTTCACTGCTCCAAGTAAATGGTTCCTCTACTCTGGGAAAAAA	5.65288e-08	2.04686e-09	2.1546	2.55115	1.67567	A
A_72_P208072		BX666787 Sus Scrofa library (scac) Sus scrofa cDNA clone scac0025.i.09 3prim, mRNA sequence [BX666787]	TACATTGCATTTTCACCTGCTGGCATTGCCTGAGGCCCCGCCATTAAAATTCTACTTCTT	0.000108735	1.69989e-05	1.31207	2.10189	1.67356	A
A_72_P136026		Rep: Workshop cluster 3 antigen precursor - Sus scrofa (Pig), partial (24%) [TC524181]	TCCTATCATCTTGCATCTCTTCCACTTCTGTGACTCATGGTAAATACACTGTGTCCAGAA	4.2437e-11	2.527e-13	1.16518	2.04828	1.67196	A
A_72_P177821	RAMP1	Sus scrofa receptor activity modifying protein 1 (RAMP1), mRNA [NM_214199]	TTCTTCCTGGGAGTCCACCAGCAGTACTTCAGAAACTGCCCCGTCTCCGGCAGGGCCTTG	5.35391e-10	6.45559e-12	-1.32997	2.90232	1.67153	A
A_72_P328303		1516627 MARC 3PIG Sus scrofa cDNA 5', mRNA sequence [DY411836]	TAAAACAAAACACACACATACAAACACACCAACACATTAACCAATGTATAGACCAGGCAC	2.759e-06	2.33544e-07	1.98862	2.26374	1.671	A
A_72_P443556	LRRC8C	leucine rich repeat containing 8 family member C [Source:HGNC Symbol;Acc:HGNC:25075] [ENSSSCT00000007575]	TTGCTGTTCCTTTCCTATTTAGACGTGAAAGGCAATCACTTTGAAATCCTGCCTCCGGAG	7.67502e-06	7.85554e-07	1.61579	2.39219	1.67085	P
A_72_P377943	MBOAT7	membrane bound O-acyltransferase domain containing 7 [Source:HGNC Symbol;Acc:HGNC:15505] [ENSSSCT00000003628]	TTGTCATCCTTTGGCCTTGGACAGGCGCAGAATGTGTAAATCTCTCCCAATAAAAGTGTG	1.53921e-10	1.33253e-12	2.03566	2.15731	1.66956	A
A_72_P305324		Rep: YbaS - Bacillus licheniformis (strain DSM 13 / ATCC 14580), partial (6%) [TC534675]	GGTAAGCGCTCAGTATTTGCTGAATGACTGAAGATGGTCGTTCAAGATACATACTCCTGA	6.28255e-05	9.03181e-06	1.65657	2.13312	1.66955	A
A_72_P741154	TGFA		GCCATCACCACCCTCAGAGATGAATTCTTATTTAGTAGATGGAGAATGGTTTTATTTTTA	1.57604e-08	4.4145e-10	2.0363	2.24204	1.66757	P
A_72_P649082	ALDH1L2	aldehyde dehydrogenase 1 family member L2 [Source:HGNC Symbol;Acc:HGNC:26777] [ENSSSCT00000000913]	ATGAATACCTCAGAACCAAGACAGTGACGCTGGAATATTAGAGCAGTCTGCCATCAGGAA	3.82036e-08	1.28663e-09	1.56624	2.40276	1.66741	P
A_72_P761755	MBP	Sus scrofa myelin basic protein (MBP), mRNA [NM_001001546]	ACATTTTCAGAAACAAACCCTCTGAATGGCTTGACACACACTTGGCATCGTGGAGCAGAT	1.42749e-12	3.0957e-15	2.26538	2.71177	1.66606	P
A_72_P001711		Rep: Signal recognition particle subunit SRP72 - Saccharomyces cerevisiae (Baker's yeast), partial (3%) [TC534654]	ACCATCTACCAAGGAAGTGACATATTAATGACTCAAAGATGGCCCCCAAAAAGGGTTAAG	1.22354e-06	8.97559e-08	1.67331	2.26941	1.66601	A
A_72_P203472	SOCS2	suppressor of cytokine signaling 2 [Source:HGNC Symbol;Acc:HGNC:19382] [ENSSSCT00000000994]	ATTCTTTGCAAATGGCTTAGAAATTTCCAAGGGGTCTAACCGTGGACATTCACAGGTGTC	5.66612e-11	3.78927e-13	2.3016	2.04019	1.666	P
A_72_P758347	MBP	Sus scrofa myelin basic protein (MBP), mRNA [NM_001001546]	CAAAGATGAGAAATAGCCAACATAATACCCGAGCGTATCTCTTTAATCCCGGTCTAATTC	6.32082e-11	4.28501e-13	2.19186	2.59427	1.6655	P
A_72_P309808	P2RY1	Rep: P2Y purinoceptor 1 - Cavia porcellus (Guinea pig), partial (60%) [TC532685]	GGGTGATAAATGTTTGGTGGTTAAATCCTGCATATATTATCTTGCACATAAAATGCCTTC	1.7272e-11	7.54791e-14	2.53757	3.16716	1.66544	P
A_72_P382748		Rep: UDP-N-acetyl-alpha-D-galactosamine:(N-acetylneuraminyl)- galactosylglucosylceramide N-acetylgalactosaminyltransferase - Bos taurus (Bovine), complete [TC605099]	AATTGTAGTGTGTCTCTGCAATGCTGTGGGCATGGAGGAAGGGGCACCAGGGGTCCATGT	2.68165e-08	8.408e-10	1.9365	2.2804	1.66413	A
A_72_P092461			AGAACTGAGATTCCCATATCAAGCTGCTATAAGCCATGCTCAAAAACAAAACAAAACTAA	4.13151e-06	3.80762e-07	1.70807	2.16448	1.65797	A
A_72_P336258		Rep: Predicted protein - Physcomitrella patens subsp. patens, partial (8%) [TC576067]	ATGGTTCTCTGGCTGTCTTCCTGTGTTCCATGTAGATTTGTCGAGCAGCATGTATTCTCA	0.00130607	0.000291826	1.93104	2.33104	1.65625	P
A_72_P153186	ALOX5AP	Sus scrofa arachidonate 5-lipoxygenase activating protein (ALOX5AP), mRNA [NM_001164001]	GTTTCTTGACTTGTCCTGCTTTCTGAAGATGTTTTGTGACCAGATTTATGTTTTCCTAAA	1.31856e-09	2.07766e-11	2.04702	2.17387	1.65583	P
A_72_P087561		Rep: Transforming growth factor beta-1-induced transcript 1 protein - Bos taurus (Bovine), complete [TC557678]	GACCCCTCACTGTTCTGTGCACTTTTTTCTACCTACATAAATACACATTCCCCGCCAAAA	4.9821e-07	3.00777e-08	2.57592	3.6252	1.65387	P
A_72_P230202		BX674464 Sus Scrofa library (scac) Sus scrofa cDNA clone scac0042.l.04 5prim, mRNA sequence [BX674464]	AGTTATCTTCGAGTTTCTAATAAAGGCAGTATGTGCTCATTCCTGGAGCCTCTGCAGACG	3.58015e-08	1.18401e-09	-1.1752	2.25029	1.65177	A
A_72_P136801		Rep: MAD protein (MAX dimerizer) (MAX dimerization protein 1). - Canis familiaris, partial (17%) [TC555381]	CCTTCCCGAGACAGATGGTCCTTATTATTGGATCTCTCTCTTAGCACATGTCACAAGTGA	3.52152e-11	1.97598e-13	2.27132	2.73207	1.65079	P
A_72_P087251			TAGACGTTCCTATGCTACGTGAATGTGTGTTTCTTTCGTGATCAGATGAGATTAAGACAG	0.000193529	3.26176e-05	1.6975	3.0151	1.64939	A
A_72_P018781		rspl11_f6.y1 spl Sus scrofa cDNA 5', mRNA sequence [EW582207]	GCAAAGAGACTTGACATTTTCGTTAACCTGCACAATCTTATTGTCAATAAGGCACAATTT	4.57786e-07	2.69977e-08	2.08121	2.93519	1.64804	P
A_72_P226012		Rep: LIM domain kinase 2 - Rattus norvegicus (Rat), partial (13%) [TC599031]	GTGGTGGACCCAAGCTGGGCCACTGAGCAGACCAAATAAATTAAGCAGTTAACATAAAAA	7.42447e-10	1.00324e-11	1.97001	2.31174	1.64702	A
A_72_P183761		Rep: Plexin-B2 precursor (MM1). - Canis familiaris, partial (10%) [TC579765]	GCCCCCGACCCTTTTTGTAAATCTTGTTCATTGTAAATCAAATACAATTGTGTTTTGCAA	5.47504e-11	3.61132e-13	2.38714	2.48728	1.64575	P
A_72_P019911			AGTGCCGGAGGGTTTCTTCCACGTGCTTTGGATTTGATAAATAAATTGGCTCATGGTGAC	1.27833e-09	1.99963e-11	1.4442	2.61753	1.64472	A
A_72_P383983			GATCTTCAAAGAGGGCTTGTCTTTTTTCTTTGATAATGAAAAATCCGCATAGATATCAGG	0.000162477	2.67737e-05	1.27865	2.14983	1.64379	A
A_72_P383703			ATCAAGTACCTCAGGAGTTCTCTTGTGGTGCCACATGTTAAGAATCCTGCATTGTCACTG	2.1064e-06	1.70537e-07	1.56573	2.48559	1.64061	A
A_72_P290669			CCAAGCAGAAAGTAGGATTCTTCATTCTGCCTATGTCTTCTTGGCTAGCACTTGTCACGT	0.000341514	6.26901e-05	1.45195	2.1458	1.639	A
A_72_P163271		1573233 MARC 3PIG Sus scrofa cDNA 5', mRNA sequence [DY437067]	TATGGAAGTGAATTCTGAATTCAGCCCTTGCCTTCTCCTCTAAGGCTTTTTGCAGCCAGT	4.82505e-05	6.65471e-06	1.83967	2.25917	1.63752	A
A_72_P511075	CHI3L1	Sus scrofa chitinase 3 like 1 (CHI3L1), mRNA [NM_001001540]	AATACCAGGCCAGTTCACCAAGGAGAAAGGGATCCTTGCCTATTATGAGATCTGTGACTT	5.91215e-09	1.33102e-10	1.87784	2.0877	1.63682	P
A_72_P205307	FOS	FBJ murine osteosarcoma viral oncogene homolog [Source:HGNC Symbol;Acc:HGNC:3796] [ENSSSCT00000002650]	TTGGTGAGGTGGTCTGAATGTTCTGACATTAACAGTTTTCCATGAAAACGTTTTATTGTG	0.00591377	0.00168801	1.5393	2.11938	1.63641	A
A_72_P296209	FCHSD1	FCH and double SH3 domains 1 [Source:HGNC Symbol;Acc:HGNC:25463] [ENSSSCT00000028864]	ATCACTGTCCCTACAGTGACGCTGGTGGCCCTATCTCCGTGCCATCAGAGACACCCTCCC	6.4496e-06	6.40632e-07	1.6255	2.24496	1.63551	A
A_72_P399618			TAATTACTTGCAGCTTCTACTTTCTGGGTTTAAGAAAGCCTTTCTAGAGGACGCTCAAGG	0.000225637	3.89129e-05	1.99656	2.50349	1.63471	A
A_72_P154421			GTCTCTGTCTCGTGTGTAACTCTGTCTTCTATTTAAAGAAAAAGCAAAACTTCAATCTGT	1.83406e-07	8.7076e-09	1.74261	2.22786	1.63412	A
A_72_P477571	HOMER2	PREDICTED: Sus scrofa homer 2 (LOC100156419), mRNA [XM_001927296]	TTTGTCCAGAGAAGGAAAACAAGTTTCTGATGAGTGCGATTTCTGGCGCAGGAATCACCT	4.28746e-08	1.48481e-09	1.05545	2.14342	1.63387	A
A_72_P349943		Rep: LOC617257 protein - Bos taurus (Bovine), partial (13%) [TC520731]	GTCCTCTGCTGTGGCAGCAGTTTTCATGCCCAAAACTTCTTGTTGGCACTTGCTAAAAAA	0.004697	0.00128863	1.55377	2.16097	1.63298	A
A_72_P101046		Rep: Protein FAM125B - Homo sapiens (Human), partial (34%) [TC626152]	ATTTATTAACAGCCTTATCAACCCCGTACCCAAGTGTGCAGTGAATTCCACTAAAACCGT	0.00018348	3.07474e-05	1.49096	2.41178	1.63291	A
A_72_P391818		Rep: PREDICTED: zinc finger CCCH-type domain containing 3 - Pan troglodytes, partial (7%) [TC598656]	TCCATTTGTAGGAGAACGTAGGGTAGTCAAGCTTCCAAGACTCCAGACACATCCAAATGA	0.000122137	1.94074e-05	1.87974	2.14711	1.63264	A
A_72_P236482	SGK1	Sus scrofa serum/glucocorticoid regulated kinase 1 (SGK1), mRNA [NM_001244459]	TCCCAACACACACTTTTTTGTGTGTGTGATAAACCAACTTCGGTTTGCAATAAAACCTTG	3.08545e-09	6.10546e-11	1.79315	2.28504	1.6323	A
A_72_P287354	PITPNA	Rep: PITPNA protein - Homo sapiens (Human), partial (96%) [TC527849]	TGATTTACGTTTGTTTGTTTTCAACCTTGGGATAAACTGAGGTCTTTTGCTTCCTGGGCA	3.27019e-12	9.43692e-15	1.71903	2.13413	1.62508	P
A_72_P040616	MAP3K3	Rep: Mitogen-activated protein kinase kinase kinase 3 (EC 2.7.11.25) (MAPK/ERK kinase kinase 3) (MEK kinase 3) (MEKK 3). - Canis familiaris, partial (57%) [TC557358]	TGCTAGAGCTCCTCCCTCTTAACACCCAGTTTCCTTGAGAGTTGTCATTAAAGGAAAAAA	5.25209e-06	5.02198e-07	1.6657	2.17679	1.6239	A
A_72_P165111	KIT	Sus scrofa KIT proto-oncogene receptor tyrosine kinase (KIT), mRNA [NM_001044525]	TCATGTTCACATATTTGAGGGGGGAAAACCCGCAAGGTGTAGTTTCTGGATACAATCCTG	4.79077e-11	3.06123e-13	1.4853	2.09057	1.62024	A
A_72_P404358	PTPRJ	protein tyrosine phosphatase, receptor type J [Source:HGNC Symbol;Acc:HGNC:9673] [ENSSSCT00000022326]	CCAGAGAAGTGCAGGACTTGACTCAAAAAATTCCCTTAAAAGAGTAAAGTTACATCAACA	1.92006e-07	9.21707e-09	1.28333	2.00335	1.61985	A
A_72_P193847		AJ651239 CSEQRAN19 Sus scrofa cDNA clone C0003277_L18, mRNA sequence [AJ651239]	AGAAGGAGGTGGATTCCGGGAATGACATCTATGGCAACCCCATCAAGAGGATTCAATATG	2.52669e-11	1.22793e-13	1.84236	2.10059	1.61931	P
A_72_P107601	ADAM19	ADAM metallopeptidase domain 19 [Source:HGNC Symbol;Acc:HGNC:197] [ENSSSCT00000018565]	TTTGAATCTGAAATCCACCTTCCCTAGAACCATACCGGGAAGAGACATGGGTCATTGCTT	1.49508e-12	3.32142e-15	2.10745	2.55772	1.6187	P
A_72_P130121			AGTATGGCCATAGCATTATTGACTCATACTGACCTCATTGTCATCTAAAACTCCTAAATC	6.21989e-05	8.93318e-06	1.33511	2.03958	1.61833	A
A_72_P134151		Rep: HfaB protein - Oceanicaulis alexandrii HTCC2633, partial (5%) [TC588033]	ATAAAGGCACATCCTAGCATATCAATCTGGAAAGGACTCTGTCCTAGCCTCCTCTTTTCC	3.06928e-08	9.89048e-10	2.65478	3.26074	1.61746	P
A_72_P634101		Kruppel like factor 7 [Source:HGNC Symbol;Acc:HGNC:6350] [ENSSSCT00000031970]	AACTTCTAGCATGACTGCAAAGTGGCCAAGAGAATAAAGTCCTTGATGATAAATCCCAGT	5.20497e-09	1.14559e-10	2.12645	2.46667	1.61713	P
A_72_P497495		Rep: PREDICTED: plasma glutamate carboxypeptidase isoform 8 - Pan troglodytes, partial (74%) [TC556122]	GGAAGATCTCTGGCTTTTATGCATGTATTTGTGAACATTAAATCAAATACAGTGACACCA	2.73083e-08	8.58095e-10	1.82169	3.71043	1.6166	P
A_72_P558849	TUFT1	tuftelin 1 [Source:HGNC Symbol;Acc:HGNC:12422] [ENSSSCT00000007254]	ATATTTGCCCTGAGGCATCAGGGTTCTGAGTATGTGCTGTTTGAAAGGGACTGACTTCTT	5.41901e-05	7.62158e-06	1.68382	2.59307	1.61632	P
A_72_P636363	ETS2	Rep: 4Fe-4S ferredoxin, iron-sulfur binding domain protein - Thermofilum pendens (strain Hrk 5), partial (6%) [TC602857]	ACCGTATCAATAAACTTGCCTATGATTGCAATAAATTACGTTGATCCGTTTTGCCCTTTG	5.18134e-07	3.15416e-08	1.61979	2.5644	1.61523	A
A_72_P137386			ACAATCCCTGATATTTTCCATGCTACCTTGGAAAAACCACACAACCTTCATCATTTTGTC	0.00080896	0.00016808	1.70796	2.18053	1.61315	A
A_72_P374318			TAAAAATAGGGATGTTTTAGGCAATGCCAAAATGCGTATCAGCCTAATTCAAGGAAGAAA	7.68463e-06	7.86714e-07	1.85441	2.54626	1.61105	A
A_72_P173916	BCHE	butyrylcholinesterase [Source:HGNC Symbol;Acc:HGNC:983] [ENSSSCT00000026297]	TCAGTGCTTCTGTAAATGGACATTTTGCTTTATAGTTCTTCCCTCATCCTGAGATGAATA	4.60621e-08	1.61137e-09	1.86315	3.13159	1.61102	A
A_72_P705339			TCAGACTGTGCCTTCGTTACCCTCTCTTTCTTCATCCAGGTGAAAGCTTCTCAATACTAA	6.61604e-09	1.54707e-10	2.34457	2.80258	1.61065	A
A_72_P411813		Rep: Polar residue-rich protein-b8 - Hyposoter fugitivus ichnovirus, partial (19%) [TC599670]	CCAAGAGCTAATCAGGCAAGTGATTTATAAACACCATTTCACCACTGAACAGAAAACCTA	6.02585e-09	1.36437e-10	1.98136	2.09369	1.61064	A
A_72_P356808	KLF7		TAGCATGACTGCAAAGTGGCCAAGAGAATAAAGTCCTTGATGATAAATCACAGTAAAAAA	4.13729e-11	2.45416e-13	2.1552	2.51069	1.60811	P
A_72_P245477		243602 MARC 2PIG Sus scrofa cDNA 5', mRNA sequence [BF192426]	TGCTCCATCCTCCCAGTGTGAAGACCCCAAAGGCTCAAATTCATAAACATTCAGAAGTAC	1.01433e-07	4.21175e-09	1.84204	2.05525	1.60802	A
A_72_P241947		Rep: LAG1 longevity assurance homolog 4. - Canis familiaris, partial (49%) [TC535192]	ATTTCAAGGAGCAAGTGGCGCATCACGTCGTGACCATCACTCTGATCATGTTCTCCAAAA	9.50846e-09	2.39407e-10	1.89341	2.01595	1.60524	P
A_72_P296449			CCCTAAAAATGAGAGAAGAATGTCGGCACTGAAGTCTATCTTTGAAATCATTGACAAAGG	4.02017e-05	5.39285e-06	1.83532	2.55613	1.60504	A
A_72_P185321	NEU1	Sus scrofa neuraminidase 1 (NEU1), mRNA [NM_001101822]	CATAACGTTTTTAATGAAAGAGAATGACTATTTGCAGAACCTCTGTGGTCCTGCCCACGC	2.27613e-09	4.17035e-11	1.90777	2.02766	1.6047	A
A_72_P521398		outer dense fiber of sperm tails 2 [Source:HGNC Symbol;Acc:HGNC:8114] [ENSSSCT00000006213]	CTCCCAACAACGTTCTATTTTTCTTTGTAAAATACTGTATGACAAAAAGCCCAGAGTGTT	7.61388e-05	1.12788e-05	2.59661	2.29728	1.60413	P
A_72_P358008			GCTGCTATTATTATAGTGACTTAAGGAAGTGGTTAGGCCCACTAACATTTATGTGTTAAT	4.68833e-05	6.44144e-06	1.43512	2.21956	1.60383	A
A_72_P337423		Rep: Abhydrolase domain-containing protein 2 - Bos taurus (Bovine), partial (49%) [TC550729]	ATTTTTGTGCTCAGTTCCTGGTTTTCTCCATTGCATTGTTAGCCATGGTGACGAGCAACG	2.46672e-10	2.43491e-12	1.88955	2.1946	1.60382	P
A_72_P795270	MBP	Sus scrofa myelin basic protein (MBP), mRNA [NM_001001546]	CGTGCTCAGCGGCGGTGCTCACGGCAAATACTAACCTTCGGTGGAAAGATAACTGTCCTT	1.01335e-10	7.832e-13	2.04981	2.53006	1.59982	P
A_72_P025001			GCTGAGCAAAGAGCTGTTGTTTCAGCAGTGGGTCTTAGATGCAAAAAACAAAACCAAAAA	2.61555e-06	2.19425e-07	1.57559	2.10754	1.5988	A
A_72_P073421	LGALS1	Sus scrofa galectin 1 (LGALS1), mRNA [NM_001001867]	ACAGCAACAACCTGTGCCTGCACTTCAACCCTCGCTTCGACATGCACGGAGACATTAACA	1.69928e-12	4.00857e-15	1.15131	2.21194	1.59757	A
A_72_P554116			GTACTTTATGATCTTGAAATGGAACTCTAGCTTTTCTGGGACAAATGTTGGAAAAATGGT	8.69076e-11	6.38924e-13	1.54845	2.27085	1.5974	P
A_72_P281854		Rep: Carbonic anhydrase 13 - Homo sapiens (Human), partial (6%) [TC531603]	GGCGAAGGGAGCAATTTGTGTAACACTGCTGTCATATTTGACTACATATTAAAAACAATA	1.2017e-07	5.20168e-09	-1.03693	2.52327	1.59615	A
A_72_P359968			TCCCGTGTCTGCCATAAATCATACGTTTTCATCCTCAGAAGCAGGTACGGAAGCTTATCT	2.10021e-05	2.54403e-06	2.01533	2.54087	1.59611	A
A_72_P105431			TGAATGAATTCCCACAGTGATGTAGCAGGTTAAGGATTTGACATTGTCTCTGCAGTGTCA	0.00439816	0.00119395	1.37269	2.0073	1.59477	A
A_72_P361783			TCCACAAATTCCAAGTAAGATTAATTCAAAGAGACCCACACCATGACACATCATAATCAT	0.000370546	6.88595e-05	1.00421	2.1578	1.5939	A
A_72_P049496		Rep: Chromosome undetermined SCAF6436, whole genome shotgun sequence - Tetraodon nigroviridis (Green puffer), partial (6%) [TC587844]	TAGAGATGGTACTCAGAAAAGCTAGGACTACTTAACATCTCTTGAGCAGGCGTTGCTGGT	0.00224406	0.000545815	1.75816	2.26783	1.59382	A
A_72_P171901		Rep: Predicted protein - Monosiga brevicollis MX1, partial (17%) [TC624166]	CTGGTATTTTTCTCTCTTCAATAGCAGTGGCCTGTGCCTGCAGCAAATGTGAAATAAATC	6.66672e-06	6.66626e-07	1.78622	2.07797	1.59323	A
A_72_P077381	ITGAL	Sus scrofa integrin subunit alpha L (ITGAL), mRNA [NM_001044608]	ACTTGATCTAATTTTGGATAAACTGTAACCTCAGACCCAGCGACACTCTGGGCCCTCATA	1.17129e-06	8.50644e-08	1.95507	2.0001	1.59318	A
A_72_P179631			TGGGAAAGGCCATTGCTTACTCTAAGCATATTGATTTCAGAAGAAAGTCATGAGGGTTTA	6.96419e-08	2.64289e-09	1.75305	2.02481	1.59104	A
A_72_P097581	MEDAG	mesenteric estrogen dependent adipogenesis [Source:HGNC Symbol;Acc:HGNC:25926] [ENSSSCT00000010225]	AATGGCATGTACCCTAGTTGTGCGATTACACTTTTTCCTTCACATTCAATATAGAATTGA	6.00866e-05	8.58576e-06	2.27842	2.70192	1.58974	P
A_72_P115696	SEZ6L2	seizure related 6 homolog like 2 [Source:HGNC Symbol;Acc:HGNC:30844] [ENSSSCT00000026459]	CAATCTCCCCATCTTTGCTTCTGGATTTTTGTTTTTGAGCAATAAACAGAAAATCACCAT	3.27622e-05	4.25895e-06	1.47844	2.84711	1.58931	A
A_72_P230822		Rep: procollagen-proline, 2-oxoglutarate 4-dioxygenase (proline 4-hydroxylase), alpha II polypeptide - Mus musculus, partial (12%) [TC581350]	ATTTAAAAACTCTCAGAGTATGTGGTTGGCCTGCCCCACAAAAGGTCTTACATTTCTTTC	1.64353e-07	7.60355e-09	1.55632	2.53791	1.58561	P
A_72_P708390	MID2	midline 2 [Source:HGNC Symbol;Acc:HGNC:7096] [ENSSSCT00000013739]	GAATGCAACTGCAGGCCTCAAGAATCCCCTTATGTTTCTGGGATGAAAGCTTGCCATTAA	4.24997e-10	4.84732e-12	1.70891	2.28051	1.58364	P
A_72_P300029	SRGAP3	Rep: Brain stress early protein - Mus musculus (Mouse), partial (10%) [TC570361]	TCATTTTCTTTGGTTTCCTTCCTCCCCAAACTGTGTCAGGAAAAACAAATTGAAACCACC	5.41467e-07	3.32596e-08	2.14435	2.51718	1.58284	P
A_72_P430299		Rep: PREDICTED: leucine rich repeat (in FLII) interacting protein 1 - Pan troglodytes, partial (5%) [TC542319]	GAAGCCCGTGCTCCCCATCAAATTGGAATCCCAGCTAAAGTCACTACAAGTTAAAGTTAC	8.9199e-10	1.303e-11	2.02972	2.27853	1.58263	P
A_72_P013446			ATATTCCAAAGATCTCGCAAATTCAGTAGAGTCGAAAGCAATCTCAGTATTCTCCTCTTT	0.00146825	0.000333902	1.56065	2.03953	1.58174	A
A_72_P083871			AAATACTGGCTCTGATTGTATACTTGTATGCCTCTGGGATGAGACTAGCAAGCTTCCAGG	4.41567e-05	6.00009e-06	1.70335	2.43721	1.58018	A
A_72_P311163	NAV1	Rep: Neuron navigator 1 (Steerin-1) (Pore membrane and/or filament- interacting-like protein 3) (Unc-53 homolog 1) (unc53H1). - Bos Taurus, partial (39%) [TC617238]	GCTGCAGCCCAGGAAAAGAAGCATGTGGTTTAAAAATGTTTAAATCAATCTTAAAAGACA	1.74714e-05	2.04633e-06	1.19889	2.18675	1.57883	A
A_72_P234427		Rep: Zyxin - Bos taurus (Bovine), complete [TC538717]	TCCTGTGCTGCCCGGTTGTGGCTACAGCTACAAATAAAAGACCTTGTTTTCCGCGAAAAA	4.20285e-10	4.78395e-12	2.37914	3.0328	1.57746	A
A_72_P369078	RIN3	Rep: Ras and Rab interactor 3 - Homo sapiens (Human), partial (48%) [TC564012]	ATGCTTGCAATGCACTGAGCGTGCCTAGGCCAAGACGGCAGGACAGTTGTGAAGACGTGA	1.316e-05	1.46781e-06	1.60683	2.2282	1.57317	A
A_72_P372568	DCBLD1	discoidin, CUB and LCCL domain containing 1 [Source:HGNC Symbol;Acc:HGNC:21479] [ENSSSCT00000004702]	TGTGGTTATTGTGGAAGATAAACCATTTACCTTGTGAGTTTACCTGGTTTTCTATGCATA	9.1686e-05	1.3985e-05	-1.08328	2.37468	1.57025	P
A_72_P165166	DNASE1L1	Sus scrofa deoxyribonuclease 1 like 1 (DNASE1L1), mRNA [NM_001038632]	AATGCTGACTGCGCTTCACTGACCAAGAAGCGCCTGGATGAGCTAGTCCTTCGGACTCAG	1.24688e-09	1.93902e-11	1.57488	2.35835	1.57006	A
A_72_P511561	MEDAG	mesenteric estrogen dependent adipogenesis [Source:HGNC Symbol;Acc:HGNC:25926] [ENSSSCT00000010225]	GGCATGTACCCTAGTTGTGCGATTACACTTTTTCCTTCACATTCAATATAGAATTGATTA	0.000202084	3.42955e-05	2.33082	2.69433	1.56891	P
A_72_P195222			TTAATGAGGGAGTTGACACTTAGTGGCCCAGAACTGCAAATCCATGGAGAAATCACTGCA	5.36744e-05	7.53431e-06	1.62072	2.1291	1.56867	A
A_72_P695851		Rep: Coagulation factor XIII A chain precursor (EC 2.3.2.13) (Coagulation factor XIIIa) (Protein-glutamine gamma-glutamyltransferase A chain) (Transglutaminase A chain). - Canis familiaris, partial (30%) [TC563934]	CACGTTCTTAAGATGCCTTGGGATACCAGCAAGAGTCGTTACCAATTATTTCTCAGCCCA	3.92233e-06	3.56624e-07	2.02676	2.34127	1.56526	A
A_72_P441544	CD46	Sus scrofa CD46 molecule, complement regulatory protein (CD46), mRNA [NM_213888]	TTTTTTGCCTAAACGCATGATTTTGTCTCTACTTGAATTAAATCATCACTGAATCCACGC	4.85909e-10	5.67559e-12	1.87291	2.83541	1.56177	P
A_72_P092191		Rep: Nucleosome assembly protein-like protein - Leishmania infantum, partial (4%) [TC556093]	AGGAGTCAGATAGTGTGAGAAAAAGAATGTGTGTATATATATGTGCATGTGCGCATGACT	1.08171e-06	7.7171e-08	1.96144	2.55659	1.56044	A
A_72_P226112			CCTCCTGGGTCATGAAGGTTCCACACTCTCAGTGCCAGAGACCGGATTAATTTTAAAAAA	0.000325472	5.94323e-05	1.57911	2.09842	1.55742	A
A_72_P046601		AJ956717 KN404_2 Sus scrofa cDNA clone C0007749m22 5', mRNA sequence [AJ956717]	TAGACAGAAGTAGTAACCTCCAAGAGGTGACAACCCGAATGTCTCCAGACATTGCTAAAT	1.68611e-07	7.83143e-09	1.81749	2.41894	1.55692	P
A_72_P049841	DUSP6	Sus scrofa dual specificity phosphatase 6 (DUSP6), mRNA [NM_001267842]	GGACTTCCGTCGCTCCATTATGTTCATGATGTAAAGTTTTGAGCTGAAATTTATTATAAG	8.36087e-08	3.3108e-09	1.83249	2.25794	1.55634	P
A_72_P248627			GACATGTCACAAAAGTGAAATTTTTAAAACAGTTCTTGGGAGTTCCCTGGTGTCTCAGCA	6.66672e-06	6.66576e-07	1.7386	2.28888	1.55532	A
A_72_P414158	CNTF	ciliary neurotrophic factor [Source:HGNC Symbol;Acc:HGNC:2169] [ENSSSCT00000027526]	AATACACACCATTGTCCTCCAAGTCGCTGCCTTTGCTTACCAGCTGGAAGAATTAATGGT	4.62992e-08	1.62295e-09	1.56648	2.7379	1.55473	P
A_72_P684900		Rep: Transducin-like enhancer protein 3 - Homo sapiens (Human), partial (19%) [TC621764]	TTTATGAGGTCATCTACTAAAGCAAGGACGCTAACAGGGCTGCAAACTCTGGGAGAAACA	4.57852e-05	6.26719e-06	1.70375	2.12831	1.55436	A
A_72_P226162			GAGCTCACAGGCATAGTCTCAAACCATTTTACTTAAATACAGCTTTTTTGATGTACTTCT	7.04396e-05	1.0291e-05	1.10985	2.03721	1.55381	A
A_72_P399578		PADT0811023_C12R porcine adipose tissue cDNA library (PADT) Sus scrofa cDNA 3', mRNA sequence [EB419910]	CCAGCCTTTGGACACAGTTTATGTAGACAGCAGGAAACAAAACCCGCACTAATTAAAAAA	1.36324e-05	1.52831e-06	2.20194	2.32328	1.55195	A
A_72_P226627			GCTCAACTAACCTCAGGCACTGACATCACAAAACCAAACTCTCAGTTTCTTCTTGTGAAA	1.04177e-07	4.35432e-09	2.1715	3.75115	1.55188	A
A_72_P514772	LGALS1	Sus scrofa galectin 1 (LGALS1), mRNA [NM_001001867]	AGTGTGTGGCCTTTGAGTGAAGCCAGCTGGCCCATGGCCCCCAATAAAGGCATTGCCTTT	1.7272e-11	7.47808e-14	1.07871	2.00497	1.5513	A
A_72_P345393	MVB12B	Rep: Protein FAM125B. - Canis familiaris, partial (88%) [TC583264]	TTTTCCTGTGTTCCAGAAAGTATGCAGCCCTTTGATCTCTTGGGAATCACCATCAAATCT	5.47624e-10	6.6829e-12	2.18169	3.12292	1.54909	P
A_72_P441858	IL10RB	Sus scrofa interleukin 10 receptor subunit beta (IL10RB), mRNA [NM_213771]	AAGTTTTTGACAAGCTGAGTGTCATCACAGACGCATCCGAAAGCCACAAGCAGAATTCTG	6.46799e-09	1.49023e-10	1.77719	2.12876	1.54878	P
A_72_P303969		PREDICTED: Sus scrofa ankyrin repeat domain 33B (ANKRD33B), mRNA [XM_003134179]	AAGGGATACAGTCATGTAAAAATGTGGGAAAATTGTGGCTACAGAATTAAAAATCACCTG	1.50896e-08	4.1991e-10	1.9391	2.06057	1.54483	P
A_72_P441025	CLDN3	Sus scrofa claudin 3 (CLDN3), mRNA [NM_001160075]	CTCGGGCCGGGGAGCGGGATTGCGGAGCCCAGAGACCAGTCAGCACGGACCATGAAACCT	1.94048e-08	5.66923e-10	-1.35922	2.17966	1.54445	P
A_72_P302644	ANG	Sus scrofa angiogenin (ANG), mRNA [NM_001044573]	CCTGTGAAAATGGCTTGCCTGTCCACTTTGATGAGTCCTTTATCATTACAAGCCAGTAGC	1.75816e-13	2.04249e-16	1.96426	2.44198	1.54271	P
A_72_P762749	MBP	Sus scrofa myelin basic protein (MBP), mRNA [NM_001001546]	AAATAGCCACATAATACCCGAGCGTATCTCTTTAATCCCGGTCTAATTCTGAAGGTTTCA	2.6762e-10	2.72137e-12	2.03918	2.3205	1.54191	P
A_72_P330843	LIMK2	LIM domain kinase 2 [Source:HGNC Symbol;Acc:HGNC:6614] [ENSSSCT00000010982]	AAGAGCTATGATGAGACGGTGGATGTCTTCTCTTTTGGGATCGTGCTCTGTGAGATCATT	6.29376e-07	3.98556e-08	1.9001	2.14087	1.54008	A
A_72_P669854	MINDY1	MINDY lysine 48 deubiquitinase 1 [Source:HGNC Symbol;Acc:HGNC:25648] [ENSSSCT00000007278]	TGATTAAGCACAAGAGTCACTTGTACCTACTGGTCACTGACCAGTGCTTTCTACAGGAGA	3.17726e-06	2.77463e-07	2.35438	2.62286	1.53933	P
A_72_P011911		Rep: DSPP600 - Sus scrofa (Pig), partial (4%) [TC610956]	GGAGCAAATTCATGTTGAAATCCTTATTGAACATCCATAGTGATGCTTGATTGGAGTCCT	0.00110553	0.0002414	1.68885	2.12449	1.53889	A
A_72_P335423			CAAGTGAAAATGAGCACTGCGTACAGACCATGATAGTCTGAATTTTCTAAGAAATATACT	1.83048e-08	5.28649e-10	2.22821	3.20824	1.53691	A
A_72_P606643	GLUL	glutamine synthetase [Source:RefSeq peptide;Acc:NP_999074] [ENSSSCT00000016935]	CCCTACCTTAAAAGAAAAAGTTCTTACTGTCTGGTCCATTTATAACACAAAGAAGAGTAG	5.57896e-10	6.89975e-12	1.56163	2.32927	1.53678	A
A_72_P688621	SIRPA	Sus scrofa signal-regulatory protein alpha (SIRPA), mRNA [NM_001011508]	ACCCTCATGGAGAACAAGGATGGGACCTTCACCCGACTAGCTGGCTCCTGGTGAACTCAT	2.55074e-08	7.91574e-10	1.97382	2.21047	1.53646	P
A_72_P140011			AGAGACTAAGAGAAAGGTGAGTTACTGGTTGAGGATTTAAAGGAGCTGGGTGGAAACACT	1.50646e-06	1.14627e-07	2.16613	2.58109	1.53429	A
A_72_P612183	ANG	Sus scrofa angiogenin (ANG), mRNA [NM_001044573]	AACGAGGCCTGACCAGACCCTGCAAAGAGGTCAACACCTTTATTCATGGCACGAGGAATG	1.44613e-10	1.22876e-12	1.94534	2.24284	1.53308	P
A_72_P299869	TUFT1	tuftelin 1 [Source:HGNC Symbol;Acc:HGNC:12422] [ENSSSCT00000007254]	ATATCCTCTCCGGTGGCATAGTCTTTATAGGGTGACTTTAATAAATTATGTTAACATGTC	5.73143e-08	2.0858e-09	1.71755	2.11972	1.53169	P
A_72_P254812		PREDICTED: Sus scrofa zinc finger, matrin-type 3 (ZMAT3), transcript variant X1, mRNA [XM_013982220]	CTGTGTATCCTCACTTATGTACTGATTTCTGATAAAGGCTTGATGTCATTATAACAGTCA	5.52163e-15	2.7549e-18	4.25903	2.49843	1.52977	P
A_72_P232457	LOC396866	Sus scrofa stefin A1 (LOC396866), mRNA [NM_213859]	TCCTACTGTATAGCACAGGGAACGATATTTGGCATCCTCTGATCAATCACAATGGGGAAA	0.000550593	0.000108156	2.23082	1.74797	1.52919	A
A_72_P283299	PLOD1	procollagen-lysine,2-oxoglutarate 5-dioxygenase 1 [Source:HGNC Symbol;Acc:HGNC:9081] [ENSSSCT00000003811]	GCAGATTTGAGGCGCCAATAACACTTCAGGGCATTTATTAAAATAAATAATAATAAGGGC	2.73938e-11	1.40535e-13	2.53377	2.60211	1.5284	P
A_72_P441559	KIT	Sus scrofa KIT proto-oncogene receptor tyrosine kinase (KIT), mRNA [NM_001044525]	TTTTACTCCTGACCTGGTTTCTAAGTAGTTTGTTATTAGGGAGCTGGATCGGAGGGAAGG	4.67263e-09	1.00916e-10	1.61006	2.13415	1.5284	P
A_72_P303309	ITGA2B	Sus scrofa integrin subunit alpha 2b (ITGA2B), mRNA [NM_213998]	ACACATCTCTGTTCCTGCAGAAAGGCTGCATGTGGTGACTGCCCTGTCCCTCTTCTCCAG	2.03139e-06	1.6344e-07	1.89605	3.23999	1.52809	P
A_72_P245697		protein kinase C alpha [Source:HGNC Symbol;Acc:HGNC:9393] [ENSSSCT00000018798]	TAAAACCTTCAGATAAAGACCGACGACTGTCTGTAGAAATCTGGGACTGGGACCGAACAA	1.10583e-07	4.67276e-09	1.8778	2.60001	1.52808	A
A_72_P440951	MMP9	Sus scrofa matrix metallopeptidase 9 (MMP9), mRNA [NM_001038004]	TTCCCGGAACGAGGTGAATCAGGTGGACTATGTGGGCTACGTGACCTTCGACCTCCTGAA	1.60852e-10	1.3999e-12	2.01735	3.22114	1.52752	P
A_72_P306863			AGCAATTTGGGGCAGAGTGTATGCTGTGTTGAGCCTGTCGTCCGATTAAATAAAAGTTGC	2.64262e-11	1.33151e-13	1.80633	2.19252	1.52647	P
A_72_P119421			CTTGAAATGGAACTCTAGCTTTTCTGGGACAAATGTTGGAAAAATGGTTTTGTAAACTAG	1.46089e-10	1.248e-12	1.44356	2.03124	1.52506	P
A_72_P489234	ARID5B	AT-rich interaction domain 5B [Source:HGNC Symbol;Acc:HGNC:17362] [ENSSSCT00000011185]	AGTTCGTACGGGGACCTTTTGCACAACAGCATTTACCCTTTAGCTGCTATAAACCCTCAA	7.76668e-12	2.79268e-14	2.31672	2.66404	1.52198	P
A_72_P063976	CDC42BPA	CDC42 binding protein kinase alpha [Source:HGNC Symbol;Acc:HGNC:1737] [ENSSSCT00000011884]	GACTGTCACCAATACTTTATGTTGGTATCACTTAATATTAACCAGACTCTGATGTATTGC	2.69308e-06	2.2704e-07	2.29283	2.941	1.51883	A
A_72_P372018			TTTCAGTAGGAAGCCATTGGAGAATTATAAGCAAGAGAGTGACATCGAGTTTACATTAAA	2.49357e-05	3.10675e-06	1.6587	2.36195	1.51621	A
A_72_P324008			ACTATTGGGTGACATTTATTCAACAGCATTTGCTCACTTCATGTCTCTATGTCACATTTT	5.08014e-05	7.07867e-06	1.99471	2.17509	1.51517	A
A_72_P125896		plexin C1 [Source:HGNC Symbol;Acc:HGNC:9106] [ENSSSCT00000036241]	AGAAAATATCGACTTTAGGGAAAAGCAACGTCATCGTCACGGGAGAAAACTTTACCCGGG	5.11214e-08	1.81945e-09	2.14387	2.28634	1.50968	P
A_72_P034196	SMAP2	Rep: PREDICTED: stromal membrane-associated protein 1-like - Pan troglodytes, partial (43%) [TC523011]	AAAGAAGAAATACATGGACCGAAGTCTGGACATCAATGCCCTTAGGCATATGGAGGTTCC	0.000454123	8.67829e-05	1.71429	2.06692	1.50742	A
A_72_P303349	UBE2D1	Sus scrofa UB2D1 (LOC780419), mRNA [NM_001078674]	GACCCCTTAGTACCAGATATTGCACAAATCTACAAATCAGACAAAGAAAAATACAACAGA	9.41238e-05	1.44129e-05	1.59251	2.10646	1.50495	P
A_72_P102906		140981 MARC 1PIG Sus scrofa cDNA 5', mRNA sequence [BE234211]	GCAGGCTTATGAGTATGATGCCTTAAAAGATGTATCACCCACTTCTGTAATAGTTAAAAA	1.50524e-06	1.14385e-07	1.52823	2.19802	1.504	A
A_72_P033331	FLNA		ACCTGCTCAAGGACAAGGGGGAGTACACGCTGGTGGTCAAATGGGGCGACGAGCACATCC	0.00207389	0.000498725	1.40649	2.07806	1.50234	A
A_72_P487998		1120967 MARC 4PIG Sus scrofa cDNA 5', mRNA sequence [DN120907]	TAGTTGTTTTTGTACCTTTTTTGCATACAAGTCGAACGTTTGTGCTTCCCGTGCATGCAG	3.09813e-06	2.69339e-07	1.31422	2.00942	1.50141	A
A_72_P088481	IGFBP6	Sus scrofa insulin like growth factor binding protein 6 (IGFBP6), mRNA [NM_001100190]	CTCATGCATGGAAAGATTGTTGGTGTTGGCGTGGGGTATTAATAAAGCCGTGTTGGGGTC	0.000588229	0.000116762	1.38154	2.6298	1.50132	A
A_72_P642167	SCARB1	Sus scrofa scavenger receptor class B member 1 (SCARB1), mRNA [NM_213967]	GTGTTCTGGAACCTTCTCTTGGAGTGATCCACATGCCTGCCCACAAGTCTATGGGCACGG	5.24889e-10	6.22707e-12	1.47426	2.31734	1.50077	P
A_72_P297809		synaptogyrin 1 [Source:HGNC Symbol;Acc:HGNC:11498] [ENSSSCT00000024540]	AACCAAGTGAAGGTGGTGACTTCTGGTGACATAGTAATAAAGTGAAGACTCAATCCCACC	9.24307e-09	2.31167e-10	1.94686	2.89105	1.5007	A
A_72_P659349	GLRX	Sus scrofa glutaredoxin (GLRX), mRNA [NM_214233]	ATATTACAGCCACCAGTGACACCAACGAGATTAAGATTATCTGCAACAGCTCACAGGAGC	1.09094e-09	1.65654e-11	1.81564	2.26635	1.49739	P
A_72_P088286	ADM5	Sus scrofa adrenomedullin 5 (putative) (ADM5), mRNA [NM_001099939]	TCAGTTTACCCGTCTGTGTATTGAGGCTGTGACCTCAAGTTTCTTTTGCCCTAACTCCAT	7.33906e-06	7.47471e-07	1.63882	2.37396	1.49474	A
A_72_P081171	ATP6V0A1	Rep: Vacuolar proton translocating ATPase 116 kDa subunit a isoform 1 (V- ATPase 116 kDa isoform a1) (Clathrin-coated vesicle/synaptic vesicle proton pump 116 kDa subunit) (Vacuolar proton pump subunit 1) (Vacuolar adenosine triphosphatase subunit Ac116). - Canis familiaris, partial (34%) [TC520578]	GGGCCTTTCGATCATGTGTTGGTGCAGCACTGGCTGCTTCAGCTAAATTGAGCCCCACTC	1.96819e-05	2.35302e-06	1.64292	2.11543	1.49388	A
A_72_P142256	UHRF1BP1L	UHRF1 binding protein 1 like [Source:HGNC Symbol;Acc:HGNC:29102] [ENSSSCT00000028017]	GTGACTTGCCTGAAATCACAATTAATAACCTGCTCTTTTGACTTAAACCCCAGTTACATG	0.000102265	1.58422e-05	1.91973	3.12662	1.49194	A
A_72_P501740	SORT1		CAGTACCTCCTACACTCCCTGTGGCTCCGACTTGGGGAAATAAATTCCCATTGCAAGGGA	5.1843e-08	1.85107e-09	2.0963	2.91888	1.48972	A
A_72_P380408		Rep: Zgc:113293 - Danio rerio (Zebrafish) (Brachydanio rerio), partial (7%) [TC526494]	TGCTGCTGGTTATAAGACAAGAGTATGTCCGTAAAAGGTAATTAACAAAGCAACTATTCC	0.000521023	0.00010156	1.55693	2.04841	1.48954	A
A_72_P150701		Rep: Chitinase - uncultured bacterium, partial (12%) [TC599523]	ATCCACAGTCATGTGTTTACCTATTCATAAATAAAATTTTACCTGTGCCTTGGCTCTCAT	4.73629e-11	3.01557e-13	1.68789	2.01522	1.48889	A
A_72_P143901	S100A4	S100 calcium binding protein A4 [Source:HGNC Symbol;Acc:HGNC:10494] [ENSSSCT00000033355]	CACAGTGCCTCACCGTGGCTCTTCCTGACCTGATCAAGTTCAATAAAGATTCTGAAAGCT	4.0819e-10	4.61209e-12	1.22112	2.04401	1.4886	A
A_72_P762367	TPMT	thiopurine S-methyltransferase [Source:HGNC Symbol;Acc:HGNC:12014] [ENSSSCT00000001168]	GAAGAAATCTAACACTTTAATCAGCTCAGGGGAAAAGACAGTGATCCAAGACATTATATA	1.97037e-10	1.81861e-12	1.65809	2.36221	1.48841	P
A_72_P253537		Rep: Hydroxyproline-rich protein - Helianthus annuus (Common sunflower), partial (7%) [TC565141]	AACCAGAAGTCCATTCCCTTTGTTGTTAAAAAATTGGAGAGAAAGACACAGTGATACAGT	4.34251e-08	1.50575e-09	1.4371	2.03873	1.48826	P
A_72_P340113		GRB2 associated binding protein 3 [Source:HGNC Symbol;Acc:HGNC:17515] [ENSSSCT00000034943]	CTGCATACCACCTTTGTATACACAAGCATGCTGATTTTTTAAAATTCACTGTTTCCACTA	5.42087e-12	1.80021e-14	1.97076	2.15113	1.48798	A
A_72_P050716		reye1638b_e18.y1 eye Sus scrofa cDNA 5', mRNA sequence [EW156750]	CCCCTGTCTGCAACCTGATTTTACCCTGGAGAATACAGTGCAATATCTCTCCGTGAAAAA	7.25085e-08	2.78987e-09	1.88618	2.2953	1.48735	A
A_72_P037371	IQGAP1	Rep: Ras GTPase-activating-like protein IQGAP1 (p195). - Canis familiaris, partial (6%) [TC551011]	TGCTCCTACGGCTCTTTAAGACAGCACTACAGGAGGAAATCAAGTACGAACAGAGTTCTA	5.51781e-06	5.32913e-07	1.68668	2.09121	1.48714	A
A_72_P333408		AJ951757 KN404_1 Sus scrofa cDNA clone C0007745l19 5', mRNA sequence [AJ951757]	ACTGTTCAGAAGAAGATGCTAGAGAAGAACAAAGTTACTTGGAAGAACGTTCTTCTATTA	6.06084e-05	8.67699e-06	1.84452	2.22948	1.48603	A
A_72_P640251	SMTN	Sus scrofa smoothelin (SMTN), mRNA [NM_001244360]	TGTAAAAACCAAAAAGTCCTAACCCCTGCTTGGGGCCCCACGGATGCTGGTGGACTGCGT	6.23494e-10	7.98234e-12	4.19901	5.24029	1.48519	P
A_72_P316118		PREDICTED: Sus scrofa uncharacterized LOC102161797 (LOC102161797), transcript variant X1, ncRNA [XR_001298969]	GGACAGCAGTGCTGGTATTAGTCTGCTGATAAAGGCTCAATAAAGCTTCCGTTTGTTCAA	1.08714e-07	4.57632e-09	1.61146	2.25006	1.48469	A
A_72_P128051	PRDM1	PREDICTED: Sus scrofa PR domain containing 1, with ZNF domain, transcript variant 1 (PRDM1), mRNA [XM_001925350]	TAGCCTTCCCATTGCTAAGACTATTGCCTAGCCATAATTATTTTTTCAACGATAATCCTT	0.00761174	0.00226541	1.54154	2.02282	1.48429	P
A_72_P029376		951397 MARC 4PIG Sus scrofa cDNA 5', mRNA sequence [CN162050]	ATGGTCTCTGTCCACTCTTTTAAAACAGTTTGTGCCGAAAGAAATTCTGGGAACTTCCAC	1.1579e-05	1.26363e-06	1.67406	2.28386	1.47691	P
A_72_P505367	S100A4		GCCTCACCGTGGCTCTTCCTGACCTGATCAAGTTCAATAAAGATTCTGAAAGCTAAAAAA	6.03863e-10	7.56506e-12	1.21071	2.04723	1.47669	P
A_72_P088621	CD58	Sus scrofa CD58 molecule (CD58), mRNA [NM_213795]	AGAAGACATCTGATTTACCATCCGAGTGTTACCTTATTACCGATGCCTCCAGTCGTTCAC	1.05455e-05	1.1337e-06	1.91629	2.06304	1.47612	P
A_72_P204972			TTCTCTGAATGTGGTGAGACAGGGGATTCCAAGAAACTCAACTACGAGAGCAAAACTGCA	2.20816e-06	1.79685e-07	1.72174	2.14504	1.47468	A
A_72_P297499			AAGGTGGGGTTATCCATCCATCCATCCTCAATGAGAAATAATAGAAACCCTGGCCATCAC	3.36286e-05	4.38851e-06	1.92586	2.45117	1.47351	A
A_72_P426899			GCCTAGGCAGTGAAAAATACTACTCTGTTAAAAAATAATGTTTGTGTATCCATCCCCTAA	0.00267753	0.000670133	1.39741	2.27519	1.47319	A
A_72_P266352			AGAATTTTTGTCCCTTTCATCTACATTTTCTTGTGGCATAAAATTGTTCACACAGTTCGC	6.02541e-06	5.92842e-07	2.01034	1.88728	1.46915	A
A_72_P603616	CKM	Sus scrofa creatine kinase, M-type (CKM), mRNA [NM_001129949]	ATGACCGAGCAGGAGCAGCAACAGCTCATGACGACCACTTCCTGTTTGACAAGCCCGTGT	1.82099e-06	1.43562e-07	1.78729	2.96792	1.46898	P
A_72_P444789	TCTEX1D4	Sus scrofa Tctex1 domain containing 4 (TCTEX1D4), mRNA [NM_001032356]	CTGGGGCTCCCAGCCCAATAAATAAATGTCTGTCAATAAATAAAAGTGGTCCATAAATAA	4.32668e-06	4.01028e-07	1.94451	2.41579	1.46882	A
A_72_P155051			GCATCTTAAGTTGGGAAATGACCATGTTCTTGGCTAAGCACTAGGATTCCTATTATAATA	8.01003e-05	1.1961e-05	1.79118	2.30078	1.468	A
A_72_P378638	ACSS2	Sus scrofa acyl-CoA synthetase short-chain family member 2 (ACSS2), mRNA [NM_001143695]	GTTTCCAGAGGGTTCTCAGATCACCTGTGTCTTTGTAGGAGTAAATGTGTTATATTTACT	3.32135e-11	1.81802e-13	1.35111	2.12604	1.46676	A
A_72_P140601	SSH3	slingshot protein phosphatase 3 [Source:HGNC Symbol;Acc:HGNC:30581] [ENSSSCT00000026537]	CCTCTGGCCAGTTTTTCAGTCTTAATAGTATCTGGCTTTGTCTTAGAAATAAAAAACATG	3.58638e-10	3.90154e-12	1.97069	2.63724	1.46645	P
A_72_P454369	CDK2	Sus scrofa cyclin dependent kinase 2 (CDK2), mRNA [NM_001285465]	AGGTGAAATTGAAAGGAAGCTTCAGTATTAGATGCACTTAAGTCAGCCTCCACCACCCTC	1.07079e-08	2.77121e-10	2.04314	3.07363	1.46549	P
A_72_P377838	CUEDC1	Sus scrofa CUE domain containing 1 (CUEDC1), mRNA [NM_001243919]	AAAGGAAGAGAACAATAGCCCTACTACGAACCCGACCCAACACCAAGCACTGCCAATGGG	3.64128e-08	1.20923e-09	2.28425	2.75829	1.46438	A
A_72_P708895		sortilin 1 [Source:HGNC Symbol;Acc:HGNC:11186] [ENSSSCT00000007482]	TAAAGATATCCTTGAAAGGAACTGTGAAGAGAAGGACTACACCGTATGGCTGGCTCACTC	1.38962e-06	1.03976e-07	2.09173	2.39838	1.4631	P
A_72_P163266	ETS2		CGTATCAATAAACTTGCCTATGATTGCAATAAATTACGTTGATCCGTCTTGCACTTTGAA	2.31165e-06	1.8943e-07	1.7161	2.61316	1.46147	A
A_72_P130111		Rep: IVNS1ABP - Gorilla gorilla (gorilla), partial (5%) [TC543537]	AAGTTTTATTGTAACATAGCTTTCATTTACATATGGTCTGTGGCTGCTTTCCCACCTGCT	0.00138677	0.000312573	1.63018	2.12549	1.45872	A
A_72_P061646		AJ959871 KN404_2 Sus scrofa cDNA clone C0007760n19 5', mRNA sequence [AJ959871]	AGCACAGTTTTATATCTTGTCAGAAGAAAGACTATCAGGCAAGTCAGAGATATATTCCTT	4.46195e-05	6.07114e-06	1.54005	2.69022	1.45781	A
A_72_P407473	LRP10	Sus scrofa LDL receptor related protein 10 (LRP10), mRNA [NM_001143715]	GGTCATTGCCCAGGAAGCCAAGGTTGAAAATAAAGGAATCAGAAATTTAAGATTTTTGTA	7.30317e-09	1.73618e-10	1.56389	2.45474	1.45748	P
A_72_P035356	CCL3L1	Sus scrofa chemokine (C-C motif) ligand 3-like 1 (CCL3L1), mRNA [NM_001009579]	TTTTGAGACCAGCAGCCAGTGCTCCAAGCCCGGGGTCATCTTCCAAACCAAAAAAGGCCG	1.39003e-10	1.15881e-12	1.84034	2.19618	1.45656	P
A_72_P345093			CTTTAGATATATCTTTGTAAGCAAGGCTTGGTTCAGAAAGACAGGAGCTCCTGCTGTGGC	0.000680538	0.000137953	1.63989	2.13234	1.45235	A
A_72_P315553			TTCCTGGAATAACCATCAGACTTCCAGGTTATACTGGTTGAATAGCCATGAGACTCTGTC	1.23622e-08	3.27578e-10	1.81259	2.32858	1.45224	P
A_72_P665904	C14H8orf58	Rep: Uncharacterized protein C8orf58 - Homo sapiens (Human), partial (14%) [TC615868]	ATATGTATATATCTGTGGGACTGCAGTGTTGTGAACTGGCTGGATCCAACTGGATCCAAC	9.83828e-05	1.51642e-05	1.69097	2.10078	1.44987	P
A_72_P145411		Rep: MGC151700 protein - Bos taurus (Bovine), partial (7%) [TC605468]	GCATTTAGAACTTGCTTCAAATGTATGTAACTCTTGAGTCAGCTACTTGTTCCTGTGCCC	2.96254e-05	3.79282e-06	1.85726	2.17448	1.44575	A
A_72_P745528	C3	Sus scrofa complement C3 (C3), mRNA [NM_214009]	ATGCTAAACAAACTCTGCCACAAAGAAATGTGTCGCTGTGCTGAGGAGAACTGCTTCATG	4.264e-08	1.47267e-09	1.99454	2.40989	1.44368	A
A_72_P347415			TCTGGCTCCAATTCAACCCTAGCCTGAGAATTTCCATATGCCACTACTGTGGTCCTAAAA	1.83278e-06	1.44732e-07	1.53173	2.05093	1.44187	A
A_72_P382758			TAATAAAGACAGAAGTTGTAGCAGGTTAGGGACCTGGAATTGTCACTACTGTGGCTTTGA	5.93309e-05	8.46148e-06	1.607	2.04736	1.44153	A
A_72_P305694	PNOC	Sus scrofa prepronociceptin (PNOC), mRNA [NM_001244476]	TGTGAAGGGAAGGTCTTCACCAGTCCCCTCTGGACTCCATGCACCAAGGTCATGGCCAAA	4.71977e-09	1.0215e-10	1.75144	2.85148	1.44145	P
A_72_P039081	CFD	complement factor D [Source:HGNC Symbol;Acc:HGNC:2771] [ENSSSCT00000014662]	AGGACCTAAGGGACAGGGCGGTGGTCACCAGGCTTAGCAATAAAGTCATCCATTCCTGCA	3.33504e-11	1.83316e-13	1.60738	2.06346	1.43502	P
A_72_P360778		Rep: Mrpl16 protein - Rattus norvegicus (Rat), partial (5%) [TC571413]	CCAAGTGCCTGTTTTCTGAGACTATAGAGTTCCAAAATTTTCAGTTAAGTTCAGTTACAA	5.57432e-07	3.44786e-08	1.66073	2.06288	1.43337	A
A_72_P003481	CROT	Sus scrofa carnitine O-octanoyltransferase (CROT), mRNA [NM_001243217]	GAATTAGGTTGTAGTTAGGAGGTTTATATCCTCTGACACACACAAAAAACCCTAACAAAA	6.74128e-07	4.35081e-08	1.40313	2.40949	1.42765	A
A_72_P136856	JAM3	Rep: Mg2+ transporter protein, CorA-like protein - Rubrobacter xylanophilus (strain DSM 9941 / NBRC 16129), partial (5%) [TC583330]	TTACGTTGACCTTTGAGTTGTGTGAACTTTACCATGGAGTATTCTGCAGAAGCAGGCAGC	4.57186e-05	6.25525e-06	1.49424	3.47768	1.42601	A
A_72_P334608		nudix hydrolase 14 [Source:HGNC Symbol;Acc:HGNC:20141] [ENSSSCT00000002842]	TGACCCAGATGTTCCCAAGACCCTCGGAGTCATCTTTGGCATCTCGTGGTTCCTCAGCTG	1.3205e-08	3.56564e-10	1.69988	2.43591	1.42593	A
A_72_P567264	CDK2	Sus scrofa cyclin dependent kinase 2 (CDK2), mRNA [NM_001285465]	AGAATCTGCTTATCAACGCAGAAGGATCTATCAAGTTAGCAGACTTTGGACTGGCCAGAG	1.50198e-07	6.80419e-09	1.85224	3.15682	1.42539	P
A_72_P268229		Rep: Phospholipase D/Transphosphatidylase precursor - Polaromonas sp. (strain JS666 / ATCC BAA-500), partial (11%) [TC621826]	CTGGCTTCTACCCCGTAGCCATTAAATGCAGCTGCTATTACTTCTTGCTTGCGGTTTTTT	2.37104e-09	4.4037e-11	1.74833	2.27713	1.42461	P
A_72_P452849	KBTBD7	Rep: KBTBD7 protein - Homo sapiens (Human), partial (34%) [TC560819]	ATTCAGTGAGCTGGACTCTGAGTCAGGAAGTTCAAGTTCTTTTACCGACGATGAAGTCTG	1.83031e-08	5.27986e-10	1.71425	2.22045	1.42428	P
A_72_P079871			GAATATCTCAGGAGCAAGTAAAATTAGGTGTAACTTTGCCTTGTCTGCTTTGTTTTATGT	9.65234e-06	1.02287e-06	1.53834	2.1452	1.42371	A
A_72_P740675	MBP	Sus scrofa myelin basic protein (MBP), mRNA [NM_001001546]	TGCGGATGGGCCTGGCGGAAAACGCCCTGTTCTTGAAGTTGAAATAAAATAAACACTGTT	1.50468e-11	6.16854e-14	1.9443	2.05319	1.41887	P
A_72_P392338		951358 MARC 4PIG Sus scrofa cDNA 5', mRNA sequence [CN162015]	GGCTTTATGTCACCAGCAGCTTCAAAAATCCTCCACTTTTTAGTTTTGAACAATTTCATA	1.44416e-09	2.32518e-11	1.57718	2.06531	1.41834	P
A_72_P149456		Rep: PREDICTED: ATP synthase, H+ transporting, mitochondrial F0 complex, subunit C2 isoform 1 - Pan troglodytes, partial (14%) [TC526183]	TGCAGTTAATGTGGATGAGGACAGCTGACTGTTAAATAAAGTTACAGAACTGCCTCTGAA	2.03704e-10	1.89414e-12	1.73555	2.64287	1.41823	P
A_72_P174471	MGMT	O-6-methylguanine-DNA methyltransferase [Source:HGNC Symbol;Acc:HGNC:7059] [ENSSSCT00000011768]	CTGTGAAGTTTGGAGAAACGGTTTCTTACCAGCAGTTAGCAGCCCTGGTGGGCAGCCCCA	1.14217e-19	2.09271e-23	5.21176	4.07566	1.41775	P
A_72_P145496		PREDICTED: Sus scrofa uncharacterized LOC106507669 (LOC106507669), ncRNA [XR_001303820]	TCATTTTCCCCTGGGTATCTCCCATATATACATAAGTTACACGTGTTAATAAACTTGGTT	0.000568177	0.000112066	1.47003	2.40991	1.41204	A
A_72_P027611	PAM	PREDICTED: Sus scrofa peptidylglycine alpha-amidating monooxygenase, transcript variant 2 (PAM), mRNA [XM_003123807]	GAGGGGTTTTGCCTGTATATCAATCAGAAGGTAAATACTTTAATAAAAGGTGATCATAGC	6.77157e-11	4.71465e-13	1.81513	2.12499	1.41111	P
A_72_P174846		Rep: Chromosome undetermined SCAF2552, whole genome shotgun sequence - Tetraodon nigroviridis (Green puffer), partial (5%) [TC575427]	GTTCATAAGTTCAAGGAAAGCAGTTTTGGAAAAGGAGGGTTAAACGCCATAGGGCTTTAG	3.63684e-05	4.80519e-06	1.32115	2.19451	1.41008	A
A_72_P035521	TCTEX1D4	Sus scrofa Tctex1 domain containing 4 (TCTEX1D4), mRNA [NM_001032356]	CTGGGGCTCCCAGCCCAATAAATAAATGTCTGTCAATAAATAAAAGTGGTCCATAAAAAA	4.84831e-06	4.56594e-07	1.70868	2.08627	1.40833	A
A_72_P441788	GLRX	Sus scrofa glutaredoxin (GLRX), mRNA [NM_214233]	AAGAGTGTATAGGTGGATGCACTGATCTAGAAAGTATGCACAAGAGAGGGGAGCTCTTGA	5.064e-11	3.26246e-13	1.81619	2.27427	1.40595	P
A_72_P634684	ASAP1	Rep: 130 kDa phosphatidylinositol 4,5-biphosphate-dependent ARF1 GTPase- activating protein - Homo sapiens (Human), partial (9%) [TC602069]	TAATATCAAACAGACCCAGGATGAAGAAAAGAAGCAGCTGACTGCGCTCCGAGACTTGAT	0.00094375	0.000200992	1.67739	2.08144	1.40414	A
A_72_P114476			ATGGGAAAGGACTCAGCTCTTTTCCTGACATTTAGAGGTATACAAGAAACACTGTTTCTT	6.95376e-05	1.01448e-05	1.64287	2.52193	1.40189	A
A_72_P299229	MINDY1	MINDY lysine 48 deubiquitinase 1 [Source:HGNC Symbol;Acc:HGNC:25648] [ENSSSCT00000007278]	TAAGGATTTCTGATTCCCAGTTCCCTTTGCCCAACACAGTCACGTGAATATACACTCAGG	2.10427e-09	3.75428e-11	2.38765	2.46388	1.40006	A
A_72_P189941		Rep: NADH-ubiquinone oxidoreductase chain 3 - Apis mellifera ligustica (Common honeybee), partial (14%) [TC573998]	GAACAAATTGACCATTAGCACTCAAAAAGAAGTCTGTGTCCTCACCCCATATAGTGCATA	2.50099e-14	2.11934e-17	3.93614	4.1428	1.39987	P
A_72_P180731	KIT	Sus scrofa KIT proto-oncogene receptor tyrosine kinase (KIT), mRNA [NM_001044525]	TGATTGAGAAGCAGATTTCGGAGAGCACCAATCACATTTATTCCAACTTAGCGAACTGCA	8.68623e-05	1.31299e-05	1.63243	2.6295	1.39869	A
A_72_P441519	PCSK2	Sus scrofa proprotein convertase subtilisin/kexin type 2 (PCSK2), mRNA [NM_001004044]	TACATCGACCAGGTGGTGAGGGATTACCAGTCCAAGCTGGCCATGTCCAAGAAGGAGGAG	2.62359e-07	1.34536e-08	1.97043	3.52639	1.39698	P
A_72_P134951		PREDICTED: Sus scrofa apelin receptor early endogenous ligand (APELA), transcript variant X1, mRNA [XM_013978711]	TTTTATCTATAAAAAACTTCTCACTCCAAACCACTGAGGAGTTCGGGGTTTTTGAGTACC	3.65487e-06	3.2838e-07	1.59955	2.62159	1.39127	P
A_72_P204492	LCLAT1	Sus scrofa lysocardiolipin acyltransferase 1 (LCLAT1), mRNA [NM_001142845]	TACAGGCTTTACTTTTGTCGTAGACCGTCTAAGAGAAGGTAAGAACCTGGATGCTGTCCA	1.42806e-08	3.9215e-10	1.79175	2.41846	1.38747	P
A_72_P334863	PPP1R3D	PREDICTED: Sus scrofa protein phosphatase 1 regulatory subunit 3D-like (LOC100521997), mRNA [XM_003134506]	GTCTCCCCAAACATATTTTAATGTCTGGCTTTTAAGATGACTTCACCTAAGCCTAAATAT	1.64548e-10	1.44714e-12	1.9694	2.15272	1.38741	A
A_72_P155031			GTTCCTTGCCTCATAGGAGTGTGTGGGGAGTAAACTGAATAATTTAGTATATAAAGTGGC	1.35319e-06	1.00816e-07	1.65539	2.11029	1.38673	A
A_72_P257757	IGF1R	insulin like growth factor 1 receptor [Source:HGNC Symbol;Acc:HGNC:5465] [ENSSSCT00000005311]	GCTAAGGCAACTTTAGTTTCTCTTACTCTGCTTTTTTCTAGTAGTTAAAGTACTACATGG	0.000413411	7.80654e-05	-1.06739	2.12325	1.38589	A
A_72_P286714			GCAGCCTGTACTTCTCTGGTCTTGCTTTTCACAATGTAGCTTTGGTAACTTCACTCCCTT	4.11037e-06	3.78437e-07	1.77927	2.25105	1.38482	P
A_72_P418334		Rep: FixX - Azospirillum brasilense, partial (13%) [TC564292]	ACCTGTGCCATCCTCAGTACGATTTAAAAAAGACATACCCTGCATTCTGTTACAGTAAAA	1.23649e-06	9.09873e-08	1.41191	2.02641	1.38458	A
A_72_P303264	MMP9	Sus scrofa matrix metallopeptidase 9 (MMP9), mRNA [NM_001038004]	TGGGCCCTCTCTTCCCACCTTCCTTTTTGCTGGAACTTTTGGAATAAACTTGGATTCTTT	1.98297e-11	9.21932e-14	1.90816	2.9483	1.38314	P
A_72_P065001	MBP	Sus scrofa myelin basic protein (MBP), mRNA [NM_001001546]	ATGGGCCTGGCGGAAATACGCCCTGTTCTTGAAGTTGAAATAAAATAAACACTGTTAATG	1.75816e-13	2.09386e-16	1.98425	2.23242	1.38164	P
A_72_P137431			CAAGCTGAGAGACATTCTACAAAGTAAATTGTCTCAAGTATTCTAAGATGTCTGCATCAA	0.00375196	0.000991579	1.20798	2.00208	1.37927	A
A_72_P034046		Rep: Endonuclease/reverse transcriptase - Sus scrofa (Pig), partial (10%) [TC522926]	AAGAAATGCTGCCAGGAAAGTTGTAGCACTGCATGTACAACTTTTACAACTCAATAGCAA	1.05522e-08	2.72125e-10	2.37233	1.96596	1.37805	P
A_72_P136146			TAAGTCCAGTGGACCAGTCATTTCTTGTACAAATAAAAATTGGTGGTACTAATGTGTATC	1.41533e-12	2.98217e-15	2.27608	3.12118	1.37705	P
A_72_P239392		Rep: Chitinase - Beta vulgaris subsp. vulgaris, partial (5%) [TC596686]	AGAGCCGCTTCCATTTTCTATACTCGAACCAAACAGCAATAAAGCAGTAACCAAGGACCC	6.35481e-06	6.30053e-07	2.38632	2.42325	1.37686	P
A_72_P393483	COX8H	Sus scrofa COX8H protein (COX8H), mRNA [NM_001097500]	ATGAAGGCTCCGCCGTCACTGCTCCAGGCAGACTGGAGACGGGATTAAAGCTTCCTTACT	3.60024e-07	2.00696e-08	1.94557	3.04656	1.37646	P
A_72_P037231	PFN1	Sus scrofa profilin 1 (PFN1), mRNA [NM_001244416]	TTTTTATTTTTTGGGCCATTACCCCACACCCCTTATTGCTGCCAAAACCACGTGGATTGG	2.75073e-11	1.42378e-13	1.52644	2.16292	1.37613	A
A_72_P108391			ATTAAAATGGAATAATACGATGCCACTTTGCAGCTAAAATAAGCTCAACTGGTACCTCTC	0.000138053	2.22717e-05	-1.08233	2.56934	1.37037	A
A_72_P302689	LMNA	Sus scrofa lamin A/C (LMNA), mRNA [NM_001111257]	TGACCATGATTGAGGACGACGAGGATGAGGATGGAGATGACCTGCTCCATCACCACCACG	1.83405e-11	8.06489e-14	2.53136	2.74792	1.368	P
A_72_P184381			CTGGGGAGTGGGTTCTATTCCTAGCCCAGGAATTTCCACATACTGGGGGCGCGCCAAAAA	4.40898e-06	4.09464e-07	1.75805	2.17036	1.36679	A
A_72_P506080	GPAT4	glycerol-3-phosphate acyltransferase 4 [Source:HGNC Symbol;Acc:HGNC:20880] [ENSSSCT00000007682]	TTCTTTTCTGCTAAGCCCGTTGGAGGAATGCCATTAAAGCCCTCCGCACCGCGCAGTGCA	2.66351e-08	8.33281e-10	1.78445	2.03396	1.36598	A
A_72_P298509	NRGN	Rep: Neurogranin - Bos taurus (Bovine), complete [TC544936]	TTATCTCCGCGTGTGCATGTGACTGTGCTGGGTTGGAATGTGAACAATAAAGAGGAATGT	1.80379e-07	8.53086e-09	1.9513	3.10355	1.36171	P
A_72_P479019	IRF2BPL	interferon regulatory factor 2 binding protein like [Source:HGNC Symbol;Acc:HGNC:14282] [ENSSSCT00000002660]	AGTTGGGTCGAATGTACCTTGGGCCTTCATGCAGGGCGAAATCGCGACGATCTTAGCTGG	2.29751e-09	4.24637e-11	1.81086	2.23662	1.35954	P
A_72_P008806		AJ950114 KN404_1 Sus scrofa cDNA clone C0007738n06 3', mRNA sequence [AJ950114]	GGACACCCTTTTTGAACTCTTCCAGAGTGACTCCCTATTCTTTTTAAGCTCTTTAAATAT	1.72474e-07	8.03849e-09	2.19493	2.56098	1.35437	A
A_72_P661793	CDK2	Sus scrofa cyclin dependent kinase 2 (CDK2), mRNA [NM_001285465]	AGATTTTAGCAAAGTTGTGCCTCCCCTGGATGAAGATGGACGGAGCTTGTTATCGCAAAT	7.81755e-08	3.04731e-09	1.74046	2.60177	1.35364	P
A_72_P223572	COX8H	Sus scrofa COX8H protein (COX8H), mRNA [NM_001097500]	CGCCGTCACTGCTCCAGGCAGACTGGAGACGGGATTAAAGCTTCCTTACTCCTCAAAAAA	4.3088e-07	2.50556e-08	1.92489	3.01902	1.34543	P
A_72_P421249		Rep: Endonuclease/reverse transcriptase - Sus scrofa (Pig), partial (8%) [TC603880]	CATGATGGAAGATGATGTGAGAAGAAGAGTGTATACATATATAACTGGTCACTTTGCTAT	1.99499e-08	5.89408e-10	2.01742	1.63894	1.34429	P
A_72_P742237			AATGAGCTGGTGACACTGACATGCCTGGTGCGGGGCTTAGCCCCAAGGATGTGCTGGTGC	3.3365e-09	6.67102e-11	-1.71331	2.06035	1.33923	P
A_72_P170406	MYL6	Sus scrofa myosin, light chain 6, alkali, smooth muscle and non-muscle (MYL6), mRNA [NM_001163997]	ATGTCTCCCTCAGATGATGTTTGCCATCAGCATTTACCAAATAAACTTGTTCTCTGCCCT	2.23417e-13	2.8809e-16	1.58226	2.46943	1.33598	P
A_72_P244052			TTTCCTTTCCTCTTCATGGCTCTCCAAACCCAAGGTTCTCAAGGCTTGAGATTTATGGCT	2.22297e-05	2.71768e-06	1.60345	2.25244	1.33272	A
A_72_P586851	MINDY1	MINDY lysine 48 deubiquitinase 1 [Source:HGNC Symbol;Acc:HGNC:25648] [ENSSSCT00000007278]	AGGCAGTAAATGCCAAGGTCAGATTTAGTGATATCCTTGCCTTCACATGCTGACTCCTCT	3.2442e-10	3.46242e-12	2.29063	2.44266	1.32691	A
A_72_P350558	CDK2	Sus scrofa cyclin dependent kinase 2 (CDK2), mRNA [NM_001285465]	TACCCAGTACTGCCATTCGAGAGATCTCTCTGCTTAAGGAGCTTAACCACCCTAATATTG	2.77899e-06	2.35582e-07	1.71376	2.82332	1.32512	P
A_72_P342648			AGCATAAAGTGGAGGAACAATTACCTTAGGACACGTCTTGCTTACAGATGCCAAGGAGAA	6.96101e-06	7.01314e-07	1.70151	2.19055	1.32432	A
A_72_P233634		BP437739 full-length enriched swine cDNA library, adult lung Sus scrofa cDNA clone LNG010075E10 5', mRNA sequence [BP437739]	CATATGCTAATAAAAGTTGCCGGTAAAAACTGGGATTTTTTGTGTCTAGATCCTTTGTGA	8.2565e-08	3.24908e-09	1.73112	2.14624	1.31992	P
A_72_P346158		transforming growth factor beta 2 [Source:HGNC Symbol;Acc:HGNC:11768] [ENSSSCT00000033068]	AGAAGCCAGTCTAATTGGAACACATCTGCAGATCTCTTTGGAAAACTATTAAATCAAAAC	7.56085e-10	1.03032e-11	2.63328	3.3132	1.30743	P
A_72_P080926			ACTTATAACATGCCAGGCACTGTTACAAGGTCCTGGGGATACCTTATAACAACAGGTTCC	2.45751e-09	4.604e-11	1.61444	2.16682	1.30608	P
A_72_P232442	LOC396700	Sus scrofa tryptase (LOC396700), mRNA [NM_213794]	TGTACATCCGAGTGATGAGCTATGTGTCCTGGATCTACCAGTATGTCCCTCGGTCCCCGG	9.80817e-07	6.8356e-08	1.82991	2.04903	1.30385	P
A_72_P029441	TFPI	Sus scrofa tissue factor pathway inhibitor (TFPI), mRNA [NM_001135258]	GAATAATGACTCCTTGACTCTCCAGCCTACCAAAGCACCCAGCTTCTTTGAATTTTACGG	2.35432e-06	1.93628e-07	2.5079	1.85206	1.30288	P
A_72_P503867	STX11	PREDICTED: Sus scrofa syntaxin-11-like (LOC100152253), mRNA [XM_001926239]	GGGTCAAAACTTGGTTTTGAACATCTCTGTCTTGGTTATGGTGATAAAGACAGATAAAAT	9.24282e-09	2.30949e-10	2.31597	1.67297	1.30155	P
A_72_P080111			GAACAGAAGCAGTAATCCAAGATCCCATCATTGAGGACTTTCCCAACTTGGAAGAAAAAA	1.91304e-05	2.27268e-06	-2.06063	1.08793	1.30039	P
A_72_P397293		Rep: GroEL supressor protein SugE - Sodalis glossinidius (strain morsitans), partial (12%) [TC527868]	ATTTCCACATACCGTGGGTCCAGCCCTAAAAAAGAAAGGGGAAAAAAGCTATTAACAGAT	0.000810587	0.000168474	1.3465	2.00807	1.29431	A
A_72_P746394	TPM1	Sus scrofa tropomyosin 1 (alpha) (TPM1), mRNA [NM_001097483]	AAACTCGGGCCGAGTTTGCAGAGAGGTCAGTAACTAATTGGAGAAAAGCATTGATGACTT	0.000636432	0.000127846	1.64132	2.48397	1.29147	A
A_72_P116546		PREDICTED: Sus scrofa purinergic receptor P2Y, G-protein coupled, 1 (P2RY1), transcript variant X3, mRNA [XM_005669935]	CCTGTTGATAATAACAGCAGAGCTTTGATATAATTATGGCCATTAGAATTGTACCTACCA	1.28412e-10	1.04699e-12	2.70634	2.14727	1.28962	P
A_72_P437144	TMEM47	transmembrane protein 47 [Source:HGNC Symbol;Acc:HGNC:18515] [ENSSSCT00000023522]	CTTTATTGCCTGAACCCTAAGAACTACGAAGACTACTACTAGAACCAATAGTCTCAAAAA	6.54659e-09	1.52034e-10	1.68791	2.20736	1.28885	P
A_72_P442054	LOC396867	Sus scrofa stefin A8 (LOC396867), mRNA [NM_213860]	GGTGGTAATAGCTACGTTCACATAATAGTATTTCAAAATCTTCCTCAACTAAATGAGCCT	8.66182e-05	1.3091e-05	2.5822	1.84975	1.28718	P
A_72_P377783			CAAAATCTGACTTTGGCACTTACTAGCTGTGTGACTTGGGCCAAATTGCTTAACTCCTCT	5.63915e-09	1.25923e-10	1.88523	2.16316	1.28555	P
A_72_P032306		Rep: Cell envelope integrity inner membrane protein TolA - Haemophilus influenzae 22.1-21, partial (7%) [TC614280]	GCCGGTCCTTCCTTTGCCCAACTGCAGACCTGAGCCCTGGGTACCCAGAAGTCTGTCGAA	6.15082e-05	8.81989e-06	1.77541	2.09	1.28424	A
A_72_P339218		Rep: Uncharacterized protein MAP3K5 - Homo sapiens (Human), partial (3%) [TC582183]	CTTGTTCTAAAGCTATCCATTGTGTCATATTTACTCAAAAAAGTAAAAGGACTCCCCGCA	6.15054e-07	3.87939e-08	1.48899	2.19994	1.28317	P
A_72_P241982			GTTTTGCCACTTGGGATGGGCATGCTGTTTAAGGTGACCTTAAATTAACTACACTTTTGG	2.5662e-08	7.98724e-10	2.20401	3.20088	1.2808	P
A_72_P671255	RBP1	Sus scrofa retinol binding protein 1 (RBP1), mRNA [NM_001031789]	GAATCTGTCACTTGCCCTTTTCTTGAAACAAAGCCATCCTAATAAAAGTGGTCTCTGCTC	1.39435e-07	6.22721e-09	1.68647	2.46591	1.27804	A
A_72_P575614		outer dense fiber of sperm tails 2 [Source:HGNC Symbol;Acc:HGNC:8114] [ENSSSCT00000006213]	AACAAATCTGACTACAGTAGCTCATGTCGCTGTGGATTAAGGTGCAGTGGGTTAAGGAAC	2.20937e-08	6.67422e-10	2.15036	1.59775	1.27393	P
A_72_P437169	CENPM	Sus scrofa centromere protein M (CENPM), mRNA [NM_001159305]	CCTGACGTGTTACATCTCTGCTTAAGACTTCATCTGAACAAAGGATCTGTGGCTAAAAAA	2.61786e-07	1.34181e-08	-2.19026	1.43755	1.26937	A
A_72_P073101	PLAU	Sus scrofa plasminogen activator, urokinase (PLAU), mRNA [NM_213945]	GAGTGAGGTGAGGACCACTCCTGTACACTGAGTATTTAATAATTATGTTCTACTATTTTT	9.43537e-08	3.84217e-09	2.33004	2.03869	1.26301	P
A_72_P734990	TPM1	Sus scrofa tropomyosin 1 (alpha) (TPM1), mRNA [NM_001097483]	GAAACTCGGGCCGAGTTTGCAGAGAGGTCAGTAACTAAATTGGAGAAAAGCATTGATACT	0.000630222	0.000126397	1.59255	2.43336	1.26125	A
A_72_P713993	TPM1	Sus scrofa tropomyosin 1 (alpha) (TPM1), mRNA [NM_001097483]	ACAAATATGAAGAAGAGATCAAGGTCCTTTCTGACAAGCTGAAGGAGGCTGAAACTCGGG	0.00118156	0.000260298	1.63038	2.39523	1.261	A
A_72_P277944	THOC3	THO complex 3 [Source:HGNC Symbol;Acc:HGNC:19072] [ENSSSCT00000015360]	TGCTTTTGGGCATACAATGGACTTTTGTTGGGCTTGCTTCTACTTCGACAGGACCTAGTT	3.18374e-05	4.12268e-06	-2.01702	1.38121	1.25789	A
A_72_P302844	FCGR1A	Sus scrofa Fc fragment of IgG, high affinity Ia, receptor (CD64) (FCGR1A), mRNA [NM_001033011]	TGCTCAGGCATGAGAGTGCATCGATACACATCTGCAGGAGTATCTATCACTATAAAAGAG	0.000275571	4.91651e-05	-2.01177	-1.69877	1.2517	A
A_72_P394363	OLIG1	Rep: Predicted protein - Coccidioides immitis, partial (5%) [TC576542]	TTGGAGGGTTTTGGTTGTTGGTAGTAGCCGAATTTAACTGGCATTTTATTTTATTTTCTC	2.22015e-08	6.71186e-10	2.56158	2.32113	1.24691	A
A_72_P032446	SYNGR1	933567 MARC 4PIG Sus scrofa cDNA 5', mRNA sequence [CK462749]	CACCACCTATTCACTCATTGCCTCCTTTGTGTCCGTTCATTCAGTAAACATTTATTGAGC	1.10076e-07	4.64628e-09	1.92908	2.72697	1.244	P
A_72_P428974	C2H11orf96	Rep: LOC387763 protein - Homo sapiens (Human), partial (93%) [TC534206]	TACCTGATATGTCTGTGAGGCTCCCGAACGGAGACAAATAAAGTCAATATATTTGCACAG	3.48155e-07	1.91608e-08	1.79359	2.34365	1.24238	A
A_72_P037206		Rep: UL7 - Meleagrid herpesvirus 1 (Turkey herpesvirus), partial (8%) [TC614365]	GGATGCGGCCAAGATTTTGAGATGTGTTCAAACGCCAAAAGCTTTTAAAACACAAAGTGT	2.55664e-07	1.30458e-08	1.71239	2.06841	1.24228	A
A_72_P157726	ZYX	BW975440 full-length enriched swine cDNA library, adult periphral blood mononuclear cell Sus scrofa cDNA clone PBL010105F03 5', mRNA sequence [BW975440]	TGAAGTGCTACAAGTGTGAGGACTGTGGGAAGCCGCTGTCCATTGAGGCGGATGACAACG	7.40284e-06	7.54814e-07	2.0558	2.36953	1.24112	A
A_72_P774063	KBTBD7	PREDICTED: Sus scrofa kelch repeat and BTB domain-containing protein 7 (LOC100511833), mRNA [XM_003130995]	ATCCCTTTCTGTGCTATGACCCATACTCAGGGGACATTTACACAATGCCATCACCTTTGA	0.000926211	0.000196642	1.73386	2.02151	1.23979	P
A_72_P234942		Rep: Poly-beta-hydroxybutyrate polymerase - Magnetospirillum magneticum (strain AMB-1 / ATCC 700264), partial (5%) [TC566804]	AAGCAGAGCTGATCTGGAAGGTTGTGAGAGTAGCCCTTGTCACATGTCATTTGTCAGAAT	2.47381e-08	7.62036e-10	1.76058	2.26509	1.23969	P
A_72_P556110		actin, alpha 2, smooth muscle, aorta [Source:HGNC Symbol;Acc:HGNC:130] [ENSSSCT00000011432]	GTCCATTGTCCACCGCAAATGCTTCAAAACACTTACCCTGCTCGCTGTCTGTCTCTAGCA	4.64215e-11	2.9131e-13	1.95548	2.92725	1.23964	P
A_72_P049411	F11R	F11 receptor [Source:HGNC Symbol;Acc:HGNC:14685] [ENSSSCT00000006979]	AAACTTTCCAGATGGAGGTAATATCTAATTAGGCAATAAAAGTAGAGACTGTGACACGGT	3.8118e-08	1.27983e-09	1.81144	2.37883	1.23829	A
A_72_P395848		trafficking protein particle complex 9 [Source:HGNC Symbol;Acc:HGNC:30832] [ENSSSCT00000033394]	TCCATGGCCTGCGTGTGTCTGTGTCAGTGACAGATTCTCCAATAAAGAGCCTGCCTTGCT	6.47414e-05	9.35617e-06	1.20925	2.02882	1.23817	A
A_72_P268809	KBTBD7	Rep: KBTBD7 protein - Homo sapiens (Human), partial (34%) [TC560819]	CTCTTAAACGCAGTGACTTCCAGGAGGCCTGTGTCTTCAATGATGAGATCTATTGTATCT	0.000135513	2.18184e-05	1.69623	2.00136	1.23727	P
A_72_P381758			AGGTGCCCTTTTGTAAGACGCACTTTTCCCAAATAAAACAATGTCAAAAACCAGCGGCCG	3.97579e-08	1.35274e-09	1.66027	2.2747	1.23594	A
A_72_P021921		rche14_h18.y1 che Sus scrofa cDNA 5', mRNA sequence [EV935736]	GGAACATTGGCTCACACACTGTGAGATTTTTGTTTTTATACTTGGAAGTGGTGAATTATT	2.18252e-05	2.66123e-06	2.09889	1.61091	1.23452	A
A_72_P151232	SMYD2	Sus scrofa SET and MYND domain containing 2 (SMYD2), mRNA [NM_001160091]	ATGCAGTTATTTTTCCTTTCATGCCTACTCTCATGTTCTGAACAAACCTAAATGATGACA	1.91254e-09	3.32258e-11	1.6643	2.10575	1.22982	P
A_72_P103341		rfbs3937b_a22.y1 fbs Sus scrofa cDNA 5', mRNA sequence [EW173147]	GAGGTGGCTTCTCCTCCAAAGGTGTAGGCTCCAGAGTTTCCTAACATAGTAAATGTAAAG	1.75805e-21	1.20792e-25	4.97685	2.35909	1.22873	P
A_72_P728918	ACTA1	Sus scrofa actin, alpha 1, skeletal muscle (ACTA1), mRNA [NM_001167795]	TCGGCGGGCATCCATGAGACTACCTACAACAGCATCATGAAGTGCGACATCGATATCAGG	3.8637e-10	4.26518e-12	1.90696	3.07061	1.22165	P
A_72_P347623		rnmm33c_l4.y1 nmm Sus scrofa cDNA 5', mRNA sequence [EW468835]	GCCTGTTGGGCATTTTGCAAGCATATCATGTCATGATTAAATGTAAAAGATTAAAGGGAA	1.35305e-08	3.66594e-10	1.78593	2.18297	1.22125	P
A_72_P204067	ADGRG1	Sus scrofa adhesion G protein-coupled receptor G1 (ADGRG1), mRNA [NM_001243056]	GGAGGATTTGCTTTGTAATTACCAGTTCATTTGTCTTTGGCTATTAAAGAGAAGTACATG	5.10209e-08	1.81471e-09	2.01956	1.59709	1.22103	P
A_72_P691513	TEK	TEK receptor tyrosine kinase [Source:HGNC Symbol;Acc:HGNC:11724] [ENSSSCT00000033502]	CTTCCTCACCTGTAGAAGCCATCTCAATTTCATTTGGTAATCTGACATCTTTGTCATGTG	0.00265036	0.000662121	1.33424	2.09003	1.21576	A
A_72_P268209			ACTTCATGGATGTGCTTGTGACTAATCGTCTTCACTAGATTAACAAGACTGCAAGCTTCT	6.18924e-06	6.12168e-07	1.54104	2.09932	1.21137	A
A_72_P188966		microtubule associated protein 1B [Source:HGNC Symbol;Acc:HGNC:6836] [ENSSSCT00000018484]	TAGTGCTTTTATGATATTTGTGTGCAATATCCCCTCTTCCCATTGAGGATATTTGATGTA	1.87402e-08	5.45084e-10	2.63449	3.03826	1.21085	P
A_72_P730928	TPM1	Sus scrofa tropomyosin 1 (alpha) (TPM1), mRNA [NM_001097483]	TGAGGAGAAAATGGAAATTCAGGAGATCCAGCTGAAAGAAGCCAGCACATTGCTGAGGAT	0.00619431	0.00178283	1.72236	2.4079	1.21044	A
A_72_P041676			ATAAAACGTAAAAAGGAGAGACCCCAGCCATGATGACTAAGCAAAGTCTAGCCAACTGCC	1.69318e-10	1.50073e-12	2.0044	1.98007	1.20595	A
A_72_P285029			CTGAAGGTTACACAAGCAATGAGTAAGACTTTTCATGGTAAACCTTTTTAAAGTGTACGA	2.21833e-05	2.71099e-06	1.53918	2.15908	1.2058	A
A_72_P355103			TGAGGAGGTGCTTTATTTAAGGTGGCCTTTTGTTGTAGTTGTTAACAAGAAAATGGATTT	2.13824e-05	2.59745e-06	2.07186	1.67288	1.20569	A
A_72_P069476		reru11c_p18.y1 eru Sus scrofa cDNA 5', mRNA sequence [EW134008]	GGGGTGCGGGGGGCATGGGTCAAATCTGTTTTTTACCAATAAACCTTCCAAACATTTAAA	0.000202648	3.44005e-05	1.59209	2.05061	1.20567	A
A_72_P356138	TTC21A	tetratricopeptide repeat domain 21A [Source:HGNC Symbol;Acc:HGNC:30761] [ENSSSCT00000012331]	TTCAAACTTGCTTTCAACTACTTGAAGGACAAGAGATTCGTGGAGGCCATCGAAGTCTGC	6.02585e-09	1.36497e-10	2.04483	2.98303	1.2041	A
A_72_P444582	GSN		AAGGCTTTGAGCCTCCTTCCTTTGTGGGCTGGTTCCTCGGCTGGGATGACAACTACTGGT	7.49735e-10	1.01824e-11	1.63515	2.08635	1.20221	A
A_72_P372628	CCL5	C-C motif chemokine ligand 5 [Source:HGNC Symbol;Acc:HGNC:10632] [ENSSSCT00000035687]	GAAATAGAGAGGTGAGGTCAGAGGTTAAGGCCCTAGTTGTCATCAAGTATGTTTAAAAAA	3.77887e-07	2.12817e-08	2.62384	2.10484	1.2016	A
A_72_P291184	MRVI1	PREDICTED: Sus scrofa murine retrovirus integration site 1 homolog (MRVI1), transcript variant X1, mRNA [XM_013994558]	AACCTCACACAGGTGTGCTAGCCTTGAACTATAGCGTGTCCATACCTGAGTTTGAAAATA	1.2214e-05	1.34356e-06	2.10034	2.54195	1.19973	P
A_72_P741196	TPM1	Sus scrofa tropomyosin 1 (alpha) (TPM1), mRNA [NM_001097483]	TGTAGCTTCTCTGAACAGACGCATCCAACTGGTTGAGGAAGAGCTGGACCGTGCCCAGGA	0.00955313	0.00296289	1.6881	2.3524	1.19827	A
A_72_P119481			CAACACCCCTTCCTATAACCTGATGGTAATAAATGTTCAACATTTGTATGCCTGTAAAAA	3.45102e-07	1.89453e-08	1.57103	2.24681	1.19756	A
A_72_P065846		Rep: Alanyl-tRNA synthetase domain containing 1 - Mus musculus (Mouse), complete [TC556303]	AAGTAATTAACTTTCTGTCACAGCAGAACCGGAGAGGAAGCTGTGGCTGTCTTCTAGTCA	3.86884e-07	2.19745e-08	2.00964	2.54217	1.19722	P
A_72_P255632	MYL9	Sus scrofa myosin light chain 9 (MYL9), mRNA [NM_001244472]	GCGTGCAGGGTAGAGATTTGTCTCGGGGAGGCAGAACCTCTAATAGAAGGCTGAGCACTG	1.96124e-09	3.42722e-11	1.93706	3.16917	1.19689	P
A_72_P721398	TPM1	Sus scrofa tropomyosin 1 (alpha) (TPM1), mRNA [NM_001097483]	AGTTTGCAGAGAGGTCAGTAACTAAATTGGAGAAAAGCATTGATGACTTAGAAGACGGCT	0.00232665	0.000569419	1.65356	2.66335	1.1937	A
A_72_P490736	MGMT	O-6-methylguanine-DNA methyltransferase [Source:HGNC Symbol;Acc:HGNC:7059] [ENSSSCT00000011768]	TGTGAGGGCTTGTCAAGGTGGGGCTGAGGTGCTGGGGCCACATTAAAGGAGCTGCTTGGG	1.70618e-18	4.68914e-22	4.25704	2.92517	1.19042	P
A_72_P465465	PDK3	pyruvate dehydrogenase kinase 3 [Source:HGNC Symbol;Acc:HGNC:8811] [ENSSSCT00000013325]	ATTTCGAGGTGTGGGCATTTTTGTGTTAGGTCTTCCTCTTGAGCGCATTGATTTTATTCT	5.41424e-08	1.94433e-09	1.42553	2.00413	1.18902	A
A_72_P528269	GNAZ	G protein subunit alpha z [Source:HGNC Symbol;Acc:HGNC:4395] [ENSSSCT00000011007]	GATTGTCCGAAAGTCTGAGATTGTCTACTTTAAGAAAATAAAATACCCTGAATGAGCCAA	9.21593e-05	1.40699e-05	1.51737	2.4006	1.18506	A
A_72_P157516	XPC	XPC complex subunit, DNA damage recognition and repair factor [Source:HGNC Symbol;Acc:HGNC:12816] [ENSSSCT00000012699]	AAGAAGGAGGCAGTTCCCACCTGTTCCCTTTTGAGAAGATGTGATGTTGAATGGTTACCT	9.16567e-07	6.29604e-08	2.01759	1.29216	1.18495	A
A_72_P239617	GNAZ	G protein subunit alpha z [Source:HGNC Symbol;Acc:HGNC:4395] [ENSSSCT00000011007]	CTGGCGATTGTCCGAAAGTCTGAGATTGTCTACTTTAAGAAAATAAAATACCCTGAATGA	0.000618572	0.000123684	1.4197	2.14071	1.1834	A
A_72_P417774		Rep: DNA polymerase III, delta subunit - Caulobacter sp. K31, partial (5%) [TC563910]	GTCCCCATTGTGGAAATATTGCCGGAATGTAATAAATCTGACTGTGTTTATGTTGAAAAA	0.000473276	9.10609e-05	1.54745	2.00011	1.18227	P
A_72_P681987	MTCH1	Sus scrofa mitochondrial carrier 1 (MTCH1), transcript variant 1, mRNA [NM_001244166]	GTGCAGGATCTGGTTGTTACCTGTTCAGTTGTAAACACCCAGACATTAGACAGATCAGTG	2.61864e-08	8.18042e-10	1.65311	2.04006	1.1794	A
A_72_P478706	SPTB	spectrin beta, erythrocytic [Source:HGNC Symbol;Acc:HGNC:11274] [ENSSSCT00000002535]	AGTGTGGAAAAGCTCATCAAGAGGCACGAGGCTTTCGAGAAGTCCACGGCCAGCTGGGAA	0.00123977	0.000275224	-1.53788	-2.25033	1.17726	P
A_72_P529904	ACTA2	Sus scrofa actin, alpha 2, smooth muscle, aorta (ACTA2), mRNA [NM_001164650]	GAAGCCCAAAGCAAAAGAGGAATCCTGACCTTGAAGTACCCAATAGAACACGGCATCATC	1.15825e-07	4.94996e-09	2.18131	4.13066	1.17136	P
A_72_P479638	EFHC1	Rep: PREDICTED: EF-hand domain (C-terminal) containing 1 isoform 3 - Pan troglodytes, partial (57%) [TC531997]	TTCGTTTCTGAGTCTTATATTCCACTACCACTGAAGCCTAAATTAAATTGGATCTTGTAG	6.54392e-13	1.09407e-15	2.36983	3.50403	1.17026	P
A_72_P678849	ACTA2	Sus scrofa actin, alpha 2, smooth muscle, aorta (ACTA2), mRNA [NM_001164650]	TGACATCAGGAAGGACCTCTATGCTAACAACGTCCTCTCTGGGGGCACACCATGTACCCC	1.09362e-10	8.67049e-13	1.81475	3.2684	1.16786	P
A_72_P124891		Rep: Methionine import ATP-binding protein metN - Chlamydophila felis (strain Fe/C-56), partial (7%) [TC622019]	CCCTGACTGGATTTTTAGAAATTGAGATACAAAATTCATCTGCCATAACATTTCACCCTT	2.57527e-05	3.22859e-06	1.56048	2.29045	1.16702	A
A_72_P223267	CIDEB	Sus scrofa cell death-inducing DFFA-like effector b (CIDEB), mRNA [NM_001112688]	AGCTCTGACCTTCTGCCTCTAGACTCATTCCAAGAGACAGATTGTGACAACACCAAGTTT	2.32478e-10	2.23365e-12	1.82181	2.72449	1.16433	P
A_72_P348738		911222 MARC 4PIG Sus scrofa cDNA 5', mRNA sequence [CK453970]	TTGTCTCTCTCTAAAAATTACCTACTACTGATGACAGCTGAGACGGAACCCAATGTTTGT	5.50206e-10	6.74616e-12	1.96505	2.2563	1.1622	P
A_72_P177881	HPRT1	Sus scrofa hypoxanthine phosphoribosyltransferase 1 (HPRT1), mRNA [NM_001032376]	GTACAGACCCATAAATTCCAGAAACCTACCAATTTTTGAATTCGTCAGTGTAAAAATCCT	2.32975e-11	1.11455e-13	1.73488	2.51934	1.16147	P
A_72_P762162	ACTA1	Sus scrofa actin, alpha 1, skeletal muscle (ACTA1), mRNA [NM_001167795]	TATCAGGAAGGACCTGTACGCCAACAATGTCATGTCAGGGTGGCACCACCATGTACCCGG	3.33668e-08	1.08973e-09	1.67759	2.3	1.1612	P
A_72_P559214	MTCH1	Sus scrofa mitochondrial carrier 1 (MTCH1), transcript variant 1, mRNA [NM_001244166]	ACAGATCAGTGTCTCTAGTCCTACCCAGTTTCAAGTTCCTAGTACGATCTGACCCTTTCT	1.0851e-10	8.549e-13	1.73935	2.23416	1.16038	A
A_72_P616249	MTCH1	Sus scrofa mitochondrial carrier 1 (MTCH1), transcript variant 1, mRNA [NM_001244166]	AAACACCCAGACATTAGACAGCTCAGTGTCTCTAGTCCTACCCAGTTTCAAGTTCCTAGT	6.13385e-10	7.75738e-12	1.70159	2.16136	1.15901	A
A_72_P088346	PPP1R14A	Sus scrofa protein phosphatase 1 regulatory inhibitor subunit 14A (PPP1R14A), mRNA [NM_214337]	CGGCCCTCAACACGGCCCGGCTTGTTTATACGTTGTATTTAATGGTTCTGTAACAATAAC	9.54715e-07	6.62307e-08	1.44099	2.15529	1.15855	A
A_72_P662223	PYGL	Rep: All7150 protein - Anabaena sp. (strain PCC 7120), partial (10%) [TC610053]	AACTCAGGGGATCATGGAGCCCTTTGAACATGTAATTAAAGCTATAGAGCCATTTCCCAG	7.05566e-10	9.35627e-12	1.70744	2.19477	1.14886	A
A_72_P313608	SYN1	synapsin I [Source:HGNC Symbol;Acc:HGNC:11494] [ENSSSCT00000033024]	CAGCGGCTCTGAACTCCACGAGAAGAGTCGGGAAACAAAATAAACAAGCAAAGGCCCAGC	0.00058724	0.000116485	1.57713	2.28799	1.14454	A
A_72_P116001		Rep: DNA gyrase subunit B - uncultured bacterium, partial (5%) [TC556986]	GTCATGAAAACATGGATGTGTAAACAATGGTAGTTGTGCTAATTTTGTAGTGATGGAAAG	4.03744e-10	4.54944e-12	2.18847	3.03352	1.13944	P
A_72_P548861	LMNA	Sus scrofa lamin A/C (LMNA), mRNA [NM_001111257]	AAACCAAAGAGGGGAGCCAAGGGAAAGGATGCTTTTACAGAGCCTAGTTTCTGCTTTTCT	4.80582e-07	2.87273e-08	2.24672	1.91592	1.13926	P
A_72_P720863	ACTG1	actin gamma 1 [Source:HGNC Symbol;Acc:HGNC:144] [ENSSSCT00000025260]	AAGAGATGACAACAGATTTTGGTTTTCTACTGTCACGTGAGAACGTTAGGCCCCAGCAAC	6.96922e-13	1.18114e-15	1.71228	2.40618	1.1378	A
A_72_P035641	GGT1	Sus scrofa gamma-glutamyltransferase 1 (GGT1), mRNA [NM_214030]	TGTCAATGTGACCGAGGTGGTCCGCAACATGAGCTCCGAGTTCTTTGCTGACCAGCTTCG	8.00671e-05	1.19524e-05	1.74478	2.3723	1.13762	P
A_72_P346678	CLEC1B	Sus scrofa C-type lectin domain family 1 member B (CLEC1B), mRNA [NM_001315794]	GTTGCTATGGATTCTTCAGGCACAACTTGACCTGGGAAGAGAGTAAGAAGACTGTATCGA	4.0541e-08	1.38439e-09	2.14277	2.03306	1.13666	A
A_72_P615191	FHL1	Sus scrofa four and a half LIM domains 1 (FHL1), mRNA [NM_214375]	CCACTAATACGGATTTCCAGAAAACTAACATTTGAATTTAGCTGTAATTCTAACCGACCT	8.37493e-05	1.25915e-05	1.93303	2.34363	1.13537	P
A_72_P472722	C15H2orf82	Sus scrofa chromosome 15 open reading frame, human C2orf82 (C15H2orf82), mRNA [NM_001185185]	CCTGCGTGGTGCTGGCGCTCGTGGTCGTGGCGCTGAGAAAGTTTTCCGCCTCCTGAAGCG	6.07759e-09	1.3794e-10	1.2775	2.23582	1.13343	A
A_72_P380298	KDR	kinase insert domain receptor [Source:HGNC Symbol;Acc:HGNC:6307] [ENSSSCT00000036588]	TCTACATCATAGTAAAAGCGGATTTGGTTTGTTCATGTGCTGAGTAATTTTTAGCCAGTT	0.000104098	1.61716e-05	1.93991	2.35526	1.13255	P
A_72_P088506	RYR1	Sus scrofa ryanodine receptor 1 (RYR1), mRNA [NM_001001534]	ATAAACAAGGACGAGACAGAACACACGGGTCAGGAGTCTTATGTCTGGAAGATGTACCAA	5.11967e-06	4.87074e-07	1.67575	2.13631	1.13071	A
A_72_P253622	EFHC1	EF-hand domain containing 1 [Source:HGNC Symbol;Acc:HGNC:16406] [ENSSSCT00000002907]	GATGTTTCGTTTCTGAGTCTTATATTCCACTACCACTGAAGCCTAAATTAAATTGGATCT	8.69346e-13	1.57292e-15	2.36818	3.75064	1.12876	P
A_72_P152696	LOC396781	Sus scrofa IgG heavy chain (LOC396781), mRNA [NM_213828]	GGCTCTGCACAACCACTACACCCAGAAGTCCATCTCCAAGACTCAGGGTAAATGAGCCAC	4.30856e-11	2.58536e-13	-2.55488	2.12218	1.12689	P
A_72_P580137	GGH	gamma-glutamyl hydrolase [Source:HGNC Symbol;Acc:HGNC:4248] [ENSSSCT00000006823]	CAGAATGTTTCAGAATTTTCCTGCTGACTTGTTGCTGTCATTGGCAATAGAACCTCTGAC	0.000221927	3.81611e-05	-2.19601	-1.50524	1.12615	A
A_72_P260302		Rep: Tumor necrosis factor receptor superfamily member 17 (B-cell maturation protein) (CD269 antigen). - Canis familiaris, partial (47%) [TC549426]	AATCTGTCAAAATATTCATTCTGGTAGCACTGCTGAGCCATCTGGAACTTGGTCGCAAAA	1.53071e-08	4.26648e-10	-3.05903	1.96768	1.12447	P
A_72_P627171	ACTA2	Sus scrofa actin, alpha 2, smooth muscle, aorta (ACTA2), mRNA [NM_001164650]	AACAGCATATGAAGTGCGACATTGACATCAGGAAGGACCTCTATGCTAACAACGTCCTCT	5.03853e-10	5.94954e-12	1.76545	2.45801	1.11901	P
A_72_P215447		target of myb1 like 1 membrane trafficking protein [Source:HGNC Symbol;Acc:HGNC:11983] [ENSSSCT00000019162]	GAAAATGAATGTGAAAGTGATGTCTGCCATATTAATGGAGAACATTCCTGGTTCTGAAAA	1.35723e-09	2.15724e-11	2.4622	2.75189	1.11392	P
A_72_P302814	LOC574051	Sus scrofa histone H1.2-like protein (LOC574051), mRNA [NM_001025216]	AAAGAAAGCTAAGGCTGCCAAACCTAAGAAGGCTGCCAAGAGCGCGGCTAAGGCAGTGAA	2.68653e-09	5.18688e-11	1.84301	2.22695	1.11301	A
A_72_P440531	TUBB1	Sus scrofa tubulin beta 1 class VI (TUBB1), mRNA [NM_001113696]	GCCCTTTTTCATTTTCTCAGATCTAAAAAGGCAATTCAATAGAGGCAAGAACGGATATAG	4.87525e-08	1.72174e-09	1.84038	2.8196	1.11239	P
A_72_P489462	MICU1	Sus scrofa mitochondrial calcium uptake 1 (MICU1), mRNA [NM_001243605]	TCATTCCGAACCAGTGATTCTCCCTGTAAGTGTTCAGAAACATGAGCAAGTCCTGAAAGC	1.17463e-07	5.03611e-09	1.58139	2.04458	1.1121	A
A_72_P279824		Rep: Protein transport protein Sec24A (SEC24-related protein A) - Homo sapiens, partial (3%) [TC595819]	GAATAGGCGGCTGAGTGATGGATACTGAAGAACATCATCTGGCACATCATTTGATCAATA	6.44854e-08	2.4029e-09	1.55377	2.09154	1.11108	A
A_72_P249712	PYGL	Rep: Glycogen phosphorylase, liver form - Bos taurus (Bovine), partial (56%) [TC556277]	AGTGGATCTGGAGCCCTTTGAACATGTAATTAAAGCTATAGAGCCATTTCCCAGAAAAAA	2.10427e-09	3.75157e-11	1.6686	2.2286	1.11044	A
A_72_P547126	FHL3	Sus scrofa four and a half LIM domains 3 (FHL3), mRNA [NM_213946]	TTTTAGAGAACTCTTTGCACCCAAGTGCAGCAGCTGCAAGCGCCCCATCACAGGACTCGG	3.13864e-12	8.91352e-15	2.27094	2.28124	1.10955	P
A_72_P791785	LOC733637	Sus scrofa myosin regulatory light chain 2 protein (LOC733637), transcript variant 2, mRNA [NM_001244251]	TGAAAAAACTTCAGATTCCAGCCAAACGTTCCTTGTTGCCACTTTGGGTATTTCTGAGAC	1.71054e-09	2.87552e-11	1.59513	2.04092	1.10601	A
A_72_P409918		Rep: SCL-interrupting locus protein (TAL-1-interrupting locus protein). - Bos Taurus, partial (39%) [TC573619]	GGCTCTCACAGAATAAGCAAACTATGGTGTGTGAGTGTGTTTTATAAACTTTGTTTTTCA	2.59182e-10	2.60589e-12	1.83305	2.08316	1.10545	A
A_72_P790187	ACTA1	Sus scrofa actin, alpha 1, skeletal muscle (ACTA1), mRNA [NM_001167795]	ATCTCACCGACTACCTGATGAAGATCCTCACCGAGCGTGGCTACTCCTTCGTGACCACAG	1.27592e-08	3.41606e-10	1.80423	2.35625	1.09859	P
A_72_P177621	PAQR7	Sus scrofa progestin and adipoQ receptor family member VII (PAQR7), mRNA [NM_213739]	TTTGCAGATGGAAAAGGAGAAGGGTATTCCAGGAAGAGGGAAAAACCTGTCCGAAGACTA	9.50846e-09	2.39546e-10	2.00375	1.41643	1.0985	P
A_72_P754955	ACTG1		GTGAGAACGTTAGGCCCCAGCAACGCGTCATTGTGAGAAATAAAGTGCTGCAGTAAAAAA	2.44841e-12	6.33649e-15	1.59904	2.29292	1.09799	A
A_72_P489831	LOC100151816	Sus scrofa interferon-induced protein with tetratricopeptide repeats 5 (LOC100151816), mRNA [NM_001315572]	ATAGATCCAGAAAATGCAGAATTTCTTACTGCTCTCTGTGAGCTTCGACTTTCCATTTAA	0.00877091	0.00268231	-2.3704	-1.48272	1.09767	A
A_72_P558354	FHL1	Sus scrofa four and a half LIM domains 1 (FHL1), mRNA [NM_214375]	AATAGCAGCATAGTTTATGGGTTTGGAGACTTGCATGAGAATGTTTTCGCCCCCTCAGAC	9.10108e-08	3.67895e-09	1.78922	2.25925	1.09605	P
A_72_P098356	MINDY1	MINDY lysine 48 deubiquitinase 1 [Source:HGNC Symbol;Acc:HGNC:25648] [ENSSSCT00000007278]	ATTTTGAGTATACACCTGAGTGCAGTATCTTTGACCTGCTAGGCATCCCTCTGTACCATG	7.66403e-09	1.84866e-10	2.01752	1.84563	1.09503	A
A_72_P707391	MTUS1		CTTCTTATGATTTGTATTTTGGTCTGACTGGGGATGTGTGAATGAAATGTTTGTACCCGA	2.33279e-09	4.32225e-11	2.15407	2.59814	1.09382	P
A_72_P436644		Rep: Four and a half LIM domains protein 3 (FHL-3) (Skeletal muscle LIM- protein 2) (SLIM 2). - Canis familiaris, partial (48%) [TC524948]	AGTTGTCAAGTGTTTTCTCGGTTCAGTTCAGCTCTGTTTTGCCCAAAGATGGGCAAAAGG	5.52163e-15	2.90859e-18	2.30311	2.28561	1.08858	P
A_72_P715228	CDKN1A		CACAGTGCCGAGTATACTGCAGGTGCTCAATAAATATTTCTGGTGATTTTACTTATAAAA	6.52885e-20	7.47641e-24	4.13578	2.40147	1.08697	P
A_72_P579237	FHL1	Sus scrofa four and a half LIM domains 1 (FHL1), mRNA [NM_214375]	GGAGCACCTCCTTACTGTATTCTAGCTACACTGTATATTACATAGCATATCCCGAGACGA	5.34557e-09	1.18342e-10	1.83295	2.49031	1.08631	P
A_72_P112401		rfhi4004b_o18.y1 fhi Sus scrofa cDNA 5', mRNA sequence [EW205740]	AACCTCCTCTGTACCCACCACCTTCACTTTTCAAATAAAGGCAGAATGTTTCTCAAAAAA	1.1316e-05	1.23104e-06	1.73847	2.26057	1.08357	A
A_72_P695474		Rep: PREDICTED: coronin, actin binding protein, 1C - Pan troglodytes, partial (30%) [TC596023]	TAAACGTTCATCTGAGAACAATCAGAGCAGTAGCCACATGGTGCTGACTTCTTTGCAGCA	5.7193e-12	1.91241e-14	1.97499	2.08605	1.07857	A
A_72_P575409	FHL1	Sus scrofa four and a half LIM domains 1 (FHL1), mRNA [NM_214375]	TTTGGAGACTTGCATGAGAATGTTTTCGCCCCCTCAACGTTCCTGCGGTTTTGCAATTTA	3.35358e-08	1.09602e-09	1.84805	2.23923	1.07411	P
A_72_P492836	SEMA6D	semaphorin 6D [Source:HGNC Symbol;Acc:HGNC:16770] [ENSSSCT00000005149]	AAGCCTTCATTTGTTCCTCAGACCACATCTGTCAGACCACTGAACAAATACACGTACTAG	0.000176773	2.94696e-05	2.11284	2.17883	1.07299	A
A_72_P529970	FHL1	Sus scrofa four and a half LIM domains 1 (FHL1), mRNA [NM_214375]	TTGTTTTCCATCAGGAGCAAGTGTATTGCCCCGACTGTGCCAAAAAGCTGTAAAGTGACA	4.25006e-06	3.93439e-07	2.04771	2.04633	1.07259	P
A_72_P223652	FHL3	Sus scrofa four and a half LIM domains 3 (FHL3), mRNA [NM_213946]	TACAGTTTTGCCCAGCCCGTGTTGTCAAGTGTTTTCTCGTTTCAGTTCAGCTCTGTTTTG	1.15866e-15	4.32769e-19	2.16301	2.11879	1.0667	P
A_72_P152936	CDKN1A	PREDICTED: Sus scrofa cyclin-dependent kinase inhibitor 1A (p21, Cip1) (CDKN1A), transcript variant X1, mRNA [XM_001929558]	CCCACAGTGCCGAGTATACTGCAGGTGCTCAATAAATATTTCTGGTGATTTTACTTGTAA	5.80653e-22	2.6597e-26	4.1909	2.39365	1.06419	P
A_72_P681272	SEMA6D	Rep: sema domain, transmembrane domain (TM), and cytoplasmic domain, (semaphorin) 6A - Rattus norvegicus, partial (7%) [TC543148]	CTGATACAGTGCTCAGAAGATCTGTGAGCAAATACTTGAAAATGGGTTCAACTTAGACTG	5.05802e-06	4.80051e-07	1.98729	2.24035	1.06272	A
A_72_P527333	PYGL	Rep: Glycogen phosphorylase, liver form - Bos taurus (Bovine), partial (56%) [TC556277]	GTGGATCATGGAGCCCTTTGAACATGTAATTAAAGCTATAGAGCCATTTCCCAGAAAAAA	2.72631e-10	2.78482e-12	1.64569	2.24951	1.06266	A
A_72_P716828	LOC396781	Sus scrofa IgG heavy chain (LOC396781), mRNA [NM_213828]	TAACCTGCCTGGTCACTGGCTTCTACCCACCTGACATCGATGTCGAGTGGAAGAGCAACG	1.71441e-11	7.27407e-14	-2.79838	1.92232	1.06241	P
A_72_P502967		Rep: Cell division protein kinase 2 - Mus musculus (Mouse), partial (86%) [TC530744]	GAATGGGTGGATTTGTTGCCCTGTGCACCTTGGGGTTTATAATGCAAATGTTTTAAAAAA	7.01897e-08	2.67333e-09	1.7641	2.10867	1.06094	A
A_72_P661514	TPM4	Sus scrofa tropomyosin 4 (TPM4), mRNA [NM_214335]	AACTAAACTGTATATACCAAAACAGAAGAGTCTCGTTCCATCAGAAACTCCAGAGCTACG	4.62992e-08	1.62412e-09	1.83955	2.01991	1.06079	P
A_72_P668499	SERPINE1	Sus scrofa serpin family E member 1 (SERPINE1), mRNA [NM_213910]	ATAGAACTCCCACCATCCACCATGCCCTTCAGTGAAAAATGTTCGTTCCTGGCATTTTTT	1.75063e-07	8.21129e-09	2.0886	2.23592	1.05722	P
A_72_P077351	SERPINE1	Sus scrofa serpin family E member 1 (SERPINE1), mRNA [NM_213910]	GTGGGGTCCAGCGTTCTTAAAATTGTGTTTTCTATGCTTTTTCACTTTTGATATAGAAGC	1.85121e-08	5.36932e-10	2.21949	2.76403	1.0533	P
A_72_P134026	NUP43	nucleoporin 43 [Source:HGNC Symbol;Acc:HGNC:21182] [ENSSSCT00000004540]	GCATTAGCCCTTGTTAGTCTTTATTCCTTTTACTGCACATGTTTTCTGCAGTTCCTCCAC	3.71949e-05	4.93306e-06	-2.09032	1.22141	1.04848	A
A_72_P408423	GFOD2	glucose-fructose oxidoreductase domain containing 2 [Source:HGNC Symbol;Acc:HGNC:28159] [ENSSSCT00000026185]	GGGAGACAGGGAGAGCTCTGGAACATCTGATAATGTTAGTAAATAAATCAGAAAGTCTGA	6.02585e-09	1.36628e-10	2.29766	1.89549	1.04715	P
A_72_P585596	SERPINE1	Sus scrofa serpin family E member 1 (SERPINE1), mRNA [NM_213910]	GGTCCAGCGTTCTTAAAATTGTGTTTTCTATGCTTTTTCACTTTGGATATAGAAGCAAGT	1.91417e-08	5.57202e-10	2.1679	2.79867	1.04666	P
A_72_P655579	FHL1	Sus scrofa four and a half LIM domains 1 (FHL1), mRNA [NM_214375]	CTCTGTTCTTTCGTGCTTCACACCACTAATACGGATTTCCAGAAAACTAACATTTGAATT	3.3433e-06	2.95409e-07	2.06825	2.49774	1.04562	P
A_72_P222402	LOC100525237	PREDICTED: Sus scrofa hypothetical protein LOC100525237 (LOC100525237), mRNA [XM_003129172]	GTGGGCACACTTGTCTGTGTATCAGAACTTGGCACAACTTAAATTTGGTAAATGGTTAAA	1.31098e-07	5.74978e-09	-1.28809	-3.68189	1.0452	P
A_72_P789166			TATGCAAATGAACGGACTGAGAACTGAAGATACGGCCCGCTATTACTGTACAAGGTGGAT	3.20351e-07	1.72637e-08	-2.03478	1.68927	1.03716	P
A_72_P443075		galectin like [Source:HGNC Symbol;Acc:HGNC:25012] [ENSSSCT00000029202]	ACCTCCAGATCACTAAACTTGGCTGATGTTTAAACCACATCCGTTTCACATAGCATCAGG	2.30411e-06	1.88759e-07	2.04328	2.8578	1.03713	P
A_72_P690061		Rep: PREDICTED: coronin, actin binding protein, 1C - Pan troglodytes, partial (69%) [TC520331]	TCCAGTAAGAACTCAATTCGTCTCCCAAATTTGCAAAACAAAATGTGATTTAAAAGCCGA	6.90396e-06	6.93985e-07	2.09445	2.32672	1.03395	P
A_72_P115401	CCL5	Sus scrofa C-C motif chemokine ligand 5 (CCL5), mRNA [NM_001129946]	ATATTTCTACACCAGCAGCAAGTGCTCCATGGCAGCAGTCGTCTTTATCACCAGAAAGAA	2.55765e-08	7.94303e-10	2.0225	1.64725	1.03389	P
A_72_P071756	LUZP1	leucine zipper protein 1 [Source:HGNC Symbol;Acc:HGNC:14985] [ENSSSCT00000003924]	AATCTCCTCTGAGCTGGAAATGCTCAGGGTCAAAGTGAAAGAACTGGAATCTTCTGAGGA	0.000450972	8.61188e-05	1.43189	2.51842	1.03071	P
A_72_P505825		family with sequence similarity 189 member A2 [Source:HGNC Symbol;Acc:HGNC:24820] [ENSSSCT00000005783]	CATGCTTGCAAAATTAGAGACGGCTAAGGCAGAACTGAGAATAAAAACATTTACCTCGGA	3.58573e-07	1.99394e-08	1.87157	2.09137	1.02807	P
A_72_P120976	MTURN	Sus scrofa maturin, neural progenitor differentiation regulator homolog (MTURN), mRNA [NM_001244785]	TTGGAAAAAGTCTTCAAGTCTTTCAGACCTTTACTGGGGCTTCCAGATGCAGATGACGAC	1.26723e-09	1.97646e-11	1.99785	2.76444	1.02695	P
A_72_P040481		805776 MARC 3PIG Sus scrofa cDNA 5', mRNA sequence [CF177312]	TCTTTTTGGTACTGTACTCACTCTTCCCTATGTGCTGTGCATAAGTGATCTTTCTTTGAA	5.52439e-09	1.22981e-10	2.09557	2.68536	1.02633	A
A_72_P387158		1513548 MARC 3PIG Sus scrofa cDNA 3', mRNA sequence [DY409746]	TGGCATCCCTGGGGATTCAAGGCCTTTATCACCATCCCGAAATAAACCTAAAGCACAAAA	1.97883e-07	9.57168e-09	2.29984	2.78196	1.02608	P
A_72_P640870	FHL1	Sus scrofa four and a half LIM domains 1 (FHL1), mRNA [NM_214375]	TGTAAAGTGACAGGGGCCCTGTCCTGTAAAATGGAATTTGAGTCTTGTTCCTTGTGTCCT	0.00148952	0.000339674	1.84075	2.21016	1.02596	A
A_72_P185296	CLU	Sus scrofa clusterin (CLU), mRNA [NM_213971]	CATGGATGCCCACCTTCATAGAATTCCCTATCACTTCCCTGAGGCGGGAGTCCCAGAAAA	8.86436e-08	3.56296e-09	1.86368	2.73639	1.02406	P
A_72_P221837		938351 MARC 4PIG Sus scrofa cDNA 5', mRNA sequence [CK467080]	TCCCAACAAATTCTATAGAGCTTGGCACATGGTTGCTGCTAAATAAAAGCTTAACTGTGA	6.91066e-08	2.6115e-09	1.85405	2.60707	1.02144	P
A_72_P106871			GTTGTGTCTGTCTAATAGTAGTTCACCGAGGAGCTTGAGTGACTGCCTTTTTGTCACATA	0.00025409	4.46984e-05	1.95348	2.04311	1.02	A
A_72_P120921		citrate lyase beta like [Source:HGNC Symbol;Acc:HGNC:18355] [ENSSSCT00000010437]	CGCCAATGAAATTTGAAACACCAACAATCAGAGATTTTGTTTCTGCTCCTCATTAAATCA	7.0649e-10	9.3847e-12	2.03231	2.88572	1.01654	P
A_72_P209947		rfcc21b_k8.y1 fcc Sus scrofa cDNA 5', mRNA sequence [EW179650]	TAGGAGTTTAAGCCCAGCATTTCTGTATCTGCGAGTTAGACTGCTACCCTATTCTTCCTG	8.23827e-07	5.53639e-08	1.51612	2.0266	1.01577	P
A_72_P163051		Rep: Toll-like receptor 2 - Mus musculus (Mouse), partial (3%) [TC520821]	TTTTAGTAAGAAAATGATTGGCTTCAAAGAAGGTCGAGTTCATCCTTAATGCTGAGGTTT	1.18617e-07	5.10729e-09	2.04809	2.90569	1.01551	P
A_72_P710390	LOC396781	Sus scrofa IgG heavy chain (LOC396781), mRNA [NM_213828]	ACGGCCTATCTGCAAATGAGCAGCCTGAGAACCGAAGACACGGCCCGCTATTACTGTGCA	1.31477e-07	5.77542e-09	-2.0031	1.59553	1.01455	P
A_72_P231742	MYLK		ACCAAAGCCAAAGAGAAGCAGTTTCTAAGTCAGATTACAAAGACTATTTCTCTAAAGCTC	1.63927e-06	1.26297e-07	2.22269	2.88202	1.01434	P
A_72_P710175	LOC396781	Sus scrofa IgG heavy chain (LOC396781), mRNA [NM_213828]	TCTGTGAAGGGCCGATTCACCATCTCCAGAGACAACTCCCAGAACACGGCCTATCTGCAA	7.23806e-08	2.78172e-09	-2.06321	1.55363	1.01173	P
A_72_P710344	LOC396781	Sus scrofa IgG heavy chain (LOC396781), mRNA [NM_213828]	AACACGGCCTATCTGCAAATCTACAGCCTGAGAACCGAAGACACGGCCCGCTATTACTGT	3.7644e-07	2.1183e-08	-2.03187	1.55578	1.01169	P
A_72_P767881	LOC100038329		TATAGTAGTGGTAGTAACACCTACTACAACAGACTCTGTGAAGGGCCGATTCACCATCTC	7.31254e-08	2.81696e-09	-2.18342	1.58814	1.00977	P
A_72_P189401	STX11	syntaxin 11 [Source:HGNC Symbol;Acc:HGNC:11429] [ENSSSCT00000004560]	TGTTCGAACAAGGCAAATGGGACGTGTTCTCCGAGAACCTGCTGGCTGATGTGAAGGGCG	1.95476e-05	2.33183e-06	2.06453	1.46963	1.0097	A
A_72_P517420	FHL1	Sus scrofa four and a half LIM domains 1 (FHL1), mRNA [NM_214375]	CCAAAAAGCTGTAAAGTGACAGGGGCTCCTGTCCTGTAAAATGGAATTTGAGTCTTGTTC	4.82399e-06	4.53751e-07	2.00297	2.23895	1.00852	P
A_72_P637276	FHL1	Sus scrofa four and a half LIM domains 1 (FHL1), mRNA [NM_214375]	CCCTCTGTTCTTTTGTGCTTTCACCCACTAATACGGATTTCCAGAAAACTAACATTTGAA	2.41915e-06	2.00012e-07	1.93568	2.41242	1.0041	P
A_72_P745956	LOC396781	Sus scrofa IgG heavy chain (LOC396781), mRNA [NM_213828]	ATCTCCAAAGACAACTCCCAGAACACGGCCTATCTGCAAATGAACAGCCTGAGAACCGAA	1.06606e-07	4.47295e-09	-2.18964	1.47668	1.0037	P
A_72_P146556	SLC22A1	Sus scrofa solute carrier family 22 member 1 (SLC22A1), mRNA [NM_001348975]	CTGCTATCAAAGAGGCCCCTGGAACTGGTTTCTTAGAATAAATGTAGTTTCATGTACTCT	5.61988e-08	2.03362e-09	1.90415	2.18359	1.00259	P
A_72_P710246	LOC396781	Sus scrofa IgG heavy chain (LOC396781), mRNA [NM_213828]	GTGAAGGGCCGATTCACCATCTCCAAAGACAACTCCCAGAACACGGCCTACCTGCAAATG	1.57713e-07	7.216e-09	-2.05348	1.52293	1.00016	P
A_72_P345923		MI-P-AY1-nql-h-02-0-UI.s1 MI-P-AY1 Sus scrofa cDNA clone MI-P-AY1-nql-h-02-0-UI 3', mRNA sequence [BI400113]	TTGCTCGTTCTCAATCCTTAAAGCAAAACTCAATCTGAGGTGAAAGATTCTATCACAGAA	4.02017e-05	5.39361e-06	2.17974	2.59511	-1.00209	A
A_72_P165266	CXCL10	Sus scrofa C-X-C motif chemokine ligand 10 (CXCL10), mRNA [NM_001008691]	CTGAGTGGGTGCTCTTCAAAATAAAACTAATGTTCTCTCCTAGAAACATTAAGAAAGACT	0.000209855	3.57968e-05	-2.29477	-2.6535	-1.00308	A
A_72_P796089	MTUS1		TATGATTTGTATTTTGGTCTGACTGGGGATGTGTGAATGAAATGTTTGTACCCGAAAAAA	2.45313e-09	4.58455e-11	2.24322	2.74768	-1.00378	P
A_72_P120011		Rep: Cytochrome c oxidase assembly protein COX11, mitochondrial precursor - Bos taurus (Bovine), partial (29%) [TC601929]	AGACCATAATGCCTAATCTAATGTCAAGGGTCAGCAAAATAAACTGAATACTACCCGTAA	4.55457e-11	2.81642e-13	2.06259	2.83316	-1.00444	P
A_72_P023596	ZNF593		CCTGTAGGGACTTCCCAATCTTAGCTTGGGCACAATAATAAAAGATCTGCATCTACTGAT	5.35391e-10	6.4829e-12	-2.25269	-1.08256	-1.00712	P
A_72_P710258	LOC396781	Sus scrofa IgG heavy chain (LOC396781), mRNA [NM_213828]	ATTCACCATCTCCAGAGACAACTCCCAGAACACGGCCTATCTGCAAATGAACAGCCTGAG	2.20024e-07	1.08896e-08	-2.03309	1.56867	-1.01084	P
A_72_P023546			TTGCATCATTTCACCCAGTTTGTTTCACTGTTCTTGATTGCCTGTATGGGCGTCTTTTTT	1.05645e-05	1.13744e-06	-2.08384	1.01835	-1.0151	A
A_72_P390148	SEMA6D	Rep: Sema domain, transmembrane domain (TM), and cytoplasmic domain, (Semaphorin) 6D - Mus musculus (Mouse), partial (4%) [TC552574]	GTCTTCCCATTAAATGTGAACATTTTAATATGTATGCATTCACCTTGCCTCTTGCACAAA	1.05593e-06	7.49693e-08	1.8681	2.01997	-1.01583	A
A_72_P710424	LOC396781	Sus scrofa IgG heavy chain (LOC396781), mRNA [NM_213828]	TATCTGCAAATGAACAGCCTGAGAACCGAAGACACGGCCCGCTATTACTGTGCAAGAGGT	1.33872e-07	5.91438e-09	-2.09848	1.53387	-1.01775	P
A_72_P405033	FHL1	Sus scrofa four and a half LIM domains 1 (FHL1), mRNA [NM_214375]	TATTACTGCGTGGATTGCTACAAGAACTTTGTGGCCAAGAAGTGTGCTGGATGCAAGAAC	6.81067e-06	6.82424e-07	2.00373	1.9925	-1.02067	P
A_72_P081286	PRC1	Rep: Protein regulator of cytokinesis 1 - Bos taurus (Bovine), partial (21%) [TC577104]	TGGACCTGGTCTGTGTCAGCCATACTGTTTTTTAGTCATATGTATACATGTTCTGATCTT	4.08292e-12	1.22498e-14	1.83659	2.25195	-1.02079	A
A_72_P710376	LOC396781	Sus scrofa IgG heavy chain (LOC396781), mRNA [NM_213828]	TCCCAGAACACGGCCTATCTGCAAATGAACAGCCTGAGAACCGAAGACACGGCCCGCTAT	8.37702e-08	3.32103e-09	-2.13701	1.5414	-1.02376	P
A_72_P715165	LOC396781	Sus scrofa IgG heavy chain (LOC396781), mRNA [NM_213828]	AGACTCTGTGAAGGGCCGATTCGCCATCTCCAGAGACAACTCCCAGAACACGGCCTATCT	2.15127e-07	1.05711e-08	-2.09554	1.45839	-1.02697	P
A_72_P755264		GB	GGCCTATCTGCAAATGAACAGCCTGAGAACCGAAGACACGGCCCGCTATTATCTGTGCGA	1.91442e-07	9.18562e-09	-2.00214	1.57728	-1.0294	P
A_72_P193132	ANK1	ankyrin 1 [Source:HGNC Symbol;Acc:HGNC:492] [ENSSSCT00000007691]	GGAACAGAGACTTCGAGGCTCCCAAGAATGGATGCCAGAGGCTGACAGCACCTTCTCCTT	5.82935e-08	2.12811e-09	1.74208	2.2031	-1.03183	A
A_72_P150911		BW982248 full-length enriched swine cDNA library, adult intestine Sus scrofa cDNA clone ITT010070E09 5', mRNA sequence [BW982248]	AGTGAACCCTGTCCCCTAGTTGCTAAAGCCATTTTATGGCAATAAATTTGGAAATTGAAT	0.000130835	2.09902e-05	1.4608	2.0124	-1.03453	A
A_72_P074716	GTSF1	gametocyte specific factor 1 [Source:HGNC Symbol;Acc:HGNC:26565] [ENSSSCT00000031179]	ACAATGCCACACCCTAGAAGACTCTTGCTTCTTCCTGCTACAGTGGGTTCTTCATTTTTT	4.36672e-09	9.23088e-11	1.71841	2.12452	-1.03638	P
A_72_P399113		AJ957473 KN404_2 Sus scrofa cDNA clone C0007749p11 3', mRNA sequence [AJ957473]	CAAAATGTTCATCTTACTGTGTCACGTCTCTTAAAAACCCTGGACCTGCCTGTGCTCTCT	3.45817e-05	4.52794e-06	1.15936	-2.01838	-1.04005	P
A_72_P711963	LOC396781		TATCTGCAAATGAACAGCCTGAGAACAGAAGACACGGCCCGCTATTACTGTGCAAAAAGT	2.84663e-07	1.48841e-08	-2.08183	1.49128	-1.04194	P
A_72_P608746	SLC22A1	Sus scrofa solute carrier family 22 member 1 (SLC22A1), mRNA [NM_001348975]	AAGAGGCCCCTGGAACTGGTTTCTTAGAATAAATGTAGTTTCATGTACTCTCTGAAAAAA	1.43013e-08	3.93375e-10	1.92006	2.22515	-1.04223	P
A_72_P290294	FCER1A	Fc fragment of IgE receptor Ia [Source:HGNC Symbol;Acc:HGNC:3609] [ENSSSCT00000007026]	TGCACGGGCATAATTCAAAAAATACCAAAAAACTCTACTACTCTCACCATTACCATACAA	1.28161e-06	9.48797e-08	1.17643	2.16769	-1.04279	P
A_72_P100741			AGCTCCTATGTATTTCCACCTCTTTCTATTTATGCAGCTCATCTTCACAGATTGTCCAAA	0.00109429	0.000238416	1.95601	2.00793	-1.04691	A
A_72_P584821	PHKA1	BX672176 Sus Scrofa library (scac) Sus scrofa cDNA clone scac0036.l.07 3prim, mRNA sequence [BX672176]	GTTAAGTTGTCCATCACTATGCTTCCCATATAGTGCTACTTCACTTTTAAAGCAACTTTT	7.40424e-10	9.97113e-12	1.59551	2.10227	-1.04835	A
A_72_P789172			AAATGAACAGCCTCAGAACCGAAGACACGGCCCGATATTACTGTGCGACCCAGGTAGCGC	5.42611e-07	3.33423e-08	-2.12796	1.45599	-1.05261	P
A_72_P214952		rcbe04_d14.y1 cbe Sus scrofa cDNA 5', mRNA sequence [EV896219]	AGCCAGCTGTGACCCTTTGTGCCACATTATATTAATGTTAACAGGAAATAAAGAGTTTAT	0.000161111	2.65228e-05	-1.26274	-2.42072	-1.05391	A
A_72_P465540	CXHXorf21	chromosome X open reading frame 21 [Source:HGNC Symbol;Acc:HGNC:25667] [ENSSSCT00000013346]	TCAACTGAAATCAGCACACCGAGTCTCCATATTTCTCAGTATAGTAATGTGAATCCATAG	0.0002398	4.17726e-05	-2.16854	-1.54052	-1.05672	A
A_72_P786223	LOC100038328	GB	TGAACAGCCTGAGAACCGAAGACACGGCCCGGTATTACTGTTCGACGGGCTATAGCGGTT	8.36954e-08	3.31615e-09	-2.03506	1.62427	-1.05756	P
A_72_P747409	LOC100038329		TATTTATAGTAGTGGTAGTAGCACCTACTACGCAGACTCTGTGAAGGGCCGATTCACCAT	9.16414e-08	3.71074e-09	-2.19551	1.50314	-1.05775	P
A_72_P203077	GMPR	guanosine monophosphate reductase [Source:HGNC Symbol;Acc:HGNC:4376] [ENSSSCT00000001159]	AGCTGCCCGGGATCCCAAACCTCATTGTTAAAACTAACACTTGGCGCCGTTTTCTTTTTT	4.12748e-08	1.41323e-09	1.7293	2.13024	-1.06438	P
A_72_P597185	ETV3	ETS variant 3 [Source:HGNC Symbol;Acc:HGNC:3492] [ENSSSCT00000031985]	AATTTAACTTCAACAAGCTGGTGATGCCCAACTACCCATTCATCAACATTCGGTCAAATG	1.57452e-06	1.20623e-07	1.46279	2.12972	-1.06441	A
A_72_P686674	PDLIM1	Sus scrofa PDZ and LIM domain 1 (PDLIM1), mRNA [NM_001315778]	TTACAAGATGCTTCAGGAGAACAGGAGTTAAATGAGCCTCCGAAACAGTCCACTTCGTTC	6.49941e-09	1.50789e-10	2.05035	2.41527	-1.06539	P
A_72_P444306	LOC100152327	Sus scrofa immunoglobulin lambda-like polypeptide 5 (LOC100152327), mRNA [NM_001243319]	TGGCTGGTTCCAGCAGACACCAGGCCAGCCTCCTCGAACTGTTATCTACAGCACAAACAG	1.48273e-06	1.12389e-07	-2.29209	1.0948	-1.06874	P
A_72_P395588	DNMT3B	Sus scrofa DNA methyltransferase 3 beta (DNMT3B), mRNA [NM_001348900]	GGCTGAAAGATGACAGATGCCTAGAGTTTACCTTATGTTGAATTAAAATCAGTATTTCTC	3.07085e-08	9.90959e-10	-2.05401	-1.12832	-1.07062	P
A_72_P052901		Rep: Transferase hexapeptide repeat containing protein - Chlorobium phaeobacteroides (strain DSM 266), partial (5%) [TC613388]	TTTGAGCCCTGAACAGTTAATCTCAGGCAAGATCGTGTAGCAAATAATTAACTTTATTGA	8.38818e-06	8.70843e-07	-2.02302	-1.05686	-1.07724	A
A_72_P711793	LOC396781	Sus scrofa IgG heavy chain (LOC396781), mRNA [NM_213828]	AGCGTGTTGGAACAAAGACCAAACCACCATGTCCCATATGCCCAGGCTGTGAAGTGGCCG	8.91719e-10	1.2921e-11	-2.91197	1.54608	-1.07793	P
A_72_P435599		BX675592 Sus Scrofa library (scac) Sus scrofa cDNA clone scac0032.d.15 3prim, mRNA sequence [BX675592]	GCACACACTGCCTTTCTGCCCCAAGTTCTCTGTACATGAAATAAAATACGATTTACTCTT	1.50896e-08	4.2024e-10	1.93413	2.36859	-1.0793	P
A_72_P298969		ubiquitin conjugating enzyme E2 D2 [Source:HGNC Symbol;Acc:HGNC:12475] [ENSSSCT00000024841]	ATCTTTGAAATGCATCTTTACACTCTTGCACCAAAATTGAGGAATAAATGTCCACTGCTT	3.89814e-11	2.26766e-13	1.48854	2.0353	-1.07955	A
A_72_P453110		citrate lyase beta like [Source:HGNC Symbol;Acc:HGNC:18355] [ENSSSCT00000010437]	AGTCATTTTTGGAGGAGAAGACTTTCGAGCCAGCATAGGTGCAACAAGTCGTAAGGAAAC	7.15396e-07	4.67744e-08	1.99638	2.26512	-1.07978	P
A_72_P095261		PREDICTED: Sus scrofa sacsin molecular chaperone (SACS), mRNA [XM_013980392]	TGCTTCTGGATGTGAAGCCATGTGATTATTTCTGCTGTTATATTAAGCGCCACAATTTTA	3.78642e-08	1.27044e-09	-2.0365	-1.25579	-1.08422	P
A_72_P507474		Src homology 2 domain containing F [Source:HGNC Symbol;Acc:HGNC:25116] [ENSSSCT00000005160]	ACTTGGAAGAAGGGGACTTTAGAATCTTCTGGTCTCCTGAGGAGTTTAAGATCGAGAGCT	0.00122768	0.000272174	-1.20445	-2.32343	-1.08424	P
A_72_P713930	LOC396781		AAGCGTGTTGGAATACACCAGCCGCAAACATGTCCCATATGCCCAGGCTGTGAAGTGGCC	3.51615e-09	7.12683e-11	-3.17774	1.69209	-1.08618	P
A_72_P323548	IGF2BP2	insulin like growth factor 2 mRNA binding protein 2 [Source:HGNC Symbol;Acc:HGNC:28867] [ENSSSCT00000033522]	AATGCCAGTTTCCTCTACTGCAAACAGTGTTCTGTGACAAAAACAAAAACAAACAAACAA	2.83958e-09	5.5539e-11	2.02498	2.60686	-1.08823	P
A_72_P454958	PDE3A	Sus scrofa phosphodiesterase 3A (PDE3A), mRNA [NM_213736]	AATAACTCAGCACCTCCTGCAGAACCACAAGATGTGGAAGAAAGTCATTGAGGAGGAACA	4.17584e-08	1.43457e-09	2.03473	2.03201	-1.09232	A
A_72_P314458		Rep: Paired mesoderm homeobox protein 2B - Homo sapiens (Human), partial (6%) [TC607244]	GACTCCTGGGAGCCCTGACCCCTCCCCAGCTGGAGCAAATAAAGTCTGCAAACAGAAAAA	1.53397e-06	1.17064e-07	1.04438	-2.20103	-1.09483	P
A_72_P511680			CGGGCGGCGGCGGCCCGCTGTATATATCTCCGCGCACCCCGCCAGGTCGCGCACAGCGCC	1.23061e-05	1.3551e-06	1.22788	-2.09418	-1.09677	P
A_72_P490090	PAX2	paired box 2 [Source:HGNC Symbol;Acc:HGNC:8616] [ENSSSCT00000011548]	ATGAAGTCAAGTCGAGTCTATCTGCATCCACCAACCCCGAGCTGGGCAGCAACGTGTCAG	2.61506e-05	3.28687e-06	1.28571	-2.09022	-1.10128	P
A_72_P350488		Rep: Soluble guanylate cyclase 1 alpha 3 - Sus scrofa (Pig), complete [TC518096]	GAGAGTACTGTAGGCCTTGGGAAAATATAGTTACAGTCTCACAGTTATGTGAAGTTAATA	2.85113e-10	2.9542e-12	2.3522	2.02828	-1.10168	P
A_72_P268975	SMTN	Sus scrofa smoothelin (SMTN), mRNA [NM_001244360]	TGCCCTGTCTGTCGCGACACCCTCCCACGCATGCACGCAGCGTTTTGATAAATTATTGGT	1.05048e-08	2.7042e-10	2.40217	2.68965	-1.10359	P
A_72_P308033			AAAGTAAAAGTGGCCAAGACTTTTTTCTTTTGTCCCATTTTTCTGTTGTGGTTTCTCTTC	2.44554e-07	1.23165e-08	-3.31733	-1.27368	-1.10475	P
A_72_P133356	PAK1IP1	PAK1 interacting protein 1 [Source:HGNC Symbol;Acc:HGNC:20882] [ENSSSCT00000001135]	GATAAGAAAGTTTCCCCATCTTTACTGTGTGAAGTAAACACCAACGCCAGGCTGACCTGT	2.22568e-13	2.80357e-16	-2.21679	-1.18449	-1.10719	P
A_72_P175036		Rep: Uncharacterized protein DKC1 - Homo sapiens (Human), partial (51%) [TC624928]	TAGAAAGTTCGGAAGCATTCAGTCAGCTTCACGAAATGCTGTAGAGCTGGGTTGTGGATT	2.05494e-10	1.9202e-12	-2.20101	-1.24705	-1.10831	P
A_72_P413903		GB	AACAATGGTGTTAATTGGTATTATTCTATGGATCTCTGGGGCCCAGGCGTTGAAGTCGTC	5.71411e-07	3.56093e-08	-2.12227	1.30838	-1.1166	P
A_72_P072471	RTP4	Rep: Receptor (Chemosensory) transporter protein 4 - Bos taurus (Bovine), partial (47%) [TC546493]	CCTTTGGCCAGGAGCAACTCAGGAGGGGCACTGTCTGTGCCTGTGTTGTTGCTCTGTTTA	0.000614231	0.000122697	-1.63881	-2.49876	-1.11687	A
A_72_P561029	FHL1	Sus scrofa four and a half LIM domains 1 (FHL1), mRNA [NM_214375]	ATGTTAGGATTTAGCGAAAAGCAACCCTGCAGCAACGTTACTGTCCTGATGCTGCAGTTA	0.000629681	0.000126274	1.79506	2.01565	-1.11834	A
A_72_P094976	SYTL4	PREDICTED: Sus scrofa synaptotagmin-like 4 (SYTL4), mRNA [XM_013986295]	TTGTTCTCCACCCCATGAAATGTATGTGTGTTTCAATAAAGCTTTCTCCCTTGTCAAAAA	2.4219e-08	7.41586e-10	2.11008	2.32801	-1.123	P
A_72_P180671			TATAGCGGTTCCAATCATTTACTATGCTATGGATCTCTGGGGCCCATGCGTTGAATTCGT	1.94724e-07	9.39659e-09	-2.70849	1.36759	-1.12442	P
A_72_P211512			CCGACCTTTGTGTATATCTTAGAATGCCAGTTTAATAAAGTGTGTACACGTGCATAAAAA	1.05554e-06	7.48933e-08	-1.38632	-2.37967	-1.12621	A
A_72_P748030	STMN1	Sus scrofa stathmin 1 (STMN1), mRNA [NM_001009582]	AAATTAGAAGCTGCAGAAGAAAGACGCAAGTCCATGAAGCTGAGGTCTTGAAGCAGCTTG	2.26491e-05	2.77778e-06	-2.14214	-1.14847	-1.12679	P
A_72_P063026		rcli15b_g23.y1 cli Sus scrofa cDNA 5', mRNA sequence [EV958937]	CCCTGTTCCTGATCTTATATAAATGGAATCATGCAGGTTGGCTTCTTGCGCTTTAAAAAA	0.000628843	0.000126062	-1.25501	-2.51604	-1.12755	P
A_72_P389823			TCAAAACCAAAAAGGAAGAGAAAGGAGCTCTCTGACCTGAGGAAGGGAATCACAGAAAAC	9.98006e-07	6.98968e-08	-2.05952	-1.47071	-1.13121	A
A_72_P489950	BLNK	PREDICTED: Sus scrofa B-cell linker (BLNK), mRNA [XM_001928233]	CTGGTGAGGCTGAGTTATCATGCTACTAACATTCTCCAAATAAATGTCTCTATTTAAAAG	1.43446e-10	1.20899e-12	-2.4735	-1.62038	-1.13187	A
A_72_P710171	LOC396781	Sus scrofa IgG heavy chain (LOC396781), mRNA [NM_213828]	ACAACTCCCAGAACACGGCCTATCTGCAAATGAACAGCCTGAGAACCGAAGACACGGCCC	9.64336e-08	3.94454e-09	-2.06905	1.59364	-1.13289	P
A_72_P411533		AJ950161 KN404_1 Sus scrofa cDNA clone C0007743n23 3', mRNA sequence [AJ950161]	TCTTACTGTGAACACCTGGGTACAGCCCCTAATCAATGATGAGTGGGGGATAAATACTTC	0.00214168	0.000516734	1.11421	-2.02683	-1.13455	A
A_72_P255517		Rep: Surfeit locus protein 2 (Surf-2). - Bos Taurus, partial (93%) [TC616288]	AAACCAAAGACCTTCAGCTCTTTTAAGCAGTCGGGTTAATAAAGGTGGCTGGAGAAGACC	1.97985e-11	9.15944e-14	-2.17305	-1.29501	-1.1375	P
A_72_P634091	MYLK	UMC-pnatal3-001-d03 Perinatal ovary pnatal Sus scrofa cDNA 3', mRNA sequence [CO953625]	GGTTTAATATACCTTCATTCTGAACATACTCCAGCAACCTGACCCACCTTATGGGTTCCA	3.10601e-05	4.00908e-06	1.80785	2.03993	-1.13883	P
A_72_P321278			CAATGTGCCTTTTCTGGAAAGATGGTCCGTAACATTCTAGTGAATTCACATTGGACCTGT	1.05358e-09	1.57809e-11	2.08348	2.56828	-1.13898	P
A_72_P285189	TTC9	tetratricopeptide repeat domain 9 [Source:HGNC Symbol;Acc:HGNC:20267] [ENSSSCT00000023708]	GGATTCACATACCATTGAAGCCCACTCTCAGTGCCCTCTGATGACCACGCATACCATTCT	5.80406e-08	2.11489e-09	2.45425	2.7447	-1.14	P
A_72_P477943	EGLN3	egl-9 family hypoxia inducible factor 3 [Source:HGNC Symbol;Acc:HGNC:14661] [ENSSSCT00000002196]	ACACTTTGCCAGACGAACTCATTTACTAACTCCAGAAATACCTGCAGACAACCTAGCTGG	2.1256e-08	6.3676e-10	2.48236	2.64857	-1.14044	A
A_72_P086446	TAF3	TATA-box binding protein associated factor 3 [Source:HGNC Symbol;Acc:HGNC:17303] [ENSSSCT00000012178]	ATTAGTGCTTTTTTGAGAGGGCTGGGGGTGGGGAAGTGCAAAATAAAGATTATTGGCTAT	0.00112063	0.000245451	-1.04721	-2.43473	-1.14049	P
A_72_P755876	CDKN3	Sus scrofa cyclin dependent kinase inhibitor 3 (CDKN3), mRNA [NM_214320]	CCGGGACAAATTAGCTGCACATCTATCATCAACCGAGTCACTATCAAGATCTGTATCTAG	4.0751e-08	1.39249e-09	-1.12096	-2.48187	-1.14272	A
A_72_P282739		Rep: Mesoderm induction early response 1 homolog (Xenopus laevis) (Mesoderm induction early response 1 homolog (Xenopus laevis), isoform CRA_d) - Homo sapiens (Human), partial (5%) [TC533072]	GCTCCTAGGCGGCAGTGTTTCCTTCCTTGACCTAATACATCCTTTTCTAATCCTCAAAAA	4.54034e-05	6.20068e-06	-1.10604	-2.14549	-1.14503	P
A_72_P684537	PHKA1	BX672176 Sus Scrofa library (scac) Sus scrofa cDNA clone scac0036.l.07 3prim, mRNA sequence [BX672176]	GGCTACATTTCTCTGGGTTTAAGTTGTCCTCACTATGCTTCCCATATAGTGCTACTTCAC	4.91347e-10	5.75037e-12	1.66172	2.08535	-1.14631	A
A_72_P317098	GPD2	glycerol-3-phosphate dehydrogenase 2 [Source:HGNC Symbol;Acc:HGNC:4456] [ENSSSCT00000017283]	GAGCTGCATGCATTTATAGAGCAATAAGAGGATGTATTTAATGTGCCTTGTTTTTAACTG	5.33821e-10	6.39417e-12	2.09297	1.61339	-1.15151	A
A_72_P515581	GHITM	Sus scrofa growth hormone inducible transmembrane protein (GHITM), transcript variant 1, mRNA [NM_001244382]	CAGAGCTTTCCTTCTCTATCCATAGACCATTATTTTGCCATTTGTAAGTTTTTGATACAG	9.23696e-07	6.36135e-08	-1.48595	-2.5107	-1.15273	A
A_72_P655421	URB2	URB2 ribosome biogenesis 2 homolog (S. cerevisiae) [Source:HGNC Symbol;Acc:HGNC:28967] [ENSSSCT00000011152]	GCAATAGAATCCTAAAAATCGCTCCTGGAATGAGGTGAATCAATAAAAATTTCTGAGTCT	6.54474e-12	2.30834e-14	-2.23232	-1.23016	-1.15275	P
A_72_P209987	ADORA3	Sus scrofa adenosine A3 receptor (ADORA3), mRNA [NM_001243435]	CTGTATCATCTACTTTAAAGGTGAAGTGCCAGAAGTTGTGCTGTACTTGGGCATCCTGCT	4.62518e-09	9.90035e-11	2.33795	1.95174	-1.15415	P
A_72_P243607			TTCGAAATAACATAGTGCCTAGGTCAGTCGAAACCATCCCAGTTTCCCCAGAAATGCAGA	0.00192864	0.000458362	-1.07872	-2.0682	-1.1552	P
A_72_P111176		UMC-p6mm3-002-c12 6mm ovarian follicle p6mm Sus scrofa cDNA 3', mRNA sequence [CO946139]	TGAAATATGCACGGAAGAAGCTGAGATTGAAATCAGGGTGGGGTGGAGTCTTTTACACGA	0.00228888	0.000558811	-1.01918	-2.38165	-1.15837	P
A_72_P178546	RASGEF1B	Rep: Extracellular solute-binding protein family 3 precursor - Serratia proteamaculans (strain 568), partial (5%) [TC536438]	AAGTCTCTTCTACCCGTTTCTCTGGACAAGTGTCGCTTTGTTTCGAGTGTTTCTCATCCT	9.10361e-05	1.38713e-05	1.16454	-2.11947	-1.15929	P
A_72_P049351		1103830 MARC 4PIG Sus scrofa cDNA 5', mRNA sequence [DN106449]	CTGTTCAGAAGCACAAAACTCTCTCCTGAAAGAGAGAAACAGAGACATTCCCTAAACTAA	4.07669e-07	2.34165e-08	2.31509	2.27274	-1.16451	P
A_72_P339943	SLC3A2	Rep: SLC3A2 protein - Bos taurus (Bovine), partial (25%) [TC531073]	TACAGATGAACTCCCAAATAGGGCATTTTCTGCTTCAAATAAATGTCAGCCCCGCAAAAA	2.80227e-06	2.37849e-07	-1.38667	-2.00161	-1.16459	P
A_72_P137806		1110974 MARC 4PIG Sus scrofa cDNA 5', mRNA sequence [DN111829]	CAGTGCACAAGAATAAGAAAGATCCACGTTCTCTCATTGTGACCCTCACATTGAATAATT	2.97731e-07	1.57515e-08	-2.29184	-1.44203	-1.16713	P
A_72_P241037		PREDICTED: Sus scrofa uncharacterized LOC106505983 (LOC106505983), ncRNA [XR_001300933]	GTCTTTTTCCCCAGAATTGATTGGCCTGAATTTATCTACCCATCTGTATTTTTAGTTCCG	5.28194e-06	5.05657e-07	-1.54328	-3.71019	-1.16865	P
A_72_P444310		Rep: IGL@ protein - Homo sapiens (Human), partial (97%) [TC583740]	ACTGTCAGTCATACGATGATAGTTATACTCCTCATATTTTCGGCGGTGGGACCCATCTGA	9.63185e-09	2.43316e-10	-2.85922	1.17128	-1.17274	P
A_72_P341088		Rep: Uncharacterized protein C1orf54 precursor. - Canis familiaris, partial (98%) [TC591915]	CTCGTTGGATGGAGATTTGGGAACAGGAAATTGGAAAATCAATAAATGAAATAATCCCAA	3.67968e-09	7.551e-11	2.00253	1.84972	-1.17281	P
A_72_P073471		MI-P-AY1-nqe-e-05-0-UI.s1 MI-P-AY1 Sus scrofa cDNA clone MI-P-AY1-nqe-e-05-0-UI 3', mRNA sequence [BI400546]	TAAATGTTCACCAGGAGCTGACTAAATCAACTGCAGCATATTCATTCAACAGAACCTTAT	0.000608811	0.000121489	-1.52065	-2.21955	-1.17389	A
A_72_P303114	SIRT5	Sus scrofa sirtuin 5 (SIRT5), mRNA [NM_001105308]	TTCTGGAAATCCATGGTAGTTTGTTTAAAACCCGGTGTACCTCTTGTGGAGCTGTAGCTG	0.000216022	3.69874e-05	-2.20937	-1.10893	-1.17702	P
A_72_P114516			TATTTGCCATTGATGATCGTTCTCGTTTTTCTTTTCGGAGGAACGAGAGGGAGAGAACGC	6.24155e-10	8.00511e-12	-2.91945	-1.27764	-1.17721	P
A_72_P229672	MEIS1	PREDICTED: Sus scrofa Meis homeobox 1 (MEIS1), mRNA [XM_013996096]	AACGCCAAGCCCAGTTGTAGTTGTTTGAGTGCAGTAATGAAATCTGAATCTAAAATAAAA	6.70587e-10	8.80027e-12	1.88312	2.09445	-1.1818	P
A_72_P635404	BCKDHB	Sus scrofa branched chain keto acid dehydrogenase E1 subunit beta (BCKDHB), mRNA [NM_001123219]	TTCTATATCCCAGACAAATGGAAATGCTATGATGCCCTTCGCAAAATGATCAACTATGAC	3.76037e-05	4.99511e-06	-2.32429	-1.19797	-1.18194	P
A_72_P151546	EARS2	glutamyl-tRNA synthetase 2, mitochondrial [Source:HGNC Symbol;Acc:HGNC:29419] [ENSSSCT00000011813]	GACCACGAAGCAAAGTTTCCCCAAATTTCAGACACACATAAAATATGAGATAATAAACGT	1.58792e-07	7.28444e-09	-2.19899	-1.12254	-1.18407	P
A_72_P312988	LGALS9	Sus scrofa galectin 9 (LGALS9), transcript variant 1, mRNA [NM_213932]	TCTCCAGAGGCCAGAGCTTCTTGGTGTGGATCCTCTGTGAAAGCCACTGCTTCAAGGTGG	1.77637e-06	1.39138e-07	-1.63981	-2.14255	-1.18703	A
A_72_P245782		ADP-ribosyltransferase 5 [Source:HGNC Symbol;Acc:HGNC:24049] [ENSSSCT00000016149]	ATGGTCTACACCAACTCCTCCAACACCTTGTACCGGGAGCTGAACCAGGCCGTGCGCACG	1.37539e-05	1.54382e-06	-1.16909	-3.08028	-1.18719	P
A_72_P551926		Rep: SEC6-like protein C14orf73. - Canis familiaris, partial (28%) [TC538817]	CCTTCCAGCACCACCCTCGTCTGAAAGTGAAGAAAAGAGTATTTATTTTTAAAATAAACA	6.78911e-07	4.39256e-08	2.01702	1.94016	-1.18933	P
A_72_P233947		Rep: Ubiquitin-associated domain-containing protein 1 (E3 ubiquitin-protein ligase subunit KPC2) (Kip1 ubiquitination-promoting complex protein 2) (Glialblastoma cell differentiation-related protein 1). - Canis familiaris, partial (33%) [TC531364]	TGTTATGCTTAAAGAGAAAAATAAAACCAGCAACCGGTACCTGCTGTTCAGCCGCAAAAA	0.000205066	3.48673e-05	-1.48651	-2.07093	-1.19141	P
A_72_P731693	STMN1	Sus scrofa stathmin 1 (STMN1), mRNA [NM_001009582]	TGGAGGAAATTCAGAAGAAATTAGAAGCTGCAGAAGAAAGACGCAAGTCCCATGAAGCTG	3.32561e-06	2.93465e-07	-2.34997	-1.33999	-1.19258	P
A_72_P066076		Rep: MSTP119. - Canis familiaris, partial (93%) [TC536672]	GTGAAGAGAATACAAGTCAAACTCTCCAACCTTCGAATTGATGGGAAGAATTTCAATAAA	5.03853e-10	5.95442e-12	1.91059	2.46911	-1.20027	P
A_72_P373598		Rep: Chromosome 10 SCAF15019, whole genome shotgun sequence - Tetraodon nigroviridis (Green puffer), partial (3%) [TC623958]	TTGAGTTGGCAGCTGCTTGTCAATCTGCTCTCCACCCATCCATTCAATAAACTGTACACA	1.55495e-07	7.10468e-09	-2.01715	-1.33173	-1.20043	P
A_72_P682918	BLNK	B-cell linker [Source:HGNC Symbol;Acc:HGNC:14211] [ENSSSCT00000011493]	GTAATATCTGGTGAGGCTGAGTTATCATGCTACTAACATTCTCCAAATAAATGTCTCTAT	1.42911e-09	2.2944e-11	-2.44892	-1.65024	-1.2007	P
A_72_P371118		Rep: GNAS complex locus - Sus scrofa (Pig), partial (69%) [TC579551]	GCCTGCTCTTCTATCTGTGACTCTGTTCTACAAGTAAAACTTAAGTATTAACAAATGTGA	2.07767e-05	2.51149e-06	1.02866	-2.18	-1.20515	P
A_72_P293029		943580 MARC 4PIG Sus scrofa cDNA 5', mRNA sequence [CN156206]	GGTGACTCCTGGGAGCCCTGACCCCTCCCCAGCTGGAGCAAATAAAGTCTGCAAAGAGGC	5.18082e-07	3.15266e-08	1.02354	-2.4905	-1.20557	P
A_72_P625612	HSPD1	Sus scrofa heat shock protein family D (Hsp60) member 1 (HSPD1), mRNA [NM_001254716]	TTAAAAAAGCACTCAAAATTCCTGCAATGACCATTGCTAAGAATGCAGGTGTTGAAGGAT	0.00278155	0.000700181	-2.00456	-1.31099	-1.20813	A
A_72_P505830		DExD-box helicase 21 [Source:HGNC Symbol;Acc:HGNC:2744] [ENSSSCT00000011217]	GGTTTGGATAGGAATGGGTACTTTATTAAGTTGATTAAAAGGACACTGTACCTTTAGGAA	6.37802e-05	9.19827e-06	-2.01253	-1.45177	-1.20989	A
A_72_P566644	GHITM	Sus scrofa growth hormone inducible transmembrane protein (GHITM), transcript variant 1, mRNA [NM_001244382]	GGTCACCTGCAGTTTTTCTTTGAATACTTAGAACGTAGTACTTGTGTAATGGTGAGCCAT	0.00136346	0.000306649	-1.68716	-2.48881	-1.21081	A
A_72_P733328	SPP1	Sus scrofa secreted phosphoprotein 1 (SPP1), mRNA [NM_214023]	ATTGCTAAAGCCTGACCCATCTCAGAAGCAGACTTTCCTAGCGCCACAGAATACTATTTC	0.000337306	6.18249e-05	1.19653	2.00049	-1.21176	A
A_72_P191081	MTRF1	Sus scrofa mitochondrial translation release factor 1 (MTRF1), mRNA [NM_001243580]	TATTTTCCTGTACAGGACTGTCCAGCTCTTCAAGTAGAAATGAAGCATGCATCATTGAAA	0.000250784	4.39675e-05	-2.13782	-1.19746	-1.21288	A
A_72_P110296			TGCCGACTTCCTGACCCACAGAAACTCTGTGACATAATAAATGTTAATTGCCGCAAAAAA	6.03885e-07	3.7965e-08	2.01863	2.30596	-1.21481	P
A_72_P791495		Rep: IGL@ protein - Homo sapiens (Human), partial (77%) [TC534584]	TTCTGTGGTCTATATAAGGGAAGTGGTACCTACACTTATATTTTCGGCGGTGGGACCCAT	6.00685e-07	3.775e-08	-2.57472	1.28111	-1.21538	P
A_72_P330064		Rep: LOC525619 protein - Bos taurus (Bovine), partial (23%) [TC537975]	GTGTTCGTGAGAGAAGCCAACAAAGCATTCCTCTATTTTTCATTTTAACCTTCATTTACT	3.49963e-07	1.93004e-08	-2.03732	-1.29915	-1.2161	A
A_72_P090326			ATTAGAAGACTAGAAGGATTCATGCAACCCTCTTGCTACTGGGACACCATTGTGTCACTC	5.23546e-05	7.32506e-06	1.1013	-2.14805	-1.21751	P
A_72_P361798		Fanconi anemia complementation group E [Source:HGNC Symbol;Acc:HGNC:3586] [ENSSSCT00000001724]	TAACTGCCCTGACCTCCTTCTGTGCCAAGTATAGTTATGCCGTCTGCACAGCCCTCCTTG	9.30717e-05	1.42305e-05	1.05066	-2.32065	-1.22026	A
A_72_P147446		rcst02_c8.y1 cst Sus scrofa cDNA 5', mRNA sequence [EW030444]	GGGGGAAGAAAATCAGTAAACTTAAGATACTTGTTTGCAAGATAGTACATCGCAGAACAT	5.22315e-05	7.30545e-06	1.06532	-2.3709	-1.22159	P
A_72_P388773		Rep: PREDICTED: pregnancy-induced growth inhibitor isoform 1 - Pan troglodytes, partial (22%) [TC617997]	AGACTTTGGGGGAAACACGGAGTCTGTCCTCACCTGGAAGTACCAGAAGGAGCGAGCCAT	1.24902e-07	5.43225e-09	1.10479	-2.32924	-1.22605	P
A_72_P614619	SLC29A1	solute carrier family 29 member 1 (Augustine blood group) [Source:HGNC Symbol;Acc:HGNC:11003] [ENSSSCT00000001899]	GTGGTGGGGGCCATACCACTGGGTCCCTGTCTCAAAAATGACTCCCTGGAGTTCCTGTTA	4.23816e-06	3.92144e-07	1.04327	-2.02292	-1.22776	P
A_72_P035726	ACR	Sus scrofa acrosin (ACR), mRNA [NM_214033]	TGATTTGACCTCATTTTCACCTGATTTGGACCCATTGCACACCTCATCCCTGAGAAAAAA	3.38153e-05	4.41598e-06	1.05832	-3.02202	-1.23129	P
A_72_P219917	WNT11	reep25c_n11.y1 eep Sus scrofa cDNA 5', mRNA sequence [EW103568]	TGCGGACAACCTCAGCTACGGGCTCCTCATGGGGGCCAAGTTTTCCGATGCTCCTATGAA	2.28737e-06	1.87231e-07	1.06293	-2.21425	-1.23432	A
A_72_P201887		BP461375 full-length enriched swine cDNA library, adult ovary Sus scrofa cDNA clone OVRM10043H01 5', mRNA sequence [BP461375]	CATGACCTGTACTGTGAAATTGTGTTTAGGGTCTTGTGACCAAAAAGTAACCGTTAATAG	6.79881e-09	1.59518e-10	1.61991	2.18459	-1.23535	P
A_72_P716913		Rep: IGL@ protein - Homo sapiens (Human), partial (77%) [TC534584]	ACTACTTCTGTGCTCTGTATAAGGGAAGTGGTACCTACACTTATATTTTCGGCGGTGGGA	1.55605e-05	1.79008e-06	-2.31034	1.20094	-1.23753	P
A_72_P354758		PREDICTED: Sus scrofa uncharacterized LOC100737471 (LOC100737471), ncRNA [XR_297442]	ATCTCTCCCCTTGCTAATATTTGTATAGAATAGCATTTGTGTAGACTAGTAACCCGTTGA	0.000112142	1.76144e-05	1.05266	-2.18313	-1.23776	P
A_72_P088376	CD40	Sus scrofa CD40 molecule (CD40), mRNA [NM_214194]	CATATACATGACTGTCCACCACTGCATTGTTCGTGACAGTGAGTGACTGGAAACTGCTTA	6.85447e-10	9.03583e-12	-2.10637	-1.71075	-1.23786	A
A_72_P580967	MYLK	Rep: MYLK protein - Homo sapiens (Human), partial (74%) [TC559512]	TTTAATCATTAGCGATGTCTGCGGTGATGATGATGCCAAGTACACCTGCAAGGCTGTCAA	1.9759e-07	9.55301e-09	2.01527	2.932	-1.2379	P
A_72_P177411	ANPEP	Sus scrofa alanyl aminopeptidase, membrane (ANPEP), mRNA [NM_214277]	CCTTTTCCATAAAGACCCTGAACCTGAGAATCAACAGGGCATCAGATCTGTATATTTTTT	5.17296e-09	1.13736e-10	1.73538	2.6312	-1.23855	P
A_72_P444250	MX1	Sus scrofa myxovirus (influenza virus) resistance 1, interferon-inducible protein p78 (mouse) (MX1), mRNA [NM_214061]	TAACAGAGGAGTTACAGAAGTATGGCTCCGATATTCCAGAGGATGAAAGCGGGAAGATGT	0.00319648	0.000822637	-1.7876	-2.00392	-1.24289	A
A_72_P318838			CTTGCAGAAAACACTTAGTGATTACTTTACCCAAAAACGGGGGCACTGAAAATATTTAAA	1.60541e-05	1.85703e-06	1.00957	-2.28789	-1.24338	P
A_72_P045731		932337 MARC 4PIG Sus scrofa cDNA 3', mRNA sequence [CK461598]	GTATATGTTTCACCAGGCATCTGGAGGCTTCATCAATGTTTATATTTTCCTTTGCTGATG	1.04993e-05	1.12776e-06	2.81382	1.93216	-1.24445	A
A_72_P592664	LYSMD2	LysM domain containing 2 [Source:HGNC Symbol;Acc:HGNC:28571] [ENSSSCT00000005112]	GCAAAACATGGTTGCTGTTTAAGTGATGCTGATTTTGCTATGTGTTTATAACTTAAGTGC	1.22755e-05	1.35117e-06	-2.0045	-1.63518	-1.24608	A
A_72_P007576		Rep: SEC6-like protein C14orf73. - Canis familiaris, partial (28%) [TC538817]	CCTTCCAGCACCACCCTCGTCTGAAAGTGAAGAAAAGAGTATTTATTTTTAAAATAAACA	1.89973e-07	9.09772e-09	2.01126	1.97863	-1.25073	P
A_72_P165836	CALCB	Sus scrofa calcitonin-related polypeptide beta (CALCB), mRNA [NM_001102473]	GGGGACACATGTAAGGTGATGCTGTGCTTTGTCTAAGAACATGATTGTATAATTTGTTTA	2.72066e-06	2.29801e-07	1.0764	-2.04231	-1.25213	P
A_72_P440571	LGALS9	Sus scrofa galectin 9 (LGALS9), transcript variant 1, mRNA [NM_213932]	TTCTACATCAACTTGCGCTCGGGGAGTGACATCGCCTTCCACCTGAATCCCCGCTTCAAG	1.85359e-06	1.46545e-07	-1.65221	-2.20649	-1.25268	A
A_72_P478123	CEBPE	CCAAT/enhancer binding protein epsilon [Source:HGNC Symbol;Acc:HGNC:1836] [ENSSSCT00000002275]	TATCTGCCTACATCGAATCTGGGGAGGAACAGCTCCTCTCCGACCTCTTCGCTGTGAAGC	6.4896e-11	4.42915e-13	2.60479	2.06153	-1.25386	P
A_72_P194652	URB2	URB2 ribosome biogenesis 2 homolog (S. cerevisiae) [Source:HGNC Symbol;Acc:HGNC:28967] [ENSSSCT00000011152]	GTTCAGGTGCTTTAACTGATAGTGTTGAAATATGTGGACAGTCCTTTTGGGTTTATATAA	2.20001e-10	2.08599e-12	-2.33681	-1.2848	-1.25494	P
A_72_P274514			TTTATCTTGTGTGCACATCCCTCCCCAACATCTCCATTCTATTAACGGTCAGGAGCATAT	2.70649e-05	3.41666e-06	1.17595	-2.17101	-1.25525	P
A_72_P681668	FAAH	Sus scrofa fatty acid amide hydrolase (FAAH), mRNA [NM_213914]	TATGACTGCAGTAACCCCCTCTTTGGCCAGACCACGAACCCATGGATGTCGTCCAAGAGC	5.56783e-05	7.86916e-06	1.00342	-2.42312	-1.25601	P
A_72_P149171	POLR1C	RNA polymerase I subunit C [Source:HGNC Symbol;Acc:HGNC:20194] [ENSSSCT00000028506]	CAGTCAATACATTTTGTTAAATGTGCCACAAAATGTGACTTTTATGCCTTTGTGAGGCTT	1.1643e-10	9.35966e-13	-2.31418	-1.3177	-1.25691	P
A_72_P229617		936961 MARC 4PIG Sus scrofa cDNA 3', mRNA sequence [CK465817]	CATGGGCAAAAATTCTTTAAAAGGGAATCATTCCTAAATAAAATTCAATGGGGGGTTGCT	3.65315e-06	3.28094e-07	1.0542	-2.23889	-1.2578	A
A_72_P478884	PTGR2	PREDICTED: Sus scrofa Zinc binding alcohol dehydrogenase, domain containing 1, transcript variant 2 (LOC100156930), mRNA [XM_003128657]	GTGACCATAGGTGGTATTTTCTTAGTTGCACATCATAATTCTTTCCTGTATCCTCAATAT	0.000258154	4.55788e-05	-3.21365	-2.0222	-1.2608	A
A_72_P021646			GTGTCCCCTTCTGCCTGGCAAAGCAATAAAGCTATTCTTTTCTATTTTACCCGTGAAAAA	0.000297513	5.36523e-05	-1.06999	-2.00379	-1.26159	P
A_72_P709972	CDKN3	Sus scrofa cyclin dependent kinase inhibitor 3 (CDKN3), mRNA [NM_214320]	TTCAGAATAATCGAAAAACCTTAATACACTGTTACGGAGGACTTGGGAGATCTTGTCTTG	7.30855e-09	1.74228e-10	-1.22053	-2.81462	-1.26221	P
A_72_P504314	NKRF	NFKB repressing factor [Source:HGNC Symbol;Acc:HGNC:19374] [ENSSSCT00000036344]	ACTGTCTGTTCTTGGTGCCTTGCAGAGAGACTCACAGCAACTCTCCATTATAGCTTTTAC	6.4476e-07	4.11153e-08	-2.24515	-1.42208	-1.26321	A
A_72_P355883			ATCTCTAGAGTTAGTTCAAGGTAAACTAGACTGAGAGCTGTCCGGGGGCAGAGTGAAAAT	2.68505e-06	2.26153e-07	1.03411	-2.19474	-1.26341	A
A_72_P310918		Rep: Scmh1_predicted protein - Rattus norvegicus (Rat), partial (4%) [TC565154]	AGGGGGAGATTGGTAATTGATTTAATCTTTAATGAGGAACTCGGTGATGTTTTGTGGTCT	1.50916e-05	1.7237e-06	-1.0199	-2.20797	-1.26349	P
A_72_P364763	LYAR	Ly1 antibody reactive [Source:HGNC Symbol;Acc:HGNC:26021] [ENSSSCT00000009549]	CATTCTGCCGATCTCTTCCTTTCATGACTGCTTGTAAAACATGTAATGAATTAAAACAAC	3.23043e-08	1.04912e-09	-2.34483	-1.23943	-1.26399	P
A_72_P131251		Rep: LRRGT00085 - Rattus norvegicus (Rat), partial (5%) [TC588409]	TGAAAGTTTTTATCCCTTTACTAACTTTCTCTATTTCCCCCACCACCTAGTCCTGAAAAA	0.000195231	3.29447e-05	1.08976	-2.18205	-1.26597	P
A_72_P284264			AATTTTTCCCAGGCATTAAATTAGGGGGAATCTTCCCTTTCACATAAGGGCCATCTCCCC	2.17811e-05	2.65486e-06	1.05028	-2.2077	-1.26848	P
A_72_P601078	HSPD1	Sus scrofa heat shock protein family D (Hsp60) member 1 (HSPD1), mRNA [NM_001254716]	CATTCCAGCCTTGGAGTCAATAACTCCAGCTAATGAAGATCAAAAAATTGGTTAGAAATT	0.000209621	3.57522e-05	-2.08378	-1.33207	-1.26895	A
A_72_P376073			TTTCCAATTATACCAGTTTGGAGGGTCAGAATTTCACCCAGGCCCCCCACTTCAGAAAAA	1.80773e-05	2.12847e-06	1.04755	-2.03455	-1.27017	P
A_72_P030596			AAACTCTGCACCCACCCCTTTGTAGGGGAAAATTTTATCATCTCGTTCTGACGACTCGTT	1.48203e-05	1.6866e-06	1.13018	-2.21309	-1.27209	A
A_72_P487478	LZTS1	PREDICTED: Sus scrofa leucine zipper, putative tumor suppressor 1 (LZTS1), mRNA [XM_001925505]	GAGATTGACCTTGAGGGGGCCGACATTCCCTACGAGGACATCATCGCCACTGAGATCTGA	1.11346e-07	4.71519e-09	1.14209	-2.46593	-1.2723	P
A_72_P335073			CCTTAGGGAATGGGAGTGCTGGACAAGACTCAGCTAAAACCAAACAAAGGAAAAGAAAGA	5.63399e-07	3.50326e-08	-1.06083	-2.65583	-1.27348	P
A_72_P773461			GACGAGGCCGACTACTTCTGTACTCTGTATAAAAGTAGTGCTAATGCCACAGTGATGTAA	2.87267e-06	2.45601e-07	-2.41619	1.26549	-1.27546	P
A_72_P757703	STMN1	Sus scrofa stathmin 1 (STMN1), mRNA [NM_001009582]	AGAAGAAATTGAAGCTGCAGAAGAAAGACGCAAGTCCCATGAAGCTGAGGTCTTGAAGCA	5.45806e-06	5.25767e-07	-2.58418	-1.35733	-1.27823	A
A_72_P242862		PREDICTED: Sus scrofa protein FAM71F1-like (LOC100519990), mRNA [XM_003134706]	GGGGCCAGAAATGAATTCCAGCCAAAGGCCTCTCCTTAAATGTGCCTTTTTTGCCAAAAA	4.03563e-06	3.69892e-07	1.07841	-2.00516	-1.27977	P
A_72_P743367	STMN1	Sus scrofa stathmin 1 (STMN1), mRNA [NM_001009582]	AATTTCAGTAAATGGCGGAGGAGAAGCTGACCCACAAAATGGAAGCCAACAAAGAGAACC	2.71084e-05	3.42506e-06	-2.20193	-1.42629	-1.27999	P
A_72_P020431			AGGTCTTGTGGTTTTGTATTCCATCCCTGTCTTTCCCCATTTCCCCGGTGTGAATCCTTG	0.00433407	0.00117337	-1.18453	-2.08044	-1.28264	P
A_72_P295724	PEA15	rspc029_e13.y1 spc Sus scrofa cDNA 5', mRNA sequence [EW572650]	TAAGGCAAAATAATCTAAAAAGACTAACCTGCCCACCCACCCCTTGTACTGCTGTGAAAT	4.53499e-06	4.22725e-07	1.18175	-2.32879	-1.28441	P
A_72_P558284	VSIG4	Sus scrofa V-set and immunoglobulin domain containing 4 (VSIG4), mRNA [NM_001244102]	CAGCACTCTGCATGACCCCTTTTCCTAATATTTTTTCTTCCTGGATTGTCCAATGTATCT	7.38561e-06	7.52719e-07	1.16394	-2.28494	-1.28529	P
A_72_P099451			TTTTCGAATTTCTAGTCCAAGTCGATCTTTATACCACCCCGCCCATTTTTGTAGCCTTTT	4.6013e-05	6.30395e-06	1.01234	-2.12411	-1.28553	P
A_72_P288899	LGALS7	rton1236b_g7.y1 ton Sus scrofa cDNA 5', mRNA sequence [EW653995]	GCGCGTGGTGGGTGGGCGCAGGGCTCTTGGCCGCCAATAAAGTCTTCGTCCGTCAAAAAA	1.79157e-06	1.40698e-07	-1.09977	-2.52445	-1.2856	P
A_72_P103336		939186 MARC 4PIG Sus scrofa cDNA 5', mRNA sequence [CK467843]	TAAGCCTTAGCTTTCCTTTGTGGGGGATGTAAAGGCAGTTCATTTGCAGGCTTGACAGTT	1.02145e-06	7.18192e-08	1.02446	-2.20606	-1.28721	P
A_72_P638424	LOC100154873	carbonic anhydrase 2 [Source:HGNC Symbol;Acc:HGNC:1373] [ENSSSCT00000006733]	TCATAGCACGTGGATAATGAGCACTCACAATTGTTCACTGAAATGCCATTTTTAAACAGT	5.94822e-07	3.73544e-08	-1.95003	-3.99465	-1.28737	A
A_72_P248572		MI-P-CP1-nzc-n-12-0-UI.s1 MI-P-CP1 Sus scrofa cDNA clone MI-P-CP1-nzc-n-12-0-UI 3', mRNA sequence [BQ604761]	TTGGAAATCTGACTATATATGTCATTTCCTTTTTCTTTTTTGGCCGCCCACGGCATGTGA	0.000224895	3.8759e-05	1.07884	-2.78636	-1.28877	P
A_72_P443284	FGFR1		TTCAAGCAGCTGGTGGAAGACCTGGACCGCATTGTGGCCTTGACCTCCAACCAGGAGTAT	2.73029e-05	3.45546e-06	1.11673	-2.09653	-1.28943	A
A_72_P266152		Rep: RING finger protein 10 - Homo sapiens (Human), partial (8%) [TC597994]	ACAGTGTATTTTCCAGCTTCCTGTCTTTACACCAAAATAAAGTATTGACACGCCCAAAAA	4.40045e-06	4.08571e-07	-1.08442	-2.18644	-1.28986	P
A_72_P415588	APEX1	Sus scrofa apurinic/apyrimidinic endodeoxyribonuclease 1 (APEX1), mRNA [NM_001139471]	TAGTAACAGATGTAGGTTTCCTTTAAACCCAAGGATTTTTGTGTGTGTTGGGATGTCTTT	3.39647e-13	5.14861e-16	-2.27122	-1.58534	-1.29149	P
A_72_P440801	BMP4	Sus scrofa bone morphogenetic protein 4 (BMP4), mRNA [NM_001101031]	AGAACATCTGGAGAACATCCCAGGGACCAGCGAAAACTCTGCTTTTCGTTTCCTCTTTAA	9.27493e-12	3.44122e-14	2.53732	2.0158	-1.29154	P
A_72_P313953			TTAAGTAGCCTGGCCACAGTTCAGAGAGCAACCTGCCCTCCTGCAAGAGGTGAGGGTTGT	6.40346e-05	9.2379e-06	1.07463	-2.0316	-1.29174	P
A_72_P618381	ERH	Sus scrofa enhancer of rudimentary homolog (Drosophila) (ERH), mRNA [NM_001185163]	ATACCAGCCTTACAACAAAGACTGGATTAAAGAGAAGATCTACGTGCTCCTTCGTCGGCA	0.000362785	6.71928e-05	-2.07446	-1.45148	-1.29243	A
A_72_P304669		Rep: ORFII - Homo sapiens (Human), partial (20%) [TC525498]	GGGGATATGACCAATAAGGGGGTTAATATCCAAAATATATTAATGGCTCATTCAATTCAC	2.55203e-05	3.19595e-06	1.04927	-2.26135	-1.29288	P
A_72_P576934	CAT	Sus scrofa catalase (CAT), mRNA [NM_214301]	GGGTCTTTTGAAAATAATTCAGTACCATCATGACTTAATGTTTAATCCTGCTTGGAACTG	1.57768e-07	7.22299e-09	-1.88398	-2.669	-1.29379	A
A_72_P650834	LIMA1	Sus scrofa LIM domain and actin binding 1 (LIMA1), mRNA [NM_001114676]	GGAGAGAGGTGTTTTAAGTGATAGGCTTTTCTTTGTACTGCATTTTTAGAAATTTAGCTC	3.11528e-13	4.34887e-16	2.67377	1.98418	-1.29617	P
A_72_P069746		AJ942231 CSEQRAN17 Sus scrofa cDNA clone C0007320d22 3', mRNA sequence [AJ942231]	AATTTCCCGTATTTGGGGGCAAATGAGACCCTCCCACAGGAGAATACTAGTTATACCTAG	1.30349e-05	1.45058e-06	1.04068	-2.23114	-1.29657	P
A_72_P033936	GNL3	G protein nucleolar 3 [Source:HGNC Symbol;Acc:HGNC:29931] [ENSSSCT00000012529]	CAGACTGTCAAGCTGTTCTGTATGTTATACCAGTATGACATGAACTGTGTAGAAAATATT	6.27172e-12	2.15459e-14	-2.50859	-1.56531	-1.29692	P
A_72_P168481	NANP	N-acetylneuraminic acid phosphatase [Source:HGNC Symbol;Acc:HGNC:16140] [ENSSSCT00000025915]	TCCTACAGGACAGGTCTCAGCACAGCATGTTCATTATGCTCACTGAGAAGCTTTATTGCT	1.4667e-05	1.66647e-06	-2.0028	-1.51433	-1.29769	A
A_72_P116391	LOC100622028		AAGCAACTGTTTAAGGGTCCCGTCCAATTTAATAAAGATTTGCTCTTGCGATTATGGAAA	7.52745e-10	1.02405e-11	-1.70761	-2.023	-1.2977	A
A_72_P633086	CD1.1	CD1a molecule [Source:HGNC Symbol;Acc:HGNC:1634] [ENSSSCT00000022296]	CCTAATTTTTCAACCTTCTGAGAGCAAATTCCAAGTGTTTTTACTATTTGTATCCTTGGC	0.00086994	0.000182782	-2.06554	-1.23708	-1.298	A
A_72_P045216			TCATATCACTGCCTACCCTATGGGGGTGTTTTGAGATTAAATACGTTGATGTATCTTAAA	3.70424e-05	4.90613e-06	-1.01773	-2.23024	-1.29969	P
A_72_P338418		Rep: Envelope polyprotein - Macaca nemestrina (Pig-tailed macaque), partial (21%) [TC608126]	CAGCAACAGTTTGTCTCAATTAGCCAACCAAAAAAGAATGTGCACCCCGACCTGACCAAT	2.63035e-06	2.20816e-07	1.14575	-2.78344	-1.29972	P
A_72_P004326	DEK	Rep: LOC540945 protein - Bos taurus (Bovine), partial (11%) [TC547886]	ACTATGAAATGTCAGTGTTCAGCCAGATGGTATGTCGGAGCAGAGAAAGTCAGAATTCAG	0.00498937	0.00138358	-1.43255	-2.30202	-1.29999	A
A_72_P013531		PDUts1175D05 Porcine testis cDNA library I Sus scrofa cDNA clone PDUts1175D05 5' similar to homologue to ref [CV878273]	GGGGTTTACTAATTTTTCATCATTTGCACCCAGTGTGAATTTCAGTCCTTTGTTTCCTTC	8.09632e-05	1.21195e-05	1.02255	-2.35582	-1.30008	P
A_72_P025221	BLNK	B-cell linker [Source:HGNC Symbol;Acc:HGNC:14211] [ENSSSCT00000011493]	TCCAATTTATCAGAACAGGAAGCTGATGTTCACTGTAAACCATGGTATGCTGGTGCCTGC	3.42276e-09	6.89052e-11	-2.98161	-1.75248	-1.30092	P
A_72_P278129	DERL3	derlin 3 [Source:HGNC Symbol;Acc:HGNC:14236] [ENSSSCT00000011030]	TCTTCTTCAACATGCTCTTCGTGTTCCGCTACTGCCGAATGCTCGAGGAGGGCTCCTTCC	9.54605e-12	3.59886e-14	-3.5641	-1.17407	-1.30187	P
A_72_P478128		apoptotic chromatin condensation inducer 1 [Source:HGNC Symbol;Acc:HGNC:17066] [ENSSSCT00000002276]	AGCAGTGGCCAAGAATCTTCCCCACCACCACCCCGGTAATCTTATCTCTTGGGACTTAGC	5.31055e-08	1.90223e-09	1.11508	-2.1777	-1.30198	P
A_72_P216162			AGAGGGGAAATGGTTTGTGGCATTAGACAAGCAGAAGAGTAGGGGTTTCTTTTAAGGACA	2.98214e-06	2.57487e-07	1.05051	-2.3885	-1.30228	P
A_72_P055736		Rep: Forkhead box protein N3 - Sus scrofa (Pig), partial (21%) [TC527993]	TGGCTTCAATCTCCTTTAAACATAAAATTCTTAAGGGTCCAAAACAAAGGAGGGGGGCAA	5.3298e-05	7.47293e-06	1.0296	-2.52475	-1.30229	P
A_72_P325703			GGCCCAAGAACTTCTGAATGCCTCAGGCGTGGCATAAAAACAGCAACAACAACCAAAAAA	0.000313736	5.70017e-05	-1.45121	-2.24273	-1.30342	P
A_72_P705037	MAPK4		CTTGCCTCTGCCATGGCTGTGACCAATAACTCAAGGCTCTACAAGAGGGGGGTGGATTAA	5.18722e-06	4.94808e-07	1.05435	-2.30681	-1.30463	P
A_72_P073681	MINPP1	multiple inositol-polyphosphate phosphatase 1 [Source:HGNC Symbol;Acc:HGNC:7102] [ENSSSCT00000011420]	TCATAAAATAGGTGATTAGCTGGGAAATACTGTTGATGCATCCATACACTGATGATTGTT	3.98855e-06	3.64206e-07	-1.64884	-2.29354	-1.30482	A
A_72_P413798	TPO	PREDICTED: Sus scrofa thyroid peroxidase (LOC100515541), mRNA [XM_005662792]	CAGTGGGAGGGACGATCAGGGCATCCGGACAAGCTGGTGGAATAAACCCTGCCTCCTTGC	1.24875e-05	1.37793e-06	1.08017	-2.51664	-1.30711	P
A_72_P324108		Rep: Angiopoietin-like protein 3 - Sus scrofa (Pig), partial (52%) [TC604930]	GGGGGTTTAGAAGCAGTCTGTGACAGATATCAGCACAACACTGTAAATAAACTATCTTTT	1.0032e-05	1.06884e-06	1.09479	-2.15929	-1.30742	P
A_72_P102211			GGGGTTTACAGTTTTTTTGGTAAAATTTTAAAAGACTTTGAGGATGCCTTTTAAAAAAAA	7.82689e-05	1.16374e-05	-1.00985	-2.10767	-1.30799	P
A_72_P007361	P3H1	Rep: LOC539976 protein - Bos taurus (Bovine), partial (28%) [TC538704]	AGGCTTTCTTCTCGTGAAAGATCCCCGCCAGCTGCTGGTTGGGAGCAGCTGGAGATGAAA	1.2552e-05	1.38735e-06	-1.06774	-2.16645	-1.3092	P
A_72_P319748	TMEM237	Sus scrofa transmembrane protein 237 (TMEM237), mRNA [NM_001243665]	GGGAATAAGGAAGGACAGGGGGAAGACCTTTATTATTTATTTTTGTTGTCTCCTTACTGA	1.30575e-06	9.68631e-08	1.11378	-2.03741	-1.30947	P
A_72_P142621			AAATGTCCATTTAAAAATTTTCCCTTGATGAAAGGTTTTCCCCACTTGCTGGGGGGCCCC	0.000121087	1.92212e-05	1.04339	-2.2522	-1.31003	P
A_72_P340903		Rep: Transcriptional regulator, TetR family - Aeromonas salmonicida (strain A449), partial (9%) [TC568508]	CCCTTGTTAGAATTGCTGAGGCTGTCACCATTCCACTGTATCGCCTTCCATTTTTTCTTT	7.93814e-05	1.183e-05	-1.45637	-2.21517	-1.3113	P
A_72_P176396	FABP6	Sus scrofa fatty acid binding protein 6 (FABP6), mRNA [NM_214215]	GGGCAGGGCTCTGAGGGGGCCACAAAGCCACAAATAAACCTGGTGTAACAGTAGAAAAAA	5.04756e-07	3.05422e-08	1.02925	-2.30483	-1.31219	P
A_72_P400058			AGCATGCTGACCACCCCCCTCCTACCTCCAGAATAAAAACTCAACCTGGCGGGGAAAAAA	2.71917e-05	3.43641e-06	1.02218	-2.02017	-1.31243	P
A_72_P372448		BX914568 Sus Scrofa library (scan) Sus scrofa cDNA clone scan0027.a.11 5prim, mRNA sequence [BX914568]	ACTTGTTCTCACAGTACACACTCTCTTGGGGGCACACACCCTCGTGGCTCTCAAAGGCGT	9.17843e-05	1.40021e-05	1.04499	-2.11922	-1.31257	A
A_72_P112696			GGGGGATGGAAATTCAATTCCAGAAACCCACTAACTTCATCATCAACCAAAGTGTCACAG	3.23297e-05	4.19606e-06	1.00093	-2.23099	-1.31396	P
A_72_P097856	PLPPR3	phospholipid phosphatase related 3 [Source:HGNC Symbol;Acc:HGNC:23497] [ENSSSCT00000014666]	GCACGCCACCCTGTCTGCCTTTGCAGCCGTCTATGTGTCGATGTACTTTCACTCTGTCAT	0.000101105	1.56487e-05	-1.00204	-2.00306	-1.31438	A
A_72_P502072			CCAAACAGGAGAACTCTTGGCGATGTTTGAAGAGGATGAAATTGATGAAGTTAAACAAGA	3.73255e-08	1.2498e-09	-1.10791	-2.57565	-1.31461	P
A_72_P338298			CGGGAATCCTTCAACATATTTTAAAACGGGTTATGCAAATCTAATTATGGGGGGAAAAAA	2.75062e-05	3.48686e-06	1.06281	-2.34083	-1.31527	A
A_72_P024346		Rep: Bromodomain testis-specific protein (RING3-like protein). - Canis familiaris, partial (3%) [TC569683]	AATCCTTTTTCAGGTTTCCCCCTGAGACCTCCTAACCATCTTCAGTGAGACAGGATTGTT	2.92107e-05	3.73036e-06	1.03219	-2.18307	-1.31575	A
A_72_P349653	CRYBB3	crystallin beta B3 [Source:HGNC Symbol;Acc:HGNC:2400] [ENSSSCT00000010909]	TGTTTGAGAACCCAGCTTTTGGGGGCCGCAAGATGGAGATAGTGGACGATGACGTGCCCA	2.18805e-06	1.77848e-07	1.08864	-2.04572	-1.31611	P
A_72_P154176			GCCACACCTGACCTCCAGTCCATTCTCAGTGCCTGAAATAATAAATCCCCTTTCTAGCTG	3.18275e-06	2.78089e-07	1.2041	-3.16521	-1.31638	P
A_72_P294799		855440 MARC 4PIG Sus scrofa cDNA 5', mRNA sequence [CF787532]	GGGGGCTTTATCTATTGAATAAAAGCTAGAATTTCACTTACAAGAGTTCTTAAAGTGCTC	9.22241e-06	9.69472e-07	1.04266	-2.24168	-1.31678	P
A_72_P212017			GAAATGCTGTGCCATGTTTCTTGACCCTGCCTAGGTGCCATGGTGTATAAAGAAAGACAA	1.1461e-06	8.28938e-08	-1.0076	-2.6126	-1.31765	P
A_72_P118686		Rep: Predicted protein - Monosiga brevicollis MX1, partial (4%) [TC592801]	ATCAGTGTGTGCTGACCAAGAGAAAACCAAGACGTCTGGGGGGACCTCTGTACCTGGTCC	1.21986e-07	5.29427e-09	-1.02278	-2.27927	-1.31789	A
A_72_P754780		Rep: Ig lambda chain V-III region SH - Homo sapiens (Human), partial (83%) [TC605942]	ATTTATGAAGACAACAAGAGAGCCCCAGGGATCCCGGACCGGTTCTCTGGGTCCAAGTCG	1.99268e-08	5.86902e-10	-2.64999	1.29942	-1.31922	P
A_72_P442126	RNF39	Sus scrofa ring finger protein 39 (RNF39), mRNA [NM_001128446]	CAAAAATATGCTTCACAGACTGACAGCTGACCTGACCCTGGACCCTGGCACCGCACATCG	5.12257e-06	4.87545e-07	1.04242	-2.18952	-1.31986	P
A_72_P109576			TCATGGGGGATTGCTAAACCCATACAACTCAAGTGGCTTGTTTCGAACATTTTCTTTGCC	4.82031e-05	6.64706e-06	1.03264	-2.05505	-1.32197	P
A_72_P185121	CDKN3	Sus scrofa cyclin dependent kinase inhibitor 3 (CDKN3), mRNA [NM_214320]	CGGGACAAATTAGCTGCACATCTATCATCAAGAGAGTCACTATCAAGATCTGTATCTAGA	7.25303e-07	4.76082e-08	-1.11169	-2.2852	-1.32236	P
A_72_P102901	PPRC1	peroxisome proliferator-activated receptor gamma, coactivator-related 1 [Source:HGNC Symbol;Acc:HGNC:30025] [ENSSSCT00000023991]	ATGTGCCTTGGGTGCCTCCTCCTGCCACAGTTCCACCTTATAGCTCCAGCTGTACCTATG	9.1531e-06	9.60737e-07	-1.08091	-2.15549	-1.3227	P
A_72_P244647		AJ964208 KN404_2 Sus scrofa cDNA clone C0007750a10 3', mRNA sequence [AJ964208]	ACTATTGTTTCATGAATAGTACCTGGGAGGTTTCTGTCTCTGCGTCTCTGTCTGTCTCTC	6.18486e-05	8.87153e-06	-1.00845	-2.69635	-1.32272	P
A_72_P026776		raor032_a16.y1 aor Sus scrofa cDNA 5', mRNA sequence [EV865157]	ACTGGAACAGAAAGCAATGATTAGACATGGGGGACAGGAGTGGGGAAAAACTTTTATATG	1.39254e-07	6.20953e-09	1.06892	-2.16623	-1.32382	P
A_72_P659478	UROS	Sus scrofa uroporphyrinogen III synthase (UROS), transcript variant 2, mRNA [NM_001244366]	AAGGAGAAAACTGTGGAAACGCAGAAAAGCTTGCAGAATACATTTGTTCCCGGGAGTCGT	7.08175e-06	7.1575e-07	-1.15834	-2.46087	-1.32532	P
A_72_P091261			GGGCCAGGCAAATTTGGGCCATTTCGGGAACAACGGAGCCAAAGGGGGGAACGGAAAGCA	8.9997e-07	6.14642e-08	1.11412	-2.39896	-1.32665	P
A_72_P144036		Rep: Undifferentiated embryonic cell transcription factor 1 - Homo sapiens (Human), partial (28%) [TC599898]	CCCCCGGCCCTGACTCCTCTTGCGGCCCTTCCCCACCCCAAACTTAGGTCCCTTCAATAA	3.60164e-05	4.75045e-06	1.04953	-2.02316	-1.32677	P
A_72_P300554		Rep: Cleavage and polyadenylation specificity factor subunit 2 - Homo sapiens (Human), partial (44%) [TC553605]	CAATCATTCTAACTTACAGAACTACTCCTGGGACTTTAGCACGTTTCCTCATTGATAATC	1.26393e-05	1.39932e-06	-2.05492	-1.66419	-1.32693	P
A_72_P257552			CATAGGGGGAAATTAAACATTTTTGCAAGGGCACTAAAACATACGAGAATTCAATTTCAC	1.86264e-06	1.47431e-07	-1.00061	-2.39466	-1.32832	P
A_72_P030291	ZFYVE19	zinc finger FYVE-type containing 19 [Source:HGNC Symbol;Acc:HGNC:20758] [ENSSSCT00000005260]	TAAAGAGCACCAGACATCTGCCTACCACCCCTTGCACAAAGGGCGAGAGCACTGAGGGAA	5.57276e-06	5.39369e-07	1.13998	-2.69962	-1.3286	P
A_72_P541073	POLR1C	RNA polymerase I subunit C [Source:HGNC Symbol;Acc:HGNC:20194] [ENSSSCT00000028506]	TTTCCTGGGGACAATCCCAGCTTTATTTTCAGTCAATACATTTTGTTAAATGTGCCACAA	2.89612e-09	5.67776e-11	-2.24723	-1.34423	-1.32989	P
A_72_P074121			CTGAGTTCACCACATTTGGGGGTTGGTATTTTTAGCATAAGCTTTAGTTCTTCTATAAAA	0.000110341	1.72929e-05	-1.15216	-2.0151	-1.33148	P
A_72_P705175	LOC100155663	PREDICTED: Sus scrofa trace amine-associated receptor 6-like (LOC100155663), mRNA [XM_001924993]	CATTCTTTTGGGGGATTCATAACACCTTCTTATGTTTATGAGATATTTTGCTGGTTTGGT	0.00156395	0.000360156	-1.04147	-2.094	-1.33205	P
A_72_P036826		Rep: UPF0351 protein C9orf32 homolog. - Bos Taurus, complete [TC568783]	TTCGGGAGTGTTGAGCGGGGTCACTAAATATACCTGTCTGCCGTCTACTGCCCCCAAAAA	2.61196e-06	2.19005e-07	-1.09878	-2.0111	-1.33258	P
A_72_P693282	BCKDHB	Sus scrofa branched chain keto acid dehydrogenase E1 subunit beta (BCKDHB), mRNA [NM_001123219]	AGCCGTTCTATATCCCAGACAAATGGAAATGCTATGATGCCCTTCGCAAAATGATCAACT	0.000126006	2.0103e-05	-2.37788	-1.30785	-1.33413	A
A_72_P091656			AATACCATTAGGAAGCAGGGGGCTTACCCAGAGTGGCCTGCACCTCTATGCAGAGGGTGA	4.26114e-07	2.47199e-08	1.14752	-2.10829	-1.33602	P
A_72_P013801		Rep: Protein FAM65B - Bos taurus (Bovine), partial (56%) [TC543876]	ATCCGGGGGTATGAACACCTATGTAAACGAAAACGTTCGTTCTTTGCGCTAGTGGAACAA	2.7585e-06	2.33439e-07	1.0787	-2.3336	-1.33657	P
A_72_P075626		Rep: Guanylate cyclase soluble subunit beta-2 (EC 4.6.1.2) (GCS-beta-2). - Canis familiaris, partial (44%) [TC610973]	GGCTTTGGATTGAAGAGAGAACTTTCTGCAATGCTTTCCCCTTCCACCTTGTGTTTGATG	6.99416e-06	7.05455e-07	1.0445	-2.30495	-1.33686	P
A_72_P247177	SLCO2A1	Sus scrofa solute carrier organic anion transporter family, member 2A1 (SLCO2A1), mRNA [NM_001123195]	AAGTCATTTGCCATCGGGGTACAGTTCTTGCTGATGCGTCTGCTGGCCTGGCTGCCATCT	3.31754e-07	1.79998e-08	1.14082	-2.58556	-1.33697	P
A_72_P060356			TTAATTATGTGTGCATAAGACACTTTGTCTCACCACCCCAAAAACTCTCTGAATCACCAA	1.94177e-05	2.31164e-06	1.01508	-2.73691	-1.33716	P
A_72_P429194		BX923134 Sus Scrofa library (scan) Sus scrofa cDNA clone scan0024.i.17 5prim, mRNA sequence [BX923134]	GACCTAGCCACTGCTGGGGGTTTCCTTCTATAACGTTGTCCTTTGTGAAAACTTGTGAAA	9.65234e-06	1.02266e-06	1.03149	-2.10388	-1.33748	P
A_72_P085596	ATIC	Sus scrofa 5-aminoimidazole-4-carboxamide ribonucleotide formyltransferase/IMP cyclohydrolase (ATIC), mRNA [NM_001130736]	CATCACACTTTATTTTATACCCTGCTTATGTGTAGGTGAAAAGTCATGTATGGGATTCTG	2.41643e-10	2.36867e-12	-2.42642	-1.4992	-1.33751	P
A_72_P587191	PEA15	rspc029_e13.y1 spc Sus scrofa cDNA 5', mRNA sequence [EW572650]	GGCAAAATAATCTAAAAAGACTAACCTGCCACCCACCCCTTGTACTGCTGTGAAATTGCC	9.12178e-07	6.26113e-08	1.10473	-2.23915	-1.33813	P
A_72_P721178	MBP	Sus scrofa myelin basic protein (MBP), mRNA [NM_001001546]	AGTGCATTTCTTCAAGAACATCGTGACGCCTCGCACACCTCCCCCATCTCAAGGGAAGGG	1.05486e-06	7.48205e-08	1.12274	-2.41114	-1.3389	P
A_72_P087951	DAPL1	Sus scrofa death associated protein like 1 (DAPL1), mRNA [NM_001185174]	TTAGGCCCACTTGCTTGGTAAATAAAACAGCTTTTGTATCTTCTCTTTTGACTTTAGACA	2.0872e-08	6.243e-10	-2.13305	-1.70941	-1.33945	P
A_72_P006761		Rep: Histone H1A subtype - Rattus sp, partial (30%) [TC594191]	TTCCAAAGGGGGGCCCCCACACCCTATAAAATTTCCTGACCCAGGGACTGATTTTGACCA	1.59566e-05	1.84296e-06	1.02626	-2.55192	-1.33979	P
A_72_P247947	SLC29A4	PREDICTED: Sus scrofa equilibrative nucleoside transporter 4 (LOC100624843), mRNA [XM_003354439]	TGATAAGGAGGGGGACAGTTTGGGGACACAAAGCAGGGCCCATAGCCTGGCTGAAGTCAT	5.58225e-07	3.45527e-08	1.10735	-2.29154	-1.34039	P
A_72_P417399		Rep: PE-PGRS family protein - Mycobacterium ulcerans (strain Agy99), partial (4%) [TC622700]	CAGCAGCGGTCGGGGGAGGGTGTTTCGACGTTTCTTCGTAGCCGCCAGGACAAGATGGCA	2.46614e-06	2.04462e-07	1.02045	-2.27469	-1.34048	P
A_72_P326628			CCCCCCCCTCCACAAATTTCTCTTCTTCTCTCCCCTCCCTCCTCATCTCCTCTCTCTCTA	5.41602e-05	7.61614e-06	1.0243	-2.13225	-1.34119	P
A_72_P400818	LOC100152619	pleckstrin homology, MyTH4 and FERM domain containing H1 [Source:HGNC Symbol;Acc:HGNC:17733] [ENSSSCT00000002553]	ACCCCCATGACTGAAATGCCATGATCAAGTCTGTCAATAAAAAGCAGCTGCCTGAACCAA	7.30855e-09	1.74583e-10	-2.10256	-1.50876	-1.34158	P
A_72_P398673			ATCTACATCAGCTTTCCTGATTTGTGAGAAGTAAGAAGGACTTTGGGGGGAGTTCTCTGG	4.81596e-06	4.52885e-07	1.05756	-2.22479	-1.34225	A
A_72_P337333	CD1.1	CD1a molecule [Source:HGNC Symbol;Acc:HGNC:1634] [ENSSSCT00000022296]	TCAACCTTCTGAAGAGCAAATTCCAAGTGTTTTTACTATTTGTATCCTTGGCGAAATATC	0.000109362	1.71095e-05	-2.24825	-1.3729	-1.34269	A
A_72_P290434	PLA2G7	Sus scrofa phospholipase A2 group VII (PLA2G7), transcript variant 1, mRNA [NM_001113013]	GCCACCTTGCAGAACTCTACATGAAGAGAGAAACAGAATTTAAAGAGCTTTTTAAAAATC	3.73439e-10	4.09677e-12	-2.43918	-2.19794	-1.34308	P
A_72_P282929		Rep: nucleoporin 107 - Rattus norvegicus, partial (8%) [TC533186]	GTTGTCAGAAGTGAGTTAGGGGGAAAGAAGGGGATGATAAGTTATAAAACTGGTAGCTAC	3.65639e-06	3.286e-07	1.08839	-2.05332	-1.34313	P
A_72_P301479		1102039 MARC 4PIG Sus scrofa cDNA 3', mRNA sequence [DN105725]	GACATTCATTGGGGGAAATGAAATACAGGCAAATAAATATGCCCATTATAAGCCATCATT	1.87849e-06	1.49116e-07	1.10514	-2.236	-1.34326	P
A_72_P134766	MBD4	Rep: Methyl-CpG-binding domain protein 4 (EC 3.2.2.-) (Methyl-CpG-binding protein MBD4) (Methyl-CpG-binding endonuclease 1) (Mismatch-specific DNA N-glycosylase). - Canis familiaris, partial (28%) [TC530173]	GTACCACTGGTAGATCTTTGCTACTGAATGTGCTAGACCATGTTTGGAAATTGTTTTTAT	5.43279e-05	7.64326e-06	-2.01225	-1.47788	-1.34359	A
A_72_P544217	CD40	Sus scrofa CD40 molecule (CD40), mRNA [NM_214194]	TTTGCCGTCCTGTTGGTATTTCTCTGTATCAGAAAGGTGACCAAGGAGCAGGAGACTAAA	1.4278e-05	1.61554e-06	-2.18432	-1.72379	-1.34379	A
A_72_P011851			TTAAGACGGAAAAGAATTGCATTGGGGGAACGAACCACTTCTTCTAAACCCCTTCTCTGG	9.9446e-07	6.95573e-08	1.09457	-2.41833	-1.34483	P
A_72_P080661	RAP1GAP	Rep: PREDICTED: RAP1, GTPase activating protein 1 - Macaca mulatta, partial (5%) [TC559176]	AGACCCATTTTGGAAGCCCTCCCCTCCACCGTGGCCGTGTGTATGTCGGTAACAATTGTA	3.24778e-05	4.21826e-06	1.0834	-2.03575	-1.34493	P
A_72_P196602		Rep: MscS Mechanosensitive ion channel - Ralstonia eutropha (strain JMP134) (Alcaligenes eutrophus), partial (3%) [TC526846]	GAGGGGTGGGAGAGGACTTTATTGGGACAACTGGAGAAAATTGAATAAAGGTTGATATTA	2.98203e-06	2.57409e-07	-1.00752	-2.01357	-1.34569	P
A_72_P398938		AJ957643 KN404_2 Sus scrofa cDNA clone C0007760k24 3', mRNA sequence [AJ957643]	CATACCAAGGGGGTTGTGTATGAAATCAACCAGTATTTACTCAGAAATTTGTAGTACTGG	1.50608e-06	1.14533e-07	-1.01749	-2.49557	-1.34645	P
A_72_P379183			CTTTTTCGGGGGGACATTTACTACAGCTTTCACAATGCCATTGTGCGGAAGAGAGTGAAA	2.8545e-06	2.43656e-07	1.04785	-2.43616	-1.34755	P
A_72_P329318		891973 MARC 4PIG Sus scrofa cDNA 3', mRNA sequence [CF795781]	TGATAACGCTGAATTTCCTGGTTTATGGTTCCTTTCCTTGCACCTAATTTTTTAAGATCA	2.17961e-06	1.77112e-07	1.31989	-2.84687	-1.34773	P
A_72_P402393	GAR1	Rep: NAD(P)H dehydrogenase, subunit NdhF3 family - Acaryochloris marina MBIC11017, partial (3%) [TC580849]	CTTGGTTGGAACTGTGATTTCACTGAGCTCCATTGTGAAAGATACTTTGATTATTCACAT	2.71363e-07	1.40209e-08	-2.14551	-1.32074	-1.348	P
A_72_P015591		Rep: Nodule-specific glycine-rich protein 1C - Medicago truncatula (Barrel medic), partial (8%) [TC610353]	GGGCCCACCCGCCCGGGGGTTTTGCCCCTAAAAGGGTAAGGGGGAACCAAAATATTTTTT	1.70474e-06	1.32512e-07	1.0041	-2.14524	-1.34828	P
A_72_P262862		Rep: CD300e molecule - Canis familiaris, partial (7%) [TC555237]	GAACAAGCCTTATTCCAGGTAACTTGGCTGACCTGCTTTAGTCCTTTACTTACTTAAAAA	1.43632e-07	6.44097e-09	-2.26297	-1.49671	-1.3483	P
A_72_P361668		Rep: Protein phosphatase 1 regulatory subunit 14B - Sus scrofa (Pig), partial (37%) [TC623406]	CCCCCTCAGTTTTCCATTTTCGGGGTTTTTTATTATTATTAAACTGATGGGACTTTCAAA	3.49263e-11	1.94377e-13	-2.08992	-1.31785	-1.34857	P
A_72_P369148		Rep: Chromosome 16 SCAF10562, whole genome shotgun sequence - Tetraodon nigroviridis (Green puffer), partial (3%) [TC582987]	ATGCAGGGGCCTGTTGTGTGAAGCTTGTGCCCTGACTCTGTCTTAAGTGCATTCGTGCAC	5.81294e-06	5.68207e-07	1.09157	-2.15906	-1.34859	P
A_72_P315653	GPHN	Sus scrofa gephyrin (GPHN), mRNA [NM_001243302]	AAAGTAAAGGAAGTGCATGATGAACTTGAAGATTTACCTTCCCCACCACCACCTCTTTCT	4.21205e-06	3.89161e-07	1.0833	-2.60084	-1.34918	P
A_72_P496803	CD81	BX670110 Sus Scrofa library (scac) Sus scrofa cDNA clone scac0034.n.11 3prim, mRNA sequence [BX670110]	ACTTGGGAGTATTATATATTGTATGTAATCTCTTAATTTCACGCTCCCCTCGCGCCCGCC	3.02748e-05	3.88844e-06	1.0171	-2.68875	-1.34924	P
A_72_P420094			CTGGGGGAGGATTTGTAATTGAGAAAGCAGTGTTTACTTTTCTTAGTCATTCACTTGAAG	0.000118007	1.86457e-05	1.00076	-2.04483	-1.35061	P
A_72_P417959	LOC100524940		ATGCTACTTCAAGTTTCCAAGAAGAAAACCTCATCTGTAGCACCCTGGACCTCTTCGTTG	3.22295e-06	2.82782e-07	1.13062	-3.73844	-1.351	P
A_72_P074106			TATATAGCCATATATGTACATTAATCCTGAATTCCTAATTTACCCTGGCCACCCCCCTTT	3.45846e-06	3.07644e-07	1.11301	-3.00725	-1.35127	P
A_72_P266122			CTGATAACTGTTGGAGGCAAGGCTCTTCCGCCCACTTCCGAACTCGACCTTCTGGAACAT	3.85788e-06	3.498e-07	-1.0611	-2.51526	-1.35136	P
A_72_P298259			AACTGTCCTGCTGCATCTCTGCGCAGCATCCATCTGTGTTTCAAGGGGGAGAAATGGACT	0.000594855	0.000118363	1.00239	-2.02187	-1.35145	P
A_72_P315548		Rep: Ranbp5 protein - Mus musculus (Mouse), partial (5%) [TC577985]	ATGTGTGTTACACAGACTGGGGGACAACCTAGTGTTCGTTCTGTAAATGGAGTGAGTCTA	2.01219e-06	1.61527e-07	1.00385	-2.34867	-1.354	P
A_72_P284554			GGGGGACTCAGTAAATCAACAAAATCCATAATCTGAAGGAAAAGAACATAACTTACAAGT	3.79887e-06	3.43319e-07	1.08888	-2.3261	-1.35581	P
A_72_P570969	MAN1A1	Sus scrofa mannosidase alpha class 1A member 1 (MAN1A1), mRNA [NM_213885]	TGTTTGTTTGCCAAAGGAGCCGCTTGGGGGAGAAGACTCGAAGGGGAGTTGTTCCCCAAG	2.94357e-07	1.55528e-08	-1.03281	-2.02818	-1.35616	A
A_72_P246342		AJ942010 CSEQRAN17 Sus scrofa cDNA clone C0007320i05 3', mRNA sequence [AJ942010]	TGGGGGCATCTGTTAGAAGGAGGGCAATGCTTTTGCATTTAGACTATGCTTCTTTCACCT	2.06694e-05	2.49463e-06	1.03412	-2.02816	-1.35647	P
A_72_P125641		PREDICTED: Sus scrofa hypothetical protein LOC100519152 (LOC100519152), mRNA [XM_003126983]	CCCCCCTTGCATGTGTTTTGTTTTTTAATTCGACTCCAGAGCATTTTAATTTGAAATCAA	4.03627e-06	3.70043e-07	1.1224	-2.46383	-1.35669	P
A_72_P320788		Rep: Transmembrane protein 20 - Canis mesomelas (black-backed jackal), partial (93%) [TC602177]	GCTATTTCTTGTATTAATTGGGATATTTGGTTTGGGGGGTCAGGTGCTTCTCACAAAGCC	1.98903e-06	1.59302e-07	1.04687	-2.01959	-1.35774	P
A_72_P424084		Rep: Endonuclease reverse transcriptase - Bos taurus (Bovine), partial (3%) [TC619405]	TCAACAAAATGAAAAGAGAGCACACTGAATGGGGGAAAATATTTGCAAACCTTAGGATTC	5.655e-06	5.49272e-07	1.0184	-2.13888	-1.35795	P
A_72_P135661		Rep: Odorant receptor - Danio rerio (Zebrafish) (Brachydanio rerio), partial (5%) [TC540541]	ATTGAAAGTGACCTAGGCTTAAGATCAGGGAAACTTGCTGAAAATAACTGGGGGCAAAAA	1.00839e-06	7.07167e-08	-1.06647	-2.4528	-1.35878	A
A_72_P078596		Rep: SD03158p - Drosophila melanogaster (Fruit fly), partial (6%) [TC583651]	GCAGTCTGGTTAGATGTGGGAGGGAGAGAGAAGTAGGACATTTTGAGATATCGTTAAAAA	2.15161e-05	2.61616e-06	1.0204	-2.181	-1.35911	P
A_72_P377803			GTATTTCTTCAAAGCCCAATGGGGGAAAATAGGTAAAACAAGAAGAAGTTTCATGGATAT	2.87871e-07	1.51112e-08	1.01409	-2.45816	-1.36016	P
A_72_P048986			TTTAGTATGAATAGATTGATGTAACCACCCCCCAAAATCAGGCTACAGAACAGCCCCATT	1.33682e-06	9.94129e-08	1.10191	-2.19473	-1.36074	P
A_72_P501620		Rep: tRNA pseudouridine synthase A - Hydrogenivirga sp. 128-5-R1-1, partial (9%) [TC588979]	GGGGGCTGATTGGCACCATTGTATTTTTCCAAGTCTAATTTCAGTATTAAACTTATTCTT	3.65315e-06	3.28142e-07	1.02275	-2.13675	-1.36075	P
A_72_P382968			TAAAAGAGGTGAGCAGAAAGGGGCAGGTTGAGGTTTTAAAAGCAGCTCTCTGCTGAATTC	6.58814e-06	6.57562e-07	1.07312	-2.15812	-1.36082	P
A_72_P162291	CLIC6	chloride intracellular channel 6 [Source:HGNC Symbol;Acc:HGNC:2065] [ENSSSCT00000029780]	TGTGAATAAGATCGAGGAGTTCTTAGAGGAGAAATTAGCTCCCCCGAGGTACCCTAAGTT	1.63558e-06	1.25938e-07	1.05455	-2.10387	-1.36113	P
A_72_P078726		Rep: DNA recombination-dependent growth factor - Methylibium petroleiphilum (strain PM1), partial (6%) [TC583741]	TAAGGGGGATCTAACATTCCTTGTAAAGGACTTATTCATTTACTCAGCTTAATGCCCCAA	0.000123354	1.96263e-05	1.02504	-2.15234	-1.3613	P
A_72_P355053	S1PR3	sphingosine-1-phosphate receptor 3 [Source:HGNC Symbol;Acc:HGNC:3167] [ENSSSCT00000010501]	AATAAATTTCACAACCGCATGTACTTTTTCATTGGCAACCTGGCTCTCTGCGACCTGCTG	2.49275e-07	1.26456e-08	-1.21501	-2.01564	-1.36268	A
A_72_P210297		51037 MARC 2PIG Sus scrofa cDNA 5', mRNA sequence [AW416039]	GAGCTCGAGGCTGTGACTGGAAGGAGATTTTTAGTTTTAAATAACTTCTGGGGGAAAAAA	3.55762e-06	3.18339e-07	1.04577	-2.09283	-1.36354	P
A_72_P055496			ACTTTGAATAGAGGAGTGGTGGGGACCGGAAATAAAGCCCTCGGACCTTTCTTTCAAAAA	7.29569e-07	4.79551e-08	1.02767	-2.58538	-1.36356	P
A_72_P400583			AAGGGGGTTTTTCTTTAGGGTGTAAATTGACATACCAGCGTGATAAGGATACCGTAAAAA	1.42853e-06	1.07509e-07	1.06625	-2.20199	-1.36566	P
A_72_P413348			ATAATACACACACACAGAGGATGTGAAGGGGGACTCTCTCTGACTTAGCACTTAAAATGT	8.27078e-06	8.57285e-07	1.09131	-2.10677	-1.3663	P
A_72_P135346			GAAAAAACCCCTAAAAACAAAGTAAGGGGGAAAACCCCCCGGTTCAATGGGGGCTAATAA	1.23731e-06	9.1089e-08	1.10234	-2.2897	-1.36659	P
A_72_P393928		Rep: Histidinol dehydrogenase - Burkholderia xenovorans (strain LB400), partial (30%) [TC600707]	TTGGTATATCCCCGGGGGGAAGTATCCCTTGGTGGCTTCGGGGCACATGAGTGTGCTGCC	1.51214e-06	1.15117e-07	1.06248	-2.50023	-1.36669	P
A_72_P474030	RRS1	ribosome biogenesis regulator homolog [Source:HGNC Symbol;Acc:HGNC:17083] [ENSSSCT00000006810]	TTTGCAGCTGAGAAGAAGAGCCAGTTGGAGATGTTGCGAGTAATGAACAGCAAAAAGCCT	1.89444e-06	1.50653e-07	-2.02836	-1.68613	-1.36673	A
A_72_P387718			CTGTGTGCCAGGCATTTGTTTGAGAGCTGGGGGTACAGTTATAACTTAACATTTTTAGTG	8.23827e-07	5.53772e-08	-1.08282	-2.11341	-1.36711	A
A_72_P104166	FAM161B	family with sequence similarity 161 member B [Source:HGNC Symbol;Acc:HGNC:19854] [ENSSSCT00000002617]	ACAGTTTCTTCCAAGACAAAGGCAGGGGGAAGCCACAGGTGCACCACCCCTCATCTCCAA	4.22637e-06	3.90762e-07	1.13984	-2.04821	-1.36748	P
A_72_P309203			CTGGGGGTGAGCTAGAATATCAAAGGAATGTTAATCATAGTCTTTTAAAATATTGAGCGG	7.3364e-07	4.82731e-08	1.0173	-2.17607	-1.3681	P
A_72_P376553		MI-P-AY1-nqz-a-06-0-UI.s1 MI-P-AY1 Sus scrofa cDNA clone MI-P-AY1-nqz-a-06-0-UI 3', mRNA sequence [BF710434]	AGAAGAACTCAGGATCCAGGCCAGATTACAAGTGGGGGAAAAAACCTCACAAACAGTAAT	4.80904e-07	2.87686e-08	1.09159	-2.29363	-1.36814	P
A_72_P705072		forkhead box B1 [Source:HGNC Symbol;Acc:HGNC:3799] [ENSSSCT00000024793]	ATCGAAAATATTATAGCGCGCGAGTACAAGATGCCTGGGGGGCTGGCCTTCTCCGCCATG	6.52628e-07	4.18697e-08	1.04491	-2.06654	-1.36817	P
A_72_P487839	GOLGA3	rpigca_0226.y1 clu Sus scrofa cDNA 5', mRNA sequence [EV966050]	ACAAAGGAGCTAGAGGGGGTACAGCAGTCGTTACAGAATATCAAATCTGAGTTGGAGATG	3.83806e-07	2.16942e-08	1.09437	-2.19415	-1.36835	P
A_72_P167991		UMC-pd3ov3-008-g05 Oviduct gilt D3 of estrous cycle pd3ov Sus scrofa cDNA 3', mRNA sequence [CO990871]	AAGGGGGTTAAGTTCGGGTTTTGGATTTAGAACTCTCCTTCCTCTGTGAATCTTTCTTTG	2.70167e-05	3.40996e-06	1.03347	-2.07631	-1.36867	P
A_72_P368973	GJB5	PREDICTED: Sus scrofa gap junction beta-5 protein-like, transcript variant 1 (LOC100514847), mRNA [XM_003127741]	CGCTGTGCAGGGGATGGGGGTGTTGATACAAGAGCAGATATGCAAGTGCCTTCAGTGTGG	1.42659e-06	1.07265e-07	1.02105	-2.40253	-1.36988	P
A_72_P383583	PRDX2	Sus scrofa peroxiredoxin 2 (PRDX2), mRNA [NM_001244474]	CGACATAGCTGGGTACAGGCCTTTTGGTGACCAATAAAGTATTAGGGACAAATGGAAAAA	1.24012e-08	3.28895e-10	-1.11795	-2.44884	-1.36998	P
A_72_P328313			ATATATGCAGAAGTGCTTTTCCTGTTCTACATAGATGGGGGGTATTTCAGATTCCCGGTA	1.09145e-05	1.18136e-06	1.04422	-2.24119	-1.37038	P
A_72_P624012	APEX1	Sus scrofa apurinic/apyrimidinic endodeoxyribonuclease 1 (APEX1), mRNA [NM_001139471]	TTTTTTGTTGTCTCACTCTCTGTTGCCTGCATTGTGTGACAGCAAGATCCGTTCCAAGCT	3.97723e-12	1.18416e-14	-2.46778	-1.66227	-1.37086	P
A_72_P051571			GGGGGTGGGGCAAAAGAAGACCTTCTGATATAAAATCTGTGGCTTAAATTATGGGGAGTA	1.10283e-06	7.8981e-08	1.00802	-2.67029	-1.37094	P
A_72_P200752			ATCCATGTTTAAATTTCTGCAAACAGTCAACAAATGCATCAGGAGGTGGGGGTTTTGCCC	1.35251e-06	1.00735e-07	1.05522	-2.34368	-1.37107	A
A_72_P178256			TTTAAAGGTCTGCAAGTTCTTGTTTGAGGGGGGTTTAGAAATGCTTATTTTACCCAAAGT	3.10601e-05	4.00839e-06	-1.00955	-2.16563	-1.37123	P
A_72_P610399		909026 MARC 4PIG Sus scrofa cDNA 5', mRNA sequence [CK453325]	TTAATAGTTCATGGGGGGAGTACACTATGGATCTACAGTTCTTGTCTCCTCATTGTTGAC	1.47353e-06	1.11604e-07	-1.00274	-2.49341	-1.37129	P
A_72_P224917			AATTTCTCTCACCAAGTCACTACACCGGACAACAAAAGGGTGAGAGGGGGAAAGAAAAAC	1.0621e-06	7.55531e-08	-1.02496	-2.26896	-1.37166	P
A_72_P321228			AGGAAGAATAAAAAGAAGGAGGCTCTTTCATTAGGGGGTGCTAGAAAAGTTAACCATTTT	4.91814e-07	2.95595e-08	1.03064	-2.07969	-1.37179	P
A_72_P606018	RSPH9	PREDICTED: Sus scrofa radial spoke head protein 9 homolog (LOC100157153), mRNA [XM_001929514]	TGTCAATCGGACCTTTGAAGGACTGTCCTTATCTGAAGCCAAGAAGCTCAGTTCCTACTT	9.05263e-07	6.19915e-08	-1.14257	-3.65722	-1.37221	P
A_72_P099881			TTGGCATCCAGATACCTTTGTTCAGAACTCTTACCGATGCCCTTCTGGAAAATGGTGTTT	1.43534e-06	1.08087e-07	-1.65896	-3.86454	-1.37253	P
A_72_P326128			ATACTAAAGCGGTTCCTATTTCATGACAGAGTGGGGGTATACCGCCTTCTAATGAAATAT	2.41862e-06	1.99913e-07	1.07978	-2.09221	-1.37283	P
A_72_P021671		Rep: Glutathione S-transferase zeta class - Prochlorococcus marinus (strain NATL2A), partial (7%) [TC566481]	CACTCAATCTTCTCAACTTGAAATAAGAGCTTCTGCAGATAAGTGGGGGAAAAAAGAGAA	2.59422e-05	3.25414e-06	1.02261	-2.05628	-1.37315	A
A_72_P436534		Rep: Intracellular pathogenesis related protein - Phaseolus vulgaris (Kidney bean) (French bean), partial (8%) [TC524897]	ACTGTAGGGGGCTCAGGGATAAATAGAATATATAACTTTTACACCAGAAAGGTAGGAGTA	1.74335e-07	8.15723e-09	1.0423	-2.04169	-1.37327	P
A_72_P423259		rski0119_b7.y1 ski Sus scrofa cDNA 5', mRNA sequence [EW556106]	CTGCGTTGATGTACATTTTAAGATTGGCACTTTTGATACATGTTATCATCAAGGTGCTTT	2.05147e-09	3.63312e-11	-2.66293	-1.17558	-1.37359	P
A_72_P144681		1553094 MARC 3PIG Sus scrofa cDNA 5', mRNA sequence [DY428688]	AGAAGGGGAGTCGTTGCCTGGAGGTGACTGTACAGTGAGGAGGCACAGCAGTTTCTTCCT	0.000447017	8.52612e-05	-1.04871	-2.15916	-1.37381	P
A_72_P075401	KLF16	Sus scrofa Kruppel-like factor 16 (KLF16), mRNA [NM_001164009]	TGAATGCAGGCTTATTTATTTTCCTGTCTCTGCTGGGGTGGGGGCTGCACTGCCCCCTCT	3.21656e-06	2.81884e-07	-1.09434	-2.04738	-1.37406	P
A_72_P235867			TAAAACTGTATATTTTCTCCATATGATAAACTTTATGGCTGGGGGGAAATGCTATCATAA	2.47029e-06	2.04976e-07	1.0908	-2.38911	-1.37407	P
A_72_P051191			AGAATGAGCTAAGAGCTGAGGTTAGAGAAAGGGGTCTTGGGATTGCTCAGTGTTACAAAG	6.44229e-07	4.10472e-08	1.07547	-2.27173	-1.37422	P
A_72_P752325	HSPE1	Sus scrofa heat shock protein family E (Hsp10) member 1 (HSPE1), mRNA [NM_214307]	TCAAAGTTGAGATAAAGTTCTTCTGCCAGAATATGGAGGCACCAGAGTAGTTCTGGATGA	3.93323e-06	3.57894e-07	-2.10705	-1.49057	-1.37438	A
A_72_P431649			AGGGGGAAGGGAAATAAAATTTTTGGTGTTTAATCAGCCACCTGCAATGGTTTTCATTAA	6.87984e-06	6.90781e-07	1.02832	-2.03062	-1.37452	P
A_72_P677846	ID4	inhibitor of DNA binding 4, HLH protein [Source:HGNC Symbol;Acc:HGNC:5363] [ENSSSCT00000027574]	ATAGATGATTATAAGGGGGCAGGACACTTTCTTTTCCCTGCAAGATGTTACATATTGTAT	9.38827e-07	6.48275e-08	1.01508	-2.21481	-1.37489	P
A_72_P424934			ATTCGACTTTCTGGCTGGTTGCGGGGGCAGGATTTGAACCTGCGACCTTCGGGTTATGAG	1.60572e-06	1.23234e-07	1.08704	-2.27126	-1.37502	P
A_72_P041911		Rep: PREDICTED: interleukin-1 receptor-associated kinase 1 binding protein 1 - Pan troglodytes, partial (56%) [TC522936]	TACGTGTATTGGGGGTAGGAAGTGGGGGAAATTGCATCCATTTTCATTTTAAACTCTAAA	1.72067e-07	8.01431e-09	-1.03812	-2.15079	-1.37502	P
A_72_P440866	HNF1A	Sus scrofa HNF1 homeobox A (HNF1A), mRNA [NM_001032388]	TCCTGGTTTGGGGGAGAAGATGCTGAGCTCAGAAGGCAGTAAGGCCAAAGCAGCTGGCAA	9.83032e-08	4.04128e-09	1.01913	-2.53515	-1.37538	P
A_72_P146291	PTGFR	Sus scrofa prostaglandin F receptor (PTGFR), mRNA [NM_214059]	GGGGGCACTTTTGTCAGATGTGACTTTTGAAATTTTTAAATAATCTGCGTAATTGCACAT	2.6036e-06	2.18125e-07	1.07116	-2.46395	-1.37571	P
A_72_P441554	IGFBP4	Sus scrofa insulin like growth factor binding protein 4 (IGFBP4), mRNA [NM_001123129]	AAGCACTTGGCCAAGATCCGAGACCGGAGCACCAGTGGGGGCAAGATGAAGGTCATCGGG	9.91507e-07	6.93053e-08	1.04502	-2.15618	-1.37634	P
A_72_P198322			CTAGGGGTGGGTACTTTGAGGTTTTTTAAACTATTCTCTATCCTTTTGTGTATGTTTGAA	0.000245111	4.28438e-05	1.02075	-2.16037	-1.3764	P
A_72_P087516	RASSF8	Ras association domain family member 8 [Source:HGNC Symbol;Acc:HGNC:13232] [ENSSSCT00000000602]	ACTTTATACAGACAGAGTTTACCCCCCTTAGCCAAACTGAGGCCTCAGATTGACAAAACG	2.70961e-07	1.39939e-08	1.12676	-2.30954	-1.37661	P
A_72_P430399			GGGTAAAAGGGTAACCCTTGGCTAAGTTGGGAAATAAAAAATGGTGGGGGTTTCAAAAAA	2.55928e-06	2.13884e-07	-1.03934	-2.15806	-1.37699	P
A_72_P351463			GTGGGGTCAAAACCTGGGTGGAGGTCAAACACTTGATAATCAAAGGGGTGGAAAAATTGT	2.4819e-07	1.25451e-08	1.06374	-2.24362	-1.37703	P
A_72_P638255			TTGAAAGTGATGTTCAAGAACCAGCTGAACCAGAGGATGACCTTGACATTATGCTTGGAA	6.84466e-06	6.86613e-07	-1.56115	-2.08658	-1.37735	P
A_72_P089951		POSM0100010_B06F porcine skeletal muscle cDNA library (PoSM) Sus scrofa cDNA 5', mRNA sequence [BM190393]	AAGAAGAGGTAAAGATCAGCCTTGCCCTTTTCTCCTCACCCCAATAAAAGCAGTTCCAAC	1.70477e-05	1.98966e-06	-1.0528	-2.1877	-1.37753	P
A_72_P386443			GGCCAGCCGCTGACAACTTACAATAAATCACCATGAATCACTAAGGGGGAACTAGAAGAA	4.65995e-06	4.35546e-07	1.02598	-2.07102	-1.37754	P
A_72_P026606	TMEM182	transmembrane protein 182 [Source:HGNC Symbol;Acc:HGNC:26391] [ENSSSCT00000008927]	AAGCTACAAAAACATGAGAATGAAAGACTGCTTGGATTTCACCCCTTCTGTGCTGTATGG	5.42126e-06	5.2123e-07	1.02837	-2.60259	-1.37787	P
A_72_P210252	TRNP1	Sus scrofa TMF1-regulated nuclear protein 1 (TRNP1), mRNA [NM_001243828]	TAGGTTTTAAATGAAAACAGGGGGCACACTGATTCAAATCTCCTGATGGGAGAGGGAAGG	4.1673e-07	2.40324e-08	-1.13137	-2.27477	-1.37906	P
A_72_P099426			GGGGGAACCGTAAGTATTCTTCTTATATTCTAAATTTGAGACTAAACTTGACCCACAATA	9.45521e-06	9.98032e-07	1.01961	-2.48703	-1.37927	P
A_72_P412073		AJ946523 KN404_1 Sus scrofa cDNA clone C0007747l07 3', mRNA sequence [AJ946523]	CACTCTCGATATTGTATGTTCTGGGGGTTTGGACAAAAATATAGTGACATTTCAATCATT	1.63939e-05	1.90248e-06	-1.0474	-2.14899	-1.38092	P
A_72_P258107	EXD3	exonuclease 3'-5' domain containing 3 [Source:HGNC Symbol;Acc:HGNC:26023] [ENSSSCT00000006434]	TGTCGGGGGACCTGGGCCGGAGCCTGAGGCCGGGCCGCAGCGAGAAGCCGCCCCTCCCAC	2.77022e-07	1.44021e-08	1.06337	-2.46923	-1.38101	P
A_72_P343438	GFAP	Sus scrofa glial fibrillary acidic protein (GFAP), mRNA [NM_001244397]	ACACGGGAGCTTGGTTCTCAGCACTTGGGGGAACTACAGTGTAATGGAGAGGGAAGGGGT	1.81985e-06	1.43336e-07	1.10413	-2.28407	-1.3819	P
A_72_P129631			CGGGGTCGTCTGTCGGCGCTGGCTAGTTAAGAAAATAAACAACGTTCCAAATGGAAAAAA	4.89216e-06	4.61844e-07	-1.02568	-2.50232	-1.38219	P
A_72_P168771		Rep: Chromatin modification-related protein EAF7 - Saccharomyces cerevisiae (Baker's yeast), partial (4%) [TC539488]	TTATCAATTAAAAAGGGGAGAACAGAGGAGGGAGGGAGACACTTAGTACCTTAGGGAAAT	6.22763e-06	6.1616e-07	1.00265	-2.06283	-1.38231	P
A_72_P266192	MINPP1	multiple inositol-polyphosphate phosphatase 1 [Source:HGNC Symbol;Acc:HGNC:7102] [ENSSSCT00000011420]	GTAGTTCATGAATGACTCTTGGAATTTGGACCGTGTTCTGCCAAATTTAAGCTGAAAATA	1.38376e-06	1.0341e-07	-2.04585	-2.66379	-1.38275	A
A_72_P442415		Rep: Targeting protein for Xklp2 (Restricted expression proliferation- associated protein 100) (p100) (Differentially expressed in cancerous and noncancerous lung cells 2) (DIL-2) (Protein fls353) (Hepatocellular carcinoma-associated antigen 519). - Canis familiaris, partial (69%) [TC526692]	TTTGATGAGACAGCTTCTACATATGTTCCCCTTGCACAGCAGGTCGAAGCCTTTCATAAG	2.2418e-06	1.82936e-07	-1.08906	-2.21749	-1.38343	P
A_72_P471646	GORASP2	golgi reassembly stacking protein 2 [Source:HGNC Symbol;Acc:HGNC:17500] [ENSSSCT00000017360]	AGGCTCCCTGTTCTCCTGCTGCTCCTTCTGTAAGAAAATGAAATATTTTATGCCTAATAC	6.08305e-09	1.3843e-10	-1.07534	-3.16586	-1.38392	P
A_72_P084916		997289 MARC 4PIG Sus scrofa cDNA 5', mRNA sequence [DN133439]	GGGGGAGGTGCACTTAAGTACCATCGTAAAATAATAATAGTTAGCATTTATTAAATACGC	7.40918e-06	7.5563e-07	1.02593	-2.40098	-1.3843	P
A_72_P238857		Rep: Eukaryotic translation initiation factor 4 gamma, 3 variant - Homo sapiens (Human), partial (6%) [TC567620]	CACCCCTCCCCCCAATCCGTTGTATTTGTGTAAATCAATAAATAATCATTGGATGGTAAA	3.79468e-05	5.05198e-06	1.02683	-2.02984	-1.38438	P
A_72_P224317		MI-P-CP1-nwl-d-01-0-UI.s1 MI-P-CP1 Sus scrofa cDNA clone MI-P-CP1-nwl-d-01-0-UI 3', mRNA sequence [BI403153]	TCAGCAAGTGGGAGTAAGGGGGTGGACAGAAGGAAAAATAACTGGACATCTCTGTGTAAA	1.78907e-07	8.41618e-09	1.02357	-2.41602	-1.3844	P
A_72_P229762			TAAAAATGCTTGATTTTTTAACCCCAACTGGACGGGGGGATCCTCAAACTTACCCTGGGA	2.63035e-06	2.20848e-07	1.00666	-2.22613	-1.3854	P
A_72_P144876			ACCATCACAGAGAACAGGATGACCTTTGGAAAAAGGACAGAGCATGGTTAAGACCAAACG	1.42358e-05	1.60965e-06	-2.58663	-1.33381	-1.3856	A
A_72_P449757	TP53INP2	tumor protein p53 inducible nuclear protein 2 [Source:HGNC Symbol;Acc:HGNC:16104] [ENSSSCT00000025489]	TTTATGTTACTGGCAGCACCATAGTGCTGGAGCCTGGACCTCCTTCCCCACACCCTGATG	1.16621e-05	1.27431e-06	1.03412	-2.32601	-1.38618	P
A_72_P275864	FIBIN	Rep: Fin bud initiation factor - Homo sapiens (Human), partial (33%) [TC570653]	GGAAGCTTGTACTTCGAGTAGGGGGAATTCTATTTCTCATAACTCCTTAACTGATTTTTA	1.90944e-05	2.26659e-06	-1.00404	-2.31586	-1.38621	P
A_72_P227082		Rep: DNA topoisomerase 1 - Homo sapiens (Human), partial (16%) [TC627822]	TTATTTCATTCCTAAGTCTTACTGTGGTTCTTCCCCACCCAGATTGATGCCAAGAAGGAA	4.53704e-05	6.19306e-06	1.02081	-2.18252	-1.38639	P
A_72_P429509			CTGAATCAAGAGTGGGGGCCCAGACGGCGTCCGTCAAGAATAAATGTACAGATGAAAAAA	5.77381e-07	3.60342e-08	1.0441	-2.25669	-1.38665	P
A_72_P297154		Rep: Protein rogdi homolog - Bos taurus (Bovine), partial (89%) [TC580112]	TGGGAGAGAATAAGGACAGAAGCCCCCCACCACAAGCTATAATGTCCTTGACTGCATTCA	1.87056e-06	1.48229e-07	1.09502	-2.19659	-1.38709	P
A_72_P465302	MOSPD2	Sus scrofa motile sperm domain containing 2 (MOSPD2), mRNA [NM_001195355]	GGACATGCACGACATTGAGGGGGAGACTGAAACACGTCTTGAAAATAAACTGTTAAAATA	3.01963e-07	1.60723e-08	1.08447	-2.00638	-1.38737	P
A_72_P272169	LOC100626250	armadillo repeat containing 5 [Source:HGNC Symbol;Acc:HGNC:25781] [ENSSSCT00000031066]	TGTGGTGATGGGGGTAGACTTGGGGGGCAAGGGTCCCAGCCTAGACTCTTGATGTCCCCT	2.68505e-06	2.26179e-07	-1.02531	-2.0339	-1.38754	P
A_72_P442203	ND6	NADH-ubiquinone oxidoreductase chain 6 [Source:UniProtKB/Swiss-Prot;Acc:O79882] [ENSSSCT00000019687]	GCTATGGGGATTGCTGCTTTATATAGTTATGGTACTTGATTAGTTATTGTTACTGGTTGA	0.000964996	0.000206246	-1.17618	-2.02015	-1.38775	P
A_72_P093406			AAGGGGTAGGTAGGTGATTGCTATTTATCATTATACACCTTGTAGCACGATTTGATTTTT	2.37098e-06	1.95161e-07	1.12848	-2.1685	-1.38829	P
A_72_P405238		Rep: Os04g0173300 protein - Oryza sativa subsp. japonica (Rice), partial (16%) [TC592715]	GTCCAGGTGCTTAAACATTGACTTTGAAGATAATGTCCATATCATTAGCGGGGGAAAAAA	1.70413e-05	1.98815e-06	-1.0073	-2.08774	-1.3885	A
A_72_P252407			AAGTACATAGGCTCCCAGCACTGTGGGGGCTTAAATTATGGAATAAAGAGGATGTGGGAT	3.80856e-06	3.44543e-07	1.07863	-2.2483	-1.38928	P
A_72_P356753			GAAATGAGCTCCACTCATTGTTTGGAGGAGGAAAAGGAACAATGTTAGAAAGGGGAAGCA	6.94604e-06	6.99329e-07	-1.03063	-2.12578	-1.39007	A
A_72_P425904		Rep: Interleukin-4 precursor - Bubalus bubalis (Domestic water buffalo), partial (10%) [TC526014]	ACATATCTAGTCAGCTGTGTATCCAAGACATGCTCTGTGAATGAAATCTGTGCAGAACCA	2.43235e-10	2.39542e-12	-3.67864	-1.88455	-1.39013	P
A_72_P209387		Rep: Mitochondrial NADH:ubiquinone oxidoreductase 19 kDa subunit-like protein - Maconellicoccus hirsutus (hibiscus mealybug), partial (7%) [TC581800]	GTGGGGGTGGGTGAAAATTTTCTTAATATATGACTCTCTTTGCTTTTAGCTCTGGGATTA	1.07494e-05	1.16107e-06	1.03679	-2.38753	-1.39053	P
A_72_P139656			GGGGGCTCTTTCTGTGTGATCTCTTGTAATTGTGTGAAGATCTACAGTCACATCAAAATA	9.47551e-06	1.00066e-06	-1.06365	-2.13934	-1.39058	P
A_72_P443210	TNFSF18	TNF superfamily member 18 [Source:HGNC Symbol;Acc:HGNC:11932] [ENSSSCT00000016871]	CTAAAAAATAATACATACTGGGGGATCTTTCTGCTAGCAAATCCCCAATTCATCTCCTAG	5.17004e-05	7.22218e-06	-1.04006	-2.39813	-1.39082	P
A_72_P311543		Rep: Endonuclease reverse transcriptase - Bos taurus (Bovine), partial (3%) [TC565568]	TGAAAGCCATCGGGGGAAGGCATGTTCATCAAGAGCAAAATAAAAGTTCTAGCAAATTAA	4.51769e-07	2.65601e-08	-1.00994	-2.27521	-1.39083	P
A_72_P538263	LDLR		GGGGGGCTTTTTGTTATGTTTGCACTTTGTATATTTGTTGAAACACTTACTTGCCTATAT	1.31071e-10	1.07467e-12	-1.0138	-2.45465	-1.39114	P
A_72_P423069			GGCTGAGTTATACCCCTTTCCTGTAACATTTTAAGTAAAATAATATGCTTTGCTTTCCTG	2.28339e-08	6.9292e-10	-2.03243	-1.35358	-1.39185	P
A_72_P028431		Rep: ATH1, acid trehalase-like 1 - Bos Taurus, partial (16%) [TC594805]	GGACACCAGTACCCCCGGCCTTGACCCTTGGGGAAGGGGAGGAGAATGGGACATGGGAGT	4.11037e-06	3.78371e-07	1.03292	-2.16141	-1.39198	P
A_72_P410943		Rep: NADH-ubiquinone oxidoreductase chain 6 - Melipona bicolor, partial (9%) [TC555294]	AGATTAAAAAGGAGGGGGAAAGCTATGTTCCTTCTGCTTGGCTCTCTTGACAGCTACCAA	8.8239e-07	6.00009e-08	1.04739	-2.26829	-1.39263	P
A_72_P289624		DB800056 full-length enriched swine cDNA library, adult immature dendritic cell Sus scrofa cDNA clone DCI010118F11 5', mRNA sequence [DB800056]	TATTGTGGGGGAAAAACTGAGGAACAGTGAAATTAAATAACTGCCCACAGTCACCCAGCT	1.48704e-06	1.12798e-07	1.05127	-2.17609	-1.39323	P
A_72_P230757		Rep: At1g16610 - Arabidopsis thaliana (Mouse-ear cress), partial (5%) [TC543669]	GGGGGATAAGTTTTCTTTCAAATGATAGGAAAGCATTTTGATAAATAAAAGCTGGGTTCG	5.98463e-06	5.88005e-07	1.03626	-2.39802	-1.39327	P
A_72_P124416	CHPF	chondroitin polymerizing factor [Source:HGNC Symbol;Acc:HGNC:24291] [ENSSSCT00000022258]	GAGCCGTGGAGAACTGGGAGCCGCGCGTATTGCCCTATCACCCCGCACAGCCTGGCCAGG	5.60088e-06	5.42476e-07	1.08245	-2.02631	-1.39352	A
A_72_P039006			GGAAAGCAATATCTTTGTTCCTCTCAGTATCTCGCCTGGTGCCCTTTGACTTGGGATTTT	6.73762e-07	4.3469e-08	1.11088	-2.41947	-1.39362	P
A_72_P025246		Rep: 26S protease regulatory subunit 8 - Homo sapiens (Human), partial (64%) [TC518847]	AACATTCAAGTATCATGCCTATAAGTGGATCTGATCGGCGTCCCCGGTCTCAGAATATTC	4.75647e-06	4.46311e-07	1.02068	-2.61265	-1.39388	P
A_72_P060491		Rep: Transcription initiation factor TFIID subunit - Dictyostelium discoideum (Slime mold), partial (3%) [TC608421]	AGTTTACAGGGGGTGGTTTGGGGTCTTTTGACAAGGGGTACCTCTGTAAAAACTCCTATT	3.67198e-07	2.05536e-08	1.08062	-2.36918	-1.39399	P
A_72_P232317	CYP19A1	Sus scrofa cytochrome P450 19A1 (CYP19A1), mRNA [NM_214429]	TTCCCCAATGTCTCAATTTATGCCTCAACCAGACCATATCTCTGCTATGGGGGGAAAAAA	2.73941e-05	3.47077e-06	1.03322	-2.32785	-1.39416	P
A_72_P200002		PDUts2024G05 Porcine testis cDNA library II Sus scrofa cDNA clone PDUts2024G05 5' similar to homologue to gb [CX058470]	ATTCAAAAACCACTGTGTAGCCTGGCTCTTCCCTGACCTCTTTGGAAAAGTTCTTCAGAG	1.52847e-05	1.75065e-06	1.07112	-2.20515	-1.3943	P
A_72_P284629			TGTCAAACATTGCTCTCAAGGGGGTTGGATAGTTCTGGTTTCTCCTTTAACCTTGTGCAT	1.32745e-05	1.4815e-06	-1.05918	-2.28008	-1.39624	P
A_72_P045321			AGATGAGACAGATGGTATGAAATAACGGGGCAATTAATACACGGGTCTGTGGGAATTCCG	3.29411e-06	2.90082e-07	1.05683	-2.48296	-1.39634	P
A_72_P319658		AJ949768 KN404_1 Sus scrofa cDNA clone C0007735n04 3', mRNA sequence [AJ949768]	ACCACTCGTTTGTAACTGGGGGATTAACATCTTTTAACCTCCTTAAGATGGACTGAAAAA	2.28872e-06	1.87394e-07	1.00547	-2.11373	-1.39634	P
A_72_P019626		Rep: Chromosome 13 SCAF15000, whole genome shotgun sequence - Tetraodon nigroviridis (Green puffer), partial (7%) [TC621183]	AACGGGGGCATTCAGGTGGCTTTAACCCTAAGGGAACCCAATTTGGCCCATGCCCTAACC	1.74076e-07	8.14108e-09	1.10482	-2.51101	-1.39678	P
A_72_P023541		PREDICTED: Sus scrofa translation initiation factor IF-2 (LOC100516424), mRNA [XM_013995073]	CTGGCGGACCTCGCGGACTGCACGCCCTCCGCACCCCTGGCCGGCGATGGTTGCGGCAGC	1.44073e-05	1.63168e-06	1.19069	-3.15119	-1.3972	P
A_72_P529402		PDUts2055E08 Porcine testis cDNA library II Sus scrofa cDNA clone PDUts2055E08 5' similar to homologue to ref [CX061299]	TGGAAGCCGGATGCCCGTCTGGCCGTCGTGAGGGGCCGGGGATTGGGGATTCCCGGAAGG	1.85078e-07	8.80397e-09	1.00753	-2.24944	-1.39737	P
A_72_P326578		rpigcb_1326.y1 cty Sus scrofa cDNA 5', mRNA sequence [EW056634]	TGTAGACCCTGCTTTGAACCATACCCTTTCCAGACGCCGGGGGAAGGAGAAAGATGGGAG	1.02866e-05	1.10233e-06	1.09442	-2.00485	-1.39804	A
A_72_P235462	KAT2B	lysine acetyltransferase 2B [Source:HGNC Symbol;Acc:HGNC:8638] [ENSSSCT00000024917]	TGATAGAAAGGAAACAAGCCCAGATCCGGAAAGTCTACCCTGGACTTGCCTGTTTTAAAG	2.84092e-05	3.61695e-06	-1.16352	-2.24438	-1.39835	P
A_72_P419044			AGGCCATTCTATCAGAAATGTCCTTGATCGGTTGGTTCAAAAACTGATTTAGAAATTCTT	2.23649e-05	2.73649e-06	-2.14809	-1.77853	-1.3984	P
A_72_P069751			AAGGAAGCTCGGTTACGTTAAGTTTGGGGGCAAGAGAACAAGGCATTTAGGTTTTTCGAG	1.62429e-07	7.49222e-09	1.08663	-2.34476	-1.39897	P
A_72_P465952	TRO	Sus scrofa Trophinin (TROP), mRNA [NM_213741]	AGTGGACTGAGCACCGATGCTGGCTTCAACAGTGGACCAAGCAATGCTGCTGGCTTTGGT	9.33187e-08	3.79362e-09	1.11041	-2.89299	-1.39934	P
A_72_P297789		Rep: MGC152285 protein - Bos taurus (Bovine), partial (11%) [TC562695]	TCTCAGAAACAGATCCTGGGGGGACAGTGTCCTAGGACTCCCTGGGCTTCAGCAAAACCT	6.78883e-07	4.39082e-08	1.00227	-2.43999	-1.39942	P
A_72_P333498		Rep: Collagen protein 55 - Caenorhabditis elegans, partial (7%) [TC570544]	CCAAATATATTAACATCTGCTGTCTTCCCTGCACTCTGCTAATTTTGTAATTCCCTTAAA	0.000982623	0.000210556	-1.0649	-2.59783	-1.39955	P
A_72_P386278		cullin 7 [Source:HGNC Symbol;Acc:HGNC:21024] [ENSSSCT00000001847]	AGGCTCAGGGCTGGGTCCGGCTGGGGGCTTTCTACAGAATAAAATGCAGAAGTTCGACAC	2.56567e-05	3.21538e-06	-1.06257	-2.03186	-1.39971	P
A_72_P422804			TGTAAAGTTCACTGGCAGCCACAGGAGGGGGATTTTAATTATAAAGGATTTTTTATTTTC	2.26228e-07	1.12226e-08	-1.01726	-2.50887	-1.39982	P
A_72_P507566		HECT, UBA and WWE domain containing 1, E3 ubiquitin protein ligase [Source:HGNC Symbol;Acc:HGNC:30892] [ENSSSCT00000035055]	TTCAGGCTTCAATGGGTTTACTCCCCTGGTCACCCTTCTCTTAAGACATATCATTGAGGA	1.72641e-05	2.0181e-06	1.05554	-2.09034	-1.40004	P
A_72_P032726	CDKAL1	CDK5 regulatory subunit associated protein 1 like 1 [Source:HGNC Symbol;Acc:HGNC:21050] [ENSSSCT00000001175]	AAGGATAATGGAAAACGGTTGGGGGGCGCACGATTGGATTTGCCAAAGATTAGGAAGAAT	3.92251e-10	4.37501e-12	-1.01538	-2.07599	-1.40028	P
A_72_P171426		Rep: Tripeptidyl-peptidase 2 - Rattus norvegicus (Rat), partial (10%) [TC623883]	TGGGTATGGTGGGGAGGTATAATACATGGCAACTGGGAAAAGAACGTGTTAATGTAATCT	6.27867e-08	2.33097e-09	1.15338	-2.5405	-1.40051	P
A_72_P238467			GTGGTGGGGGTCATGCAATAATATGATGTACTTAATGCCACTGAAAAATGTACTTTTAAA	3.57348e-07	1.98304e-08	1.02343	-2.26755	-1.40056	P
A_72_P158831			CCCAGCAAAAGTCCATTTATAAAACTGTTATGGGGGTCTTTCCAGGACTTTGATAAATAT	2.25655e-05	2.76494e-06	-1.03129	-2.21331	-1.40081	P
A_72_P404233			TGGGTGCAAAATTTTGGCCTTTTTTGCCCCCCTGCCCCCTGGCCAATAAAAATGTTTTTT	7.17148e-07	4.69251e-08	1.09106	-2.6062	-1.40108	P
A_72_P056501			CCTCTGTTAATGAGCAAAAGATCCTTCAGCTCTTTAACTTAGTAGGTGTGGGGGCAAAAA	3.81444e-05	5.08178e-06	1.0063	-2.17468	-1.40112	P
A_72_P476441	LOC100512238	PREDICTED: Sus scrofa putative olfactory receptor 2W6 (LOC100512238), mRNA [XM_013977516]	ATCTATACCTTAAGGAATAAGGAGGTGAAAGGGGCACTGAAAAAGGTTTTGGGGAAGCAA	5.09354e-07	3.08788e-08	1.01427	-2.35202	-1.40126	P
A_72_P227807		Rep: Integral membrane protein GPR175 - Homo sapiens (Human), partial (29%) [TC601596]	TTCCCAAAGCCCACTTTGGTGGATGGGGTTAAGGGGGTATATTTTTGTGATTTATTTTTT	3.67975e-06	3.30953e-07	-1.06674	-2.03826	-1.40146	P
A_72_P165611	PLA2G7	Sus scrofa phospholipase A2 group VII (PLA2G7), transcript variant 1, mRNA [NM_001113013]	TTAATCGAAGGGAAAGATGACAGTCTTATTCCAGGGACCAACATTAACACCACCGACCAC	7.86024e-09	1.91362e-10	-3.30126	-2.27615	-1.40176	P
A_72_P351433			TTCATCACCGACTTGGTGATACTGACCTCCACTTCTGGGGGATCACCTTTTAAAAATGGA	2.90975e-05	3.71524e-06	1.14464	-2.92661	-1.40211	P
A_72_P326373		AJ958671 KN404_2 Sus scrofa cDNA clone C0007759g23 3', mRNA sequence [AJ958671]	TGGCTTGATAAGACCTCACTTTACTCTGCATGCCTCCTTCAGCATCAGAATAGTCTGACT	6.59758e-05	9.54815e-06	1.0393	-2.80084	-1.40216	P
A_72_P168076			GGGGGTGAACAGTTTGGGGAAAAAACTAAAATTGGTTGCGCCAAAAATTTCGGGGAAAAA	2.39208e-06	1.97445e-07	1.03727	-2.20189	-1.40217	P
A_72_P696286		ring finger protein 10 [Source:HGNC Symbol;Acc:HGNC:10055] [ENSSSCT00000010860]	AAGATGAAAATAGCTTAGTTCCTCCTGCTCCTGTGGACAGTGATGGGGAGAGTGATAACT	9.24277e-07	6.36958e-08	-1.16779	-2.5646	-1.40225	P
A_72_P291234			TAAGATGTGAATGAGGTTAGTCTCTGCTAGACCTCTGACCCCCTTCCTACATTGTCATTC	9.67488e-07	6.73384e-08	1.04235	-2.5386	-1.40235	P
A_72_P158631			ATAGTTGAAGGCTCTAAGAGTGCTTCCCCTTGTACCTGTTGTAAGAGAAGGAGCTACTAG	1.39041e-07	6.1905e-09	1.03719	-3.02239	-1.40314	P
A_72_P319663		MI-P-AY1-nro-a-02-0-UI.s1 MI-P-AY1 Sus scrofa cDNA clone MI-P-AY1-nro-a-02-0-UI 3', mRNA sequence [BI399158]	ACGGGTTGGGGGAATTGCTGAAAATACGCCTGTTAATTACTGTGAATCCAATTTATTTTT	2.07357e-06	1.67308e-07	1.06189	-2.37803	-1.4033	P
A_72_P267906			GGTGGGGGTGGGAAGAATGACGATATCAAGCTAGCTTTAATGTGACAGCCCTTTAAGAAA	1.58154e-05	1.8244e-06	1.03561	-2.31102	-1.40358	P
A_72_P203557		DB807801 full-length enriched swine cDNA library, adult lung Sus scrofa cDNA 3', mRNA sequence [DB807801]	ATACTTATGACTTAGATTATGCATGGGAGGGTATGGAGGGGAGCGAGTAAGAGTAATTGT	8.56629e-08	3.42157e-09	1.01298	-2.24259	-1.40396	P
A_72_P091196			AACAAAACGTAAAACTTACGGGAAGGGGAAAACAGGGGCCCTCCAAAAATTACCCCCAAA	1.2755e-07	5.57299e-09	1.06523	-2.46649	-1.40446	P
A_72_P168831			GGGGGCCAAATTTTTCTTTGAGAAACTTTAACAAGTGTTTCTTTCTGGGAACCCTTTTTG	1.91014e-06	1.52153e-07	1.01387	-2.5051	-1.40494	P
A_72_P315183		Rep: Red chlorophyll catabolite reductase - Oryza sativa subsp. japonica (Rice), partial (6%) [TC607644]	CGGGAACCCCCCTTTGGGGGTTTCCCGGGAAACCCCCAAAATTTTTGGGGGGTGAAAAAA	0.000280144	5.00838e-05	-1.02802	-2.35116	-1.40516	P
A_72_P132236		996430 MARC 4PIG Sus scrofa cDNA 5', mRNA sequence [DN132990]	GTTAGATGTTGCTCCTTGCCAAAAAACCAGTCTTCTAGCAAATAAAAGCGATTTAGAGCA	0.000473152	9.10261e-05	-1.27888	-2.30299	-1.40521	P
A_72_P211717		Rep: Cry4Aa - Bacillus thuringiensis, partial (12%) [TC589302]	TGAGACATAAATTTGAGGTCCCATTTAAAGCCATGAAATTTGCTGTATAGGGGGGAAAAA	1.884e-06	1.49683e-07	1.04316	-2.33532	-1.40534	P
A_72_P353908		PREDICTED: Sus scrofa hypothetical LOC100524073 (LOC100524073), miscRNA [XR_115794]	AGGGGGACAATGGCCCTGAGCAACATATAAATATATACATACATATCTATGTATGCGATA	1.50559e-06	1.14446e-07	1.08703	-2.43165	-1.40534	P
A_72_P156506	PAQR4	progestin and adipoQ receptor family member 4 [Source:HGNC Symbol;Acc:HGNC:26386] [ENSSSCT00000022821]	TCATGTGCCACAAAGGGGGCAGCCCTGTGTACACCCGGCTCCTTGCCCTGGATATGTGTG	1.13985e-06	8.22853e-08	1.10224	-2.41548	-1.40564	P
A_72_P571209	TPD52	Sus scrofa tumor protein D52 (TPD52), mRNA [NM_001244387]	GCACTTCAGATGCAACTGGAACTATGCTCAATGATATGTGAAAAGCTTAATAAATTCGTA	5.87466e-06	5.75586e-07	-2.41312	-1.41036	-1.4067	A
A_72_P402023			GCCTGTCTACTTTTCTGCAAAAATGAGATGTACAGATCCCTGTCCCCGCTGTGAAAGTAA	1.13904e-06	8.21743e-08	1.02225	-2.54426	-1.40698	P
A_72_P037936		latent transforming growth factor beta binding protein 2 [Source:HGNC Symbol;Acc:HGNC:6715] [ENSSSCT00000002632]	ACATCTGTTGGAAAAAAGTCACCAATTATGTGTGCAGCCACCCCCTGCACGGGCGCCGCA	2.84023e-06	2.42242e-07	1.03425	-2.60821	-1.40735	P
A_72_P391323		DExD-box helicase 21 [Source:HGNC Symbol;Acc:HGNC:2744] [ENSSSCT00000011217]	CCAAAAAAGTAATAAAAAATGAAGAGCCTTCTGTGGAAGAAATAGATGCTCCTAAGCCCT	0.000339803	6.23293e-05	-2.18217	-1.35642	-1.40741	P
A_72_P187931		Rep: Dissimilatory sulfite reductase alpha subunit - uncultured sulfate-reducing bacterium, partial (5%) [TC534911]	ATGGGGGTTCCCTGTATAAGCAAGAAATTTGGAGATGTTGACCTCAGTGTTATAGCCAGC	2.47714e-06	2.05714e-07	1.06046	-2.34541	-1.40749	P
A_72_P217502		Rep: Microvascular endothelial differentiation gene 2 - Rattus norvegicus (Rat), partial (11%) [TC537489]	ATGTTAGATTATTGAGCATGACTAAAGCAGAAATAAAATATTTAAACCACCCCTCCCCCC	2.61498e-05	3.28574e-06	-1.04193	-2.36424	-1.40842	P
A_72_P440761	APEX1	Sus scrofa apurinic/apyrimidinic endodeoxyribonuclease 1 (APEX1), mRNA [NM_001139471]	TACCTAGCACTGTGACCTTTCCCCAAATCAGTTTGAGCCTGGGATATAAGCCAATCAAAC	2.1557e-12	5.37795e-15	-2.1878	-1.57893	-1.40858	P
A_72_P773552		Rep: ANK1 protein - Bos taurus (Bovine), complete [TC542383]	TCAAAAGGGGGAAGCAGTGATCTCAAGCCCCTCCCTGTCGAATGGCCTCTCTGGAGGTAA	2.66519e-07	1.37197e-08	1.15217	-2.94848	-1.40933	P
A_72_P245367		Rep: Olfactomedin-like protein 3 precursor - Homo sapiens (Human), partial (9%) [TC579443]	ATGTGGGGGAAGAGGAGGGCTTGCCATTTTGAAGGTCCTCTTATTAAAAGAGGGAGTTTT	6.18298e-08	2.28695e-09	-1.03343	-2.41867	-1.4094	P
A_72_P504757	RSPH9	PREDICTED: Sus scrofa radial spoke head protein 9 homolog (LOC100157153), mRNA [XM_001929514]	CACCCCCGGGAGTGAGAATGTAGAGCCTCTAAAGTATCTTCATAAAGTCCGGCGAACTGG	1.2325e-06	9.06105e-08	-1.09454	-3.39877	-1.40956	P
A_72_P311828			ATCCATTTCCAGGGGGTGTCCTTGTCCAAAAGGATCTTCCCTAAAAATTGGGGGAAAAAA	2.04277e-05	2.45995e-06	1.03059	-2.25907	-1.4099	P
A_72_P493862	TMX1	thioredoxin related transmembrane protein 1 [Source:HGNC Symbol;Acc:HGNC:15487] [ENSSSCT00000028405]	TAGCATTCTGTGAAAAAGTTTGAAATAGGATTTGAGAACAGCATGGTGGTTCAAACAGCT	0.002174	0.000526086	-1.68064	-2.03281	-1.41001	A
A_72_P479398	ANKRD9	ankyrin repeat domain 9 [Source:HGNC Symbol;Acc:HGNC:20096] [ENSSSCT00000002806]	CTGGACGAGCTGCCGCTGCCACCCTTCCTGCAGCCGCTGGACCTCACTGGCAAGGGCTAG	1.66404e-06	1.28739e-07	1.09146	-2.95159	-1.41015	P
A_72_P509622			ATGACCTTATTAAGCACCAGAGGGTTCATGTTGGAGAAGAGACATATAAATCGGGGGGTG	4.10852e-07	2.36558e-08	1.09881	-2.10319	-1.41076	A
A_72_P386558		Rep: Protein FAM65A. - Canis familiaris, partial (4%) [TC566041]	GTTCCCTTGTGAAAATTAATTGAGCTGTACACTTAGGACATGTATGCTTTCTGTGTGAAT	0.000570375	0.000112591	-2.04506	-1.62962	-1.41137	A
A_72_P288719			TGAAATCTAATGGCATTTGAGAAGGGGGCAGTGGAATTTTCCTGCCAGCTTCATGAAGAG	1.06858e-05	1.15224e-06	1.0258	-2.18977	-1.41175	P
A_72_P223692	VDR	Sus scrofa vitamin D (1,25- dihydroxyvitamin D3) receptor (VDR), mRNA [NM_001097414]	ATCTGAGGGGGTAGCCAAGGCGGGAGTTCTCCTTCTGACAACCCACATGGCAAGACTGAA	4.79143e-07	2.85929e-08	1.10387	-2.06803	-1.41283	P
A_72_P108596			TTAGTCTCAGATAGTCATTGAACTCTTGCACTCTGCTAGGTAAGGTTGTAAATCAAGAGT	8.21933e-07	5.51745e-08	1.12802	-2.80962	-1.41294	P
A_72_P079706		Rep: UmuD-like protein - Acinetobacter baumannii, partial (7%) [TC549973]	GCTAGGGGGTTTGAAGAGTTTTCTTTGATATCTCTTTCCTTTGAATTATTCCCTTTGCTT	2.08324e-05	2.51966e-06	-1.02521	-2.27855	-1.41356	P
A_72_P308563			CCTCAATCATCAAATATTGATAATGCTTCTGCTTGGCTAATGTCACAGGACTTCAGGGAT	4.63904e-07	2.74393e-08	-1.86869	-2.42694	-1.41368	P
A_72_P071431	RSPH9	PREDICTED: Sus scrofa radial spoke head protein 9 homolog (LOC100157153), mRNA [XM_001929514]	TGTCAATCGGACCTTTGAAGGACTGTCCTTATCTGAAGCCAAGAAGCTCAGTTCCTACTT	5.31315e-07	3.24779e-08	-1.02364	-3.40229	-1.41386	P
A_72_P334338	KCTD11	potassium channel tetramerization domain containing 11 [Source:HGNC Symbol;Acc:HGNC:21302] [ENSSSCT00000029870]	GTGACCCTGAATGTGGGGGGCACGCTATATTCCACCACTTTGGAGACGCTGACTCGATTC	2.43734e-07	1.22361e-08	1.04563	-2.62692	-1.41405	P
A_72_P400588	NCK1	NCK adaptor protein 1 [Source:HGNC Symbol;Acc:HGNC:7664] [ENSSSCT00000024187]	CCTGGCTTCTCCCACCAAGCAACAAAAGTCAGCAAATATAATTAAGTCATTGATGTACAA	1.04361e-08	2.68175e-10	1.04085	-2.42822	-1.41415	P
A_72_P054411			TGTGTACACAAAGGGGGAGAAAAGTCATTTGGAAATCATTCTTTGATAGCCTTTTGAAAT	5.41e-06	5.199e-07	-1.02127	-2.36978	-1.41431	P
A_72_P490933		Rep: cAMP and cAMP-inhibited cGMP 3',5'-cyclic phosphodiesterase 10A (EC 3.1.4.17). - Canis familiaris, partial (24%) [TC610140]	TTATTTTTGTGGGGGAACCTACACCTGGTAACTGGGATGCAAACCTCTTCAAGAAGGTAC	1.75099e-06	1.36606e-07	1.03242	-2.41637	-1.41453	P
A_72_P094586		AJ958948 KN404_2 Sus scrofa cDNA clone C0007752a14 3', mRNA sequence [AJ958948]	TTCTGCATGGTTATGGGGGAATACTCCACCTGGCATACAGCAGGTACTCAATAAATGACT	1.44691e-06	1.09079e-07	-1.01676	-2.30599	-1.41477	P
A_72_P618715	DEK	Rep: LOC540945 protein - Bos taurus (Bovine), complete [TC582313]	CCTGCTGACCTTTTAATCTTGAGTGTTACATAATCTGAGTTGGCTGTTTTAAATTGCATT	0.00308546	0.000790322	-1.51031	-2.22042	-1.41496	A
A_72_P133646			AATTTCAAATAAACTAAGGGGAGGGACAAATTATAAGTTGGGGATTGGGAGTTCCCGTCG	3.67239e-06	3.30164e-07	1.01526	-2.08475	-1.41594	P
A_72_P366463			GCCAAAATTTTAAAAAATTCTGCACCCCCTCCCTTATTTTTCTTGGAACGTTGTTTCTTC	3.5572e-08	1.17479e-09	1.14181	-2.57396	-1.41627	P
A_72_P709025			CTAATCTATACCTTGAGAAACAAAGATGTAAAGGGGGCAGTTAAAAGATTAATGAGGTGG	2.87267e-06	2.45528e-07	-1.03374	-2.28302	-1.41676	P
A_72_P025551		embryonal Fyn-associated substrate [Source:HGNC Symbol;Acc:HGNC:16898] [ENSSSCT00000033257]	GAGGTCTATGATGTGCCCCCCACTGCCCTCCGAATTCCTTCCAATGGCCCCTATGACTCC	1.96599e-05	2.34993e-06	-1.06688	-2.01685	-1.41702	P
A_72_P267352			ATTGTTAGAGTATCTTAAGCTTCCTGTGCCTCTCTGGTTTGGGAGGCTGTGAACAATCAC	8.03769e-06	8.29302e-07	1.03833	-2.11374	-1.41723	P
A_72_P385788			TCATTGCACAAGCTCTTTTGCTTTTAGAATTACCGTTCATTTGCCTCTCTAAATCCTGGC	5.16903e-06	4.92598e-07	1.02373	-3.08026	-1.41742	P
A_72_P400098			CAACACTATGCTTGGTACCATCCTTTATCTAGAACAGAAAGGTATCGGGGGGTATTATTT	1.59929e-06	1.2263e-07	1.07525	-2.33923	-1.41746	P
A_72_P705967			TGATCCCTATGGGACAAGACGGGCGCCTCTCTGGTCTGGGATTGCCTTTGAAGCTGCCCC	7.29037e-06	7.41843e-07	1.08544	-2.45347	-1.41863	P
A_72_P336173	ITGA2	Sus scrofa integrin subunit alpha 2 (ITGA2), mRNA [NM_001244272]	AGGGGTGGTGGTGGGGAACCATTTAAAATGATTGTTTTTAAACAATGAAAGTGAAGTAGA	2.27491e-06	1.86005e-07	-1.02779	-2.33567	-1.41874	P
A_72_P322188		951576 MARC 4PIG Sus scrofa cDNA 5', mRNA sequence [CN162210]	GAGAAAAAAGTACAGCATGAGTTCTGTTAGGAAGAAAGAATGAAACTATTGTATCTCACC	9.24277e-07	6.36912e-08	-2.0912	-1.4526	-1.41885	A
A_72_P376308			TATCTGGTCCGTGCCTTAATTAGGAACCCCCTCCCTTGTATACGCGTTATATTCTTACTC	3.26772e-06	2.87207e-07	1.01403	-2.3546	-1.41908	P
A_72_P211347		Rep: Chromodomain-helicase-DNA-binding protein 6 (EC 3.6.1.-) (ATP- dependent helicase CHD6) (CHD-6) (Radiation-induced gene B protein). - Xenopus tropicalis, partial (3%) [TC531498]	TGCCGTGTAGAATATTTGTCTTAAAATCCAAGGCCACAAAAAACAATGTTTAGGGGAAAA	7.30855e-09	1.74509e-10	-1.81687	-2.12091	-1.41985	P
A_72_P705295		PREDICTED: Sus scrofa pyruvate kinase PKLR (LOC100625071), mRNA [XM_013992273]	ATCGAAAGCGGAAAACTCCGTGGCTTCCTCCGTTTGGGGGACCTGGTGATTGTGGTGACA	3.94821e-05	5.28803e-06	-1.08767	-2.18002	-1.41996	P
A_72_P075001	TNFSF18	TNF superfamily member 18 [Source:HGNC Symbol;Acc:HGNC:11932] [ENSSSCT00000032689]	TACATACTGGGGGATCTTTCTGCTAGCAAATCCCCAATTCATCTCCTAGAGACTCAGTTA	0.000115813	1.8254e-05	-1.06944	-2.36213	-1.42	P
A_72_P176796			AATTTAAAGAAGACTAGTCAGAGGGGGCCTTGACTTGAGTAAGGCCGGTTTCAGAAATGT	3.35852e-07	1.82914e-08	1.01482	-2.28208	-1.42004	P
A_72_P208997		PREDICTED: Sus scrofa ArfGAP with coiled-coil, ankyrin repeat and PH domains 2 (ACAP2), transcript variant X1, mRNA [XM_013990151]	CTAGTGAAAGGAAAATCTCCATAAAAGGAGGGGGGAAAAAACCTGTTTTTTAGTTTATCC	6.5918e-07	4.2347e-08	1.02111	-2.19504	-1.42122	P
A_72_P012956		PREDICTED: Sus scrofa uncharacterized LOC102166787 (LOC102166787), transcript variant X1, ncRNA [XR_299193]	CAACCGCAGATCCCAATCTATTAGGGGGTTGTAAAATTAGAAGTGTAACTAACTATTTTA	1.17861e-05	1.2892e-06	-1.0453	-2.27345	-1.42133	P
A_72_P042446	APOA5	Sus scrofa apolipoprotein A5 (APOA5), mRNA [NM_001159308]	ATGGGCGTTGTTCTATGCTATCCAGCCTCCTGCACTTCCCCCTTCCAGATGCATTACACT	5.41244e-07	3.32087e-08	1.12188	-2.73588	-1.42171	P
A_72_P102046			TGTGTGGGGGCTAAGAATTTTGGTAGAAATAGCCAGATTTCTACGACCATACACCATTGT	2.26005e-05	2.7713e-06	-1.037	-2.1906	-1.42171	P
A_72_P317703		Rep: COG1322: Uncharacterized protein conserved in bacteria - Yersinia bercovieri ATCC 43970, partial (8%) [TC522760]	AGTCAGTAGGGGGTATTTTTAATTGCTTTAGTTCACACACGCCATTATGTTTTCCATTTA	2.28585e-05	2.80922e-06	1.03483	-2.11413	-1.42194	P
A_72_P490135	C14H10orf76	chromosome 10 open reading frame 76 [Source:HGNC Symbol;Acc:HGNC:25788] [ENSSSCT00000011564]	AAGAATAATCTTATTCGGGGAGGGGATGGGTAGGCACAGGGAGATACTTTCAGAAATGTG	1.17501e-07	5.04848e-09	1.00781	-2.22754	-1.42249	P
A_72_P667562	PKIA	Sus scrofa cAMP-dependent protein kinase inhibitor alpha (PKIA), mRNA [NM_214204]	GGCCTGTCTGGAATGCATTTATTTCCGGAGTGAAAGGGGGAAAAAGAAAATGGCTGTTCT	6.34866e-07	4.02471e-08	1.00726	-2.23611	-1.42273	P
A_72_P489535	SH2D4B	SH2 domain containing 4B [Source:HGNC Symbol;Acc:HGNC:31440] [ENSSSCT00000011322]	AATTATCACTGTTTCAGGGGGAGAGTTGCTGCAGGAACCCTGTGGACAGAGGGACAGCCC	7.39957e-07	4.87396e-08	1.12924	-2.1957	-1.42279	P
A_72_P351953			AGGGGGTTTCAGGGGGCCAGTAAGGTCCCCACAAACTTTCTGGGCCCACAAGAAAAATCG	2.90567e-07	1.53193e-08	-1.00426	-2.57639	-1.42289	P
A_72_P341738	NFIX	PREDICTED: Sus scrofa nuclear factor I [XM_003123333]	TGAAAAGAGGTTCCTCAAACGGGGGGAGAAGAAATTTTGAGACGTGGAAAAATCACCCAG	1.1881e-06	8.64481e-08	1.01812	-2.46746	-1.42295	P
A_72_P278714		Rep: Transcription factor GATA-5 - Bos taurus (Bovine), partial (28%) [TC533994]	GTATTTATTCGGACAGTTTTCCCAGGGGGGCAGTAAAGGGCCTTGTCCTGAAAGCAAAAA	1.62713e-07	7.51274e-09	-1.0029	-2.46731	-1.42316	P
A_72_P045501		1142357 MARC 4PIG Sus scrofa cDNA 3', mRNA sequence [DN128294]	ACACGATTCGGGGGATGAACTCAGATGTGAAGGCGATGACCATCCCGTTGGCAATGACCG	1.32847e-07	5.85692e-09	1.07831	-2.53258	-1.42379	P
A_72_P232562	CEND1	Sus scrofa cell cycle exit and neuronal differentiation 1 (CEND1), mRNA [NM_213866]	TTGCTTGGAGCCCTGGGCCTGAGTGGAGGCTGCGTCTGAAATAAACTCCTCTGTTACCTG	4.85535e-07	2.91012e-08	1.00797	-2.48349	-1.42406	P
A_72_P281939		Rep: PREDICTED: nebulette - Macaca mulatta, partial (7%) [TC621561]	CTGTCCTTTGTGGGGGGTACTTTTCTAATCACATTGAAATGTAATGGAAATATTTGATCT	1.01686e-06	7.14036e-08	-1.00543	-2.58518	-1.42415	P
A_72_P430629		PREDICTED: Sus scrofa ATP-binding cassette, sub-family A (ABC1), member 13 (ABCA13), partial mRNA [XM_013977957]	TTTCCTAAGAAGTTACCGTTAAGGGTTCTATGATTTTTCCCCCAGTCCACACTGTCTCGT	5.84806e-05	8.31343e-06	-1.27291	-2.00901	-1.42434	P
A_72_P027141		Rep: NADH-ubiquinone oxidoreductase chain 2 - Bos taurus (Bovine), partial (51%) [TC558202]	ATCAGTTTTATCAATCCTAATTGGAGGCTGAGGGGGACTAAACCAAACACAACCCCGAAA	1.21835e-06	8.92354e-08	1.00585	-2.46811	-1.42434	P
A_72_P124571			CCAGGCCGGGGGTCAAAAGTGCAGAATTTTATTTTCTTAATAGGCACTATATTTAAATAA	9.29027e-06	9.77688e-07	1.01513	-2.25683	-1.42448	P
A_72_P101926			CCCCTTTAAAAATAAGGGGGCCTTTTTAAAATCCCCACCGGTTACCAAAAATTTTAAAAT	2.97156e-05	3.80709e-06	-1.0043	-2.41442	-1.42462	P
A_72_P064476	TUBB3		ACCGGCTTGTGTTTATATTTCGGGGGGATACTTAATAAATTTATGGCTGTCAGGCAAAAA	1.46884e-06	1.11114e-07	1.02696	-2.38792	-1.42468	P
A_72_P491390		trace amine associated receptor 8 [Source:HGNC Symbol;Acc:HGNC:14964] [ENSSSCT00000004625]	GAAAGCCATAAAAGTTATTTTAAGTGGGGGTCTTTTTCAGAATAGTTCATCAACCATGAG	5.86838e-06	5.74836e-07	-1.00184	-2.34723	-1.42497	P
A_72_P023531	NRM	nurim (nuclear envelope membrane protein) [Source:HGNC Symbol;Acc:HGNC:8003] [ENSSSCT00000028555]	ATCTTTCTCCTCATAGTTTAGGGCTTGACCCTCCGTTTACAACCTCCTTACAAGGAGAAG	1.21423e-05	1.33394e-06	1.04392	-2.26672	-1.4252	P
A_72_P386478		1535106 MARC 3PIG Sus scrofa cDNA 5', mRNA sequence [DY419528]	GGGGGGTCTAATTGTATCGGCTTTTTTAAACGTACATGACTAGAAAATTAAACAACAGTA	1.60534e-05	1.85635e-06	1.06342	-2.16538	-1.42529	P
A_72_P671250		SusFleck_BFN_0001_0004_5_pCNS_F03 SusFleck Backfat Normalized Sus scrofa cDNA clone 0001_0004_F03 5', mRNA sequence [DT334599]	TAAAAGATGGCCGCCTACAATCAGGGGACAGAATTTTGGAGGTAAATGGCAGAGACATCA	3.52056e-07	1.9464e-08	1.03639	-2.15277	-1.42532	P
A_72_P093756		AJ960507 KN404_2 Sus scrofa cDNA clone C0007759m10 3', mRNA sequence [AJ960507]	AACAAAACAAAGCCTCCTGGAATTTACCTTCTGTGGGGGAAAGACCATAAACAATAGTTC	2.94595e-05	3.76754e-06	1.04473	-2.08877	-1.42553	P
A_72_P192112			TATTACTTCAGTATAGCACCAAATAAATTAGGTAATATCATTGGAGGGGGGAAGGAAAGT	3.48466e-06	3.10552e-07	1.029	-2.44335	-1.42566	P
A_72_P374443			AGAAGGGGCATTGTCAATTTGGAGATGAAAGAAGAGGTTTTACTGAGTGCCTGCTGTGTG	1.74078e-06	1.35673e-07	1.05929	-2.17848	-1.42583	P
A_72_P038166		Rep: Chase4 domain family - Aeromonas hydrophila subsp. hydrophila (strain ATCC 7966 / NCIB 9240), partial (5%) [TC556950]	TTGTACCCTGATGCCCCAAATGATCAATCATAATAACAATAGCTACTATTTAAGGGGGAA	1.91388e-06	1.52495e-07	1.03209	-2.6192	-1.42598	P
A_72_P346028			AAACCTCTGTTTTCGGGGAAGTTATTTTGTCCCCCCTTGAAAGGCCCATTTCGGTCATTT	5.09183e-07	3.08567e-08	1.06124	-2.52114	-1.42639	P
A_72_P190151		1000413 MARC 4PIG Sus scrofa cDNA 5', mRNA sequence [DN101016]	TATGCCAGTAACTGGCCTGTTTCTTTCCCAGTAAAAGCTTTTGGGTTATGTGTTAAAAAA	1.00809e-07	4.17661e-09	-2.2855	-2.41058	-1.42681	P
A_72_P119516	NFATC4	nuclear factor of activated T-cells 4 [Source:HGNC Symbol;Acc:HGNC:7778] [ENSSSCT00000002222]	GGTGGTTCTGGATGCTGGGGGACCAATCTTGTTCCTCTTTCCCCAGTTCTTACCTCCTCT	4.55838e-07	2.68306e-08	1.06383	-2.23837	-1.427	P
A_72_P506520	SERPINB5	serpin family B member 5 [Source:HGNC Symbol;Acc:HGNC:8949] [ENSSSCT00000005400]	TTACAACATGCTTTTGGTGGGGGTGGATTGATGTAGAATAAAGAGGAATAAGAATGATGA	2.17196e-05	2.64537e-06	-1.01383	-2.09124	-1.42735	P
A_72_P079426			GGTATGGGTGTGGTGTGGTATATATGGGGGGATTTTGTTTAAATTCTTTATGTTTCTAAA	4.57786e-07	2.69915e-08	1.07109	-2.13905	-1.42785	P
A_72_P102036		Rep: Uncharacterized protein SOX6 - Homo sapiens (Human), partial (16%) [TC603080]	TCAAGGCCATACCTAATAGCAATAAATAGGTCTAGCCAAGACATTGTTGTCTCTGTCATT	7.08331e-06	7.1607e-07	-1.9049	-2.69866	-1.42795	A
A_72_P382348		Rep: Transposase, IS111A/IS1328/IS1533 - Desulfatibacillum alkenivorans AK-01, partial (6%) [TC586913]	GTGGAACTTACGGTCTAGGGGGAAAGAGATATTAATCAAATAATCACATACACAAAAAGG	4.96701e-06	4.70047e-07	-1.00226	-2.23151	-1.42839	P
A_72_P091141			GGGCCCGGCCTTTTTCTTGAACCACCCCCCAAATTTTAAAAAGGGGGACCAAGGCAAACC	5.57432e-07	3.44828e-08	1.03522	-2.60637	-1.42872	P
A_72_P355088			CTCTCAGCAAGCTGGGAACATAGGGGGACTACATCAGCTTGATAAAGAGCATTTACACAA	1.09535e-07	4.61841e-09	-1.0649	-2.42929	-1.42881	P
A_72_P293259			GGGGGCACAACAATGTAAATCTACTTAATGCCACAGAGCTGTAAGCTTAAAAATGGTTAA	3.06457e-06	2.65868e-07	1.02447	-2.40039	-1.42896	P
A_72_P141736			GTTCATTGAGGGGATTGAGAAAGGGGGAGCATGGTCCAAGTAACAATTTTTTATGAAAAA	1.23649e-06	9.09891e-08	1.00779	-2.30712	-1.42916	P
A_72_P404673		Rep: Mitogen-activated protein kinase 15 (EC 2.7.11.24) (Extracellular signal-regulated kinase 8). - Canis familiaris, partial (20%) [TC543221]	GCCTCCCCGGGAGGCCCAGCCTGAGCCCCGGCCCGGCCGCAGGATGTTCAGCGCGGCCGC	7.99206e-06	8.23862e-07	1.03051	-2.12733	-1.42925	P
A_72_P193312			CAAACTCTCTGCATTAAAGCCCCTCTATATAAAAGGAGGGAGGGTGGGAGTGAGAACAAA	6.23926e-07	3.93964e-08	1.02976	-2.2501	-1.42929	P
A_72_P471444	DAPL1	Sus scrofa death associated protein like 1 (DAPL1), mRNA [NM_001185174]	GGCCCACTTGCTTGGTAAATAAAACAGCTTTTGTATCTTCTCTTTTGACTTTAGACAATA	2.20937e-08	6.66637e-10	-2.06704	-1.79117	-1.42938	P
A_72_P297424		Rep: AGAP006579-PA - Anopheles gambiae str. PEST, partial (7%) [TC562489]	CAAGATTTGCTATTGGAATTACTTTTCTTAGTTGGGGGCAGGGCGGGGCGGAAAATACAT	4.69497e-06	4.3925e-07	-1.01306	-2.369	-1.42978	P
A_72_P094406		AJ959175 KN404_2 Sus scrofa cDNA clone C0007750j07 3', mRNA sequence [AJ959175]	TAAGTTCATATGGGGGAACTGACTTGCTCTGGAGGCAGCATGGTGTAGTTTAAAAGTTCA	1.30922e-05	1.45785e-06	1.00013	-2.10855	-1.42999	P
A_72_P621093	TMEM87A	transmembrane protein 87A [Source:HGNC Symbol;Acc:HGNC:24522] [ENSSSCT00000005226]	CATGAAATAGTGTGGAGGCCCTGGACTGCTGCTCATTGTTTAGATCAACTGTTCTTGTAT	2.4075e-10	2.3544e-12	-1.04355	-2.0954	-1.43035	P
A_72_P477263		PREDICTED: Sus scrofa tight junction-associated protein 1 (LOC100739861), mRNA [XM_013977962]	AAGAGCTGAACCTGCCCATCAGCCCTGAGGAAGAGTGCCGGAGCTTGCTGCCCAGTGACA	1.21687e-07	5.2757e-09	1.07153	-2.50923	-1.43049	P
A_72_P076501		Rep: Os05g0406900 protein - Oryza sativa subsp. japonica (Rice), partial (9%) [TC618701]	CGGAGCGGCGCGGCCCGGCCGAAAGGCGGCACAGCCCAGCCGGGGGTCGGGGGGGTGCGG	9.61101e-08	3.92911e-09	1.06766	-2.23534	-1.43074	A
A_72_P149441		995140 MARC 4PIG Sus scrofa cDNA 3', mRNA sequence [CN164768]	GCAATGTGGGGGCTGCTTACACTGAAAAGTAAAATCTGAACTATTTCACATAATTCTTTT	8.41746e-08	3.34285e-09	1.03049	-2.27797	-1.43084	P
A_72_P340788		Rep: Chromosome undetermined SCAF4314, whole genome shotgun sequence - Tetraodon nigroviridis (Green puffer), partial (6%) [TC591687]	GGGTATACAAAAATGGATATGAACTGTTTTGGGGGGAAAGAAAATGTTACAGATGTTTCT	5.25697e-07	3.20742e-08	1.00891	-2.36887	-1.43095	P
A_72_P365983		MI-P-AY1-nqf-a-06-0-UI.s1 MI-P-AY1 Sus scrofa cDNA clone MI-P-AY1-nqf-a-06-0-UI 3', mRNA sequence [BI400579]	TCCTTCACTCTCGCTCATGGATGAACCGGAGGCTGATGCATCTGAAAGGTGGGGGTGAAC	1.97347e-06	1.5774e-07	-1.01695	-2.4349	-1.43099	A
A_72_P305279		Rep: Predicted protein - Physcomitrella patens subsp. patens, partial (6%) [TC534658]	ATGGTGGGGGAGAAGGAGAGTATAACAGCTTTATTGAAATATAATTCACATGCATTTGCA	7.89231e-07	5.25642e-08	1.06157	-2.45828	-1.43109	P
A_72_P054141			GAGGTTCCTTGCACCCTGCTGCCTGTACATATATTTTCTTTTATCCCATAATTTATTAAA	2.62592e-06	2.20355e-07	1.22316	-3.47509	-1.43163	P
A_72_P267836			TTCCCAGACTAGAAGACGGGTTCAAAGCTTCGTTTCCCTTGCATCCTTCTTGAACAAAGA	1.05953e-05	1.14099e-06	-1.02271	-2.57219	-1.4336	P
A_72_P195727		Rep: Predicted protein - Physcomitrella patens subsp. patens, partial (8%) [TC608550]	TCCCCCAGTGTGTTGGGTGGGGCACAGTTGAGGTTAGGGTGAGGGGTTAGGGTTTGGGAG	4.23816e-06	3.92073e-07	1.00566	-2.06882	-1.43388	P
A_72_P193947		AJ647772 CSEQRAN19 Sus scrofa cDNA clone C0003260_K05, mRNA sequence [AJ647772]	AATCCCTGCTATATCACAGGCTGGGGGAGAACCAGAACCAATGGGCAGCTGTCTCAGACC	9.79667e-08	4.02071e-09	1.05646	-2.44172	-1.43402	P
A_72_P377083			TATCAAAATTCCCCAACCAGGGGGTGAAACAAAACTACAAATGGCCGCCCAAAACACAAC	5.9056e-07	3.69877e-08	1.07266	-2.87732	-1.43419	P
A_72_P209107			AAACCTCACCCCCCAAAAGATCTTGTTGCTTGGAGGTATGAATGAATCTTAGAAGGGTAG	1.18138e-05	1.2925e-06	-1.02242	-2.04856	-1.43421	P
A_72_P704101		collagen type IV alpha 4 chain [Source:HGNC Symbol;Acc:HGNC:2206] [ENSSSCT00000017688]	TATGAAGGAGAAATGGATATTATTTCGAAAAGGGGGCAACCTGGGGAAACTGGACTGCCT	2.56275e-06	2.1435e-07	1.03547	-2.41488	-1.43429	P
A_72_P288754		DB797429 full-length enriched swine cDNA library, adult immature dendritic cell Sus scrofa cDNA clone DCI010089A07 5', mRNA sequence [DB797429]	TCCTCTCTAAGCAGTCAGTGCAGGGGGAGGGATGTTAGGGATAAATTTGCCTATGATATT	4.09721e-07	2.35719e-08	-1.00034	-2.46937	-1.43442	P
A_72_P023061			TGGGAATATCTTACATTTGTGTTTAAGGTGATTTTGCAAAACAGGGGGGAAATTAGGCAT	1.1236e-05	1.2208e-06	-1.04047	-2.32223	-1.43443	A
A_72_P099316			TGTTACTTGAAAGGAGCTAGACTGATAGAATTTCCAATAGCCCCTCTGGACCACTTTCAG	1.24442e-07	5.4094e-09	1.13036	-3.22758	-1.43457	P
A_72_P237207			GGCCCTTAAGAAAGAAAAAGGCCATTTCTGGGAAAGGGGGGCTGTGTGGCAAACCCAAAA	2.86092e-08	9.12733e-10	1.0023	-2.68841	-1.43469	P
A_72_P084881		elastase, neutrophil expressed [Source:HGNC Symbol;Acc:HGNC:3309] [ENSSSCT00000027015]	GATCAACTCCATTATCCGACGCTATGGTGATAATGACAGCCCGCCTCTCCACCCCAGGAT	6.58859e-06	6.57758e-07	1.08772	-2.53335	-1.43476	P
A_72_P193862			CAGAAGTCAGAATTTCCTATATTAAACTAAATTGGGGAATTGGGGGTGGAGATATTTTGA	2.26314e-06	1.84988e-07	1.02532	-2.45047	-1.43504	P
A_72_P391598			TAAGAATACCAAGTTTTTATATAAGACGGGGGCCCAACAGGTAAAGGGAGAGGGGACTTT	2.18701e-07	1.08041e-08	1.00996	-2.39994	-1.43526	P
A_72_P153846	STOML1	stomatin like 1 [Source:HGNC Symbol;Acc:HGNC:14560] [ENSSSCT00000002142]	TTCCTGTCTGAGGCCCTGGTCAGCCATGTTGGGGCCTGCTACCAGTTCAATGTCATCCTT	2.51072e-06	2.09135e-07	-1.081	-2.10277	-1.43543	P
A_72_P023606		Rep: Coiled-coil domain-containing protein 28A (CCRL1AP). - Canis familiaris, partial (26%) [TC613936]	GAAAAAACCTGGCCTTGGTGCAATAAGGAACTTAAAACATTGGAGGACCCCAAAGTGAAA	6.62294e-05	9.59396e-06	-1.5941	-2.04485	-1.43563	A
A_72_P440626	TNFRSF12A		CAGTCTCTGGCTCTGGGAGGGAGGGAGAATTTATTAATAAAAGAATCTTTAACTTTAAAA	5.48288e-06	5.28661e-07	-1.04916	-2.14057	-1.43588	P
A_72_P431954		RNA binding motif single stranded interacting protein 2 [Source:HGNC Symbol;Acc:HGNC:9909] [ENSSSCT00000000434]	TTTGCTGATGGGGGTCCAAAGAAACGACAGAACCAAGGAAAATTTGTGCAAAATGGACGG	2.44257e-07	1.2276e-08	-1.04654	-2.15003	-1.43595	P
A_72_P184731			GGGGGGTTACATAAGCACTGAGGTATATATTTTTAGCAAAAATGCTTTAAGTAGGAGGTA	1.0482e-06	7.42524e-08	1.07026	-2.70875	-1.43656	P
A_72_P367638		PDUts1018B06 Porcine testis cDNA library I Sus scrofa cDNA clone PDUts1018B06 5' similar to homologue to ref [CV865451]	TTCCAGGAGACCAAGGACCAGCTCACCACTGAGAACATCATTCTGGGGGGAAAGCTGGCA	3.28316e-06	2.88817e-07	1.00651	-2.38398	-1.43724	P
A_72_P283519			AGGGGGGAATTTTCTCCTACCCCTAGGGCCCCAAAACAAAGTTTATTTAATTTCAAAAAA	7.71972e-07	5.11843e-08	1.00681	-2.62419	-1.43755	P
A_72_P222267			GAGAAATTATGTCATTTGCTCAAGTTTCAGAGCCATAAAATCCAACAGCGGGGGGCCAAG	3.2651e-06	2.86855e-07	1.02762	-2.58881	-1.43813	A
A_72_P774281			TAGTGGGGGCAAGACAACCGGCTTTGCAAGAATTATAAATCCTTGGAAATAGCCAAAAAA	3.76872e-06	3.39904e-07	-1.09319	-2.19847	-1.43818	P
A_72_P023416	AQP9	aquaporin 9 [Source:HGNC Symbol;Acc:HGNC:643] [ENSSSCT00000005078]	TGGGGTTTTGGGGTTGGGGTTGTTTTGGAGTTTTTATAAGTATTAGGACTCCTAAGTACA	1.6602e-05	1.93005e-06	-1.06207	-2.35227	-1.43822	P
A_72_P223017			CGTGGGGACTATGACTAGAAATCTCTAAAGGTATACACATTTAAATTGTTTTCCAGTAAC	5.9214e-07	3.71045e-08	-1.1174	-2.71887	-1.43878	P
A_72_P461206	TYW3	Sus scrofa tRNA-yW synthesizing protein 3 homolog (TYW3), mRNA [NM_001044583]	TCCAGGAATCAGCGTTACCATTTTCCCTGAAGACTACTGAGATTTGGTTCTGAAATGTCT	0.000980477	0.000210072	-2.19195	-1.71137	-1.43892	A
A_72_P387723	LOC100622606	PDUts1105G10 Porcine testis cDNA library I Sus scrofa cDNA clone PDUts1105G10 5' similar to homologue to ref [CV872689]	GAAATAATGACTATGTATGCCAGGTTATGGGGGATTCCTGAGAAGCAGATTAACCATTAT	2.52878e-07	1.28863e-08	1.0364	-2.41367	-1.43894	P
A_72_P165406	SULT2A1	Sus scrofa sulfotransferase family 2A member 1 (SULT2A1), mRNA [NM_001037150]	TGTCCTTGCACATGTGAATGATGGGGGCTAATTACACAAAAACCTCTTGTTTCATCCTTG	0.00159257	0.000367769	-1.0463	-2.07115	-1.43898	P
A_72_P132256			AGTTGGGGGCTGTTGCGAATAGCTTGAACCTGCGATCTGGGCACTCGAGGATCATACCCT	1.04855e-06	7.43009e-08	1.09657	-2.37605	-1.43929	P
A_72_P122192		PREDICTED: Sus scrofa solute carrier family 41 member 3-like (LOC100154393), mRNA [XM_001927543]	TTCTTGTCCACTGGCTGCTGGTGGGCACCTTGGAGCCAGTGTCTGGAGCTTCCTAGTATA	2.43578e-05	3.02527e-06	-1.08885	-2.48308	-1.4393	P
A_72_P170651			TGGGGGGAGCGCAGAGATAGTTGAGCACGACCACAGCATTCACGACAATGAGGATGGTCA	7.12644e-08	2.72405e-09	1.05157	-2.79533	-1.43943	P
A_72_P085261			CCCCTCCCCCGAGTAGTTTAAAACATGCCAGTTTTGCATTAGCCATTAGATTTTCGGCAT	0.000656476	0.000132414	-1.02499	-2.17588	-1.43961	P
A_72_P341058		Rep: Peroxiredoxin-2 (EC 1.11.1.15) (Thioredoxin peroxidase 1) (Thioredoxin-dependent peroxide reductase 1) (Thiol-specific antioxidant protein) (TSA) (PRP) (Natural killer cell-enhancing factor B) (NKEF-B). - Canis familiaris, partial (73%) [TC591871]	TGAGATTCCCCAGTCCATAATCCTAGAGGATTAGGCCAGGGCCTTTTCAAGTTCCTTTTT	1.50764e-08	4.19182e-10	-1.17734	-2.75316	-1.43994	P
A_72_P223637	ATP1B4	Sus scrofa ATPase Na+/K+ transporting family member beta 4 (ATP1B4), mRNA [NM_214132]	CAGGGGGCCACTCCTACAAGTTCTGTTTCTGTTTTATTTCATGTTACCTGAATTCTTTTT	1.36166e-05	1.5256e-06	1.00468	-2.47555	-1.44002	P
A_72_P173386		Rep: Protein p8 MTCP-1 - Homo sapiens (Human), partial (28%) [TC597701]	AACAATTAAATCAGACTCTCTGGGGGAGGAATCCGTCTAAAAAGCTAACCAAGTGATTTT	5.06756e-06	4.81072e-07	-1.00474	-2.08261	-1.44021	P
A_72_P626757	PNLIP	Sus scrofa pancreatic lipase (PNLIP), mRNA [NM_001177912]	AAGTGGGGGCATCCAAGATCACCGTGGAAAGAAACGATGGAAAAGTGTATGACTTCTGTA	3.52119e-07	1.94827e-08	1.07424	-2.51438	-1.44062	P
A_72_P560529	CAT	Sus scrofa catalase (CAT), mRNA [NM_214301]	GGCTGAACAGTCATTTAAAGGGAATGTGTATTTGCCTTTGACAGTTGATTATTCACTTAA	3.48938e-07	1.92358e-08	-1.82474	-2.93682	-1.44069	A
A_72_P029166		951875 MARC 4PIG Sus scrofa cDNA 3', mRNA sequence [CN162490]	AGTATACATTCTGGATAACGCAATGGTACTGTTGGGGGGAAGAGTAGCACCTTAGAGACA	9.47224e-07	6.56459e-08	1.06783	-2.20919	-1.44078	P
A_72_P153581			AAAGGTTTTTAAATTGGGGTTCCGGCCCCTAAAAAAGGTGGGGGAGGGGGGAAATTTTTT	2.58737e-07	1.32263e-08	1.09108	-2.57377	-1.44088	P
A_72_P442693	KCNA5	Sus scrofa potassium voltage-gated channel subfamily A member 5 (KCNA5), mRNA [NM_001006593]	CGCCTCTCCTGCCCAGGACCCTGGCGGACCCCTTCTTCATCGTGGAGACCACGTGTGTCG	3.98353e-05	5.33899e-06	1.07032	-2.05014	-1.44204	A
A_72_P353933		rpfco0139_l2.y1 fco Sus scrofa cDNA 5', mRNA sequence [EW195565]	GGGGCCCTGCACTATGGTACTTCCTGAATTTGAAAGCAATTTTAAATTTTTTGAATTCAA	1.13024e-06	8.13842e-08	1.10907	-2.94209	-1.44243	P
A_72_P251722		FS658178 full-length enriched swine cDNA library, adult colon Sus scrofa cDNA clone CLNT10014D09 5', mRNA sequence [FS658178]	TTCCCGGTGCCTGGAGCCCGTCGGCGGGGAGTGGGGGGAGGCGGCATGGCCCGTGAGCCG	5.60687e-07	3.48383e-08	1.03425	-2.43105	-1.44275	P
A_72_P114781			TGGTACACGGCTCATGCCGTACGCCTCACCACCGCTCCGACGCAGCTTTGCTATGTGTTG	3.72367e-05	4.94111e-06	1.28179	-3.26585	-1.44296	P
A_72_P084031		PDUts2060B10 Porcine testis cDNA library II Sus scrofa cDNA clone PDUts2060B10 5' similar to homologue to ref [CX061721]	CCACCACCTGAGTAGGGCTTGGGGCAGCTCAGGGAGGGGAAATAAATAGTATTTAGTGCT	3.49371e-06	3.11579e-07	-1.0864	-2.01176	-1.44309	P
A_72_P300709		PDUts1170G07 Porcine testis cDNA library I Sus scrofa cDNA clone PDUts1170G07 5', mRNA sequence [CV877908]	ACAAAAGGCAGGAGACTTGGTTTGGAAGAAGGCCAGCCTGGGACTCCGCCATCTCCTCAT	8.39581e-07	5.67438e-08	1.08102	-2.43624	-1.44329	P
A_72_P123796		Rep: NFX1-type zinc finger-containing protein 1. - Gallus gallus, partial (3%) [TC575687]	TCCTAGTCAGATTGTTTCTGCTGTGCCACGACAGGAACTACCAAAGTGAATTTGGAAAAA	8.59045e-05	1.29714e-05	-1.02182	-2.22106	-1.44351	P
A_72_P173646			GTAATGGGGGTATGAATACCTTACTTCCCACAACCAAACTTTCACTTAGGGAATACACAG	2.79128e-06	2.36724e-07	1.02672	-2.36955	-1.44369	P
A_72_P272209			AGAGACTATGTCAAGTTCTTTAACAAAAATTCTAGAATGGGGGAATGGGGGCAGAAGTGC	2.05639e-06	1.65687e-07	-1.00418	-2.43984	-1.44419	P
A_72_P253447			GGGGGCTCCTTTCTGAGTCTGTGTCTGGCTAACATTATAAAGGTCTATCAAACATCCAAG	1.93189e-06	1.54134e-07	1.06177	-2.41452	-1.44425	P
A_72_P627086	GNAS	Sus scrofa GNAS complex locus (GNAS), transcript variant 4, mRNA [NM_001130215]	CCGCTTGCTAAATATTCCAAATTTAGAAAGCTTAAGGCGGCCTACAGAAAAAGAATTTAA	6.85447e-10	9.04237e-12	-1.09063	-2.05436	-1.44434	P
A_72_P067956			TTATAAAATGTTAAAACAAATTAGAATGTGCTGGGGGTGGGAGCTGGGCGTGTTTTCCAG	2.16541e-06	1.7581e-07	1.06512	-2.09451	-1.44486	P
A_72_P466406	TCEAL2	Sus scrofa transcription elongation factor A like 2 (TCEAL2), mRNA [NM_001243430]	ACCAGACAGAAATTGGGGGGTTTTATGTGGATGCAAAAAAGTTTACAGGACCCCTTCCAC	9.6021e-08	3.91887e-09	-1.03624	-2.22487	-1.44521	P
A_72_P423314		Rep: Mediator of RNA polymerase II transcription subunit 14 - Homo sapiens (Human), partial (8%) [TC609979]	ACTTATATCTGCTGATATGTGGGGGGCAAACATTGCTTCTGTGAATAATCATATTTCTGT	2.0466e-06	1.64804e-07	1.01693	-2.5941	-1.44537	P
A_72_P242107			CGCTTTCTACTGATCGCTCATTGTAATTAAATACAAAGAAAATTCTTGTTGGGGGGTTAA	1.20127e-05	1.31673e-06	-1.03689	-2.43287	-1.44546	A
A_72_P414943			TTAAGTGTTCAGGTTTCGGAAGACCCAAAAGTGAAGAGGAAAATAGGGGGCGACCAAAAG	7.34945e-07	4.83758e-08	1.03711	-2.49572	-1.44551	P
A_72_P260392		Rep: Membrane protein - Beggiatoa sp. PS, partial (8%) [TC549467]	CATGGCTAAATAGGAATTAGTAGGGGGCCCAAAGGAGAGGAAAAAATGTCTTTGGTACAG	2.15712e-07	1.0614e-08	1.0632	-2.39886	-1.4458	P
A_72_P234687		Rep: MAP kinase phosphatase-1 - Bos Taurus, partial (26%) [TC559031]	TTTATTATAACGGGGGACACGGGGATATTATCCCGTGGTTAAGTGTATGATGCACTGATC	2.89436e-06	2.4772e-07	-1.0124	-2.28153	-1.44582	P
A_72_P538918	APEX1	Sus scrofa apurinic/apyrimidinic endodeoxyribonuclease 1 (APEX1), mRNA [NM_001139471]	AAAGGGAAACAAAAAGAATGCTGGCTTCACTCCACAGGAACGTCAAGGCTTTGGGGAATT	4.60108e-11	2.8768e-13	-2.3836	-1.76008	-1.44599	P
A_72_P126201			TGTCGGGGGCATGATGTGATGGGAATATCACCCTTTCTTCCAAAATACTCATCTTTTTCT	7.79974e-06	8.00463e-07	1.04806	-2.33607	-1.44603	P
A_72_P621557	FGG	Sus scrofa fibrinogen gamma chain (FGG), mRNA [NM_001244524]	AATACACGACACAACTGGGAAAGATTGCAAGAAATTGCCAATAAGGGGGCCAGAGAGAGT	2.59812e-07	1.32932e-08	1.07255	-2.40651	-1.44714	P
A_72_P427139			GGCCAGGGAAAGGGGGAGCTTGCCTAATTTTCTTTTTATAGTATAAAATTTTTACCAAAA	3.29354e-07	1.78168e-08	1.09494	-2.33174	-1.44726	P
A_72_P485456	SEMA3B	semaphorin 3B [Source:HGNC Symbol;Acc:HGNC:10724] [ENSSSCT00000012478]	AAGAATTCCTTGCGAATGTGTCGTCCACAACCCGCGCCGCGCCCACTGCCTCCTGAATCG	0.000211354	3.6101e-05	-1.19569	-2.5599	-1.44736	P
A_72_P223487	IVL	Sus scrofa involucrin (IVL), mRNA [NM_214448]	CCAGCACCTGGATCAAGAGCTAACAAAGAGAGATGAACACCTGGAAAAGAAAGGGGAGCA	4.43438e-07	2.58976e-08	1.08018	-2.32428	-1.44743	P
A_72_P369398		UMC-peov3-011-d09 Oviduct from a gilt in estrus peov Sus scrofa cDNA 3', mRNA sequence [CO941911]	CCGCCAATAGAATGAAAAGGCAACTTACTCAGTGGGGGGAATATTTATAAATCATATATA	9.44505e-07	6.52845e-08	1.01776	-2.40223	-1.44763	P
A_72_P276144			CACATACACACACCAAGGTTAAGGAAGATAGGGGGATTCATTTAAGAGGTAGATTCCAGA	7.08659e-07	4.61749e-08	1.06571	-2.35926	-1.44771	P
A_72_P430334	FUBP3	Sus scrofa far upstream element binding protein 3 (FUBP3), mRNA [NM_001244285]	GGGAGGGGGCATTTTATAGGGTTTGTATAATTTCTAGAGTTCTAAAGGGGTAATAATATA	6.88692e-08	2.59937e-09	-1.00882	-2.15286	-1.44783	P
A_72_P181711		MI-P-CP1-nwf-d-09-0-UI.s1 MI-P-CP1 Sus scrofa cDNA clone MI-P-CP1-nwf-d-09-0-UI 3', mRNA sequence [BI402984]	TGAGAAATTATTTAAACTTTTTGCTTAAATTTTCAAAGTGGGGGGAGGTGATCGTGAGCT	6.39861e-06	6.34688e-07	1.03945	-2.3845	-1.44851	P
A_72_P350598	BACE1	Sus scrofa beta-secretase 1 (BACE1), mRNA [NM_001289854]	TGTACAAATAATTTGTACAAATGGGGGTGGTTAGACAAGAAGGAGAGGGGGTGCAAAGAC	2.64602e-06	2.22345e-07	1.03982	-2.21556	-1.44852	P
A_72_P091336			TTCGGAAGGAAATTTAAAAAATTAAGGGGGGAGGTAAATGTAGGGACTTCCCCAGGGGGA	3.34821e-07	1.82122e-08	1.03821	-2.54725	-1.4487	P
A_72_P405088			CAACCTAGACTGCTAATGAGATCTAAATTTCAGCTTTGACCCTGACTTCCTCACAAGGAT	1.94048e-08	5.66508e-10	1.07696	-3.45246	-1.44911	P
A_72_P059081		MI-P-CP1-nwp-e-01-0-UI.s1 MI-P-CP1 Sus scrofa cDNA clone MI-P-CP1-nwp-e-01-0-UI 3', mRNA sequence [BI403594]	TTGCTCACAAAAGGGGGAGGAATAATAGTTAATTGTTGACACTGTTGTTGAGTTGATTAA	1.99791e-06	1.60174e-07	-1.08165	-2.48196	-1.44943	P
A_72_P223217	SLA-7	Sus scrofa MHC class I antigen 7 (SLA-7), mRNA [NM_213768]	TTCTTTAAGTGGAACAATTTGAGCATGTGGGGGGCTGTCAGAAGGTCAGCACTTATGTGA	1.85681e-07	8.84541e-09	1.03364	-2.30632	-1.44944	P
A_72_P564094	SCD	Sus scrofa stearoyl-CoA desaturase (SCD), mRNA [NM_213781]	GGGATTTTTTCCCCTTTTATGTGGGATAGTAGTTATTTGTGGCCTAAGAATAATTTTGGA	2.47499e-06	2.05479e-07	-2.11684	-1.3228	-1.45065	A
A_72_P487239	CYYR1	Rep: Cysteine and tyrosine-rich protein 1 precursor (Proline-rich domain- containing protein). - Canis familiaris, partial (98%) [TC560903]	ATGGGGGTCATTGCTGGAATTGCTATATGTATCTGCATGTGCATGAAAAACAACCGTGGG	4.69497e-06	4.3922e-07	1.00112	-2.19758	-1.45131	P
A_72_P074101		UMC-p4mm3-008-e02 4mm ovarian follicle p4mm Sus scrofa cDNA 3', mRNA sequence [CO944716]	AATGTGTGCTTGGTTGCATGTACCTCCCCCTTCACCAAAATCACCTATATACTGACCTTA	7.77846e-06	7.97389e-07	-1.02003	-2.04125	-1.45135	P
A_72_P423239			AGCCCCCCAAAAATAAAACCTTTTTTTGGGGGGGGAAAAAAACCCCCCTTCCTTTTTTTT	1.432e-06	1.07802e-07	1.05824	-2.47492	-1.45137	P
A_72_P346213		MI-P-AY1-nqe-e-01-0-UI.s1 MI-P-AY1 Sus scrofa cDNA clone MI-P-AY1-nqe-e-01-0-UI 3', mRNA sequence [BI400542]	TTACATTTGAACAAAATGTGGGACCTGTTCAAACTGGGGGGAGTGGGGAATATTTGGTGG	6.29376e-07	3.98558e-08	-1.04025	-2.52371	-1.4515	P
A_72_P261582		Rep: PhrB protein - Wigglesworthia glossinidia brevipalpis, partial (4%) [TC577252]	AAGGAAATTGGGGGGATTTGTAATAAATATTCTCTATGTTGTTTCTCTACTGGGTCATGG	8.88759e-07	6.05968e-08	-1.13098	-2.17644	-1.45163	P
A_72_P314108		800063 MARC 3PIG Sus scrofa cDNA 3', mRNA sequence [CF176042]	TCTAGACCAGTTTAGATACAAAACATTCTAAAAGGAACCCAAGCCAAAAAGGGGGGAATT	7.54011e-07	4.98207e-08	1.04922	-2.63694	-1.45169	P
A_72_P069771			TTTAGGGGAGGGGCATCAACTTTGCGGATTTTGTTGCCAACAAGATGGGATTCAATAAGG	7.74619e-06	7.93844e-07	1.01763	-2.30193	-1.452	P
A_72_P647153	SCD	Sus scrofa stearoyl-CoA desaturase (SCD), mRNA [NM_213781]	ACAGAATCTGAGAATGCATAAACTCATTGCCATGGAAACATACACAGGTACCTTTTCCTT	2.75496e-06	2.33076e-07	-2.97222	-1.33967	-1.45248	P
A_72_P179586			GTCTTTTAAGGTCCAGGGGGGCAACTGGTCTATTCTCATTATGTATTTTAGCTTAAAAGA	5.36346e-07	3.28714e-08	1.03183	-2.63212	-1.45263	P
A_72_P139421			ATTCTAAAGCCAAGTCGGGGGGAAGTCCCATCAGAAAAGGATCAGCCGATTTTTAACAGA	8.29908e-07	5.58619e-08	1.08301	-2.51974	-1.45346	P
A_72_P050406	NCDN	Rep: Os08g0254900 protein - Oryza sativa subsp. japonica (Rice), partial (5%) [TC622615]	TAAGCTTTCGTGTCGTGTTGCAGCAGAGTGACAATGGGGGTTGGGGGGTTATTTATTTTT	8.15509e-06	8.43656e-07	-1.09626	-2.22721	-1.45371	P
A_72_P435839	KLHDC10	Rep: Zgc:55663 - Danio rerio (Zebrafish) (Brachydanio rerio), partial (22%) [TC533442]	CTTGGGGGGAAAAGCCACACGTTATTCTTCCTAAAGAACTAAGTATCATTTTAAAAAACC	1.09436e-06	7.82743e-08	1.00406	-2.54315	-1.45444	P
A_72_P532868	LOC100153915	carbonic anhydrase 1 [Source:HGNC Symbol;Acc:HGNC:1368] [ENSSSCT00000006735]	CTCCCCTGAGGAACACAAATCTGCTTCTGACATAATCCAATAAAATAAGTTTTAAGTAAC	0.000170024	2.82276e-05	-2.13046	-4.61645	-1.45453	P
A_72_P178226		Rep: ankyrin 2, brain - Mus musculus, partial (20%) [TC536270]	CCCTTCCTGAATCCCAAGCCTGCTGGTTTGTGAGCAAAATAAAAGATTATTTTAGAAAAA	2.33957e-06	1.91986e-07	1.08429	-2.35769	-1.45462	P
A_72_P029471			TGGGAATGGGGCCTCCTAATTTTTTGAGGCTTGGAAGAAGGGGAAATATACCCCAAAAAA	4.75568e-06	4.46027e-07	-1.11038	-2.28704	-1.45472	P
A_72_P229392		Rep: Predicted protein - Chlamydomonas reinhardtii, partial (5%) [TC534745]	GACAAAGGGAAGAGAAAACATCCTTGTCTGTTGGGACAAATTTGTTGGGGGGAATCACTT	1.23731e-06	9.1106e-08	1.01442	-2.12453	-1.45521	A
A_72_P260237			TGTATCTTCAGGGCAAAGGGGGCAAACTTGTATTCTGATGGTTAGTTGAAAGAGCCTCAA	5.41738e-06	5.20732e-07	1.03841	-2.24119	-1.45539	P
A_72_P099816			GCCTTGGTGGTTTTCTATTTTACACATAAAAGGGGGGATATGTTCATCCCAAATTCCCAA	1.38858e-06	1.03834e-07	1.02899	-2.59215	-1.4555	P
A_72_P705384			GGGGAGCTGGGGCTGCTCTTCTGTTTCCTTCTTCTGGTGAAAGCTTCTGTCTCCTCTGCT	3.33613e-06	2.94623e-07	1.01822	-2.1196	-1.45558	P
A_72_P209022		Rep: Predicted protein - Monosiga brevicollis MX1, partial (15%) [TC581539]	TCAGGGGGACCAAAACTTTAGAAATGCCCAAAAGTCTACTGGAAAATAAATGGCTTGTGA	7.71972e-07	5.1182e-08	1.0309	-2.42599	-1.45646	P
A_72_P078631			GGGGGAATGACTGGGGCAGAAGGGGAACAAAATTTATTACCCTTGCATTGATTATATATA	4.91659e-05	6.79898e-06	1.04173	-2.18408	-1.45662	P
A_72_P440461	PFDN4	Sus scrofa prefoldin subunit 4 (PFDN4), mRNA [NM_001123160]	GGGGTTTATGTTAGTGGGGGTTAAGCAGCTGTGTGTTTAAAAATAAGGATTTTTCTTAAA	7.89231e-07	5.25661e-08	1.01602	-2.20887	-1.45681	P
A_72_P115941	FABP6	Sus scrofa fatty acid binding protein 6 (FABP6), mRNA [NM_214215]	GCTAGTGGGCAGGGCTCTGAGGGGGCCACAAAGCCACAAATAAACCTGGTGTAACAGTAG	2.43928e-06	2.01956e-07	1.03723	-2.16392	-1.45689	P
A_72_P279604		PREDICTED: Sus scrofa protein odd-skipped-related 1-like (LOC100520131), miscRNA [XR_135177]	TTTGATTTTGCCAACCTGGCCTTGGCCGCCACACAAGAAGATCCCTCCAAGCTTGGCCGA	1.37112e-06	1.02403e-07	1.0643	-3.01883	-1.45701	P
A_72_P072491		Rep: Predicted protein - Ostreococcus lucimarinus (strain CCE9901), partial (3%) [TC551608]	TAAGTTAAAAATTTGAAAGTTGCTAGAGGAACCTGGCATCAGGAAGGGGAGGGGACCTCA	4.50064e-07	2.64083e-08	1.00701	-2.31261	-1.45751	A
A_72_P267496		892094 MARC 4PIG Sus scrofa cDNA 3', mRNA sequence [CF795892]	GTTGAGCGGGGGTATAAACAAGCAAGAGATTTGACAACAAACAGAGTTATGCGAATAATA	1.68453e-07	7.81638e-09	1.07071	-2.44494	-1.45763	P
A_72_P643147	CAT	Sus scrofa catalase (CAT), mRNA [NM_214301]	TGTGAGAACATTGCGTGTCATCTGAAAGACGCACAACTGTTCATCCAGAAGAAAGCGGTT	1.44691e-06	1.09093e-07	-2.04888	-3.06662	-1.45812	A
A_72_P365878			TTCCTTTCCCGCGGGTAGGGGGGACACTGATCAAAAAGGGGAGTTTCAAAGCGTGGACCA	2.9854e-07	1.58203e-08	1.03648	-2.40757	-1.45834	P
A_72_P148166		Rep: Lmo1107 protein - Listeria monocytogenes, partial (10%) [TC616769]	AAACCGGTTTCTTTTTTATTTTTGGGGGGAAAATTTCGCTGCACAAAGTACATGCCGTTT	7.92372e-06	8.15727e-07	1.00623	-2.44789	-1.45876	P
A_72_P414263	AQP2	Sus scrofa aquaporin 2 (AQP2), mRNA [NM_001128476]	ACTGTAGCCTGCCTGGTGGGCTGCCATGTCTCCTTTCTCCGAGCTGCCTTCTACGTGGCT	6.49083e-06	6.45471e-07	-1.27212	-2.62536	-1.45954	A
A_72_P584646	ACTN2	Sus scrofa actinin alpha 2 (ACTN2), mRNA [NM_001243666]	AAGCAGGTGCTATATTCCAGCCTAAACATTAAGGGGGAAAATGCGGTGTTGCTCTGCTTT	1.22306e-06	8.96927e-08	-1.01111	-2.11618	-1.46019	A
A_72_P051321			TTGGTCCACTACTAGCGTTTTACATATGTCGTTAACACATTGGATCCTTTAACTCTTCAT	9.55566e-11	7.26583e-13	2.05761	2.29003	-1.46019	A
A_72_P306573	BAIAP2L2	BAI1 associated protein 2 like 2 [Source:HGNC Symbol;Acc:HGNC:26203] [ENSSSCT00000000117]	AAAGCAGGTGGAATTGGGGGACAGAGCCATTTCTCCCCACTCCAAGGAGCCCCAAACTCT	1.18778e-06	8.63975e-08	1.07518	-2.20155	-1.46065	P
A_72_P666205	LOC100154873	carbonic anhydrase 2 [Source:HGNC Symbol;Acc:HGNC:1373] [ENSSSCT00000006733]	ATAAGATGGTCCTAGAGACAGCGTCCAGCGAAGAATCTTTGGCTTTCCCTTAGCACAAAT	2.76577e-07	1.43727e-08	-2.19135	-4.15301	-1.46147	A
A_72_P366483			AGGATTGGGGGCCCCAAAAAAGTGGGGGTTTTGGTTTTGTTTTTTCCTTGAAAAACAGCG	3.04338e-07	1.62474e-08	1.00493	-2.43854	-1.4619	P
A_72_P181006			TACTAGGAATGGTTGGTCACTTTACATTTGACGAAAAGGGGGTGGGGGTACAGGTTAGTA	3.5854e-07	1.99294e-08	-1.00771	-2.46028	-1.46199	P
A_72_P503667		Rep: Chromodomain-helicase-DNA-binding protein 2 - Homo sapiens (Human), partial (5%) [TC520996]	ATAAAGGACGGCTTGGAATGAAGGGGAGAGCAAGAGTTGTTAAGCACCTGGATGTTTTTG	5.26505e-06	5.0392e-07	-1.02213	-2.44055	-1.46222	P
A_72_P374268	SORBS3	sorbin and SH3 domain containing 3 [Source:HGNC Symbol;Acc:HGNC:30907] [ENSSSCT00000010552]	ACTTTCCTTCCGAAAGGGGGAGCGCATCTGCCTGATCCGCAAGGTGAATGAGCACTGGTA	8.21989e-07	5.51971e-08	-1.14284	-2.16258	-1.46255	P
A_72_P488167	HSPB8	heat shock protein family B (small) member 8 [Source:HGNC Symbol;Acc:HGNC:30171] [ENSSSCT00000010790]	TAGATTTAGTGCAAGTAAAATGTTGGGGGTCGGGATGGATTGACCAGATTCCCTGGATAG	1.46436e-07	6.60359e-09	1.03153	-2.20947	-1.46283	P
A_72_P369523			GGATAAAGAATGGGGGTACATTCATATAATGGACTACTATTCAAGGAAAAACAAGTCTAC	1.11993e-06	8.04877e-08	1.0273	-2.31491	-1.46305	P
A_72_P359103		352783 MARC 1PIG Sus scrofa cDNA 5', mRNA sequence [BG834526]	GTTCAGGGGACAGGGGCAAGTACCATATAAAATAAAAACCCACTTGAAATCTTCAAAAAA	1.78882e-06	1.40318e-07	-1.03713	-2.41636	-1.46318	P
A_72_P081261		MI-P-CP1-nzb-e-04-0-UI.s1 MI-P-CP1 Sus scrofa cDNA clone MI-P-CP1-nzb-e-04-0-UI 3', mRNA sequence [BQ604211]	TTGGGGTGAGCACAGGGGAGTGGGGAGCATGGAGGGAAAAATATATTATCATTATTATTT	4.11799e-07	2.37197e-08	1.01598	-2.41004	-1.4638	P
A_72_P264967		Rep: Trafficking kinesin-binding protein 2 - Homo sapiens (Human), partial (33%) [TC578741]	AAGAAGTAGGTCCATTTGTTCAAGAGATGTTTGCTAAGCACTGCCCTCGTACTGGGCATT	3.7899e-07	2.13612e-08	-1.41495	-2.52305	-1.46389	P
A_72_P001561		PMUS1-017AF07.y1_#0611.1 DIAS_PMUS Sus scrofa cDNA 5', mRNA sequence [DR081955]	GGCAAAACGGGGGTCACAGAATCATACACAAATATGATCCTATTTATGTTTTCAGAAATT	2.2656e-07	1.12494e-08	1.07238	-2.45199	-1.46423	P
A_72_P087931			TGTTGGCAAGGGGGAGCATTCTGTCCCTACTTGAAGTTCATTGGAAAATTCAATCCTCTG	4.06534e-06	3.73267e-07	1.02174	-2.3774	-1.4643	P
A_72_P091246			TTAAACCCAACCCAAACAGGTACACTCCAAAGTTAGGGGGGAAAAAGGATCCAGGGAAAT	8.09048e-07	5.41799e-08	1.02167	-2.51128	-1.46456	P
A_72_P362318	USP3	Rep: Usp3 protein - Rattus norvegicus (Rat), partial (7%) [TC550897]	CTGCGGGGCGCGCTCTGGGGCCCTTCGCTACCTGCCTGGGCCCCCCATGCACCCGCGACC	1.21779e-06	8.91662e-08	1.06031	-3.83607	-1.46467	P
A_72_P151631			GGGGCAATAGTGCATGTACTGTATTTTTTAGCCTCCTCTTGAGTTTGAAGAATCACTTAC	1.77534e-05	2.08505e-06	1.04065	-2.13402	-1.46476	P
A_72_P664500	CAT	Sus scrofa catalase (CAT), mRNA [NM_214301]	TTCTCCTGTGCTAGACATGCAAATGCAAGCTTCTGCTGTAAAATGATAATCCAGGTTTCT	2.56074e-06	2.14065e-07	-1.89567	-2.88242	-1.46491	A
A_72_P269419		Rep: PREDICTED: SLIT and NTRK-like family, member 2 - Pan troglodytes, partial (14%) [TC587167]	TTCTTTTGTTTTTCCAGTGGGGGAATGGGAAGAGGAGATTATAGTGAATGAAGAAAGAGT	9.566e-06	1.0124e-06	-1.04004	-2.15718	-1.46518	P
A_72_P404083			CAATCTTTAGGTAAAAATATAGCTTCGGCTCAGATTTGATCGCTAATTTCCTTAATTCCG	0.00217702	0.000526938	-2.26548	-1.67499	-1.46594	P
A_72_P257267			TATCTCATTAAAACTGGTGTGAGGGGGACATGTCATGTCGATGTACAAAAATGTCTCGTG	4.0135e-06	3.67312e-07	-1.00569	-2.36795	-1.46603	P
A_72_P135091			TTTTTTATATAGAAGTATGTATATGTTAATCCCACACTCCTATTTAGCACCCCCTCCCCC	0.00077077	0.000158804	-1.02574	-2.24397	-1.46609	P
A_72_P366118			AAGGAACTCATCCCGGGGGTGGTGCTAAAACTAAAGAGGCTGGAGGGCCAATGGGGGGCC	1.0547e-06	7.4776e-08	1.04963	-2.51277	-1.46647	P
A_72_P383543		Rep: Urease accessory protein UreD - Anaeromyxobacter sp. K, partial (8%) [TC542753]	ACGGTGGAATTTTCTGCTGGGGGATCCTGACATTTTGAGGAACGTTTTCAATAAAGTTTA	1.0677e-06	7.60373e-08	1.06437	-2.34883	-1.46695	P
A_72_P366558	LOC102163982	Rep: Translation initiation factor IF-2 - Rhodococcus sp. (strain RHA1), partial (4%) [TC631729]	GGGAGGCGGTCGCCCTACCCCGCCCGGTAGGCCAACGGGCTCCCGGCCCACAGGCGGAAT	5.56292e-05	7.85839e-06	-1.06652	-2.16437	-1.4672	P
A_72_P531333		rjej24b_k5.y1 jej Sus scrofa cDNA 5', mRNA sequence [EW286118]	TCTTATCTTTCTATGGCTTGTTGAACTTTTACCTCTACACCCTGGCCTTTGTGTACTCGC	5.1244e-06	4.87876e-07	1.00673	-2.75259	-1.4673	P
A_72_P214962		rnmm22c_m17.y1 nmm Sus scrofa cDNA 5', mRNA sequence [EW461356]	TGGAGGGCGTTGTGCTGTCTTCCTCGGTCCCTAAATAAAGAGCAAATTTCACTCAAAAAA	2.94816e-06	2.53473e-07	-1.03149	-2.28189	-1.46732	P
A_72_P621925	GNAS	Sus scrofa GNAS complex locus (GNAS), transcript variant 4, mRNA [NM_001130215]	AGCTGCTCTAAGAAGGGAACCTCTAAATTAATTAAGGCCTTAAGCACAATTAATTAAACG	6.46009e-09	1.48693e-10	-1.12357	-2.10677	-1.46777	A
A_72_P319818			CAAAGGGGGACATTGGGGGCTCAATGGTTTGGTTCCACACCAAAGGCCCCTGTACTTTGC	1.09956e-05	1.19165e-06	1.10282	-2.09774	-1.46785	P
A_72_P436844			GTTTGTGTAATTGTAATTTTTGTTTTTGGGGGGAAAGACTTTTTGCTTCCTATCCTGCAA	0.000127396	2.03627e-05	-1.08542	-2.31857	-1.46791	P
A_72_P232147			TCCCTAGAAGGAAGTCGAGGTCAGGGGTTGGCAGTTTTTGAGAATCTTAGAAGATTCAGA	2.71792e-06	2.29499e-07	-1.00121	-2.13878	-1.46796	A
A_72_P011756			GGGAAAAGGAGGGGGGAAAAAACCTCTTCCTTTTTTAAAGGAGAAAGAAACTAGTTTTTT	6.93794e-07	4.50156e-08	1.01645	-2.44546	-1.4681	P
A_72_P384048	MAP10	microtubule associated protein 10 [Source:HGNC Symbol;Acc:HGNC:29265] [ENSSSCT00000011133]	TCTGCCAAATCCACATGTAAATCCGAATCAAAGAAGGATGAGCTTTTTCGGGGGGAAAAA	1.73345e-06	1.35022e-07	-1.00595	-2.4855	-1.46821	A
A_72_P406213	SPINT1	Sus scrofa serine peptidase inhibitor, Kunitz type 1 (SPINT1), mRNA [NM_001244422]	TACAGAGTTACTTTTTGTTTATTTAATGCCGTGGGGGTGGGCAAGAGGAGTGACAAGTGG	7.67312e-07	5.08402e-08	-1.0012	-2.40087	-1.46852	P
A_72_P408768	NRSN2	Rep: Peptidase M22, glycoprotease - Mycobacterium avium (strain 104), partial (7%) [TC600781]	ATGCATTTAAATGGCTTCTGAGAGGCAGGGGCAAGAGAACTGGGATGTTTTTGCCCATTA	4.23676e-07	2.45393e-08	-1.01621	-2.56056	-1.4688	P
A_72_P222117		998218 MARC 4PIG Sus scrofa cDNA 3', mRNA sequence [CN166545]	ATAGTTCTGGGGGAAGGGGACGCCAGAAATCAGGAGAACAGAAACTATCACTGGATAAAA	3.06362e-07	1.63765e-08	1.04602	-2.47815	-1.4688	P
A_72_P659813	INPP5J	inositol polyphosphate-5-phosphatase J [Source:HGNC Symbol;Acc:HGNC:8956] [ENSSSCT00000024173]	CATCTAGGGTGGGGGAGCAAACCTGGAGGTCATCAATTAGGAATTAAATTCTCCAGCCTC	2.13493e-07	1.04392e-08	1.05848	-2.64494	-1.46894	P
A_72_P058306		Rep: Transglycosylase - Mycobacterium avium (strain 104), partial (3%) [TC543265]	GAGAATCCTGGGGGACAGACCAGGAACTGCTTTGGTTATTCTAAAATAAACGTGATGTTT	5.40343e-07	3.31411e-08	1.02633	-2.47219	-1.4695	P
A_72_P705130			TTGCTGACATTAAGAAGGGAGAAAGGGGGAAAAGGGAAGACTTGGTAGCTTATTTCAAAA	1.13538e-07	4.83662e-09	1.04423	-2.44377	-1.46977	P
A_72_P577099	LGALS8	Sus scrofa galectin 8 (LGALS8), mRNA [NM_001142827]	ATAATCCCCTATGTTGGGACCATTTCTGGCAGTTGGAGCCTGGAACTTTGATTGTACTAC	0.000348327	6.41082e-05	-1.29954	-2.29197	-1.46994	A
A_72_P358108			ATGGAATTACCTCTTTCAAGACCCTGTCCTCAAATACAGTCACATTCCAAATTCTAAAAA	6.75241e-07	4.36108e-08	-2.19483	-2.1406	-1.47021	P
A_72_P427034		Rep: Nucleocapsid protein - Porcine reproductive and respiratory syndrome virus (PRRSV), partial (62%) [TC596072]	TTAATTAGGGCGATCACATGGGGGTTAGACTTAATTGGCAATAACCATGTGACCGAAATT	5.8285e-07	3.64023e-08	1.00294	-2.36631	-1.47029	P
A_72_P109876	KPNA5	Rep: Karyopherin alpha 5 - Homo sapiens (Human), complete [TC605655]	CAGATAACTCCCCTTCCTTGTGATATCAGTGGGAATATTTGATTGATTTTTTGTCGTTTT	0.000203585	3.45969e-05	-1.20103	-2.12057	-1.47053	P
A_72_P215392	NOLC1	nucleolar and coiled-body phosphoprotein 1 [Source:HGNC Symbol;Acc:HGNC:15608] [ENSSSCT00000011569]	AGGCAAAATTCTGGTGTGGTATGAATGCCATGGATTCAGTCTGAATATTTGTTTCCTGTA	0.000163477	2.69872e-05	-2.00169	-1.51056	-1.47085	A
A_72_P084206		Rep: Transporter, major facilitator family - Synechococcus sp. (strain JA-2-3B'a(2-13)) (Cyanobacteria bacteriumYellowstone B-Prime), partial (4%) [TC569169]	ACAGGGGCAGGAGCAGTGGATATGACTAACAAAATCTTTGCTCTGATAGAACTTACATTC	1.54036e-06	1.17653e-07	1.07989	-2.27897	-1.47102	P
A_72_P442402	OXT	Sus scrofa oxytocin/neurophysin I prepropeptide (OXT), mRNA [NM_001167589]	CGTAGTCACCCCGCCCCCGAAATTATGACTCTGAAATAAAGCACATGTTTTCCCTTGCAA	5.17852e-07	3.14888e-08	1.01611	-2.41585	-1.47109	P
A_72_P297509			AACCTATGATTTTAGGGTGGCTGGAGGGGGAGAGCATTAAAAAGGGTATCAATTCATCGG	3.41044e-07	1.86757e-08	1.04873	-2.40595	-1.47132	P
A_72_P403938	GNAS	Sus scrofa GNAS complex locus (GNAS), transcript variant 4, mRNA [NM_001130215]	GCGTCCTGACTTCTGGAATCTTTGAGACCAAGTTCCAGGTGGACAAAGTCAACTTCCACA	1.9795e-09	3.47273e-11	-1.11793	-2.23937	-1.47162	P
A_72_P091331			AATATCTACCCCAAACCAAACTTCCCCAAAGGCATTTAAAGGTTAAACAGGGGGAAAAAA	2.95413e-06	2.5446e-07	1.04137	-2.46762	-1.47163	P
A_72_P365278	DLX2	distal-less homeobox 2 [Source:HGNC Symbol;Acc:HGNC:2915] [ENSSSCT00000017371]	GCAACCCCTCCGTTTTATTTTTCCCTTTGAAAAATTTTCTCAGTTTAACTAAGCTACTGA	4.53313e-08	1.58119e-09	1.06483	-3.12082	-1.47203	P
A_72_P425174	SEC62	Rep: Translocation protein 1 - Sus scrofa (Pig), complete [TC601728]	CCAGAAACTGGGTACTGAATTATCATACCAGGAGAACTGCTATGAAAGATAATTTACTGT	1.09817e-05	1.18952e-06	-1.4314	-2.13742	-1.47242	A
A_72_P434984	ADAD2		GGAGGGGTGGGGCTGCGGCACGTTGGGCCTGGAATAAAGAAGCTCTTTCTGGTGAAAAAA	0.00164098	0.000380676	-1.00286	-2.06338	-1.47291	P
A_72_P706561	SOX7	SRY-box 7 [Source:HGNC Symbol;Acc:HGNC:18196] [ENSSSCT00000023754]	ACATGGATCGCAATGAGTTCGACCAGTACTTGAACACTCCTGGCCACCCAGACTCTGCCG	2.91586e-06	2.49961e-07	1.03598	-2.39047	-1.47317	A
A_72_P181231			CTGTCCAGTGTTGTGAGAACGAATAAGGGGGGCACTGACGGCCAGGGTCACATATTTTTT	3.7899e-07	2.13596e-08	1.08702	-2.36362	-1.47374	P
A_72_P567659	FBXO7	F-box protein 7 [Source:HGNC Symbol;Acc:HGNC:13586] [ENSSSCT00000000164]	CTCAGTTACCCTCCAGAATGAAAGTTGGTCACTGATAATGTTCTACAAGAGAATAAAAAA	1.61643e-09	2.6877e-11	-1.5074	-2.55062	-1.47385	P
A_72_P558389			AATCAAAGATCGTCAAAGGCATCGATGAGGATGATCTTCTGGAAGACAAAATGAGTGGGA	6.08254e-09	1.38192e-10	-1.23791	-2.83896	-1.47426	P
A_72_P247092			CAAAGTAAGACCTGGGGGAAATGGGTTTTTGGAAGAAAATAATTCTAGGTATATTCTGTT	4.38741e-08	1.52433e-09	-1.06544	-2.44796	-1.47429	P
A_72_P489572	GRID1	PREDICTED: Sus scrofa glutamate receptor, ionotropic, delta 1 (GRID1), mRNA [XM_013983389]	TGAAGACATTGCTCACAAGCAGATCTCCCCGGCGTCCATTGAGCTCTCAGCCCTGGAGAT	1.92645e-06	1.53629e-07	1.054	-2.8031	-1.47453	P
A_72_P278159		Rep: Asense - Drosophila orena (Fruit fly), partial (6%) [TC570062]	ATTCACAATTTTAAAACTTGTGTGTGTTGGGGGGTGGTCAGGGAAGTTAAATCCTGCCAA	1.0234e-06	7.19974e-08	1.0087	-2.29754	-1.47483	P
A_72_P059281		MI-P-CP1-nwu-e-09-0-UI.s1 MI-P-CP1 Sus scrofa cDNA clone MI-P-CP1-nwu-e-09-0-UI 3', mRNA sequence [BI403858]	TTCTTGGGGGCATGACTGTGTGGGGGGCATTTTCTCTTATTTTCCAGAAGTTAATTCAGG	2.73603e-06	2.31162e-07	1.03096	-2.3265	-1.47509	P
A_72_P085436	SAAL1	serum amyloid A like 1 [Source:HGNC Symbol;Acc:HGNC:25158] [ENSSSCT00000014605]	ATTCTCCTTGAACACATGTTCTCGTTTTACCACTTGGTGACTCTAGTTTCCCCTTTGCTC	0.00815014	0.00245943	-2.17891	-1.39	-1.47531	A
A_72_P599233	LOC100154873	carbonic anhydrase 2 [Source:HGNC Symbol;Acc:HGNC:1373] [ENSSSCT00000006733]	AGAAATATGCTGCAGAGCTACACTTGGTTCATTGGAACACCAAATACAAGGACTTTGGAG	5.54968e-07	3.42669e-08	-2.17707	-4.01065	-1.47549	A
A_72_P475720	PTBP2	polypyrimidine tract binding protein 2 [Source:HGNC Symbol;Acc:HGNC:17662] [ENSSSCT00000007533]	TCCAAGTCAACAATTTAGAAAGGGGGAGATGAAGATTGGGGGTGAATCACATTGTTTGGT	3.10443e-07	1.66587e-08	-1.03891	-2.33674	-1.47554	P
A_72_P334293		Rep: Expressed protein - Oryza sativa subsp. japonica (Rice), partial (8%) [TC587031]	GGCAATCTTGTGCCTCTTCTGGACCTCTCTTAGAATTACAGCGTTAAGGAGTTTCTGTGA	0.00770573	0.00229868	-1.13148	-2.16663	-1.47567	A
A_72_P210077			CTCAAACTCCCTCCTGTAGCGCACCTGACTCTGGAGCTCACTCTGTTGCTTGAAGCGGAA	3.92935e-05	5.26097e-06	-1.07961	-2.87252	-1.47572	A
A_72_P276879		Rep: SJCHGC05158 protein - Schistosoma japonicum (Blood fluke), partial (8%) [TC592136]	GACTTCAATAAAATAAATTTAAAAGACATAAAGACCAAAAGGGGGGAGGCTTCCATATGC	3.21656e-06	2.81927e-07	-1.02231	-2.33184	-1.47575	P
A_72_P246272			CAAAACAGTCCTTGACAAAGAGGTTAGAAAAAACGGTTCTGTCCCCCCTTGGCAGAAAAA	2.4985e-07	1.26977e-08	1.04943	-2.64739	-1.47576	P
A_72_P328923		886219 MARC 4PIG Sus scrofa cDNA 3', mRNA sequence [CF793190]	AATCTACAGACAGAAAGTAGATAGCTTATTGCTTAGGGTCAGGGGGATGGGGAGATAAGG	5.06062e-07	3.06329e-08	1.02566	-2.43035	-1.47586	P
A_72_P236512		998230 MARC 4PIG Sus scrofa cDNA 3', mRNA sequence [CN166557]	ATCATTATAAAGATGAAGAAAACCGTGGCTTTAAGGGACAAGGGGGGAGAGTTCCTGTTG	9.88482e-07	6.9026e-08	1.07133	-2.46592	-1.47622	P
A_72_P204712			TATCACAGCGGGGTGGGCGGGGACGGTTGGATCTGTGCATTCATCCATCAAATGCTGTGA	9.14514e-08	3.70081e-09	-1.00758	-2.45284	-1.47633	P
A_72_P319618			AAATTTTCAATTACCAAAATTGGGGATTTTGCACCCTGGACCCTTTTCCCAAACAAAAAA	3.921e-07	2.23246e-08	1.05895	-4.27923	-1.47672	P
A_72_P254097		Rep: Membrane-bound lytic murein transglycosylase A - Escherichia coli (strain UTI89 / UPEC), partial (6%) [TC606629]	AAGAGAAGAATAATAGAATGGTGAGGGAAGAACGTAAAGAAAGAAGTGGGGATATGAGAT	1.21056e-06	8.85539e-08	1.06808	-2.45986	-1.47683	P
A_72_P288039		MI-P-HO-ahx-h-06-1-UM.s1 MI-P-HO Sus scrofa cDNA clone MI-P-HO-ahx-h-06-1-UM 3', mRNA sequence [BQ602296]	AATCCAGACTCCTTTTACGCTAGAAGTGGGGGGTAACATCCCAGTTCCCCGAAGGGGTTC	8.61813e-07	5.84437e-08	1.016	-2.55686	-1.47763	P
A_72_P324728		Rep: Pleckstrin homology domain-containing family A member 7 - Mus musculus (Mouse), partial (3%) [TC579235]	ATCACTTGCTACAGAATCTAGGGTAATAAATACTCTGACTTACCCCTCCTAACCCTCTGA	6.10121e-07	3.8408e-08	1.15126	-3.31902	-1.47831	P
A_72_P317573		Rep: SOUL heme-binding protein precursor - Psychrobacter cryohalolentis (strain K5), partial (7%) [TC522666]	GGGGGGTTTAGAGTGGCAAAAATTATACCTTATAAAAGTAATCATCCTCTGGCAAAGCAT	5.76602e-07	3.59724e-08	1.01838	-2.69113	-1.47839	P
A_72_P212087			CATTACTGCTATGGGGTGATTACCTCGGGGTCTTGTCAAATTTGTATCATTTTAATTTTC	1.0677e-06	7.60493e-08	1.01022	-2.23802	-1.47882	P
A_72_P153456		258371 MARC 2PIG Sus scrofa cDNA 5', mRNA sequence [BF441912]	GGGTGGGGGACACCCTAGAGAATTGCAGATTAAAACCACAACAATACATCCATCAAAAAA	3.7459e-07	2.10532e-08	1.03722	-2.77817	-1.47979	P
A_72_P237267			TATATCAGTGCGGACCTTGCCGTCTATCTTAATGAAACGCTGCATGCAAATCTTCTTTAC	0.00033199	6.0782e-05	-1.59181	-2.21249	-1.47984	A
A_72_P102306		solute carrier family 25 member 21 [Source:HGNC Symbol;Acc:HGNC:14411] [ENSSSCT00000002174]	TATCAGGAAGAAGGGATTTCAGCTTTGTATAAAGGCCTGCTTCCCAAGATTATGAGGCTT	2.48819e-07	1.25997e-08	-1.61667	-3.8422	-1.48011	A
A_72_P646236	CYB5A	Sus scrofa cytochrome b5 type A (microsomal) (CYB5A), mRNA [NM_001001770]	GTGTGGCTCCAGTGGACTGACTCATCATCTGTCTTCATTTTTCTCAGCCTCATGTTTTTT	9.27934e-08	3.76164e-09	-1.38885	-2.00771	-1.48061	A
A_72_P223362	CYP1A1	Sus scrofa cytochrome P450 1A1 (CYP1A1), mRNA [NM_214412]	AGCATTCTTTGGACCAGGCTCTGGGGGGATAAAGTGAATAAAACACTGTCTGCCTTCAAA	7.92337e-07	5.28612e-08	1.0628	-2.50358	-1.4809	P
A_72_P139856			GTTTAAGTCAATTTTCACCGGGCGGGGGAACCACTCCCTGGCCTTGGGGATTTTGCGTTC	1.8171e-06	1.42994e-07	1.03334	-2.40965	-1.48099	P
A_72_P442634	GPD1	Sus scrofa glycerol-3-phosphate dehydrogenase 1 (GPD1), mRNA [NM_001190240]	TAAAGAATATAGTGGCCGTGGGGGCTGGCTTCTGTGATGGGCTGGGCTTTGGCGACAACA	1.2257e-06	9.00266e-08	-1.04222	-2.07856	-1.48117	P
A_72_P268819			ATAACAGTGTTCAAGGTTTGACAGTTTTCCCCTCCGTGTGTGTTTCTCTGTAAGGCTTTA	2.44257e-07	1.22847e-08	-1.00307	-3.54061	-1.4814	P
A_72_P205437		47610 MARC 1PIG Sus scrofa cDNA 3', mRNA sequence [AW360167]	ACGTAACGTTTCAGATGATTCAAAGAAAGAAGAGTGAGGTTGGTGTGTGTGTGTGTGTGT	1.35723e-09	2.1549e-11	-1.00313	-2.05282	-1.48141	A
A_72_P219357		362463 MARC 1PIG Sus scrofa cDNA 5', mRNA sequence [BI338624]	TTGTATTTAGTTTTGTAGTTTCTTGGCTTTTATAATCCCCCTTTTGCCCTGCCCCCTGGG	3.09716e-06	2.68979e-07	-1.02531	-3.34662	-1.48174	P
A_72_P401438		MI-P-A2-aey-f-03-1-UM.s1 MI-P-A2 Sus scrofa cDNA clone MI-P-A2-aey-f-03-1-UM 3', mRNA sequence [BQ597471]	GGGGTCAGGGGGAACCTTATCACAACAGATATCCTGAGATTAAATATAGAAAAGACTTAA	8.10364e-07	5.42866e-08	1.00217	-2.52955	-1.48176	P
A_72_P300764			GCCCTTTTTTCTGATTTGAAAGCAGTTACCCTGACCTGACATGGTTCTGCAGTTGGAATG	0.00646218	0.00187266	1.31149	-2.74009	-1.48183	A
A_72_P089601		MI-P-NA-afr-f-07-1-UM.s1 MI-P-NA Sus scrofa cDNA clone MI-P-NA-afr-f-07-1-UM 3', mRNA sequence [BQ603284]	TAAGAATCCTAATTATTCTTCGGGGGAGATGGGAAAAACTGAGGCTCAGAGAGGTAAGGG	5.98624e-06	5.883e-07	-1.04287	-2.03385	-1.48202	P
A_72_P151106			ATCATCTACCCCGAGGTGAAAGTGGGGGGCTCTTTGTTAGTTTCGGCCCCTCACTCTCTG	5.47817e-07	3.37249e-08	1.05986	-2.69405	-1.48212	P
A_72_P080811			AGGGTTTTAAAGGGGATGTGGGGGAAGAGAGGTCACTGGAAGGCAACTAAATAATCTTCT	1.149e-07	4.9078e-09	1.01764	-2.66034	-1.48212	P
A_72_P474564	CADM3	cell adhesion molecule 3 [Source:HGNC Symbol;Acc:HGNC:17601] [ENSSSCT00000007028]	CATCAACGCAAAAGGGGGGCAGTCGGGAGGGGACCACAAAAAGGAATATTTCATCTAGGG	8.68596e-08	3.47787e-09	1.06297	-2.82086	-1.48288	P
A_72_P365953			TAAAATCGGGACACAAAAGACTAAAAAGTGGGGGCTGCACCTTCCAGAAACCAAAGAACG	5.11519e-07	3.10366e-08	1.04669	-2.79176	-1.48289	P
A_72_P029451			GACGAACAACTCAGCAACAAATAAGGATGCTTTTAATCTTGGAGTCCTGGGGGGAAAAAA	7.13195e-06	7.22293e-07	1.02016	-2.29732	-1.48304	P
A_72_P286139		BX918173 Sus Scrofa library (scan) Sus scrofa cDNA clone scan0035.g.13 5prim, mRNA sequence [BX918173]	ATTTGAACTTCAGTGAAAGGGGGAGCGTTACCGGAATCTTTGACATTGCCTTGTAATGAG	2.09512e-06	1.69387e-07	-1.04528	-2.32372	-1.4832	P
A_72_P197857			GGGGGGCGGGAGGAAGACTTACTTTCTTACATCCTTCTGTACTATTTGAAACAAAAAATT	7.9336e-07	5.2984e-08	1.03402	-2.66826	-1.48368	P
A_72_P019906		PREDICTED: Sus scrofa zyg-11 family member A, cell cycle regulator (ZYG11A), mRNA [XM_005665415]	CGTCAGAGGGAGGGGGAAAAGAAAGACCTATAAGGAGACTTGATATTTATATTAAATTTC	1.79997e-07	8.49216e-09	1.0258	-2.64313	-1.48404	P
A_72_P420249		PREDICTED: Sus scrofa nestin (NES), mRNA [XM_001925549]	ATCTGGTTAGTGGCTAATGAGGGTGAGGGGGTGCTCCTGTGTCCTGATCCCCCCATATTC	2.39769e-07	1.19656e-08	1.08139	-2.31083	-1.48405	P
A_72_P214532			AAAGGGGGTGAATTTGGGAAAACATTATGCTTGGCATGGACTATCCTGGTAGATAATACA	3.38617e-07	1.84885e-08	-1.07099	-2.35821	-1.48411	P
A_72_P416243			TTGTTTTTTGGGGGAATGAGAATTTTGCATTTGGTAGTATTGAATAGTTGAAGTGGCGTT	8.50039e-05	1.28159e-05	-1.07063	-2.4465	-1.48449	P
A_72_P295249		CBFA2/RUNX1 translocation partner 3 [Source:HGNC Symbol;Acc:HGNC:1537] [ENSSSCT00000002938]	ATACTGTGAATGTACATAGTCCCTGCAGAGTCGGAGGAGGAGGACAAAGAGATGTTTGCC	9.79001e-06	1.03992e-06	-2.12962	-1.30024	-1.48457	A
A_72_P389323		Rep: AMBP protein precursor [Contains: Alpha-1-microglobulin; Inter-alpha- trypsin inhibitor light chain (ITI-LC) (Bikunin) (HI-30) (EI-14)] - Sus scrofa (Pig), partial (7%) [TC618358]	GCGCCTGCCCGGTGCCCCATGGCAGGTTCCAATAAAAACCAAATCGTAGCCTCGGAAAAA	1.01504e-08	2.59445e-10	1.08973	-2.77509	-1.48459	P
A_72_P241457		Rep: Cell death-inducing DNAation factor-like effector a - Sus scrofa (Pig), partial (28%) [TC576885]	GGGGCCTTCTGGGGTTAAAAGGAGGGTGTAAAGCAGAAAAGGGGATATTACCATGTTCTT	2.95075e-06	2.53898e-07	1.03086	-2.37895	-1.48478	P
A_72_P001841		Rep: Nucleoside permease - Leuconostoc mesenteroides subsp. mesenteroides (strain ATCC 8293 /NCDO 523), partial (5%) [TC532229]	TGTTAGAAAGGCAAATTTAGGGGTCCCACCCTGACCCAATATTGAATCAGAAATCTCTGG	6.92421e-06	6.9658e-07	1.0515	-2.93219	-1.48483	P
A_72_P235697			GCCGAGGGGGAGGACACTTTGTTCTTATTTGATGTGTGGCTGTATTTAATCTCGGCTTTA	7.03438e-07	4.57864e-08	1.01824	-2.54474	-1.48508	P
A_72_P498572			AAGGCTTTGAGGGGAAGGTTAAAAACCTGGGGGAATCTCTTTTTGAAGACCGAAAGCATG	9.32592e-08	3.78692e-09	1.08111	-2.4765	-1.48533	P
A_72_P399243			AAACTAAACAAATAAATTGGGGGGCCAAAATTTGTAAAAGCTTTTGTTATCCCCTGCTCT	1.13353e-06	8.16468e-08	-1.02104	-2.66382	-1.48551	P
A_72_P502851	TNP2	transition protein 2 [Source:HGNC Symbol;Acc:HGNC:11952] [ENSSSCT00000032177]	ATTTTGATTTCACTAAAGGGGTCATGTGTTTGGGGGCCTGGTTTAGAAGCACAAAGCAGG	6.44976e-07	4.11747e-08	-1.02706	-2.27113	-1.48563	P
A_72_P038401		1519779 MARC 3PIG Sus scrofa cDNA 3', mRNA sequence [DY413814]	AGGAGGGGGATATCTGCAGAAAGTGAATGCTCCCCCAGAAAAGATGAGATTAAGCAGTTA	2.48487e-07	1.25772e-08	1.00944	-2.54421	-1.48662	P
A_72_P081946			GATCTCAATAGCTACCCTCTTGCCTTCCTATTAGCATGGGGAATACAGCTTAATTTTTAC	3.2012e-06	2.80067e-07	1.0713	-3.05551	-1.48698	P
A_72_P329698		BX667461 Sus Scrofa library (scag) Sus scrofa cDNA clone scag0001.d.05 3prim, mRNA sequence [BX667461]	GGGGGTTCGTTTCTTCCATGCCTTGAAAGATGTGGGTTTGTGGTTATTATGTAATCATTT	2.49871e-06	2.07849e-07	1.00637	-2.34976	-1.48706	P
A_72_P064006		1107620 MARC 4PIG Sus scrofa cDNA 5', mRNA sequence [DN109981]	TTTCATAATGGGCCATACTGTCAATTAATCAGAGAGCAGCACCCTCTCCCTCACTCATAG	5.62616e-06	5.46084e-07	1.05171	-2.62782	-1.48735	P
A_72_P239492		Rep: Glucocorticoid modulatory element binding protein 2 - Mus musculus (Mouse), partial (26%) [TC596718]	ACCACCAACCTGGCCCCTCACGGGGGTGACCTGACGGAAGACAGCATGGAGACGGAAAAT	7.41058e-08	2.86661e-09	1.05538	-2.17807	-1.48758	P
A_72_P045136	LOC106509759	PREDICTED: Sus scrofa uncharacterized LOC106509759 (LOC106509759), transcript variant X1, ncRNA [XR_001307587]	GAATTTTAATTAACACACAAACTCATAATGCCAGATTTGGGAGAGACAGGGGGGAAAAAA	6.66926e-07	4.29516e-08	1.04766	-2.66459	-1.48792	P
A_72_P046516			AGTAGGAAAGGAAAATTACGTTTGACTTTGCAGTGTGCTGGGGGGATGTAGTGGTAATAC	1.19891e-07	5.17589e-09	-1.00521	-2.445	-1.48801	P
A_72_P303019	RSAD2	Sus scrofa radical S-adenosyl methionine domain containing 2 (RSAD2), mRNA [NM_213817]	GAAACCGTATTTTCTTTCCTCAAAGGGAGGATAAAACAAAACACTGCATTCGAGAAAAAA	0.000543558	0.000106553	-1.95444	-2.64668	-1.48829	A
A_72_P632481	CAT	Sus scrofa catalase (CAT), mRNA [NM_214301]	TTCCTAGGGGTAAGTGAAGGTTAGGGCTGAACAGTCATTTAAAGGGAATGTGTATTTGCC	5.03813e-08	1.7908e-09	-1.9108	-3.18465	-1.4887	A
A_72_P603523	LOC100156375	COX15, cytochrome c oxidase assembly homolog [Source:HGNC Symbol;Acc:HGNC:2263] [ENSSSCT00000011532]	TGTACCTGCAAAATCTGACTCCTTGACCTCCTGAGTCCTGGATTCTGCCTGAGTAAAAAT	5.22494e-07	3.18549e-08	1.05953	-3.75851	-1.48926	P
A_72_P047616		365725 MARC 2PIG Sus scrofa cDNA 5', mRNA sequence [BI340450]	ACCTGTACGCCTGCCTGGTGGACTTCTCTGGCTGCTCCCGATATATCAACTGTGACACTG	6.4476e-07	4.11254e-08	1.09301	-3.11396	-1.48934	P
A_72_P344163			TGCTATAGGGTGGAGAACTGGCTCCACCACCCCAATAAATGTCTGACCAGGTTTAAAAAA	5.70407e-07	3.55337e-08	1.0422	-3.01745	-1.48943	P
A_72_P280119			ATCCTTTTGTCTCTAACTCGTTTCTATTTTTACAGCCACACAATCTTGGCATGTATTTGG	2.79967e-11	1.46194e-13	-3.27291	-1.81597	-1.49003	P
A_72_P435714	C17H20orf27	Rep: Enah/Vasp-like b - Danio rerio, partial (7%) [TC533378]	GTTTTTTGCTTGCTTCTGTTGTGAACCATCTCCTGCCTGTGTCAGTAAATAATTTTCCAC	1.22926e-09	1.90598e-11	-1.31369	-2.68026	-1.49004	P
A_72_P278979			GTCTGAAGTGAGATTCTGATTCACAGCTGTCAGATTAATAATGTGCTCTTTTGGTATTAT	1.79634e-05	2.11341e-06	-2.63052	-1.56804	-1.49086	A
A_72_P424929			AATCACTTCGAGAGCGGCTATCACCTGACGCTGGTGTACCTGCCGCCCGAGGAATCGCAC	5.58845e-07	3.4647e-08	1.03207	-3.33027	-1.49124	P
A_72_P434709			CACAGAAGCGGCTAACACATAAATATGGGGGCTTCGAGAGTAAAGCAAAACCCATACCAT	5.60462e-08	2.02553e-09	1.02232	-2.52	-1.49167	P
A_72_P115961		Rep: Retinitis pigmentosa 9 protein homolog - Mus musculus (Mouse), partial (8%) [TC558015]	ATCCTTAACCCACTGCGCCACAAGAGAACTCCCCTTTTTGATTTTTGATTTTATTGGCCC	1.8626e-06	1.47385e-07	1.04897	-2.22402	-1.49168	P
A_72_P410513			GATTTGGCATAATTTAACCCCGTCCGTTGTCTCAGCTCCTTTACCTTTTACCTTTTAAAA	3.00072e-06	2.59573e-07	-1.05729	-2.74799	-1.49176	P
A_72_P434194			TGGGCAAAAGTAAACTAAAGGCGGAAGGAAAAGAACCATCCCCTTGCAATGGAAAACGGA	1.90584e-07	9.13339e-09	1.03433	-3.03945	-1.49194	P
A_72_P506470			TACTTTCATCAGCTCTCCTACCTGGTGGGAGGTAGCGGGGTGGGGAGGTATGTAGAGATG	3.44718e-07	1.89164e-08	1.00127	-2.21853	-1.4928	P
A_72_P073651	ADCK5	aarF domain containing kinase 5 [Source:HGNC Symbol;Acc:HGNC:21738] [ENSSSCT00000006487]	TATTTTATACCGGCTTCATCCACTCTGACCCCCACCCTGGCAACGTTCTGGTGCGGAGAG	2.89911e-07	1.52781e-08	1.02837	-2.93779	-1.49324	P
A_72_P047896			GAATAAAGCACAACTGTTTAAAGGGGGTAACTGGCAAAAAATAAACCGTTTACTGGGAAA	8.84952e-07	6.02358e-08	-1.0178	-2.42071	-1.49335	P
A_72_P156241	DHRS4	Sus scrofa dehydrogenase/reductase (SDR family) member 4 (DHRS4), mRNA [NM_214019]	CCAGCGTCCTTGTCCTCTGCTGTCAAGCTGTGGTCTAATGAGGATTTTCCCTGTTGCTGT	1.1883e-06	8.65172e-08	-1.79699	-2.79543	-1.4935	P
A_72_P171726		Rep: Transcriptional regulator, LysR family protein - Mycobacterium avium (strain 104), partial (9%) [TC624056]	GCCGGCCTTGAGGGTCAGACCCTGGCTGCTTTTGTACGTGAGCACTTCGTTCAGTTGCAG	7.48635e-08	2.90449e-09	1.04552	-3.53972	-1.4935	P
A_72_P479153	TDP1	Rep: Tyrosyl-DNA phosphodiesterase 1 (EC 3.1.4.-) (Tyr-DNA phosphodiesterase 1). - Homo sapiens, partial (71%) [TC598081]	ATCAAAATGGTTGTGTTCTGAGTTTAAAGAGAGCTTGGTGACCCTGGGGAAGGAAAGCAG	2.15546e-07	1.05988e-08	1.00445	-3.25868	-1.49402	P
A_72_P306788		Rep: Formin-like protein 2 (Formin homology 2 domain-containing protein 2). - Gallus gallus, partial (3%) [TC628969]	TAATAAAACGAGATGACACATGGGGGGCACATGGCTTATCACTCCCAATGCATTACTCCA	2.00726e-06	1.61039e-07	1.05766	-2.43577	-1.49463	P
A_72_P070766		Rep: Zgc:113271 - Danio rerio (Zebrafish) (Brachydanio rerio), partial (7%) [TC614445]	AATTGCTGCTCCAAGGCCTGCTCTATCTGCCTATCTCTTATTCGACTTACTGTTAAATGG	1.30584e-05	1.45349e-06	-1.18053	-2.75824	-1.49479	P
A_72_P108641			ACGAAATCTGATTTGTGATGAGGAGAACTGATTGAAAAAGAGTGAAGCTCTTGGGGGGAG	3.98229e-07	2.27192e-08	1.05798	-2.3156	-1.49614	A
A_72_P094561		AJ958988 KN404_2 Sus scrofa cDNA clone C0007750b09 3', mRNA sequence [AJ958988]	TACCCTCATATACCCCTTGGATTCTCGAAAAATACTCTCAACTCCTGAAAAGGGGGGAAA	5.15843e-06	4.91471e-07	1.01535	-2.45177	-1.49646	P
A_72_P298769	LOC100739849	Rep: Uncharacterized protein ENSP00000383317 - Homo sapiens (Human), partial (18%) [TC551890]	CGTATATATACAGCTTCCTGTGTGGGCTCGTCCTCTCCCTGATTTCCAAAGTTTTCTCTA	4.41063e-08	1.53341e-09	-1.07323	-2.33879	-1.49677	P
A_72_P072526		Rep: Melanocortin receptor 5 (MC5-R) (MC-2). - Canis familiaris, partial (5%) [TC561103]	AAATGTGCCTCTCTAGAACTTCTGATATGATCCTCTTAGGGGAAACCGTGCTGCCAAAAA	0.000645074	0.0001297	-1.73467	-2.14576	-1.49715	A
A_72_P128031			GGAATCATTTTAGAGCGGGGGAAGATATTTAAGCTAATGTTGAACGAACTGTAAAAAAGG	1.40193e-06	1.05154e-07	-1.00135	-2.37226	-1.49815	P
A_72_P291374	DLL4	Sus scrofa delta like canonical Notch ligand 4 (DLL4), mRNA [NM_001244418]	TCTGTGACCAAGATCTCAACTACTGTACCCACCACTCCCCGTGCAAGAATGGGGCCACGT	1.13978e-06	8.22538e-08	1.0588	-2.89519	-1.49831	P
A_72_P370493		1142423 MARC 4PIG Sus scrofa cDNA 3', mRNA sequence [DN128353]	AATTAACTGAGGGAAAGGGGGTGGAGAAAAGGGCTGGTCACTACTCATACTTTGTAAAAA	3.86557e-07	2.19471e-08	-1.02272	-2.06869	-1.49836	P
A_72_P282859			AAGACCTTAAACCACCAAAAGGGGGCAAGGAAATCCTCCACCGTTACTGGATAGAACAAA	5.10046e-07	3.09324e-08	1.02279	-2.43019	-1.49952	P
A_72_P380198			ACTGTATTACACCCCCCACCCTTTGTTTCATTTAACAGTATGATGGACACAAAGCTTAGA	5.18082e-07	3.15257e-08	1.04116	-2.67787	-1.50028	P
A_72_P773488			ACAAAATCGTATAGCATTTTTAAAGACGGGGGAGGGGTCACAGGCATCTGTGAAGCAACT	8.41746e-08	3.34187e-09	1.00838	-2.54244	-1.50127	P
A_72_P478836	SIPA1L1	signal induced proliferation associated 1 like 1 [Source:HGNC Symbol;Acc:HGNC:20284] [ENSSSCT00000002595]	CTAGGAAAATAAAGTTTTCAACTGTTTATTTGGGGAGGGGGATTTCCTTACCTTCATTCC	2.47357e-06	2.05305e-07	-1.05124	-2.59549	-1.50132	P
A_72_P479357	CCNK	cyclin K [Source:HGNC Symbol;Acc:HGNC:1596] [ENSSSCT00000002787]	AAAGAAGAGAACAAAACAGCAGAACCCCCACCACCTAAAATTGCCAAAATTGAGACCACC	1.07047e-06	7.62714e-08	1.06532	-2.5392	-1.50149	P
A_72_P494049		Rep: Protein phosphatase 1A - Oryctolagus cuniculus (Rabbit), complete [TC547078]	AACAGATATATAGCCTTTTCAAGTCATTTTGTGTCTGGCCTTGGGGTTGGGACAGGGAGA	3.62561e-06	3.25086e-07	-1.35671	-2.35232	-1.50154	A
A_72_P364678	SEC13	Rep: Protein SEC13 homolog - Bos taurus (Bovine), partial (43%) [TC555982]	GGTGGGGAGCGGGGGGATTGTTTTCAGAATAATTATTAAATAAACTCATATTGCTTATAA	1.54933e-08	4.32193e-10	-1.06526	-2.24932	-1.50166	P
A_72_P156611		Rep: Cell wall protein pherophorin-C22 - Chlamydomonas reinhardtii, partial (5%) [TC624446]	GCTGGGGCAGCAGGGCTGGGAGGGGGGAGGACAGGTGGGAGGGAACCTGGTGAGAGCCAT	6.51158e-08	2.42937e-09	1.06576	-2.7446	-1.50227	P
A_72_P365513			AAGTGAATTAAGGAACCGGCCAACCCGCGGGGAAAGGGGGTTTGGTTAATGGGGGCTCTT	1.74335e-07	8.16117e-09	1.06844	-2.4523	-1.50264	P
A_72_P444181		Rep: LOC533642 protein - Bos taurus (Bovine), partial (10%) [TC545120]	ATATTTCTTAGTGTCTGCTCTGAGCCTTAAAACACAGATTGAAGGAGAGTAAGGAAAAAA	2.93263e-07	1.54815e-08	-1.05769	-3.11355	-1.50272	P
A_72_P094276		AJ960357 KN404_2 Sus scrofa cDNA clone C0007748f04 3', mRNA sequence [AJ960357]	AAATTGTGGAGAGCAGAAATGTTGCATCAGAAGGGGGGAGATTCCTAGCAGCAGTGTATA	3.0605e-07	1.63529e-08	1.04086	-2.54244	-1.50326	P
A_72_P345488			AGGCTTAAAAATGAGGCCGTGGGGGGTCTGGCCCAAGGAAAATCCTGTAAGCCTCAACCC	2.56309e-08	7.97169e-10	1.04444	-2.72262	-1.50332	P
A_72_P197067			TTTACTATGCTAACAGGGATGGCGAAAGTTGAGGAAAACTATTCAGAAAATAGCAAGCCC	2.17007e-09	3.90646e-11	-1.07206	-3.10153	-1.50359	P
A_72_P385883		Rep: F-box only protein 4 - Bos taurus (Bovine), partial (32%) [TC609520]	AGGTGGGGCCTTTTTCATTTTTGGGGACTTCGGGGCTTTTCAGTTAAAAAATTTGCCCTA	1.86576e-07	8.89923e-09	1.02948	-2.72704	-1.50388	P
A_72_P415763	NDUFAF4	NADH:ubiquinone oxidoreductase complex assembly factor 4 [Source:HGNC Symbol;Acc:HGNC:21034] [ENSSSCT00000004798]	GCTATTTATTGAGCTCTGCTGAATTTTCAGGATTGCTGATAGAAGGAATTTTGTTCTCTT	6.51246e-05	9.41452e-06	-2.51009	-1.4044	-1.5043	P
A_72_P254567	PIH1D3	PIH1 domain containing 3 [Source:HGNC Symbol;Acc:HGNC:28570] [ENSSSCT00000033177]	GGACATACTTATTTTTATGAATTATGCCAATGTACCCTACCTCCTCTGTATTGTATTGCA	7.89437e-06	8.11802e-07	-1.00432	-3.32949	-1.50453	P
A_72_P440476	ADRB1	Sus scrofa adrenoceptor beta 1 (ADRB1), mRNA [NM_001123074]	ATGGGCGTGTTCACGCTCTGCTGGCTACCCTTCTTCCTGGCCAACGTGGTGAAGGCCTTC	4.98214e-08	1.76634e-09	-1.06529	-3.66072	-1.50457	P
A_72_P245322			TTTCCGAACCGGGCCTTGAGGGGGTCCAACTTTTCCTTTAAAGAAGGGGATTAAAAATTG	7.73267e-07	5.12879e-08	-1.13448	-2.63756	-1.50467	P
A_72_P146296	APCS	Sus scrofa amyloid P component, serum (APCS), mRNA [NM_213887]	AGGGGGCACAAGCGACACTTACAAGCTACTATTATTCACTGTATTAACAATTCAAAATTG	4.36386e-06	4.04974e-07	-1.00292	-2.34891	-1.50516	P
A_72_P191901			TTGCCCTTTTAAAATTAAAAAACCAATGCTTTATTAAGGGGCAGGGGGAAGTTTACCACC	6.5078e-06	6.47903e-07	-1.01921	-2.38869	-1.5052	P
A_72_P086091	NFATC4	nuclear factor of activated T-cells 4 [Source:HGNC Symbol;Acc:HGNC:7778] [ENSSSCT00000002222]	ATGAAACTCCCTATGTGTCAGAAGGCTTCAGCTATGGCACGCCCCCTCTGTACCCCCAGA	6.3542e-07	4.02968e-08	1.10604	-3.90553	-1.50555	P
A_72_P255877			GGAAGCTGGTTTTACCCTTAAAAAGCATGTCTCTGGCACAACATTGTAAGTCAGCTATAC	1.34564e-05	1.50488e-06	-2.13316	-1.62985	-1.50577	P
A_72_P115886			TTCAGTGCCTCTCACAACTGCTTTTGCGGGGGAAGATGAAACAAAAGACAGGTTAAAACA	3.9763e-06	3.62541e-07	1.03461	-2.4791	-1.50595	P
A_72_P309008			GTGAGTTTAGTCTAACTTCTATGATGGGGGAAAACTCTTCCATTTGAAAGACTATATTCA	8.41379e-06	8.74465e-07	-1.08987	-2.37752	-1.50596	P
A_72_P051456			GGGAAATGGCTTTTTAAATTTTCAGGGCCCTTAACCATTTGGGGGATGGGGTTTAAAAAA	6.67287e-07	4.29943e-08	-1.11553	-2.5395	-1.50599	P
A_72_P058346		1144276 MARC 4PIG Sus scrofa cDNA 3', mRNA sequence [DN130013]	TGGGGGCCCTCGGTATAAAGCTAAATTAGAGATTATGTTTAAAAAATGGACATAATCTGA	3.54364e-06	3.16682e-07	1.04477	-2.7159	-1.50658	P
A_72_P339983	USP47	Rep: Predicted protein - Botryotinia fuckeliana (strain B05.10) (Noble rot fungus) (Botrytiscinerea), partial (29%) [TC531086]	GACTAACCACCTCTTGCACTTGTAATTTGCAAATTGTAGTCTAGAGCATATGAAATAGAA	6.63296e-09	1.55255e-10	-1.00076	-2.3198	-1.50682	P
A_72_P311693		AJ962570 KN404_2 Sus scrofa cDNA clone C0007755d24 3', mRNA sequence [AJ962570]	AGTAATATGTCTGGGATTTGTTTATCATCACTGTGAGGGAGAGAAAGGGGGAATGAGCAA	2.14348e-05	2.6048e-06	1.02907	-2.01098	-1.50758	A
A_72_P227147		Rep: Armadillo repeat protein deleted in velo-cardio-facial syndrome. - Canis familiaris, partial (19%) [TC628554]	TGGTGGACTCCGTGGGGGATGCTAAACATTAATCTGTTAAATCCTGGGTCTAGTTTGCAT	4.17669e-07	2.40961e-08	1.01346	-2.51331	-1.50769	P
A_72_P401953			AACTAGGAGAAGGTGGGGGGAAGGGAAAGGATATCAAAAATTGAGTATGACATCCATTGT	1.98435e-07	9.60749e-09	1.10271	-2.55393	-1.508	P
A_72_P015636	NUAK2	NUAK family kinase 2 [Source:HGNC Symbol;Acc:HGNC:29558] [ENSSSCT00000030506]	AATTCGCTCAAGAAGTCCCGCAAAGAGAATGACATGGCCCAGACTCTCCAGGGGGACCCA	1.98094e-07	9.58644e-09	1.11035	-2.04796	-1.50812	A
A_72_P213697		Rep: 2-oxoglutarate dehydrogenase E2 component - Kineococcus radiotolerans SRS30216, partial (5%) [TC578301]	GAGGGGAGAGAGCCCCCCAGTTTGGGGAGGGGGAGAGCCGGGCGTTGAGCGCCCCCCGCA	1.97151e-07	9.52726e-09	1.07433	-2.63811	-1.50871	P
A_72_P342263		Rep: CLASP1 protein - Homo sapiens (Human), partial (4%) [TC616502]	ACAGACACCTGTTCTCACTCTGTTCTACAGTTAATTTGGGGAGGGGACCCGCTGGGGGGT	3.30738e-07	1.7922e-08	-1.02497	-2.50097	-1.50897	P
A_72_P167771	CCNJ	cyclin J [Source:HGNC Symbol;Acc:HGNC:23434] [ENSSSCT00000011491]	GGGGGGAGTTGTGTGGGTTTTGTTTTGTTTAATTTATTGATTAGTCTTTAAGGTAGGTTT	4.71332e-08	1.65592e-09	-1.00826	-2.30899	-1.50966	P
A_72_P223352	HMGCS2	Sus scrofa 3-hydroxy-3-methylglutaryl-CoA synthase 2 (HMGCS2), mRNA [NM_214380]	TGCCCTCCATCGATCATATACAACCCCCCACTTAACTGGTAAATAAATTGGATTGGACAC	3.54709e-06	3.17071e-07	1.01187	-2.52338	-1.50997	A
A_72_P440776	GRIFIN	Sus scrofa galectin-related inter-fiber protein (GRIFIN), mRNA [NM_001145219]	AGATCAACTTCTTGTCGGAGGCGGGGGACATTGTCTTCCACATCAAGCCCCGCTTCTCCA	6.52628e-07	4.18735e-08	1.03742	-2.52573	-1.51032	P
A_72_P366603		Rep: Cytochrome b - Sus scrofa (Pig), partial (21%) [TC626941]	ATATTATGCTTCGTTGTTGGGATGGGGGTAAAATGGGCATTAAAATTAGGATTAGGAGGG	3.78573e-05	5.03573e-06	-1.03116	-2.00579	-1.51037	P
A_72_P475490		PREDICTED: Sus scrofa monocarboxylate transporter 1-like (LOC100156854), mRNA [XM_001928377]	GGTGGTAGGGGATTTGGAAAAGATGACAGAAGGAAATAGGTTTTATTTGAAGTCATATTT	3.32562e-06	2.93543e-07	-1.02174	-2.22375	-1.5104	P
A_72_P495527	PTGES2	PREDICTED: Sus scrofa prostaglandin E synthase 2 (PTGES2), mRNA [XM_001927936]	AGCCCAAGCTTGGTTTCCATTCACAGCCACCTCCCCGCGCACACAGGCACAGAAGGCTAC	3.75813e-07	2.11391e-08	1.02803	-3.09551	-1.51068	P
A_72_P277474	HOOK1	hook microtubule tethering protein 1 [Source:HGNC Symbol;Acc:HGNC:19884] [ENSSSCT00000004235]	GGGGGGTATGTGTAAATGACTGGAAGATAAAATAAGGCAAACATCTCAAAATTTGTCTTT	2.14607e-07	1.05134e-08	1.07002	-2.75443	-1.51122	P
A_72_P261487			GGGCCCCCAAGGCTGGGCAGGGGGTGGGCACCCACCGGTCCTGGTCAGGTCGATGACGCT	1.96211e-06	1.56698e-07	1.10438	-2.45165	-1.5117	P
A_72_P310053		Rep: Coiled-coil domain containing 5 - Rattus norvegicus (Rat), partial (5%) [TC579140]	TTATTTGCAAAAGTTCACGTTTCCAGTGTTAAGTCATTACAAAAAGATCCCCGCCAAAAA	2.33941e-07	1.16588e-08	1.06965	-2.41746	-1.51274	P
A_72_P181101			AACAAATATTGACACAAGGGGGGAAAAAAGCAAGTTGAAATCCTCGTGCCGAATTCGCAC	3.54395e-07	1.96422e-08	1.04404	-2.69722	-1.51275	P
A_72_P222227		AJ648230 CSEQRAN19 Sus scrofa cDNA clone C0003264_A09, mRNA sequence [AJ648230]	GAGGAAGGCTGGCAGCAGTAACTTCTCTCCCCATTGCATCCCAGCCAGTGAGTGCTACAT	7.73783e-07	5.13575e-08	1.1002	-3.18613	-1.51283	P
A_72_P765449	RTN2	Sus scrofa reticulon 2 (RTN2), mRNA [NM_001129960]	GGGGGGGGCCTTTTAAAATTTCCCTGGGGGGGGCCAAATTTACCCCTCCCCCTTTTTTTT	5.15167e-07	3.12902e-08	1.02346	-2.87511	-1.513	P
A_72_P067616			ATGGTGAGGTGAGACACAGAGGATACAGGGGGAATAGTCATTCCGTAGACTGAAATCTAT	5.07288e-07	3.07187e-08	1.06072	-2.61154	-1.51327	P
A_72_P267037		Rep: Coagulation factor XIII A1 subunit - Bos taurus (Bovine), partial (88%) [TC566106]	TGTGTATCCTGTGAGAGGGGGTTTAAGTGACCTGTGCACACAAAGGAGAGGTAAGAAAAA	3.36695e-07	1.8345e-08	-1.04256	-2.53159	-1.51372	P
A_72_P378318		Rep: Protein BEX1 - Macaca fascicularis (Crab eating macaque) (Cynomolgus monkey), complete [TC588920]	ATTTCTGGGGGGACTCAACTATCACTTCTAGTTTGATGGGTTTTTGACCAGTCTGTAGAT	3.86981e-06	3.51062e-07	-1.04132	-2.59085	-1.51412	P
A_72_P005046	C1QTNF12	C1q and TNF related 12 [Source:HGNC Symbol;Acc:HGNC:32308] [ENSSSCT00000003700]	TCACAGATGCCCACATGACATGGCTGAACTTTGTCCGGCGTCCTGACGACGGGGCATCGA	2.97277e-06	2.56474e-07	-1.00038	-2.86338	-1.5144	P
A_72_P737879	LALBA	Sus scrofa lactalbumin alpha (LALBA), mRNA [NM_214360]	TTACTTCTTTGTATCCTCTTGAAGCTAATTTGTCTCTGAGCCCTGGGCCCTGTAGTGATG	1.75218e-07	8.22257e-09	-1.07419	-3.61004	-1.51453	P
A_72_P061776		Rep: DNA polymerase, beta domain protein region - Roseiflexus sp. (strain RS-1), partial (20%) [TC557019]	ACACTCAAATTGCTTCCAGTTTTTTCAGGCTTCCCCCTGACATTCTAAAGAGAATTTATT	2.4292e-06	2.00955e-07	1.02637	-2.57231	-1.5146	P
A_72_P706296		rfat0107_b14.y1 fat Sus scrofa cDNA 5', mRNA sequence [EW164214]	TTAATGTTACATGTTGTCACACATTTTTAGGTTTGTATATTTCGGGGTAGGGGGGTGAGA	2.32039e-05	2.86016e-06	-1.11585	-2.50806	-1.51486	P
A_72_P489562	LRIT1	leucine rich repeat, Ig-like and transmembrane domains 1 [Source:HGNC Symbol;Acc:HGNC:23404] [ENSSSCT00000011330]	CTAGACTCTCAGGCTTTGGGGGTCAGAGGGGGTAGACGGATCAACGAGTACTTCTGCTGA	1.12749e-07	4.79268e-09	1.01411	-2.57094	-1.51562	P
A_72_P318448	LOC100738724	Sus scrofa 24-hydroxycholesterol 7-alpha-hydroxylase-like (LOC100738724), mRNA [NM_001315744]	CAGATGTTGAACCACCCTTGCATTCCTGAGCTAAGTCTTTCGTCATGGTGTATAATCTGT	6.24394e-08	2.31379e-09	1.08247	-2.9196	-1.51565	P
A_72_P033741		Rep: hydrolase, NUDIX family protein - Tetrahymena thermophila SB210, partial (7%) [TC532924]	TCAAGAAAGGTTAAGATGTGTCCGGGGCAGTGGGGTCAGAATCTGAATTTTTTGGCAAAG	2.57128e-07	1.31264e-08	-1.01508	-2.48309	-1.51614	P
A_72_P301384			TTAGTGGGGAAAGTAGGAGGAGCAGGTCTAATTGATGGTAGCTGACAAGCTGTACTACTT	2.03802e-06	1.6402e-07	1.03813	-2.48596	-1.51668	P
A_72_P221197		Rep: Transcription factor 12 (HTF4, helix-loop-helix transcription factors 4) (Transcription factor 12 (HTF4, helix-loop-helix transcription factors 4), isoform CRA_b) - Homo sapiens (Human), partial (17%) [TC545951]	ATGAAACCTGTCTTCCACCACAACCACCCTGGGAGAGAAAAACATGCTAATAAATAAGAA	5.61954e-05	7.95253e-06	-1.87351	-2.02969	-1.51715	A
A_72_P315193		Rep: MHC class I antigen - Sus scrofa (Pig), partial (68%) [TC607699]	TGACTCTACTTGGGCCTAGGACACCCTGTCCTCCATGTTAGCAAACCAACCTCTATGCCT	3.53518e-07	1.95693e-08	1.14397	-3.4562	-1.5176	P
A_72_P375408			AAATAACTTGGGGGGAACCCTGGACCTTTTGGGCTATTTTTCCCCAATTTTTTGTTTAAG	5.15167e-07	3.12858e-08	1.0687	-3.16575	-1.51769	P
A_72_P000896			TCTCTCTTGTGGTATGGGCTGGGGGAAGAGCAGGTTAAGACAAGTATAACTCATTCCTTT	4.23676e-07	2.45427e-08	-1.01395	-2.46369	-1.5184	P
A_72_P285524		PREDICTED: Sus scrofa hypothetical protein LOC100517320 (LOC100517320), mRNA [XM_003121690]	ATGACAGCCTTGGGGGGTGTCATAGCTTGATAGTTTAAAGATTAGCTTCAAGTCATTAAA	1.53349e-05	1.75745e-06	1.03861	-2.22177	-1.51893	P
A_72_P413643	ATP2A3	GB	CGAAGTCTTTGAGTCACGCTTCCCCACGACCATGGCCTTATCTGTTCTTGTGACCATCGA	1.2164e-05	1.33723e-06	-1.03423	-2.14423	-1.51983	P
A_72_P487648	SCARA5	scavenger receptor class A member 5 [Source:HGNC Symbol;Acc:HGNC:28701] [ENSSSCT00000010605]	AAGGGCACAGAGGAAACCATCTTCCGCTGCAGCTTCTCCAAATGGGGGGTGACAAACTGC	2.7871e-07	1.45026e-08	1.00645	-2.43202	-1.52047	P
A_72_P412178			GGCCCCCGGCCCACAAATTCCGGAACCCAAAGACAAAACAATCGTTATGAAAATTGCCCG	2.85634e-07	1.49676e-08	-1.09263	-2.96783	-1.52075	P
A_72_P366843		Rep: Eukaryotic translation initiation factor 5B - Homo sapiens (Human), partial (8%) [TC627110]	AGACTCACAAAGAAAAACTGACAGGAAGCTGGGGGAAGGCAAGTGATTCTTGATTCTGGA	2.715e-07	1.40431e-08	1.10442	-2.44517	-1.52103	P
A_72_P091686			ACCCCCCAAAAATTTCTTCAAAAAACACAACACGGTGAAAAGGAGGTTTGGGGGAAAAAA	3.08369e-06	2.67739e-07	1.0295	-2.35303	-1.52152	P
A_72_P155326		Rep: Uncharacterized protein INS - Homo sapiens (Human), partial (56%) [TC526711]	TGGACACCCCTCCAGTTTGTCTGCGGGGACCGCGGCTTCTACTTCAAACTTCCAGGCAGG	8.92432e-06	9.34679e-07	1.03161	-2.43553	-1.52204	A
A_72_P298504			GGGGGAAGGGCCTTTTTATCACCTTCAAATTTGAGAAAGTACATTTCTTGGAATAAAAAT	1.44329e-05	1.63491e-06	-1.07675	-2.45892	-1.52205	P
A_72_P416947			TTAATGAACTATTTGTTGTTGATGTTGTTGTTGGGGGGTGGGGACACACACTTGGCTAGG	4.49506e-07	2.63652e-08	1.01369	-2.68768	-1.52254	P
A_72_P199012			AAGAAGTAGAAAGAAGATGTTGGGGGTTGAGTTCTGAGGTTTCTGAAGTTTTTCGCAGGA	5.68063e-08	2.06081e-09	-1.03511	-2.64543	-1.52269	P
A_72_P362608			CTGAAACCAAGGAAAGTTGAATGCCTCTCGGACTGCTTTTCTGAAGAAAATGGGGATTAT	2.4135e-07	1.20611e-08	1.04248	-2.82306	-1.52325	P
A_72_P517565	SLN	Sus scrofa sarcolipin (SLN), mRNA [NM_001044566]	AAGGAAATCGTCATCAGCCCCTATAGCTGTCATGTGAATAAAGTTGTCAACCGCAAAAAA	3.53837e-05	4.6516e-06	-2.13732	-1.56003	-1.52338	P
A_72_P705912		Rep: Apoptotic chromatin condensation inducer in the nucleus - Homo sapiens (Human), partial (10%) [TC524405]	CAGTGCTCTTTTTAGTATATACTCTGTATCCATGACTTTGCCTGACCTCCTTCACTCTTC	4.98478e-07	3.01053e-08	1.03879	-3.8641	-1.52412	P
A_72_P224717		Rep: Catenin beta-1 - Homo sapiens (Human), partial (27%) [TC564648]	CTTCTAAATGGTAATTCTGAAAAAAGGGGTAAACTTGGGGGAAACCTCTTTTTGGATAAA	1.03352e-06	7.29523e-08	-1.07711	-2.41456	-1.52417	P
A_72_P289939		BX921506 Sus Scrofa library (scan) Sus scrofa cDNA clone scan0003.c.05 5prim, mRNA sequence [BX921506]	TTCCTCTGAACAGCTTTTTACACTGGATCAAACGCTTTGAGTCCTTTAGGGGGATCTGTG	4.97286e-05	6.88931e-06	-1.02661	-2.61795	-1.52422	A
A_72_P150631	CHD3	chromodomain helicase DNA binding protein 3 [Source:HGNC Symbol;Acc:HGNC:1918] [ENSSSCT00000019548]	AATAAGGGGAACTTTCTGGAGATGAAAAATAAGTTCCTGGCCCGGAGATTCAAGCTCCTG	4.01945e-07	2.29864e-08	-1.10284	-2.49757	-1.52439	P
A_72_P335958		EST-AO215C08 Porcine Testis from PRRSV-infected pig Sus scrofa cDNA clone AO215C08, mRNA sequence [ES446295]	TTTCATGGTAAAAATTTGATACTGGGGTAGATATTCCCTGTACCTTATAGTACCATTCCT	2.12893e-08	6.38244e-10	-1.20468	-2.0885	-1.5247	A
A_72_P357783			GGGGATAAAGGCTGGTTTTAAATTTGGGAGGGAATTAAACCTTTTTTGGGGTTTAATTTT	2.49461e-07	1.26607e-08	1.04472	-2.29584	-1.52478	P
A_72_P497293	ATP6V1E1		CCCAGTCCTGTCTGTCTGTAATCCTGTCTGGTATGTAATTTACCTGTTGCATCCAAAAAA	5.67513e-08	2.05752e-09	-1.20294	-2.29418	-1.52503	P
A_72_P425789		BX925865 Sus Scrofa library (scan) Sus scrofa cDNA clone scan0018.p.03 5prim, mRNA sequence [BX925865]	TTCCCCGGGTTAAGGGGGCTTTTTAAAAATTAAAACTGGGGGTAAAAAAGGGAAAAATTC	1.16382e-06	8.4362e-08	-1.05922	-2.33096	-1.52546	P
A_72_P318468	ZNF174	zinc finger protein 174 [Source:HGNC Symbol;Acc:HGNC:12963] [ENSSSCT00000008721]	AACAAGGAAAATCCACAGCAGGAGGGGGCTAAAGGAGCAAAGCCATGCACCCTGTCAGCA	2.07489e-08	6.18842e-10	-1.02693	-2.4355	-1.52569	P
A_72_P010806	FBXW4	F-box and WD repeat domain containing 4 [Source:HGNC Symbol;Acc:HGNC:10847] [ENSSSCT00000011558]	CTCAGGCTAGCTGTTGAGACATGCTACAATATTCATTTTCGTAAAAATAAAGCTTAACTG	3.83002e-06	3.46749e-07	-1.66901	-2.10869	-1.52617	P
A_72_P397423			CCGTGCCCTGGCGCTGGTCATTTCTGATTGGGTTGTCAGCCTCCCAAAACACGGACAAGC	1.38768e-05	1.56238e-06	-1.04795	-2.0333	-1.52696	P
A_72_P401673		Rep: DPF1 protein - Homo sapiens (Human), partial (42%) [TC557477]	GGATGCCAGCTGGGGGCACGGACATAGCTTTTTCTAAAGAAAAAGTCAAAAAGAGAAAAA	1.93786e-07	9.34244e-09	-1.04859	-2.26491	-1.52709	P
A_72_P206972			TCGCCGAGCTCGTTGGAGCTTGAACCCATTGTCACCCCTCCGACTCACCGGCCCAAAAAA	5.73333e-07	3.57422e-08	1.03351	-3.31012	-1.5272	P
A_72_P312243		AJ961542 KN404_2 Sus scrofa cDNA clone C0007751k22 3', mRNA sequence [AJ961542]	AACCAAACTTTTTCAGCAATGACCTCCGTTTATGCCAGACACCTCACTTCTACATGATTG	3.6454e-07	2.03881e-08	-1.05132	-3.23004	-1.52753	P
A_72_P119426			GTGCCCTATTCTGTTCCCCTTCATTTTGCAGTTGTATAATTCCTGATTATACAACTGACA	8.83401e-06	9.24411e-07	-1.02355	-2.05223	-1.52758	P
A_72_P088586	SCD	Sus scrofa stearoyl-CoA desaturase (SCD), mRNA [NM_213781]	TCTGAAGCTAGTTGTACTGATCTGAGATTGTGTTTGTTCATAATAAAAGGGAAGTGAATC	9.2344e-08	3.7413e-09	-2.22146	-1.36345	-1.52847	P
A_72_P400848			AATTCTTTCCGAGGGGGGAATTTAGGAGGTTTGCCGGAGTATTCCAAGAGAATGTAACCA	5.82442e-07	3.63635e-08	1.03322	-2.6254	-1.52903	P
A_72_P167441		UMC-pd0fol-007-e11 D0 ovarian follicle gilt standing estrus pd0fol Sus scrofa cDNA 3', mRNA sequence [CO993850]	GGGGGTTACTGAATGTTCTTTCCCCTCCTTAAAACCCTGAAAATAAAATCACAAAAAATA	9.46463e-07	6.54885e-08	1.0498	-2.98407	-1.5291	P
A_72_P169651		Rep: 3-oxoacyl-(Acyl carrier protein) reductase-like protein - Geobacillus thermodenitrificans (strain NG80-2), partial (5%) [TC599492]	CAAGGGGGTCAGGTTATACATTACAATTACATTTTTCCCCCACCCTATGAAAAATATTTT	4.43273e-07	2.58778e-08	1.05677	-2.19287	-1.52954	P
A_72_P326403			TGGGATCGATTTCTTGGAGAGAGTTTTTGAATATGGGGGCTGCATAATTTCCTTTTACTA	3.52056e-07	1.94641e-08	1.02673	-2.1168	-1.53012	A
A_72_P176971		DB807387 full-length enriched swine cDNA library, adult lung Sus scrofa cDNA 3', mRNA sequence [DB807387]	GCACAGGGCGGGACGACAGGCATCGGGGCCCAGAGGTGACAGGGTGACGGGAGGTGGGGG	1.69402e-05	1.97519e-06	-1.01821	-2.49181	-1.53021	P
A_72_P017306		Rep: Exodeoxyribonuclease VII, small subunit precursor - Ralstonia pickettii 12D, partial (44%) [TC595494]	TTAGGTAGAGGCATAAAGAGTGGCGGGGAAGGAAACAAAGTAGAACGTGATCTGAGTTTT	3.83104e-07	2.1637e-08	1.00161	-2.48757	-1.53021	P
A_72_P182091			CCGGAGTGTGGATGTGGTTGGGGACTGTGCGTTTTTTATAAGAACTGAAACAGGAAAAAA	2.72312e-05	3.44513e-06	-1.09744	-2.33514	-1.53036	A
A_72_P037786		Rep: Response gene to complement 32 protein - Homo sapiens (Human), partial (26%) [TC614746]	ATTTTGTTTTGGCCAAGGATTTGGGACCGGGGGAAAAGGAAAATCAAAAATTGGGGACCC	2.98708e-07	1.58443e-08	-1.02388	-2.47384	-1.53066	P
A_72_P059371			GTCCCAAATTTTACAGGGGAGGGAAGATTCATGGGGGATATTTACAAATCTGTTTTTATG	5.59531e-07	3.47308e-08	1.01134	-2.69139	-1.53075	P
A_72_P388418		Rep: Calcineurin-binding protein Cabin 1 (Calcineurin inhibitor) (CAIN). - Canis familiaris, partial (12%) [TC587914]	TTTCTGGGGGAGAATAAATCCAAGAAAGGGGTAAAGCGGAAGAAGATTTCTGAGGAGAGT	4.50498e-07	2.64544e-08	-1.10159	-2.5518	-1.5309	P
A_72_P203582	RERG	RAS like estrogen regulated growth inhibitor [Source:HGNC Symbol;Acc:HGNC:15980] [ENSSSCT00000000647]	TGGAAACACTTTCTTGCCCTTTTGCCCTTTTTCACCCCCCAAATAAGAAAATATTCCATT	1.16509e-06	8.4534e-08	1.07273	-3.19907	-1.53108	P
A_72_P009551		AJ956182 KN404_2 Sus scrofa cDNA clone C0007755i04 3', mRNA sequence [AJ956182]	ACCCCATGCTGCACAGGGGAAGAAAACGAAAGTGCGTTGGGGGAAATAACCATAAAAAAT	5.26156e-07	3.21143e-08	-1.03551	-2.37083	-1.5318	P
A_72_P550778	GNAS	Sus scrofa GNAS complex locus (GNAS), transcript variant 4, mRNA [NM_001130215]	ATGAACGTGCCTGACTTTGACTTCCCTCCCGAGTTCTACGAGCATGCCAAGGCTCTGTGG	1.99499e-08	5.88554e-10	-1.17721	-2.27959	-1.53196	P
A_72_P477678	MESP1	mesoderm posterior bHLH transcription factor 1 [Source:HGNC Symbol;Acc:HGNC:29658] [ENSSSCT00000002070]	GTACTGGCCCTGCTGGAGACCTGGATGCCCCTCTCGCCACTGGAGTGGCCGCCGGCCTGA	3.17567e-06	2.77179e-07	1.0305	-2.33724	-1.53288	P
A_72_P077451	CD1.1	Sus scrofa CD1 antigen (CD1.1), mRNA [NM_213831]	GAAATAATACACAAGTTGCTCAGTGACACTTGCCCACGTTTCGTCTTGGGTCTTCTTGAT	0.00177942	0.000417765	-2.38495	-1.48532	-1.53297	A
A_72_P430949			TCCCCTCTGCACTCCTGATGAAGCTCCCTGCCCTTAATAAACTGGCTGAGTCGTGAAAAA	2.59956e-07	1.33125e-08	1.02694	-2.75333	-1.53297	P
A_72_P365173	MAT1A	Sus scrofa methionine adenosyltransferase 1A (MAT1A), mRNA [NM_001243187]	TCCCCACCACCTAGAGAAACAAGGTTTTTTGGGTCAACACTGTTTATATGAAACTAGGGT	6.27366e-07	3.96567e-08	1.02868	-2.84666	-1.53502	P
A_72_P693524	OPRL1	Sus scrofa opioid related nociceptin receptor 1 (OPRL1), mRNA [NM_214176]	ACAGGTTGAGGATGAAGAGATCGAGTGTCTGGTGGAGATCCCTGCCCCACAGGACTACTG	9.08029e-08	3.66416e-09	1.01137	-3.56162	-1.53569	P
A_72_P706306			TTTAGGAGGTTTGATTTGCGGCTGGGGGCGGGACCTCAGGCAAATTCGTCTTCTGGTTGG	2.13881e-08	6.42187e-10	1.02637	-2.40422	-1.53622	P
A_72_P223907	CMAH	Sus scrofa cytidine monophosphate-N-acetylneuraminic acid hydroxylase (CMAH), mRNA [NM_001113015]	ATCATCTGTTTTGGAATCATTTTCAAATAAAACTCCCCCTCACACCACCTGACTGGAAGT	2.26185e-08	6.85173e-10	-1.16722	-2.44888	-1.53694	P
A_72_P001526			AGGGGTGGGGGATGCTTTCTGTGCTTCTTTTCAATAAAGCATTGGCTGGTGTTGAAAAAA	3.7419e-07	2.10221e-08	-1.02722	-2.52057	-1.53696	P
A_72_P624945	TSPAN7		GACATCATAGACATGAGGACCTCATCAAATCAATTTAAAAACGAGTGTGAAGGGGGAACA	0.00060426	0.000120456	-1.23379	-2.0654	-1.53704	P
A_72_P319968		Rep: Myeloperoxidase precursor (EC 1.11.1.7) (MPO) [Contains: 89 kDa myeloperoxidase; 84 kDa myeloperoxidase; Myeloperoxidase light chain; Myeloperoxidase heavy chain]. - Canis familiaris, partial (21%) [TC572506]	AAGAGAGAGAAGAACAAACTGGTGGGGCCGGAGACTATTCCTTAATGAGGGTAATTAGCT	2.62511e-07	1.34674e-08	1.04566	-2.6713	-1.53722	P
A_72_P496764		Rep: Retinoic acid receptor responder protein 2 precursor - Pongo pygmaeus (Orangutan), partial (55%) [TC534270]	AGAGTATGCAATTGGGGGTGGGTAGGAGATGCATCGAGAATGAGGTTGAAGACCTCAGAG	4.01197e-07	2.29345e-08	1.01377	-2.54478	-1.53885	P
A_72_P102541			GAGGGGCAGTTCTGGGATGATCAAAACCTGGATCAATAAAGTGACTTTGATGCGAAAAAA	1.54692e-07	7.06093e-09	1.0005	-2.12354	-1.53888	P
A_72_P019296		rtes36_n23r1.y1 tes Sus scrofa cDNA 5', mRNA sequence [EW636100]	CAGGTTGCAGGTGGGGTTCACATGTGTCCAGTATTTAAAATGATAAATTTATCTATAAAC	2.94025e-07	1.55285e-08	-1.03974	-2.37267	-1.53919	A
A_72_P367883			TTGTTTACATGAGGAAAACGTATGTAAATTCTAGGCACTCCAGCCCCTCCGTGAGTATTC	1.92692e-07	9.2588e-09	-1.01266	-3.23632	-1.53948	P
A_72_P489104	FAM89A	family with sequence similarity 89 member A [Source:HGNC Symbol;Acc:HGNC:25057] [ENSSSCT00000031203]	AGCAGTAACTTTCTTCCAGATTGGGTCGCCTCCAGTTTGCAGTGTATTAGAGCTGATACT	1.10214e-05	1.1947e-06	-2.17643	-1.64072	-1.54022	P
A_72_P219862		Rep: Transporter, NadC/P/Pho87 family - Clostridium novyi (strain NT), partial (4%) [TC616128]	TCTTGTCTCGGAAAAGCTGATTTATATTTATATTGGGGAACAGGGGCAGCCATCTTTCAC	3.66724e-08	1.21953e-09	-1.65247	-2.06069	-1.54029	P
A_72_P478355	LOC100154303	PREDICTED: Sus scrofa olfactory receptor 6S1 (LOC100154303), mRNA [XM_001929203]	GTACGCTTTTGGGGGGATCTTTTAGTTGCTAAGTGTTTCAGTAAGAAAACAGTGAAGTGA	7.1085e-07	4.6334e-08	1.02353	-2.66442	-1.5406	P
A_72_P424499		Rep: Translocon-associated protein subunit delta precursor - Bos taurus (Bovine), partial (33%) [TC619568]	CGATGGGCCACCCTTACTGGAAACAAAGGGGGGATGACGGAAACCCCCTCGTTATTTTTT	1.10495e-07	4.66647e-09	1.04431	-2.90837	-1.54073	P
A_72_P035571	DHRS4	Sus scrofa dehydrogenase/reductase (SDR family) member 4 (DHRS4), mRNA [NM_214019]	AAAGGAGTACATGAAAGAAAGCTTGCGAATCAGAAGGTTAGGCAATCCAGAGGACTGTGC	4.72469e-07	2.81558e-08	-2.08777	-3.25668	-1.54078	P
A_72_P442213	AOC1	amine oxidase, copper containing 1 [Source:HGNC Symbol;Acc:HGNC:80] [ENSSSCT00000035849]	TAGCTTCCAGACCCTGCAGATGGAGCTAGAAAACATCACCAACCCCTGGAGCCCGAGACA	3.25997e-07	1.76203e-08	1.12008	-2.72165	-1.54112	P
A_72_P321638	TMEM108	transmembrane protein 108 [Source:HGNC Symbol;Acc:HGNC:28451] [ENSSSCT00000012734]	AGCCCTCGCTTTGCTGGTCCCGACTTTTCGTCTCTAAATTATCAATATACAAATATATGT	2.65594e-06	2.23421e-07	1.07691	-2.89237	-1.54136	P
A_72_P742356	SLC2A11	solute carrier family 2 member 11 [Source:HGNC Symbol;Acc:HGNC:14239] [ENSSSCT00000011029]	TTTTCAATTTGGCTACAACCTCTCTATCATCAATGCCCCAACCTTGCACATTCAGGAATT	2.84663e-07	1.48816e-08	1.03823	-3.1085	-1.54161	P
A_72_P359093			GTAGAACAAGGGGAAGAGGACATTGCATGCATTTCGAAGACGTTTCTCCAATTTAAATTT	2.24384e-07	1.11259e-08	-1.02595	-2.01395	-1.54173	P
A_72_P538703	MYBL2	Sus scrofa MYB proto-oncogene like 2 (MYBL2), mRNA [NM_001244469]	AAAGTGGACACGGGAGGCTTCCTGAGTGAGTCCAGAGACTGCAAACCCCCCATGTACTTG	7.45583e-05	1.1002e-05	-1.24661	-2.14913	-1.54175	P
A_72_P332788		Rep: Chromosome undetermined scaffold_104, whole genome shotgun sequence - Paramecium tetraurelia, partial (11%) [TC546366]	TTGACATGGAACATATAAGAGCTTTTGAGATTCGGCACGCCCACGTTGCTGAGAATGACT	6.83532e-05	9.94388e-06	1.05582	-2.02267	-1.542	P
A_72_P202707	PMCH	pro-melanin concentrating hormone [Source:HGNC Symbol;Acc:HGNC:9109] [ENSSSCT00000000937]	ATTGCCTGGGGGGAAAAAGGCCCTTAATGTTCTATGACTTGTATTATTTTAAATGTTTGT	1.16719e-07	4.99888e-09	-1.01852	-2.77921	-1.54221	P
A_72_P303904		Rep: COG3764: Sortase (surface protein transpeptidase) - Brevibacterium linens BL2, partial (6%) [TC532414]	TGCTGGTGGGGGAGGGGATCAAAAACATGCTCAAACATCCTTGTCGTTTCTAAGCATTAA	4.44382e-07	2.59815e-08	-1.04026	-2.68963	-1.54222	P
A_72_P303424			GCAGTAGAAGAAGAGCAAAATGGAGCTCTCTATGAAGCATCGAAGATGAAGATGAGGATG	5.00906e-08	1.77932e-09	-1.64442	-3.35225	-1.5425	P
A_72_P253032	PITPNM2	phosphatidylinositol transfer protein membrane associated 2 [Source:HGNC Symbol;Acc:HGNC:21044] [ENSSSCT00000010723]	GTTGACCTCCCAGCATCCTGACACCAGGCTTGGGCACTTCCTGTCCAGTAGCTCACCCTC	1.16112e-06	8.40923e-08	1.05916	-3.15621	-1.54266	P
A_72_P046681		AJ957003 KN404_2 Sus scrofa cDNA clone C0007757m21 3', mRNA sequence [AJ957003]	CTACACAAAAGGAAGCTGACATACCCTGAGTGTGGCTGCAAACTCTTTAAGAGCCCTTAT	3.41713e-07	1.87201e-08	-1.08272	-3.13947	-1.54297	P
A_72_P319303	CYR61	cysteine rich angiogenic inducer 61 [Source:HGNC Symbol;Acc:HGNC:2654] [ENSSSCT00000007604]	CAAAATGTAGCTTTCCGGGAGGGAGGGGAAATATAATACTGGAATAATTTGTAAATGATT	2.14833e-07	1.05392e-08	-1.02916	-2.54212	-1.54473	P
A_72_P739350	EEF1A1	Sus scrofa eukaryotic translation elongation factor 1 alpha 1 (EEF1A1), mRNA [NM_001097418]	TTATTAAGAACATGATTACAGGCACTTCCCAGGCTGACTGTGCTGTCCTGATTGTTGCCT	0.0093414	0.00288899	-1.65396	-2.12644	-1.54501	A
A_72_P406428	SERINC2	Sus scrofa serine incorporator 2 (SERINC2), mRNA [NM_001244148]	TCTGTGCCTTACTGAGTCTCTAAGACTCTGCCAATAAAGAAGCCAGTGCGCGTGCCTCCC	1.70268e-05	1.98607e-06	-1.00751	-2.62038	-1.54506	P
A_72_P400733			TTTCAAAAAGCGGGGGAAGGGCTAGCTGGACAAGTCAAAAAAGTACCCTGGACCAAAAAA	5.09606e-06	4.84477e-07	1.00188	-2.35175	-1.54613	P
A_72_P193357			TAAAGGCCCATATGAAACTTTTGACAGCAATGACAAGGGCGGGGGGAACATAAACAATCC	5.03371e-07	3.04469e-08	1.07695	-2.8938	-1.54685	P
A_72_P355478		sine oculis binding protein homolog [Source:HGNC Symbol;Acc:HGNC:29256] [ENSSSCT00000004840]	ACTGGTGTAAGCACATAAGACACACAAAAGAATACCTGGACTTTGGGGACGGGGAAAGAA	1.19959e-07	5.18429e-09	1.00989	-2.62236	-1.54891	P
A_72_P280564		Rep: Prostate stem cell antigen precursor - Homo sapiens (Human), partial (72%) [TC523558]	ATTTTCTCATGTCCGGGGGTCCTGGGGTAGCAGCCCACCACACAGCAGGTCCTCAATAAA	5.93676e-08	2.18092e-09	1.07371	-3.00502	-1.54942	P
A_72_P011106	PARP1	poly(ADP-ribose) polymerase 1 [Source:HGNC Symbol;Acc:HGNC:270] [ENSSSCT00000028077]	TAGGTACAACTGACAATAGGGGAAACGTTGGGGAGGGTTTTGTTTTTGTTTTTGTTTTTG	1.48797e-09	2.41957e-11	-1.72391	-2.08435	-1.55031	P
A_72_P051201		Rep: Isoform 3 of Q4PNJ2 - Mus musculus (Mouse), partial (94%) [TC553826]	AATAGAAAGTCGAAGTAATACAAAGGCTTCAGTACATCAGCTCCTGGCCCCCTCAAAAAA	7.33014e-09	1.75267e-10	-1.04596	-2.75871	-1.5508	P
A_72_P133191		1144285 MARC 4PIG Sus scrofa cDNA 3', mRNA sequence [DN130021]	ATTAATAATCCTTAGTGTTATCATAGGCTGGCTGAAGGAGGGGGAGGGGGAGAAAATGTA	7.73776e-07	5.13393e-08	1.00969	-2.44146	-1.5515	P
A_72_P289219		DB804989 full-length enriched swine cDNA library, adult skin Sus scrofa cDNA clone SKNB10082F06 5', mRNA sequence [DB804989]	ATTAGAAGCAGGGGAGGGGCAGAAGGACGGGTCAGTATGATAAAAGTGTGGTTGTTTTTT	3.32377e-07	1.80412e-08	1.02409	-2.5573	-1.55239	P
A_72_P268191			GGGGGGCCAAACCCCAACCACCCGGGAAGGGCCCCGGGGAATAAACCTTGGTCCCCCCCC	2.45485e-07	1.23761e-08	1.04395	-2.79178	-1.55255	P
A_72_P441179	KLF1	Sus scrofa Kruppel like factor 1 (KLF1), mRNA [NM_001134350]	TCCACACAGGGTGGTTTTCCCTCAGATGAACCCTTGTCAGGACTCTTGGCCCCACAGATC	0.00150533	0.000344279	-1.62195	-2.02255	-1.55321	A
A_72_P225577		879728 MARC 4PIG Sus scrofa cDNA 5', mRNA sequence [CF791530]	TTTGACCGGGAGGAGCAGGCTGCTTCTAGATGGGGGAAAATATCTTCCAAGATTTAAAAA	3.09813e-06	2.69245e-07	1.00452	-2.2052	-1.55348	P
A_72_P376483			GGGTAGGAGGGAAAAATGGCCGGGGGAAAGTCTAAAAAACCGTTATATGACTTCAAAAAA	1.11633e-07	4.735e-09	1.00447	-2.69681	-1.55422	P
A_72_P193462			TTGTTTCCCGGTCCCGCAAATTCATGCCCCCCGAACCCTGAGGGCTCAATTCCAAAAGGA	2.5556e-07	1.30347e-08	1.08088	-3.19574	-1.55427	P
A_72_P416962			ACTGTCAGGAGGGGCCAAAGAGATACAAGGACTAAATGTAATGCACCTAGGATGGGTTTT	1.04074e-06	7.3605e-08	-1.09372	-2.57372	-1.55449	P
A_72_P279704		A_Li-P5-1-A01.ab1 Full-length enriched cDNA from Korean native pig liver Sus scrofa cDNA 5', mRNA sequence [EX655392]	CCCGATGACTACACCAGTCTGATGCCTGTTGGTGACCCATCTCGCACTATGCTACAGGCT	6.65159e-08	2.49075e-09	1.02332	-3.79373	-1.55486	P
A_72_P049081		MI-P-NA-aes-h-11-1-UM.s1 MI-P-NA Sus scrofa cDNA clone MI-P-NA-aes-h-11-1-UM 3', mRNA sequence [BQ602991]	TCTACCCTCCAGCCTCCAGCCTGAGAAAGTGAAATTAGAAACTTTTAAGGCAGGAAAAAA	4.10796e-07	2.36431e-08	1.12932	-2.93498	-1.55496	P
A_72_P047461		AJ958737 KN404_2 Sus scrofa cDNA clone C0007754m15 3', mRNA sequence [AJ958737]	CATGTGATAATATCGAGAAGTTAGAATAAGGCTCGGCTTCCCCACAAATCAATAAGTAAA	8.14258e-07	5.45848e-08	-1.19426	-2.49354	-1.55519	P
A_72_P037556		Rep: biliverdin reductase B (flavin reductase (NADPH)) - Mus musculus, partial (89%) [TC614574]	ACAGCATCCTGTGGCTACAGCAAAGGATGGGAACAATAAATCTCAAGCTAAGAGCTTCAG	3.33894e-07	1.81388e-08	-1.28053	-3.21254	-1.55527	P
A_72_P041601			AATCAAAACATACTAAAGAATAAGACCACCAACCCTCTTGTGCCACTGGCCCTAAGAAGC	7.479e-08	2.89821e-09	1.01451	-3.49138	-1.55583	P
A_72_P509495		PREDICTED: Sus scrofa Fc receptor-like A (LOC106504137), transcript variant X1, mRNA [XM_005658519]	CTACTAGGCTCAGAAGTATGTGATCAAGTATAACATTGCCTGAGTAACAATTAGTTGTTT	8.94291e-10	1.30878e-11	-5.04852	-1.96363	-1.55617	P
A_72_P692343		N(alpha)-acetyltransferase 25, NatB auxiliary subunit [Source:HGNC Symbol;Acc:HGNC:25783] [ENSSSCT00000027618]	AGAATCCGTTCCTTAACCTTGAGGCTGATCAGTGGACTTCCAAGTCTTAACCACTCTGTT	6.28286e-08	2.33397e-09	-2.56863	-1.61555	-1.55663	P
A_72_P359033			ATGAACCCATGACCTCCTTCCTGGCCAATGAACAATAAGATTTAGGTGAGGAATTCCGGA	4.99751e-07	3.01936e-08	1.01972	-3.18676	-1.55834	P
A_72_P290904	KLC2	kinesin light chain 2 [Source:HGNC Symbol;Acc:HGNC:20716] [ENSSSCT00000014160]	AAGGGGGACATCCCCAAAAACTCTCTGGACGACCTGTTCCCCAACGAAGAGGAGCAGAAC	3.06367e-07	1.63838e-08	1.00117	-3.30863	-1.55892	P
A_72_P619984	KLF2	Sus scrofa Kruppel like factor 2 (KLF2), mRNA [NM_001134351]	CGGGGCCCGCGCTGCACGGTCGCTTTCTGCTAGCGCCGCCGGGCCGCCTGGTTAAGGCCG	6.60824e-06	6.60173e-07	-1.09919	-2.15219	-1.55902	A
A_72_P381538		Rep: Short-chain dehydrogenase/reductase SDR - Methylobacterium sp. 4-46, partial (7%) [TC606518]	AGGATTGTGTGTCCCTGGGGGTGGGGACCTCCTCAGGCAGTTGCAGGAAGGATTTAATTC	8.71063e-08	3.49119e-09	1.04735	-3.07926	-1.55986	P
A_72_P301884		Rep: CTRB1 protein - Bos taurus (Bovine), partial (75%) [TC539335]	GTCCAACCCCAGCACCCATCTGTGCAAAACTCAAATAAACCTCCTTGCATCTGCAAAAAA	6.92421e-06	6.96655e-07	-1.02033	-2.98572	-1.5604	P
A_72_P287809	EPB41	MI-P-CP1-nza-b-21-0-UI.s1 MI-P-CP1 Sus scrofa cDNA clone MI-P-CP1-nza-b-21-0-UI 3', mRNA sequence [BQ603795]	GAGAAATGGTGGTAGTGTTTAGATATGTGTTTGGTCTTGCTTCTTGTATTGCATTTTTCA	2.79209e-08	8.83739e-10	-1.18073	-2.78429	-1.56191	P
A_72_P187066		Rep: Beta-hexosaminidase alpha chain precursor - Homo sapiens (Human), partial (9%) [TC521453]	ATATTAAGGGAAAAGCAGAATATGCTGAAGTGGGGGGTTATAGAGGGAAGCCAGAATCTG	3.86422e-07	2.19217e-08	-1.00085	-2.50975	-1.56263	P
A_72_P600413	SCD	Sus scrofa stearoyl-CoA desaturase (SCD), mRNA [NM_213781]	GAACTGTGTCCACCATGAACCCTGTGTCCTGGATCTGTCATTAATCTTTATGGTTCTCTC	5.53018e-08	1.99357e-09	-2.33218	-1.44552	-1.5628	P
A_72_P488341		ring finger protein 10 [Source:HGNC Symbol;Acc:HGNC:10055] [ENSSSCT00000010860]	ATAAGAAGGGTTTTGCCTCTAGAAGGTGGCTTTTTGGCGAGGAAAGCTGTAACAGCCATT	1.53699e-09	2.53448e-11	-1.19693	-3.31068	-1.5632	P
A_72_P392088		936297 MARC 4PIG Sus scrofa cDNA 3', mRNA sequence [CK465210]	ATCTCACGGGCACTCACTTTCAGCTAGCATCGGGTATTTTGGAAAAGTGTGTCTGGATAT	1.44613e-10	1.22601e-12	2.15684	1.83575	-1.56328	P
A_72_P241787		Rep: Predicted protein - Monosiga brevicollis MX1, partial (14%) [TC599334]	TTAAACATAAAAATTTTCTCTGCACTGTGCACCTCCTCCCTCCCCTCTAGTGTGAGTGGT	6.81415e-07	4.41188e-08	-1.03908	-2.80797	-1.56381	P
A_72_P031396		PREDICTED: Sus scrofa protein Shroom4-like (LOC102162351), mRNA [XM_013990896]	CATGTTTTATTATTGGGGGGCAGGGGGTTGTTATTGTTATATTTTAAATGGCCTTTTGAT	2.44257e-07	1.22719e-08	-1.00396	-2.80592	-1.56513	P
A_72_P537682	GNAS	Sus scrofa GNAS complex locus (GNAS), transcript variant 1, mRNA. [Source:RefSeq mRNA;Acc:NM_214312] [ENSSSCT00000034043]	CTTCCGGGGGCGGGGTGGGCGTGGCTATGGTTAAAAAATATGAAATCATTTCTTTCCTAG	9.33861e-08	3.79849e-09	-1.04796	-2.76975	-1.56536	P
A_72_P307303			TATTTTTGGGGGAGATAAATTTTATAGGACTGTTCTTTGCTGTTGTTGGTCTCGGGCTAA	3.52263e-05	4.62847e-06	-1.11416	-2.40462	-1.56566	P
A_72_P005761	ANKS1A	Sus scrofa ankyrin repeat and sterile alpha motif domain containing 1A (ANKS1A), mRNA [NM_001246264]	TGGTGAAGATGCTCCTCAATGCGCACCCCAACCTCCTGAGCTGCAACACCAAGAAGCACA	7.79928e-07	5.18189e-08	1.0803	-3.87884	-1.56674	P
A_72_P241517		Rep: suppression of tumorigenicity 7 isoform a - Danio rerio, partial (4%) [TC615900]	GCAATCTTGACATTTCTTGGTCAGAGTTTAGAGAGATGTAAGACTTCCAATTAATGTCTT	8.71547e-12	3.17376e-14	-2.62294	-1.8906	-1.56681	A
A_72_P111301		BX922425 Sus Scrofa library (scan) Sus scrofa cDNA clone scan0010.c.09 5prim, mRNA sequence [BX922425]	ACTGGCGGGCCGTGGGGGAACGGGGTGGGGAGCACACGGAGGGCCCCAGGGGTCGCTGCC	1.00915e-07	4.1833e-09	1.06315	-2.76141	-1.56706	P
A_72_P404923		Rep: Calcium-activated potassium channel subunit alpha-1 (Calcium-activated potassium channel, subfamily M subunit alpha-1) (Maxi K channel) (MaxiK) (BK channel) (K(VCA)alpha) - Oryctolagus cuniculus (Rabbit), partial (11%) [TC543353]	AGGTGACACTTGGGGGGCAGTTTTTCATAGAAAATTGTGGAATAAAAAAGAAAGAACTGG	1.07945e-07	4.53901e-09	1.06662	-2.49804	-1.56719	P
A_72_P686851	TMOD4	Sus scrofa tropomodulin 4 (TMOD4), mRNA [NM_001243294]	ATAACAGTACCCTCCCTTTATCAACTGGAGCCCGGAGCCCTGAATGCTTAAATTAAATCC	2.85421e-07	1.49499e-08	-1.0256	-3.16286	-1.56896	P
A_72_P230547	AKNA	Rep: AT-hook-containing transcription factor. - Bos Taurus, partial (16%) [TC548112]	AGCCCCACCCATTGCACGTGAACTTGGATCTGAGCGCTACCAGCAATGAGGTAGAGGACA	2.56166e-06	2.142e-07	1.00009	-2.19453	-1.56897	P
A_72_P153901		rhlv11b_n10.y1 hlv Sus scrofa cDNA 5', mRNA sequence [EW241204]	GGGGGGTCTCTACTCAAATTACTTAGTACTATGTACATAGCATGTGCTCACTAAATATGT	2.98663e-07	1.58351e-08	1.01543	-3.01783	-1.56913	P
A_72_P144531		830214 MARC 3PIG Sus scrofa cDNA 3', mRNA sequence [CF362531]	TCATAAATGCCTCTTTATCAAGAAAGCTCAGTTAACTACAACACCCTGCCCTCAATTGCT	1.18496e-05	1.29669e-06	1.03769	-2.9106	-1.5692	P
A_72_P440846	SLC2A4	Sus scrofa solute carrier family 2 (facilitated glucose transporter), member 4 (SLC2A4), mRNA [NM_001128433]	TTTGAAAAAGAAGGGGCGGGAAGAAGAAACCGAAGGTCTGCTGTACTAAATGTATAGAGA	4.66983e-07	2.77326e-08	-1.03399	-2.54664	-1.57001	P
A_72_P088986	MYEF2	myelin expression factor 2 [Source:HGNC Symbol;Acc:HGNC:17940] [ENSSSCT00000005147]	GAAGAAATGGAATTTTCCTTCTCTGCCACTCCCCATCATTCACATTTTCCACATAACATT	2.04615e-07	9.95823e-09	1.0343	-3.411	-1.57007	P
A_72_P199457		903977 MARC 4PIG Sus scrofa cDNA 3', mRNA sequence [CK450868]	GCTTTCCCCTTCCAGAATACTGCCTGGGAAAAAAGTTCCAAGCTGACTAAAGGGGATAAA	1.11493e-07	4.72653e-09	-1.04666	-2.73232	-1.57024	P
A_72_P376478			CATTTTAAAACAGACTAACAATACAATCCAGTTCAAAACTTGGGTGGGGGGAAAAAACAA	4.91251e-07	2.95113e-08	1.02968	-2.86728	-1.5707	P
A_72_P088551	GAL3ST2	Sus scrofa galactose-3-O-sulfotransferase 2 (GAL3ST2), mRNA [NM_213778]	CTGTACACGCAGCAGTTCCCAGAAAAACCCCCCAAGAACATACCCTTCCTGGGGGCGTAA	1.12556e-06	8.0944e-08	1.04948	-2.60701	-1.57112	P
A_72_P753511	AHSG	alpha 2-HS glycoprotein [Source:HGNC Symbol;Acc:HGNC:349] [ENSSSCT00000012911]	ATCCTTTAGAGGACAGAAGCAGGGGGGTACTAGTTATGTTTGATGGAAGGCATAAGGTCA	6.7965e-08	2.56058e-09	-1.0052	-2.72066	-1.57181	P
A_72_P107831	TCF4	Rep: Isoform SEF2 - Homo sapiens (Human), partial (5%) [TC540233]	TGTGGATACTAGAGCGAAAGTTTGCAGTCAGGTAAAGTTGGGAGGTGGTAAAATGAAAAA	9.16858e-11	6.92951e-13	-2.32776	-1.54477	-1.57298	P
A_72_P223612	LHB	Sus scrofa luteinizing hormone beta polypeptide (LHB), mRNA [NM_214080]	ACCCTGGCTGCTGAGAATGAGGCTTGCCCTGTCTGCATCACCTTTACCACCAGCATCTGT	2.63862e-07	1.35608e-08	1.04536	-3.47196	-1.57435	P
A_72_P152521			ACAAATCAAGCCCCTTTGATTTTACCCATCAGGATGAGCATCGGAGTGAAAGGGGAAAAG	1.80006e-07	8.49671e-09	-1.03365	-2.28842	-1.57498	A
A_72_P796074			ACAGCGAAAGTTAATGCAGAAGATGTTGCTGTGACCTGCACGGTGTTCCTCATTAACCTT	1.15691e-05	1.26202e-06	1.02703	-3.0254	-1.57558	P
A_72_P203967	SLC19A1	solute carrier family 19 member 1 [Source:HGNC Symbol;Acc:HGNC:10937] [ENSSSCT00000022901]	CTAAACTGTGACATTTGTAATTGTTCAGGTGCTTGCATTTTAAATGATGCTCTGTTCCTT	4.36179e-10	5.00482e-12	-1.59488	-2.09404	-1.57635	A
A_72_P396353			GGGCATCAGGAACCAACATTAAGGGGGTGACATACATGCATTCACAAATTTTCAGAATCA	4.48523e-10	5.19783e-12	-1.02957	-2.42787	-1.57636	P
A_72_P632621	GPAM	glycerol-3-phosphate acyltransferase, mitochondrial [Source:HGNC Symbol;Acc:HGNC:24865] [ENSSSCT00000011627]	AAGAAGCTCCCTGAACCTCTGTCATGGAGAAGTGATGAGGAAGATGAAGACAGCGATTTT	0.00287446	0.000728112	-1.17609	-2.00828	-1.57692	A
A_72_P034181	NUP160	Rep: Nucleoporin 160kDa - Homo sapiens (Human), partial (13%) [TC523001]	GTCCAGAACTGACATGTATTTTCTGTATTGCAAACAGAGGCTAATGATTTTGCATACTCT	1.24513e-05	1.37337e-06	-2.00729	-1.61518	-1.57718	P
A_72_P479623		PREDICTED: Sus scrofa olfactory receptor 4Q3-like (LOC100524508), mRNA [XM_003128789]	ATGTGTTCAGTTGGTTTTTGCCTGCTGGTGTGGAGGTTTCATCCACTCTATAACACAGGT	7.38911e-08	2.84815e-09	1.01154	-3.24294	-1.578	P
A_72_P055986	TRIM38		AATGTCATGTGAGGAACATGGAGAGAAGCTCCATCTGTTCTGTGAGAATGAAGGCAAGCT	5.78975e-11	3.89846e-13	-2.21052	-2.12744	-1.57909	A
A_72_P057376			AACATGAAAGATTGCTGGGTTTGTTGTCCCTTTAAATTCCTCCCCTTGCCAAGTTCCATG	3.52119e-07	1.94838e-08	-1.04975	-2.90101	-1.57928	P
A_72_P619390	MYLK		CTAGTTTATTATGCCATCAGAATGGTAAATGAGAACACTACAACTGTAGTTAGCTCACAA	1.86958e-11	8.5716e-14	2.02496	2.42176	-1.57934	P
A_72_P627560		PREDICTED: Sus scrofa sterile alpha motif domain-containing protein 15-like (LOC100736653), mRNA [XM_005656437]	AAGCATTCTGCAGACCAGAAGAGCTAGAGCACTCTGACCATCAAATCGGAAAGTTGTTAC	2.07173e-05	2.50241e-06	-1.19214	-2.81806	-1.57937	A
A_72_P557240		Rep: Protein phosphatase 1A - Bos taurus (Bovine), partial (7%) [TC591720]	TGAGAATGATTACACCAGAGAACGTCAGCAGTACAACAGCTAGCCCAGAACTGATTTTTT	0.000390001	7.30464e-05	-1.35152	-2.37514	-1.57992	A
A_72_P078051	FAAH	Sus scrofa fatty acid amide hydrolase (FAAH), mRNA [NM_213914]	ATACTTTCTGGCAGTCGTTGTTAGGGCAGTGGGGGTTGGAGACCTGACCTTCTGGAACCC	1.12731e-05	1.22585e-06	1.04599	-2.95776	-1.58004	P
A_72_P227478		Rep: Laminin subunit alpha-5 precursor - Homo sapiens (Human), partial (4%) [TC630602]	CGAGTGACGGGGCTGCGGTGTGACTCGTGTGAGCCCGGCGCCTACAACTTCCCCCAAAAA	3.51742e-07	1.94226e-08	-1.00595	-3.38756	-1.58067	P
A_72_P394788		AJ957027 KN404_2 Sus scrofa cDNA clone C0007754n07 3', mRNA sequence [AJ957027]	TGTGCCTCCGAAAACAGGAAGGAAATCAACAGTGGATATACTCTTTTAAAAAGTTAATGG	0.000181729	3.04081e-05	-1.88332	-2.0598	-1.58074	P
A_72_P165596	GKN2	Sus scrofa gastrokine 2 (GDDR), mRNA [NM_001105311]	CTCTGCGAAAATGTCCCCTTGTATAAGGGGGAAGTGGTTGATAAGACAAATGAAGCCAGT	6.21763e-07	3.92455e-08	-1.03064	-2.37767	-1.58133	P
A_72_P405398	CCDC106	Rep: Coiled-coil domain-containing protein 106 - Mus musculus (Mouse), partial (36%) [TC572302]	CAGCCCTGAGTCCACGTGAGAGAGAATTATTAAGAGAATTTAAATTAAAAAGAGGTGATA	1.564e-08	4.3736e-10	-1.04802	-2.84696	-1.58146	P
A_72_P332958		Rep: Rap1 GTPase-activating protein 1 (Rap1GAP). - Danio rerio, partial (3%) [TC605808]	GGCCTGACACTAGAGATGAGATAAGGTTAGAGAACATGGGGGTAAAATTAGTGTGGTGAA	2.73437e-07	1.41656e-08	1.04807	-2.43045	-1.58243	P
A_72_P255302	LOC100154873	carbonic anhydrase 2 [Source:HGNC Symbol;Acc:HGNC:1373] [ENSSSCT00000006733]	GCTTTGCTTATGGTAGTAGCTTTTCTCTAATGGAGAATATAATATATGGAGTAGGAGAGA	8.22334e-07	5.52391e-08	-2.2854	-3.90128	-1.58246	A
A_72_P477332	AARS2	alanyl-tRNA synthetase 2, mitochondrial [Source:HGNC Symbol;Acc:HGNC:21022] [ENSSSCT00000001906]	TAGGTGAATATGAAGACATGGGTCGCCTTGGCTGTGACTGTTTATTCAAAAGTACTTCAC	3.70814e-08	1.23738e-09	-1.18451	-2.20899	-1.58339	P
A_72_P030526	HEG1	Rep: Conserved proline-rich protein - Aspergillus clavatus, partial (11%) [TC535621]	AGAAAACTTATCTGCCATGGTGTACCCTGGACCCCCCGTACACCCTACCTTAACAAAAAA	3.57727e-07	1.98596e-08	1.01642	-3.41262	-1.58482	P
A_72_P280399	DCN	Sus scrofa decorin (DCN), mRNA [NM_213920]	AAGATCTTCCACCTGACACTGCCCTGCTGGATCTGCAAAACAACAAAATAACTGAAATCA	0.00172467	0.000403093	-1.09852	-2.0319	-1.5853	A
A_72_P670993	FAM204A	Sus scrofa family with sequence similarity 204 member A (FAM204A), mRNA [NM_001185171]	CTCCCTTGAATCTTCAGTTGCTCAATTGACTGAAAAAATTTTCCTGCTTCTGTTAACTAT	4.85431e-06	4.57382e-07	-1.51913	-2.98723	-1.58575	A
A_72_P444013	PDE4A	Sus scrofa phosphodiesterase 4A (PDE4A), mRNA [NM_001123159]	CAAAAAAGTGACCAGCTCAGGGGTCCTCTTGCTGGATAACTACTCCGACCGCATCCAGGT	1.46179e-07	6.58679e-09	-1.04971	-3.32703	-1.58577	P
A_72_P189011	CMPK2	cytidine/uridine monophosphate kinase 2 [Source:HGNC Symbol;Acc:HGNC:27015] [ENSSSCT00000030553]	CTAAGGATTACATGTGAAGTCAGCATGTAATGGGGATCTTTTTGGCTAGAAAGAAAAATA	0.00107201	0.000232948	-1.82359	-2.81216	-1.58593	A
A_72_P021156		Rep: HAD-superfamily hydrolase, subfamily IIB - Frankia sp. EAN1pec, partial (7%) [TC545033]	AAAGACAGCAATTTCTAATGACCGTCTTCTCCTTTGCACCCCAGTTCAGTTTTTCCATTT	2.80613e-07	1.46145e-08	-1.02202	-3.64626	-1.58641	P
A_72_P043336		MI-P-E6-acc-c-07-1-UM.s1 MI-P-E6 Sus scrofa cDNA clone MI-P-E6-acc-c-07-1-UM 3', mRNA sequence [BF704384]	AGGAGGAAAAATCCCAAGGTAGTTAGGTCTGGGGGCTGTAAGATTCATGCACATTACAAG	4.09561e-07	2.35439e-08	1.02343	-2.48661	-1.58659	P
A_72_P616065	FAM204A	Sus scrofa family with sequence similarity 204 member A (FAM204A), mRNA [NM_001185171]	CGAAGAGTGTCCTTCTGGAATTCCCTTAAATATGTGGAATAAATTTCAAGAACTGCATAA	2.95791e-09	5.83954e-11	-1.28285	-2.58323	-1.58697	P
A_72_P564739	RHBG	Sus scrofa Rh family, B glycoprotein (RHBG), mRNA [NM_213996]	ACCATCTTCCTATGGATCTTCTGGCCTAGTTTCAACTCTGCACCCACTCCGCTGGGGGAC	5.62283e-06	5.45632e-07	1.05342	-2.99977	-1.58718	P
A_72_P172956	CYP2A19	Sus scrofa cytochrome P450 2A19 (CYP2A19), mRNA [NM_214417]	GACCCCACCTACTTCCTCAGCCGAACGGTTTCCAATGTCATCAGCTCCATTGTCTTCGGA	9.72248e-05	1.49568e-05	-1.06217	-2.25186	-1.5872	P
A_72_P441119	CLDN6	Sus scrofa claudin 6 (CLDN6), mRNA [NM_001161645]	TAAGAATTATGTCTAATTCGGGTGGGGGTGGGGGCTCCCATGACACTGGCGCCTAACCCT	1.93075e-07	9.28164e-09	1.01311	-3.15999	-1.58819	P
A_72_P558015	CD82	Sus scrofa CD82 molecule (CD82), mRNA [NM_001145218]	GGGGCCCTGTGCACAGTTCTGTAAAACAGGAATGACTGATTATTAAAGAGGATTTGTACC	3.01789e-07	1.60561e-08	-1.32005	-2.34681	-1.58959	P
A_72_P140981			AGTCAGAGTGCCCCTACCTTCGAACATTTCACTTATTCCTCTAGATTTTTATTTTCTATG	0.00012927	2.07126e-05	-2.142	-1.65107	-1.58964	A
A_72_P087076	TSPAN4	tetraspanin 4 [Source:HGNC Symbol;Acc:HGNC:11859] [ENSSSCT00000014033]	TTCTCTTTCTAGTCCTGGGATCTCTGCCCCCTTGTCACTCTTGATTTTGCAAATAAAGCC	5.90044e-07	3.6919e-08	1.03574	-3.4947	-1.5901	P
A_72_P206327			TAAATTGCCAGAACCCTCTTGGATCTGCAGTTGGGCTCAAAAAATTCAAGCCTCAAAAAA	0.000653825	0.000131804	-1.34343	-2.0108	-1.59014	A
A_72_P172701			TTGGGGTCACTGTGGGGCTTAAATGAGATGCTACATGTGAAACTCTGGACAACTATAATC	5.45006e-05	7.67385e-06	-1.10152	-2.11271	-1.59019	P
A_72_P345633			TAGTGATAAGACGCTATGCCATGCTGATCCTGTGAGATGTTTCCCTGATGCATGTAGACA	1.94296e-05	2.31351e-06	-1.13116	-2.71826	-1.59028	P
A_72_P103386		Rep: Protein FAM133B - Rattus norvegicus (Rat), partial (8%) [TC542409]	AAAGAAGGGGGGAAAGTACAAATGCTAATGGGTAAAACCTCATATGTTTAGGTTTGAGGC	6.4476e-07	4.10976e-08	-1.11401	-2.48399	-1.5906	P
A_72_P223917	COL5A3	Sus scrofa collagen type V alpha 3 chain (COL5A3), mRNA [NM_001105288]	ATATTTATCATCTCCTATGACTGTGGAGCCGGGGGAGAATCTGCTCATCACAGTCAAACA	9.95029e-08	4.10883e-09	-1.0387	-2.6623	-1.5907	P
A_72_P490148	GBF1	golgi brefeldin A resistant guanine nucleotide exchange factor 1 [Source:HGNC Symbol;Acc:HGNC:4181] [ENSSSCT00000011572]	TAAGGCAGACCCTTCAGAGATCAGGACCAGTATTTCCTACAGGCTGTCCCTGGCCCCATC	5.49477e-08	1.97702e-09	-1.11563	-2.7169	-1.59388	P
A_72_P019686		Rep: Predicted protein - Aspergillus terreus (strain NIH 2624), partial (6%) [TC621159]	GCCGGTAAAAAAACCCCCCCAAGGCCCCCCGCTTGGGGTTCCCGGGGGGGGTCCCCCCCC	4.1937e-07	2.42135e-08	1.0153	-3.22984	-1.59394	P
A_72_P444744	LEF1	Sus scrofa lymphoid enhancer binding factor 1 (LEF1), mRNA [NM_001129967]	CTCACCCTCTTGTTGTAAAAAGCCCAGCACTTGAATTGTTATTACTTTAAATGTTCTGTA	2.99047e-06	2.58481e-07	-2.03787	-2.20084	-1.59499	P
A_72_P550546	POLR3D	RNA polymerase III subunit D [Source:HGNC Symbol;Acc:HGNC:1080] [ENSSSCT00000010548]	ATGCTGGAGAAGGATGATTTCATCGATGACCCTGGCCTAAGGAATGACACTCGAAATACA	1.20669e-08	3.18112e-10	-1.08645	-2.82633	-1.5951	P
A_72_P127796	NQO1	Sus scrofa NAD(P)H quinone dehydrogenase 1 (NQO1), mRNA [NM_001159613]	CAGGATGAGCAAAAAAGTAACAAATTTGGTCTTTCTGTGGGCCATCACTTGGGCAAATCC	1.00733e-08	2.56082e-10	1.8944	2.0409	-1.59542	P
A_72_P152321	ERBB2	Sus scrofa erb-b2 receptor tyrosine kinase 2 (ERBB2), mRNA [NM_001315613]	AGCCCCCCATCTGCACCATTGATGTCTACATGATCATGGTCAAATGTTGGATGATTGACT	6.28808e-07	3.97908e-08	1.0729	-3.70525	-1.59563	P
A_72_P284869		Rep: procollagen-proline, 2-oxoglutarate 4-dioxygenase (proline 4-hydroxylase), alpha II polypeptide - Mus musculus, partial (12%) [TC571107]	TGGCACATGGTAGGCTCATTCACTTATATGTGATCTATGACTGCCTTCATTCCGTAAAAA	3.61021e-07	2.01577e-08	-2.10093	-1.65183	-1.5961	A
A_72_P375623	SLA-DOA	Sus scrofa major histocompatibility complex, class II, DO alpha (SLA-DOA), mRNA [NM_001185143]	CTTGCTCCATCCAAAGTCCCCTGCTAGCCGCAGTAAAATTTTAAACAGTGTTTGTACTGT	6.6617e-11	4.60764e-13	-2.32176	-1.57895	-1.59663	A
A_72_P502456	CMAH	Sus scrofa cytidine monophosphate-N-acetylneuraminic acid hydroxylase (CMAH), mRNA [NM_001113015]	TGACTTGTACATAGGATTCCAAACCCGGCTTCAGCGGGATCCTGATATATACCATCATCT	3.5937e-09	7.30581e-11	-1.60505	-2.13839	-1.59708	P
A_72_P422374		Rep: C2ta protein - Mus musculus (Mouse), partial (6%) [TC557589]	TGTGTGCTTGATTGCATGCCCCTCCCTCTTTTACCAAAATCGCATATGTACTGACATTTC	2.71771e-07	1.40731e-08	-1.35223	-2.08976	-1.59758	P
A_72_P067051			TGCAGCTTCCAGTTCCCCACCACCAGCTTCGGTCTTGCGTTCACGTTTTGCCCGGTCGAC	6.77719e-07	4.38174e-08	-1.00147	-3.05652	-1.59807	P
A_72_P163941			GAAATCTTTGGATTTGCTCTGGTTCCTGCATCCCCAGTCCCCATTATCCTTCCAAAAAGT	8.13666e-07	5.45264e-08	-1.09852	-2.5818	-1.59824	P
A_72_P153251	PDE4A	Sus scrofa phosphodiesterase 4A (PDE4A), mRNA [NM_001123159]	CCATCACCCCCCGACCTCCTCCACTGCCTCAAAGACTCTTGGGCCTCCTGAGAAAAAAAA	5.45214e-07	3.35397e-08	1.04167	-2.71986	-1.59865	P
A_72_P385378		Rep: Branched-chain amino acid ABC transporter, permease protein - Pseudomonas fluorescens (strain Pf-5 / ATCC BAA-477), partial (38%) [TC609215]	TATCACTTGCCGCACATGTTCCAGATTCTGGTGACCCTGGGGATCGCCCTGATCATCCAG	4.69045e-07	2.79152e-08	1.0492	-4.06633	-1.59885	P
A_72_P274519		1569107 MARC 3PIG Sus scrofa cDNA 5', mRNA sequence [DY434062]	GGTTGAGTCAATGCCTGCTGTACACCATAGTGACCCGGTCATACATATATATATATATCT	3.25018e-07	1.75524e-08	1.00801	-2.84945	-1.60087	P
A_72_P259407		POZ/BTB and AT hook containing zinc finger 1 [Source:HGNC Symbol;Acc:HGNC:13071] [ENSSSCT00000032032]	TTTGGGTTCTGTAGCTGAGAGATTTTTATTCGTTTTTAACTCCCCCTCCAGCCCTGTCAC	5.5436e-06	5.36039e-07	-1.04039	-2.22378	-1.60257	P
A_72_P421579			TGGTGCCCCAGCTTCGAAGATTAAGCAAACAGAGTAATAAATAGGAATGTTTACAAAAAA	1.37511e-08	3.74461e-10	-2.05318	-1.75055	-1.60302	P
A_72_P190486			TAAGTGACTTACTTTAATAATGCTATACTATACCTGCACCCTCACTCCTTTGGGGCGTGT	5.79586e-06	5.66272e-07	1.04817	-2.65942	-1.60483	P
A_72_P310938			TTTTGTTTGTTTGTTTTGTTTTGTCTTTTTGCCTTTTCTAGGGCCGCTCTCGAGGCCTGG	0.00194893	0.00046372	-1.07315	-2.00694	-1.60783	P
A_72_P273364			AGCAGTGTGATCGCGTAGAACATACGGCCCAGCTGCTTTTCACCCTTGACCTCGTCCATG	3.04107e-07	1.62281e-08	1.03434	-3.47571	-1.60843	P
A_72_P237127			TGACCCAAACCAGGAAGGGGAGGGGGTGTAAAAAGTCCATTAATTTCAGGAAAAATAGGG	2.84049e-06	2.42329e-07	-1.01765	-2.49146	-1.60848	P
A_72_P109571			TATGCCTCGGATGCAACCCTAAAAGGAAAAAAGAACTCATGTTGCAACAGAGCAAAGGGC	4.39659e-12	1.35937e-14	-4.3432	-3.45161	-1.60876	P
A_72_P299619		Rep: Chromosome 12 SCAF14999, whole genome shotgun sequence - Tetraodon nigroviridis (Green puffer), partial (4%) [TC563225]	CGCAAACAGCGGTTCCCGCTTTTGAAAGCGGTTGCACACATCCCCCAAGGCCGTCAAAAA	1.05755e-06	7.51326e-08	-1.03431	-3.60837	-1.60878	P
A_72_P415998	KIF25	PREDICTED: Sus scrofa kinesin-like protein KIF25-like (LOC100514019), mRNA [XM_003121090]	AGTTACAGGTGATTGTGTGCGTGTCCCCCGGCCAGAAGCACGTGGCTGAGACGCTGCAGA	1.49864e-06	1.13746e-07	-1.00485	-2.0447	-1.60906	P
A_72_P207667	IFI44	Sus scrofa interferon induced protein 44 (IFI44), mRNA [NM_001246205]	GAAAAGCTTGGACTACCTCAGTGTTGTATGTCCTTTAAGGAATGTGAAGTTTTTCGATGT	0.0029867	0.000762014	-1.62411	-2.6824	-1.60919	A
A_72_P140996	ABCA3	PREDICTED: Sus scrofa ATP-binding cassette, sub-family A (ABC1), member 3 (ABCA3), transcript variant X1, mRNA [XM_013987836]	TCCCTGGATGGTGCACCCAACGTGTGGCAACTGTCTGGAAAATAAAGGCTGGGAGGGAAC	6.55357e-05	9.48146e-06	-2.10743	-2.07787	-1.60965	P
A_72_P515596	CD82	Sus scrofa CD82 molecule (CD82), mRNA [NM_001145218]	CCCTGTGCACAGTTCTGTAAAACAGGAATGACTGATTATTAAAGAGGATTTGTAACAAAA	6.01649e-06	5.91824e-07	-1.33834	-2.13425	-1.61003	P
A_72_P201302		ring finger protein 10 [Source:HGNC Symbol;Acc:HGNC:10055] [ENSSSCT00000010860]	TTTTAAGTATTTGAGTTTGAACAGATTAGCTCTGGGGGGAGGGGGTTTCCACAGTGTGAG	3.40912e-07	1.86541e-08	-1.21872	-2.84352	-1.61023	P
A_72_P247652		rute2130b_f11.y1 ute Sus scrofa cDNA 5', mRNA sequence [EW670796]	TGGGGGAGCTGTGGCACCCTGTATTTAAAGAATAAGATTGATGGGATACAAATAGAAATA	1.83395e-07	8.70289e-09	1.00927	-3.74756	-1.6103	P
A_72_P046141		920882 MARC 4PIG Sus scrofa cDNA 3', mRNA sequence [CK456643]	CTTATTTTACTTTTTGTCTTTTTGCCTTTTCTAGGGCCACTCCTGGGGGCATATGCAGGT	1.74285e-08	4.98151e-10	1.12208	-2.4613	-1.61135	P
A_72_P226367			ACAAAAATATCACCCCCTTCTGGCATCCTGTAACAAGCAGCAAGTGGCCACTGAATATAA	4.9615e-07	2.99192e-08	1.00412	-3.89897	-1.61161	P
A_72_P514309			TTACCCTTAATTAAATGTCATCCCTCAGCACCCTGCTTTTTGGCCTCTTGAGCTGACTGA	6.36878e-07	4.0433e-08	1.09015	-4.30524	-1.61165	P
A_72_P097756		Rep: Probable E3 ubiquitin-protein ligase HECTD3 - Homo sapiens (Human), partial (71%) [TC606587]	AAATCTCCGCCCTGGCAAACACAATCGTGAGTAGGTTCACAAAGAGAAGAAAAAATCTCT	7.20732e-07	4.72422e-08	-1.03095	-2.67232	-1.61211	P
A_72_P706768			TTGGGGTGGGGGGTGCCTCAGGAGCTGTGTCTACCCTGATCAGGAGAAAGAGGGAGCAGT	1.44657e-07	6.49687e-09	1.00796	-3.02964	-1.61223	P
A_72_P390713		UMC-p8mm4-021-g12 8mm ovarian follicle p8mm Sus scrofa cDNA 3', mRNA sequence [CO949763]	TTCACAGCTCTGTGAAATTCTGTAAAATAGTAAGGGAGGGGGTGGGCAGGAACTATAATA	1.8969e-06	1.50968e-07	-1.08198	-2.32574	-1.61226	P
A_72_P273794			GAAGCAGCAGCTGCGGGGCCCCCGGGTACCGGCACTCAGTGCACCTGGCCCCGGGGGGGG	2.20492e-09	3.99124e-11	1.0122	-3.36966	-1.61368	P
A_72_P223832	PTGDS	Sus scrofa prostaglandin D2 synthase (PTGDS), mRNA [NM_214228]	AACCTGACCTCCACCTTCCTCAGGAAAGACCAGTGTGTGACCCGAACTCTGATGCTGCGT	1.74602e-05	2.04421e-06	1.0317	-3.17567	-1.61409	P
A_72_P450194		PREDICTED: Sus scrofa osteoclast stimulatory transmembrane protein (OCSTAMP), mRNA [XM_013985433]	ATCAAGTATGACGCTGCATACACTGTCCTGGGCTTCATCCCCTTCCTCTTCAACCAGCTG	1.34057e-07	5.92561e-09	-1.06016	-3.10467	-1.61412	P
A_72_P076476			CGGGCAGGTAAAGTATCCCGGACCTGGAACCGGGGCTTTGTTTGGGTTCGGGGGAGGGGA	1.47531e-07	6.65971e-09	-1.03222	-2.22774	-1.61496	P
A_72_P493291	ADAMTS17	PREDICTED: Sus scrofa ADAM metallopeptidase with thrombospondin type 1 motif, 17 (ADAMTS17), transcript variant X1, mRNA [XM_013993230]	ACCAAGAAGTCTGCAATGACAAGATCAACGTGAACACGATCACCTCCCCTCGCCTAGCCG	4.95939e-07	2.98838e-08	-1.00478	-3.4821	-1.61534	P
A_72_P001061	SLAMF6	SLAM family member 6 [Source:HGNC Symbol;Acc:HGNC:21392] [ENSSSCT00000006995]	TTGCTCTTGGCTCCCTCCAATCAAGGCTCTACGATACAGCTAAAGTAATATTTTTAATAT	5.30939e-10	6.33674e-12	-1.66862	-2.11876	-1.61591	A
A_72_P245672		945948 MARC 4PIG Sus scrofa cDNA 5', mRNA sequence [CN157264]	GTTGTGTATCCTGGTGCTATTACTATGGCAACTACCACACCATCACCTCAGATGACATCT	3.30677e-07	1.79085e-08	-1.57	-2.97208	-1.61885	P
A_72_P670021	CRAT	Sus scrofa carnitine O-acetyltransferase (CRAT), mRNA [NM_001113047]	AGCTGAGCAGCAAGGTGTGCTGGTGGAAAAGCCTGCCCTGCATCACAGCGCCCTCTCTGT	2.02215e-06	1.62419e-07	-1.10063	-3.08938	-1.6195	P
A_72_P355503			TATTCTCTGCCACTTTCCCTTGCCTCATGAGATGGGCACCTCGTGAACTAAATGATTCTT	6.47687e-07	4.14164e-08	1.05221	-4.41057	-1.62036	P
A_72_P283694			TCAGCTCTTCTCATAACGAAATCTTGCTCAAGTGGGCTGCAGTCTCCTAAAACAGTACAT	1.63672e-08	4.62568e-10	-1.03781	-3.74885	-1.62114	P
A_72_P207047			CACCCTGGCGGGCCCTCTCCCCACCTCACCTCTTAATAAAGGTCAGACACTGGCAAAAAA	1.3205e-08	3.564e-10	1.11945	-3.13085	-1.6214	P
A_72_P171296			AGGGGGGGCAAGGGGGCCCCCCTTTTTTTGGAGAGCCTCACCCCCCCAACCCAGAAAGGG	9.56992e-08	3.90354e-09	1.05833	-3.70094	-1.62418	P
A_72_P441035	UBD	Sus scrofa ubiquitin D (UBD), mRNA [NM_001160088]	TCATGGCTGATTATGGCATCAGAAATGGCCATTTACTCTTCCTGGCATTCAGCTGCATTG	0.000436503	8.30058e-05	-1.32078	-2.03464	-1.62485	A
A_72_P720208	SELENBP1	selenium binding protein 1 [Source:HGNC Symbol;Acc:HGNC:10719] [ENSSSCT00000007258]	TCCCAAGGGCAATGGCAAAGGGGGGTTTGTGCTGCTGGATGGAGAGACCTTTGAGGTGAA	2.56166e-08	7.96137e-10	1.00655	-2.83539	-1.62528	P
A_72_P000371	SDR39U1	short chain dehydrogenase/reductase family 39U member 1 [Source:HGNC Symbol;Acc:HGNC:20275] [ENSSSCT00000002219]	AGAAAACATCCTCAACCCCCTCCGAAGGTGGAATGAAGCTTTCCAAAAAGAGGTTATCAG	8.9823e-05	1.36474e-05	-1.11726	-2.09937	-1.62559	A
A_72_P316913			ATTTTTACTGTCAGGCAATTGAAAGTGTGCATATGCCCCCCTTCATCTTGTATAGCTCCC	2.88057e-07	1.51276e-08	-1.01141	-3.70363	-1.62562	P
A_72_P312218		AJ961573 KN404_2 Sus scrofa cDNA clone C0007750i10 3', mRNA sequence [AJ961573]	AATGTTTTTCTAATTCATACCTATACCCTGACCTCACTTCCACATTAGGCATAATCTACT	1.69069e-06	1.31266e-07	1.06461	-4.05916	-1.62662	P
A_72_P414018	SCT	PREDICTED: Sus scrofa secretin (SCT), mRNA [XM_003122391]	GCAGGGTGGGGGGGAGTAAGGGTTGCTCTTGGCATCAATAAAGGAGAAATTCATCCCGCC	8.0167e-08	3.13816e-09	1.02618	-3.09131	-1.62872	P
A_72_P024991		Rep: FYVE, RhoGEF and PH domain-containing protein 5 (Zinc finger FYVE domain-containing protein 23). - Canis familiaris, partial (18%) [TC589877]	CAGCCTAGACGACCACAGGATCAAGAGGAAGGACGACAACCTCTCCCTGCCCTGCAAAAA	2.5017e-06	2.08212e-07	-1.11892	-2.72073	-1.62886	P
A_72_P443180	NNMT	Sus scrofa nicotinamide N-methyltransferase (NNMT), mRNA [NM_001123146]	AATCCTTTTCAAGATATTTTGCCTAGATGGTGTGAAGGGGGACCTCCTGATTGACATCGG	5.95088e-07	3.73847e-08	1.06696	-4.13656	-1.62955	P
A_72_P229077		934707 MARC 4PIG Sus scrofa cDNA 3', mRNA sequence [CK463778]	AAGGTTGATCACCAAGGCATTTTTAATCTGTGGCTTCCCCAGGTGGTTGGCTTTCAAAGA	2.7047e-07	1.39438e-08	-1.04292	-2.98679	-1.62992	P
A_72_P246982	CALCOCO1	PREDICTED: Sus scrofa calcium-binding and coiled-coil domain-containing protein 1-like (LOC100625970), miscRNA [XR_130581]	CTACGCTTAGGTGTCACGCCTCTCTTCCCACATGCTCACTCCATGATATTCTGTTGCCAG	2.85158e-07	1.49296e-08	1.00596	-2.90868	-1.62996	P
A_72_P165961			GTAGCGGGGGACATCCTTGTCTGGGAACTAACATTAAATGCACCCACCCCTGCCAAAAAA	2.60375e-07	1.33399e-08	-1.10681	-2.89667	-1.63006	P
A_72_P362218	FBXO7	Sus scrofa F-box protein 7 (FBXO7), mRNA [NM_001171751]	TGAATACGATGAGAGAATAACCCTTCCCTATGTTGGGGACCCAATCAATTCACTCATCCC	2.00666e-09	3.53416e-11	-1.60637	-2.79622	-1.63047	P
A_72_P002851	TRIM31	Sus scrofa tripartite motif containing 31 (TRIM31), mRNA [NM_001206402]	AGTCCCCCTTTCCCCCCAACATGCCTAGGTTGAAAAGAAAGTTTCAAATACACGACAAAA	1.14674e-05	1.25014e-06	-1.15281	-2.53906	-1.63063	P
A_72_P091496		AR16C8 Porcine Lymph node cDNA library Sus scrofa cDNA, mRNA sequence [BI118536]	GGACCCTTAACCAACTGAGCCACCAGGGAACTCATCATGCATATTTAAAGGCTTTATTTT	3.10429e-07	1.66508e-08	-1.10053	-2.30109	-1.63112	P
A_72_P638990	NTAN1	Sus scrofa N-terminal asparagine amidase (NTAN1), mRNA [NM_214042]	CTACATCCATGAGTTTTAGGTTCTTTTCCTTCCTCAGTGTCTTTCAGATGACTTTAAAAT	1.35618e-09	2.14936e-11	-1.10488	-2.71803	-1.63133	P
A_72_P164486		EST074 Swine Xiang Longissimus Dorsi Muscle cDNA Library Sus scrofa cDNA clone pM074 3', mRNA sequence [BM445314]	GCAGGATGAGCATATAATTGGAAAGAACTTTGGGGGCAAAGCAAAGTTTAAAGTATACAG	1.83253e-08	5.30081e-10	-1.06179	-2.61805	-1.63548	P
A_72_P148336	TRAF3	TNF receptor associated factor 3 [Source:HGNC Symbol;Acc:HGNC:12033] [ENSSSCT00000034635]	AAGACGCTGTCCCTCTACAGCCAGCCCTTCTACACCGGCTACTTTGGCTACAAGATGTGC	1.08377e-10	8.48883e-13	-1.09472	-2.63747	-1.63604	P
A_72_P490356	HABP2	Sus scrofa hyaluronan binding protein 2 (HABP2), mRNA [NM_001243690]	ATAGGATGTTTGCTTCCCTTTGCACACCTGTACCTTCTAGAAAATCAGTGTTCACAGACT	3.54002e-07	1.96042e-08	1.01972	-3.78379	-1.63643	P
A_72_P513855	SLA-DOA	Sus scrofa major histocompatibility complex, class II, DO alpha (SLA-DOA), mRNA [NM_001185143]	CTCCAATATGCACTCTTGCTCCATCCAAAGTCCCCTGCTAGCCGCAGTAAAATTTTAAAC	4.43792e-11	2.71643e-13	-2.15825	-1.50939	-1.63751	A
A_72_P206977			TACTAAACTGGGGGATACTATGAAGGGCCTTGAGCATCTGGATTCTGCCTAATAAAAAAC	2.46738e-07	1.24547e-08	-1.03573	-2.8335	-1.63891	P
A_72_P088186	OPRL1	Sus scrofa opioid related nociceptin receptor 1 (OPRL1), mRNA [NM_214176]	TCCACAGACACGATGAGCCCTCTCGCCCAGAGGTGGTGTGTTCATGGGGGTTGCATGGCT	1.22476e-05	1.34782e-06	-1.54854	-2.65609	-1.64014	P
A_72_P061241		Rep: SH3 and cysteine-rich domain-containing protein 3 - Mus musculus (Mouse), partial (30%) [TC556594]	GGTTGAGGCGAAGTGTCCAATGTTGCGAATTTATTAAAGTTTTGACAGAAGTCCGAAAAA	5.63701e-10	6.98445e-12	-1.91292	-2.07666	-1.64061	P
A_72_P113431			GCATCCTGTGGCTACAGCAAAGGATGGGAACAATAAATCTCAAGCTAAGAGCTCCAAAAA	6.37479e-07	4.05004e-08	-1.29185	-3.24716	-1.64172	P
A_72_P411718			AAGACACAGTGGAGAGAGGAGTTTATCTTCCTTTAATCAGACCTGCTTCCCTCAGATCCA	5.61399e-08	2.03021e-09	-1.07267	-3.81028	-1.6419	P
A_72_P354608	TMEM201	rute2118b_n5.y1 ute Sus scrofa cDNA 5', mRNA sequence [EW669240]	GCGGGGAGGGGGTTTACTTATATTTTCTTTCAAACAAGAAACACAACCTTATTTTTCTTT	1.49234e-07	6.75367e-09	-1.01033	-2.77867	-1.64247	P
[truncated: 374 more rows]
